# Supplementary material for: Memory CD4+ T cells sequentially restructure their 3D genome during stepwise activation
Source: Front Cell Dev Biol. 2025 Feb 13;13:1514627. doi: 10.3389/fcell.2025.1514627 (PMC11866950; doi:10.3389/fcell.2025.1514627)
Supplement: Supplementary file 1 [file Table2.xlsx]

## Sheet: 240820 - FT1, RNAseq donors 1-3
Annotation								Differential expression donor1									Differential expression donor2									Differential expression donor3						FPKM = fragments per Kb per million reads, a normalised relative expression value within a sample									zFPKM = z-score transformed FPKM values, not expressed <-3 / expressed >0 / highly expressed >3
gene_id	gene_name	biotype	chr	start	end	strand	source	d1_ab_un.log2FC	d1_ab_un.FDR	d1_ab_un.unadj_pval	d1_il2_un.log2FC	d1_il2_un.FDR	d1_il2_un.unadj_pval	d1_ab_il2.log2FC	d1_ab_il2.FDR	d1_ab_il2.unadj_pval	d2_ab_un.log2FC	d2_ab_un.FDR	d2_ab_un.unadj_pval	d2_il2_un.log2FC	d2_il2_un.FDR	d2_il2_un.unadj_pval	d2_ab_il2.log2FC	d2_ab_il2.FDR	d2_ab_il2.unadj_pval	d3_ab_un.log2FC	d3_ab_un.FDR	d3_il2_un.log2FC	d3_il2_un.FDR	d3_ab_il2.log2FC	d3_ab_il2.FDR	FPKM.d1_il2	FPKM.d1_ab	FPKM.d1_un	FPKM.d2_ab	FPKM.d2_il2	FPKM.d2_un	FPKM.d3_ab	FPKM.d3_il2	FPKM.d3_un	zFPKM.d1_il2	zFPKM.d1_ab	zFPKM.d1_un	zFPKM.d2_ab	zFPKM.d2_il2	zFPKM.d2_un	zFPKM.d3_ab	zFPKM.d3_il2	zFPKM.d3_un
ENSG00000000003	TSPAN6	protein_coding	chrX	100627108	100639991	-1	EnsDb.Hsapiens.v106	-2.12946	0.0173005	0.00381946	-0.225136	0.728177	0.462785	-0.436972	0.176665	0.0278396	-0.457571	0.518464	0.308523	-0.336837	0.613703	0.306145	-0.00212507	0.994058	0.962936	-0.389601	0.609595	-0.0289363	0.968398	-0.0684217	0.924323	0.232339	0.0489207	0.323348	0.457729	0.400071	0.793738	0.336912	0.527578	0.565373	-3.79117	-4.9342	-3.06678	-3.09871	-1.46251	-2.46054	-3.47948	-2.82454	-2.71961
ENSG00000000005	TNMD	protein_coding	chrX	100584936	100599885	1	EnsDb.Hsapiens.v106	NA	NA	NA	NA	NA	NA	NA	NA	NA	NA	NA	NA	NA	NA	NA	NA	NA	NA	NA	NA	NA	NA	NA	NA	0	0	0	0	0	0	0	0	0	#NAME?	#NAME?	#NAME?	#NAME?	#NAME?	#NAME?	#NAME?	#NAME?	#NAME?
ENSG00000000419	DPM1	protein_coding	chr20	50934867	50959140	-1	EnsDb.Hsapiens.v106	0.0742556	0.931621	0.871287	-0.223584	0.747001	0.487011	0.15572	0.732237	0.391408	-0.226464	0.774968	0.60666	-0.300374	0.686835	0.383721	0.0460391	0.932768	0.721733	0.396974	0.605038	0.0717271	0.94049	0.0727547	0.947135	54.197	78.4901	73.187	94.4673	78.2833	124.107	119.492	85.8656	76.5932	0.918784	1.0211	1.06887	1.02314	1.1626	1.17006	1.21966	1.13486	1.00267
ENSG00000000457	SCYL3	protein_coding	chr1	169849631	169894267	-1	EnsDb.Hsapiens.v106	-0.376908	0.0693751	0.0214922	-0.162461	0.561474	0.276617	-0.174963	0.570679	0.2233	-0.650079	0.00824115	0.00115226	-0.622513	0.0151831	0.00140816	-0.0118115	0.989582	0.934383	-0.521248	0.0402592	-0.445452	0.119512	-0.0440747	0.986502	11.9569	10.355	13.582	10.0228	10.1368	16.032	10.7664	11.2401	15.712	-0.305328	-0.606118	-0.206627	-0.485416	0.275512	-0.178309	-0.452019	-0.362874	-0.0974994
ENSG00000000460	C1orf112	protein_coding	chr1	169662007	169854080	1	EnsDb.Hsapiens.v106	2.66211	6.94457e-05	6.70929e-06	0.906802	0.144419	0.0325097	0.827425	0.130905	0.0174427	2.07519	0.0099722	0.00146414	1.86224	0.0229369	0.00238671	0.0198633	0.978111	0.884447	2.72668	0.000871405	1.55108	0.0525512	0.1491	0.762169	9.4662	27.3344	3.62323	27.8963	25.7993	4.89893	41.834	21.6973	4.85559	-0.494028	0.172375	-1.21709	0.0798337	0.486157	-1.25603	0.437968	0.0409157	-1.20901
ENSG00000000938	FGR	protein_coding	chr1	27612064	27635185	-1	EnsDb.Hsapiens.v106	-3.81082	1.89248e-08	8.59762e-10	-2.4264	0.000147901	7.53454e-06	-0.501941	0.240971	0.0459048	-3.13956	4.65297e-05	2.63878e-06	-1.79237	0.0173904	0.00167657	-0.235718	0.479822	0.107714	-3.69459	2.80683e-06	-1.77428	0.0207596	-0.42204	0.261645	0.571062	0.241723	3.67757	0.881553	1.95351	9.37141	0.376387	1.24111	5.98708	-2.88992	-3.69463	-1.2053	-2.4326	-0.63016	-0.691968	-2.98258	-2.2346	-0.922578
ENSG00000000971	CFH	protein_coding	chr1	196651754	196752476	1	EnsDb.Hsapiens.v106	1.33533	0.00644858	0.00117403	1.60348	0.00120967	8.36997e-05	-0.135777	0.802375	0.491485	1.20732	0.0462338	0.0100959	1.78805	0.00368726	0.000244666	-0.17835	0.686953	0.273746	2.02631	0.00070605	1.8808	0.00239264	0.0245497	0.995426	8.22654	6.61746	2.35137	4.9838	7.66473	1.82118	10.667	9.98722	2.2365	-0.607725	-0.966833	-1.55037	-1.11933	0.0196222	-1.8878	-0.47889	-0.496329	-1.79064
ENSG00000001036	FUCA2	protein_coding	chr6	143494812	143511720	-1	EnsDb.Hsapiens.v106	2.24488	8.18119e-14	1.80302e-15	1.39595	9.29772e-06	3.25697e-07	0.677148	0.0462412	0.00372579	1.50761	9.8374e-05	6.16528e-06	1.23188	0.00208269	0.000121913	0.122531	0.835499	0.480977	1.71182	6.50068e-06	0.991509	0.017301	0.415329	0.398263	9.74247	17.1818	3.48223	12.502	10.6001	4.134	15.1958	9.50813	4.33799	-0.471477	-0.199177	-1.25956	-0.342181	0.24062	-1.22003	-0.202117	-0.509347	-1.11631
ENSG00000001084	GCLC	protein_coding	chr6	53497341	53616970	-1	EnsDb.Hsapiens.v106	1.01886	0.000600184	7.48671e-05	0.534864	0.119431	0.0248807	0.340327	0.342942	0.0849829	0.877214	0.0223462	0.00399452	0.372914	0.458101	0.175893	0.303051	0.506928	0.125899	1.01079	0.00729831	0.721592	0.079517	0.126389	0.923049	15.8375	21.8503	10.4029	24.836	17.521	12.8413	23.6628	19.9508	11.129	-0.077133	-0.00442208	-0.445212	0.174144	0.574872	-0.359356	0.154921	0.0862355	-0.369273
ENSG00000001167	NFYA	protein_coding	chr6	41072974	41102403	1	EnsDb.Hsapiens.v106	-0.178985	0.7658	0.614942	-0.085463	0.912988	0.768328	-0.0387743	0.953976	0.834781	-0.662015	0.269909	0.113775	0.103768	0.91331	0.756638	-0.405736	0.358339	0.0585701	0.0386941	0.961241	0.246186	0.748477	-0.0948563	0.942329	13.7306	12.8764	15.0341	6.44201	13.1444	11.6939	7.94971	10.1591	7.67704	-0.193337	-0.427835	-0.134319	-0.844228	0.453742	-0.472627	-0.760983	-0.4913	-0.68401
ENSG00000001460	STPG1	protein_coding	chr1	24356999	24416934	-1	EnsDb.Hsapiens.v106	1.23662	0.000431684	5.14908e-05	1.09943	0.00232709	0.000177941	0.0659005	0.91855	0.740005	-0.360959	0.496265	0.287777	0.0468167	0.965273	0.87996	-0.230519	0.635981	0.219953	1.35089	0.00263104	1.28819	0.00570506	0.0101302	0.999503	3.56064	3.82776	1.54485	1.89271	2.63706	2.50253	2.59716	2.55944	0.926145	-1.29138	-1.4073	-1.88856	-1.77537	-0.366291	-1.60204	-1.50133	-1.53374	-2.32961
ENSG00000001461	NIPAL3	protein_coding	chr1	24415802	24472976	1	EnsDb.Hsapiens.v106	-0.887998	0.0412104	0.0111555	-0.223547	0.719235	0.449833	-0.422828	0.318964	0.0745744	-0.298742	0.648066	0.441492	-0.0889631	0.919841	0.774563	-0.0813632	0.900188	0.628721	-0.840397	0.11953	-0.51288	0.380412	-0.0817709	0.962682	23.388	14.3698	28.7465	15.5843	18.3054	20.1433	13.4155	16.0573	26.9753	0.239331	-0.338735	0.366497	-0.214923	0.670315	-0.00623536	-0.281596	-0.138381	0.310978
ENSG00000001497	LAS1L	protein_coding	chrX	65438549	65534810	-1	EnsDb.Hsapiens.v106	0.372665	0.451135	0.26997	0.0312639	0.975301	0.931386	0.211074	0.66613	0.309189	0.501275	0.377324	0.188142	0.180254	0.81751	0.570324	0.125963	0.819341	0.453653	0.0735621	0.919147	-0.0337147	0.967262	0.0506362	0.986502	13.7573	18.0639	13.4442	17.2608	13.4904	11.1859	15.7648	14.2612	14.8211	-0.190389	-0.155222	-0.217646	-0.074169	0.512918	-0.472862	-0.155684	-0.191859	-0.230617
ENSG00000001561	ENPP4	protein_coding	chr6	46129989	46146688	1	EnsDb.Hsapiens.v106	0.119294	0.882321	0.790274	0.144993	0.853073	0.653284	-0.0303041	0.961632	0.854633	-0.0954134	0.912019	0.825287	-0.0233142	0.983272	0.934688	-0.0150402	0.978352	0.889544	0.500977	0.506364	0.179113	0.830044	0.0584157	0.969709	11.3935	10.5083	9.34418	9.732	10.5069	10.9854	12.7031	9.73612	7.26408	-0.346088	-0.590831	-0.494988	-0.713414	0.0811328	-0.554014	-0.418558	-0.615055	-1.03974
ENSG00000001617	SEMA3F	protein_coding	chr3	50155045	50189075	1	EnsDb.Hsapiens.v106	-0.384676	0.501778	0.31553	-0.0870814	0.833553	0.616234	-0.0305827	NA	0.628842	-0.37111	NA	0.219889	0.153203	NA	0.40389	-0.069556	NA	0.0558675	0.0293144	NA	0.2216	NA	-0.0469941	0.675469	0.111601	0.0511834	0.147422	0	0.160814	0.0431517	0.0264136	0.219692	0.0162562	-4.79404	#NAME?	-3.87838	#NAME?	-1.81946	-4.72246	#NAME?	-4.45386	#NAME?
ENSG00000001626	CFTR	protein_coding	chr7	117287120	117715971	1	EnsDb.Hsapiens.v106	-0.261089	0.660527	0.483576	-0.309006	0.393262	0.15118	0.0650585	NA	0.478645	-0.245126	0.629353	0.420312	-0.0623215	NA	0.688303	-0.0260448	NA	0.695143	-0.00474989	0.96531	-0.105565	0.805608	0.0233298	0.967714	0.0661565	0.162601	0.323197	0	0.00889585	0.0264352	0.00989211	0	0.0078785	-4.68015	-4.24163	-3.7159	#NAME?	#NAME?	#NAME?	#NAME?	#NAME?	#NAME?
ENSG00000001629	ANKIB1	protein_coding	chr7	92245974	92401383	1	EnsDb.Hsapiens.v106	-0.698764	0.0661552	0.0202165	-0.54751	0.181749	0.0453485	-0.06278	0.921493	0.748142	-0.9316	0.0411341	0.00866856	-0.438148	0.412489	0.148307	-0.222581	0.653618	0.237782	-0.320146	0.551868	-0.140969	0.85161	-0.0733316	0.972361	24.7567	23.0008	39.164	21.0272	29.3245	44.0003	26.8075	30.5159	34.93	0.284625	0.0267605	0.593195	0.0524839	0.730995	0.564474	0.242382	0.422122	0.495373
ENSG00000001630	CYP51A1	protein_coding	chr7	92084987	92134803	-1	EnsDb.Hsapiens.v106	1.07287	0.0184092	0.00411673	0.423342	0.41709	0.166163	0.344462	0.446803	0.13748	0.534974	0.370838	0.183409	-0.116144	0.893039	0.713729	0.338708	0.444963	0.0895706	1.79859	0.00102463	0.605958	0.318823	0.553652	0.296676	41.0121	63.0453	27.4651	42.6268	23.3484	26.6021	49.3237	22.7144	12.4032	0.693895	0.838477	0.220312	0.560741	0.644938	0.174729	0.673392	0.183511	-0.285046
ENSG00000001631	KRIT1	protein_coding	chr7	92197498	92246166	-1	EnsDb.Hsapiens.v106	-0.353575	0.543593	0.356353	-0.131069	0.858823	0.66281	-0.0920068	0.87588	0.62666	-0.618979	0.340706	0.161233	-0.0424822	0.972938	0.900516	-0.210895	0.614076	0.201876	-0.684416	0.282617	-0.263683	0.723276	-0.102882	0.924259	28.5559	24.2533	33.0572	20.2764	34.3094	36.1268	20.186	27.3383	38.0045	0.400812	0.0783934	0.467817	-0.0786343	0.76537	0.319771	0.025908	0.340152	0.456316
ENSG00000002016	RAD52	protein_coding	chr12	911736	990053	-1	EnsDb.Hsapiens.v106	-1.0013	0.00302172	0.00047872	-0.557529	0.143145	0.0320307	-0.278037	0.502332	0.173176	-1.23785	0.00396837	0.000471058	-1.39728	0.00102054	5.24369e-05	0.0795887	0.905233	0.638362	-1.10199	0.00863856	-1.24893	0.00324544	0.0806422	0.967714	7.4075	5.53523	11.6301	2.67241	2.34202	6.79675	4.60315	4.02866	10.6931	-0.70084	-1.11148	-0.338887	-1.50865	-0.4155	-0.830761	-1.07243	-1.17269	-0.400833
ENSG00000002079	MYH16	transcribed_unitary_pseudogene	chr7	99238829	99311130	1	EnsDb.Hsapiens.v106	-0.00673603	NA	0.988277	0.047645	NA	0.912315	-0.0101546	NA	0.900682	-0.00439477	NA	0.98161	-0.00286515	NA	0.959178	-0.000601838	NA	0.977568	-0.00590433	NA	-0.00281661	NA	-0.000806791	NA	0.051911	0	0	0	0	0	0	0	0	#NAME?	#NAME?	#NAME?	#NAME?	#NAME?	#NAME?	#NAME?	#NAME?	#NAME?
ENSG00000002330	BAD	protein_coding	chr11	64269830	64284704	-1	EnsDb.Hsapiens.v106	0.514731	0.110876	0.0390164	0.148692	0.766227	0.514727	0.274563	0.473844	0.154319	0.845353	0.0235646	0.00427281	-0.151344	0.808607	0.554849	0.938409	0.0228784	0.000544449	0.826784	0.0276647	0.373215	0.450826	0.252725	0.674818	18.5964	24.1367	16.4962	40.0226	18.5139	21.1505	33.1116	24.2767	17.7547	0.0488886	0.0764076	-0.0624015	0.565754	0.631902	0.0268372	0.379795	0.224837	-0.0236928
ENSG00000002549	LAP3	protein_coding	chr4	17577198	17607972	1	EnsDb.Hsapiens.v106	-0.145847	0.813506	0.683957	-0.32538	0.570634	0.286831	0.130733	0.815236	0.510472	0.23722	0.745871	0.565144	0.395533	0.560809	0.256195	-0.0847187	0.881057	0.575285	0.947576	0.116628	0.482585	0.463413	0.0969856	0.924323	48.6441	59.9129	68.149	48.6329	60.4212	38.8327	53.8286	40.4869	23.797	0.83172	0.805551	0.981493	0.716879	1.28457	0.396013	0.732387	0.608897	0.223044
ENSG00000002586	CD99	protein_coding	chrX	2691187	2741309	1	EnsDb.Hsapiens.v106	0.246785	0.478418	0.294713	0.0158792	0.979731	0.943891	0.178329	0.682795	0.32814	-0.35702	0.388201	0.196194	-0.35441	0.448516	0.169593	0.0183096	0.989582	0.935762	-0.365548	0.373688	-0.335222	0.487786	-0.000222215	0.999527	163.958	194.374	161.952	181.423	178.305	238.882	158.547	158.709	209.979	1.81949	1.75065	1.68639	1.72654	1.83954	1.8417	1.5739	1.75049	1.94103
ENSG00000002587	HS3ST1	protein_coding	chr4	11393150	11429564	-1	EnsDb.Hsapiens.v106	3.18511	0.00167796	0.00024345	5.1715	1.46345e-06	4.16706e-08	-0.576258	0.156126	0.0230906	0.325604	0.630073	0.421193	0.568097	0.331905	0.10268	-0.081199	0.768991	0.376045	-1.37567	0.0949442	-0.581477	0.295031	-0.045173	0.967769	0.546966	0.15467	0.0113903	0.0271137	0.0497297	0.0121365	0.0407752	0.0578393	0.25504	-2.87323	-4.00776	-5.64151	-5.36089	-2.55716	-5.77334	-4.89535	-4.57072	-3.74286
ENSG00000002726	AOC1	protein_coding	chr7	150824627	150861504	1	EnsDb.Hsapiens.v106	-0.030247	NA	0.982302	0.102858	NA	0.363798	-0.0336124	NA	0.351754	0.121982	NA	0.591997	0.101603	NA	0.256296	-0.0109687	NA	0.553293	-0.117911	NA	-0.00626953	NA	-0.0136597	NA	0.03201	0	0	0.0215189	0.108848	0	0	0.0102912	0.015409	#NAME?	#NAME?	#NAME?	#NAME?	-2.04902	#NAME?	#NAME?	#NAME?	#NAME?
ENSG00000002745	WNT16	protein_coding	chr7	121325367	121341104	1	EnsDb.Hsapiens.v106	-0.0543761	NA	0.900011	-0.00334333	NA	0.92408	-0.00765459	NA	0.975778	-0.0961031	NA	0.529035	-0.030353	NA	0.71582	-0.00619901	NA	0.779989	-0.117987	NA	-0.0582727	NA	-0.00424716	NA	0.0116274	0.00569837	0.0129719	0.0160949	0.0353724	0.0950067	0	0	0.0143407	#NAME?	#NAME?	#NAME?	#NAME?	#NAME?	-4.07811	#NAME?	#NAME?	#NAME?
ENSG00000002746	HECW1	protein_coding	chr7	43112629	43566001	1	EnsDb.Hsapiens.v106	0.0209901	0.979706	0.955179	0.206537	0.45593	0.191999	-0.069051	NA	0.21529	-0.216728	0.654281	0.448577	0.0566831	NA	0.75048	-0.0390417	NA	0.272585	-0.422948	0.0435202	-0.169295	0.360041	-0.0361651	0.793122	0.0211404	0.00202718	0.00146654	0	0.0131786	0.00686283	0	0.0118916	0.212213	-5.66863	#NAME?	#NAME?	#NAME?	#NAME?	#NAME?	#NAME?	-6.10999	#NAME?
ENSG00000002822	MAD1L1	protein_coding	chr7	1815793	2233243	-1	EnsDb.Hsapiens.v106	-0.600604	0.0647013	0.0196565	0.353235	0.362196	0.131933	-0.933101	0.00364367	0.00011912	0.0914703	0.877879	0.762014	0.0319511	0.97705	0.915593	0.0340689	0.968332	0.843461	-0.354417	0.42832	0.040541	0.951246	-0.252011	0.68246	31.0451	14.973	23.3512	26.9091	25.6296	24.9963	21.2053	29.123	27.9987	0.469228	-0.310815	0.19617	0.233694	0.802203	0.160402	0.0707711	0.400829	0.339647
ENSG00000002834	LASP1	protein_coding	chr17	38869859	38921770	1	EnsDb.Hsapiens.v106	0.478134	0.472987	0.289745	0.245357	0.726789	0.460645	0.0578578	0.921493	0.748261	0.440813	0.566653	0.353574	0.0767931	0.941388	0.822908	0.091822	0.835651	0.481486	0.278412	0.722881	0.00751229	0.995562	0.0699866	0.956045	67.4674	77.5142	49.0329	79.0093	54.4116	48.3248	64.9262	47.728	47.2435	1.09949	1.01314	0.771642	1.00666	1.26293	0.527275	0.810728	0.707206	0.561067
ENSG00000002919	SNX11	protein_coding	chr17	48103357	48123601	1	EnsDb.Hsapiens.v106	0.315248	0.436888	0.257538	0.267148	0.568743	0.284301	0.0114241	0.990094	0.94994	0.627328	0.164275	0.055182	-0.0185577	0.986407	0.946881	0.451653	0.321998	0.0468358	0.403075	0.406319	0.270362	0.656723	0.0476315	0.986683	12.2879	12.4501	9.81098	25.4757	15.2344	15.4769	16.7542	15.545	12.1454	-0.285088	-0.455535	-0.471538	0.189087	0.531269	-0.21612	-0.101468	-0.104426	-0.305872
ENSG00000002933	TMEM176A	protein_coding	chr7	150800403	150805118	1	EnsDb.Hsapiens.v106	0.956282	0.206139	0.0889783	0.448801	0.417673	0.166786	0.0440925	0.91814	0.738548	-1.36912	0.116306	0.0346776	-0.562277	0.331156	0.102167	-0.0459324	0.881699	0.579357	-0.439626	0.544352	-0.0172614	0.980566	-0.0676278	0.876292	0.471169	0.591461	0.196232	0.188027	0.297644	1.05602	0.139439	0.342016	0.35978	-2.95481	-3.06619	-3.61184	#NAME?	-1.73269	-2.4541	-3.73213	-3.22174	-3.07916
ENSG00000003056	M6PR	protein_coding	chr12	8940361	8949761	-1	EnsDb.Hsapiens.v106	0.411412	0.307106	0.154792	0.626383	0.108083	0.0216187	-0.172523	0.726433	0.381902	0.0970678	0.882688	0.771608	0.121854	0.862746	0.651369	-0.0261497	0.974656	0.871661	0.220918	0.693769	0.198256	0.761844	-0.00716681	0.999503	115.473	95.169	69.4456	119.338	124.705	110.357	134.103	135.971	112.144	1.53535	1.17856	1.03148	1.38683	1.57143	1.2536	1.39446	1.59311	1.43452
ENSG00000003096	KLHL13	protein_coding	chrX	117897813	118117340	-1	EnsDb.Hsapiens.v106	-0.612334	0.413805	0.238071	-0.353618	0.532917	0.252071	-0.00605987	0.993539	0.966248	-0.145838	0.859046	0.730556	-0.228703	0.714688	0.419297	0.0363319	NA	0.651028	0.139627	0.867943	0.332833	0.591602	-0.0697884	0.904006	0.0568581	0.0521888	0.131599	0.0776999	0.0514989	0.107333	0.139699	0.260254	0.106105	-4.79328	#NAME?	-4.06746	-4.20571	-2.48698	-3.98823	-3.82364	-3.36491	-4.046
ENSG00000003137	CYP26B1	protein_coding	chr2	72129238	72147862	-1	EnsDb.Hsapiens.v106	-0.348154	NA	0.189348	-0.15931	NA	0.160361	-0.00527519	NA	0.931961	-0.199878	NA	0.257656	-0.111883	NA	0.235357	-0.00340202	NA	0.957869	-0.165475	NA	-0.0648453	NA	-0.00478452	NA	0	0	0.0333062	0	0	0.0578297	0.00887714	0.0145707	0.059399	#NAME?	#NAME?	#NAME?	#NAME?	#NAME?	#NAME?	-5.76594	-5.72743	-4.70392
ENSG00000003147	ICA1	protein_coding	chr7	8113184	8262687	-1	EnsDb.Hsapiens.v106	0.931368	0.141291	0.0536114	-0.141805	0.853599	0.654627	0.81936	0.129053	0.0170221	0.382157	0.618297	0.407675	0.0448129	0.970426	0.891226	0.089636	0.836221	0.482364	-0.878367	0.22149	0.0457377	0.960287	-0.27849	0.420499	0.824607	2.36118	1.00305	1.01109	0.693529	0.639967	0.53207	1.47657	1.52091	-2.4939	-1.91497	-2.29083	-2.24745	-1.12076	-2.63596	-2.75231	-1.97542	-2.16346
ENSG00000003249	DBNDD1	protein_coding	chr16	90004871	90019890	-1	EnsDb.Hsapiens.v106	-0.827696	0.19335	0.0817026	1.63014	0.0082247	0.000802179	-2.78499	5.85072e-05	6.71192e-07	-0.240348	0.771854	0.602026	0.483731	0.484443	0.194826	-0.279279	0.39606	0.0722084	1.34758	0.124026	2.80642	0.00891971	-0.256412	0.496454	1.40829	0.170965	0.372839	0.121502	0.346249	0.175538	0.216973	0.536842	0.0471577	-2.08325	-3.91631	-3.05919	-3.93902	-1.45036	-3.76593	-3.36643	-2.78949	-4.7133
ENSG00000003393	ALS2	protein_coding	chr2	201700267	201782112	-1	EnsDb.Hsapiens.v106	0.0968816	0.848892	0.737421	0.149139	0.80045	0.562915	-0.0447913	0.944359	0.808163	0.275612	0.608978	0.397487	0.369361	0.510492	0.214671	-0.0667591	0.923776	0.693492	0.276345	0.605331	0.158185	0.821883	0.0455021	0.988469	7.98082	7.57223	7.04185	7.48473	8.32368	6.00036	7.81469	7.25343	6.24906	-0.633494	-0.857665	-0.709479	-0.721923	0.100206	-0.958209	-0.682671	-0.703309	-0.902676
ENSG00000003400	CASP10	protein_coding	chr2	201182872	201229428	1	EnsDb.Hsapiens.v106	0.0570918	0.856497	0.749548	0.37787	0.154817	0.035739	-0.288831	0.319506	0.0747699	-0.415763	0.181011	0.0630512	0.232007	0.591836	0.28414	-0.582732	0.0725016	0.00334693	0.434077	0.15393	0.564927	0.0672475	-0.103644	0.93726	16.2054	12.7419	12.1916	10.6294	17.2861	14.452	15.7029	17.5683	11.3708	-0.0579649	-0.435092	-0.292389	-0.440629	0.584715	-0.26426	-0.167095	0.00177497	-0.35248
ENSG00000003402	CFLAR	protein_coding	chr2	201116154	201176687	1	EnsDb.Hsapiens.v106	-0.298346	0.192093	0.0808629	-0.492743	0.02626	0.00333786	0.176066	0.584177	0.234715	0.400918	0.167825	0.0567427	-0.405466	0.194838	0.04511	0.767118	0.00645341	9.23179e-05	0.424452	0.136286	-0.646467	0.0178312	1.06698	4.46993e-05	119.739	138.996	173.028	254.52	139.598	189.913	224.2	101.095	164.559	1.56396	1.48137	1.7369	1.98486	1.64136	1.70039	1.81938	1.39613	1.75069
ENSG00000003436	TFPI	protein_coding	chr2	187464230	187565760	-1	EnsDb.Hsapiens.v106	-2.74394	0.000515734	6.30616e-05	-1.38585	0.0557047	0.00882277	-0.242189	0.479335	0.157636	-2.94899	0.00353119	0.000408024	-0.928752	0.185278	0.0417874	-0.178449	0.478062	0.106834	-3.93377	0.000126491	-0.985722	0.169791	-0.265145	0.196561	0.802637	0.378262	3.18164	0.228417	0.709796	2.65757	0.182117	0.869641	3.41791	-2.54017	-3.41131	-1.34684	#NAME?	-1.19023	-1.57013	-3.81438	-2.3947	-1.55783
ENSG00000003509	NDUFAF7	protein_coding	chr2	37231631	37253403	1	EnsDb.Hsapiens.v106	-0.522736	0.247989	0.114616	-0.48826	0.297206	0.0969257	0.0160825	0.987012	0.935341	-0.303322	0.618351	0.407743	-0.378287	0.546308	0.244746	0.0541524	0.93803	0.741064	-0.525954	0.342075	-0.544959	0.344471	0.0376034	0.992081	12.3491	12.6132	19.0857	12.5468	11.32	16.4677	11.0951	10.2642	17.3159	-0.285506	-0.444476	0.0278267	-0.333908	0.286411	-0.227715	-0.434401	-0.452365	-0.0913062
ENSG00000003756	RBM5	protein_coding	chr3	50088919	50119021	1	EnsDb.Hsapiens.v106	-1.42013	5.29327e-10	1.91868e-11	-0.98923	3.21145e-05	1.32103e-06	-0.33172	0.28171	0.060205	-1.04439	0.000416371	3.29208e-05	-0.940489	0.00210373	0.000123729	-0.0516742	0.942611	0.752284	-1.16723	5.74884e-05	-0.942378	0.00211193	-0.128443	0.916662	90.2983	68.115	186.354	78.1498	82.8133	167.552	74.7467	86.0516	174.501	1.33509	0.909186	1.78682	1.08398	1.41715	1.5756	1.02071	1.26582	1.79267
ENSG00000003987	MTMR7	protein_coding	chr8	17296794	17413528	-1	EnsDb.Hsapiens.v106	0.0727046	0.932474	0.873149	-0.100753	NA	0.613242	0.0597838	NA	0.501123	-0.343279	NA	0.299769	-0.0524779	NA	0.779625	-0.0387601	NA	0.431909	-0.160325	NA	-0.0168817	NA	-0.0191915	NA	0.0301135	0.0644954	0.057945	0.00496296	0.0226647	0.0343883	0.0152979	0.0265119	0.0299105	-5.29204	-4.81472	#NAME?	#NAME?	#NAME?	-4.94963	-5.40746	-5.41644	#NAME?
ENSG00000003989	SLC7A2	protein_coding	chr8	17497088	17570573	1	EnsDb.Hsapiens.v106	-0.0106474	NA	0.988272	0.0356952	NA	0.956028	-0.00897864	NA	0.944318	-0.00786601	NA	0.981604	-0.00467565	NA	0.959172	-0.00106294	NA	0.977574	-0.0501166	NA	-0.0248039	NA	-0.00115296	NA	0.00241394	0	0	0	0	0	0	0	0.0203546	#NAME?	#NAME?	#NAME?	#NAME?	#NAME?	#NAME?	#NAME?	#NAME?	#NAME?
ENSG00000004059	ARF5	protein_coding	chr7	127588386	127591700	1	EnsDb.Hsapiens.v106	0.308888	0.261923	0.123638	0.139374	0.72588	0.459514	0.134178	0.757138	0.422898	0.0488473	0.923071	0.846591	-0.432086	0.240793	0.0619911	0.392779	0.293828	0.0393876	0.20181	0.614072	-0.0933293	0.867591	0.216374	0.734899	61.1435	68.9187	54.7299	86.7845	59.5384	83.7574	84.3088	66.9172	72.5548	1.01971	0.91799	0.858305	1.16343	1.22006	1.07895	1.06565	1.04506	1.10786
ENSG00000004139	SARM1	protein_coding	chr17	28364356	28404049	1	EnsDb.Hsapiens.v106	-0.0746176	0.92216	0.853347	0.112818	0.894153	0.729586	-0.0964274	0.858868	0.595735	0.212338	0.792634	0.631573	0.0624514	0.956779	0.85765	0.0351642	0.945861	0.763913	-0.372441	0.614629	-0.155032	0.848756	-0.0394135	0.984979	10.4712	8.50705	9.14463	10.7118	9.2722	8.50195	7.2271	8.47347	10.7176	-0.416455	-0.759959	-0.514607	-0.544304	0.326471	-0.803032	-0.781626	-0.647504	-0.458671
ENSG00000004142	POLDIP2	protein_coding	chr17	28346633	28357527	-1	EnsDb.Hsapiens.v106	1.15836	2.48577e-07	1.38879e-08	0.381695	0.186239	0.0469278	0.698511	0.00574259	0.000215575	1.17802	3.49201e-05	1.91132e-06	0.432836	0.236567	0.0603446	0.608007	0.0784704	0.00379243	1.16062	3.93725e-05	0.488889	0.17101	0.526281	0.149151	18.1082	30.956	13.551	33.6067	20.102	14.3551	32.6699	20.6327	14.137	0.0315007	0.276354	-0.208468	0.439115	0.695409	-0.267967	0.399497	0.128975	-0.189791
ENSG00000004399	PLXND1	protein_coding	chr3	129555214	129606676	-1	EnsDb.Hsapiens.v106	-2.27088	9.52615e-08	4.9447e-09	-1.82693	3.00492e-05	1.22855e-06	-0.207157	0.669781	0.313356	-1.16612	0.0320512	0.00634039	-0.853381	0.126482	0.0237813	-0.0732867	0.90437	0.637044	-2.6952	3.20068e-07	-2.15927	6.81429e-05	-0.146455	0.85001	7.9944	6.00411	31.4872	6.63279	7.79931	17.0653	5.88199	8.2497	42.4914	-0.632933	-1.05237	0.431396	-0.927825	0.188164	-0.141099	-0.939174	-0.612868	0.659299
ENSG00000004455	AK2	protein_coding	chr1	33007986	33080996	-1	EnsDb.Hsapiens.v106	1.85125	7.1412e-18	1.05612e-19	0.817945	0.000497361	2.9668e-05	0.948644	7.51692e-05	8.82581e-07	1.65711	9.42376e-10	1.86275e-11	0.834074	0.00527183	0.000379906	0.677737	0.043709	0.00150763	1.68744	3.832e-10	0.928559	0.00155138	0.600299	0.0830338	44.2651	89.5032	24.29	123.3	70.6866	37.8285	127.882	76.9094	38.4381	0.757006	1.12814	0.223885	1.43083	1.33433	0.472884	1.41112	1.17328	0.606739
ENSG00000004468	CD38	protein_coding	chr4	15778275	15853232	1	EnsDb.Hsapiens.v106	1.62788	6.2222e-05	5.90915e-06	0.309685	0.567505	0.282886	1.11353	0.0112559	0.000524998	2.34052	2.97693e-06	1.23556e-07	2.00509	9.49929e-05	3.32332e-06	0.108292	0.854051	0.518777	3.37761	8.96318e-12	2.48636	1.10657e-06	0.381059	0.468027	7.82375	19.5884	5.8825	27.1277	22.0298	4.84324	36.7459	20.437	3.2486	-0.650563	-0.0938573	-0.937282	0.253886	0.639042	-1.09284	0.464781	0.0903154	-1.34307
ENSG00000004478	FKBP4	protein_coding	chr12	2794970	2805423	1	EnsDb.Hsapiens.v106	0.501883	0.0520571	0.014955	-0.221728	0.53283	0.251813	0.693239	0.00813963	0.000336247	0.796184	0.00938006	0.00135628	-0.16177	0.753711	0.472216	0.923923	0.00626075	8.58885e-05	1.21251	2.73118e-05	0.458071	0.220651	0.598802	0.0952487	19.1063	32.6313	22.6805	48.6765	23.76	27.0858	48.1632	28.6951	20.0618	0.0710305	0.319382	0.185294	0.722221	0.76617	0.217804	0.691212	0.38701	0.076153
ENSG00000004487	KDM1A	protein_coding	chr1	23019443	23083689	1	EnsDb.Hsapiens.v106	0.714264	0.000574748	7.1222e-05	0.18013	0.575449	0.291496	0.481382	0.0440281	0.00346834	0.307723	0.327481	0.151371	-0.0960632	0.859734	0.644558	0.323973	0.355584	0.0576612	0.495494	0.0817706	0.157372	0.736092	0.248059	0.614235	20.441	29.7366	17.8396	30.1228	22.3681	24.0563	29.281	23.0684	20.4024	0.130719	0.244013	-0.00800689	0.349961	0.695146	0.125678	0.313643	0.217772	0.0994895
ENSG00000004534	RBM6	protein_coding	chr3	49940007	50100045	1	EnsDb.Hsapiens.v106	-0.742342	0.0287642	0.00718028	-0.587352	0.110791	0.02236	-0.0763083	0.900062	0.685298	-0.419562	0.375881	0.187092	-0.0547335	0.944437	0.828758	-0.204374	0.682267	0.26979	-0.661394	0.129515	-0.55995	0.243891	-0.0224511	0.995687	30.6259	28.1504	49.2073	29.6136	39.2325	41.4489	33.6047	34.8663	56.497	0.45337	0.192186	0.742528	0.340148	1.04215	0.541693	0.419639	0.536985	0.910699
ENSG00000004660	CAMKK1	protein_coding	chr17	3860315	3894891	-1	EnsDb.Hsapiens.v106	0.0856814	0.905486	0.826451	0.403395	0.490312	0.218256	-0.20499	0.668081	0.311534	-0.0807608	0.921245	0.842369	0.199396	0.811163	0.558867	-0.117254	0.806151	0.432935	0.0350999	0.964129	0.401815	0.564862	-0.157002	0.812629	1.68645	1.1999	1.11681	1.21715	1.67041	1.3109	1.22637	1.90618	1.19339	-1.89969	-2.33623	-2.15253	-2.1679	-0.580924	-2.11137	-2.06508	-1.78141	-2.20934
ENSG00000004700	RECQL	protein_coding	chr12	21468910	21501669	-1	EnsDb.Hsapiens.v106	0.851892	0.152257	0.0593253	0.317821	0.620774	0.337398	0.182375	0.703936	0.354131	0.456074	0.529299	0.318188	0.202622	0.809087	0.555786	0.0563532	0.920552	0.682414	0.996553	0.152815	0.37376	0.605511	0.115688	0.884617	67.0756	96.5991	45.9731	91.4573	75.0983	56.533	120.605	78.946	47.1823	1.09463	1.18986	0.672115	1.04024	1.20571	0.696205	1.25194	1.09334	0.62508
ENSG00000004766	VPS50	protein_coding	chr7	93232340	93361123	1	EnsDb.Hsapiens.v106	-0.305594	0.66883	0.493941	-0.175394	0.806207	0.571732	-0.0237107	0.979327	0.905505	-0.447246	0.54555	0.332878	-0.240695	0.749741	0.466836	-0.0280916	0.960614	0.809772	-0.33378	0.669906	-0.195643	0.800192	-0.00997194	0.996316	21.1278	20.0205	27.2934	25.4175	29.0559	43.5104	23.6931	25.0439	35.116	0.156923	-0.0748011	0.290133	-0.0150423	0.591921	0.363946	0.089529	0.170223	0.31087
ENSG00000004776	HSPB6	protein_coding	chr19	35754566	35758079	-1	EnsDb.Hsapiens.v106	0.00489292	NA	0.984324	0.0873568	NA	0.616258	-0.0317407	NA	0.601952	0.134962	NA	0.63694	0.00324606	NA	0.999587	0.0211164	NA	0.627547	0.29384	NA	0.170157	NA	-0.00813438	NA	0.0316063	0.0116854	0.00895003	0.121	0.0464689	0.0433313	0.112823	0.179207	0	#NAME?	#NAME?	#NAME?	#NAME?	-2.74584	#NAME?	#NAME?	-3.71616	#NAME?
ENSG00000004777	ARHGAP33	protein_coding	chr19	35774532	35788822	1	EnsDb.Hsapiens.v106	0.346204	0.645497	0.467143	0.0834184	0.920443	0.788431	0.0723585	0.884077	0.645709	2.71281	0.00494546	0.00061706	0.930073	0.187268	0.0424019	0.15976	0.56244	0.161214	0.910082	0.238286	0.485343	0.44725	0.0288846	0.990227	8.65733	11.0935	7.49848	22.4071	8.89041	2.30854	10.1929	8.5983	3.42782	-0.593592	-0.562223	-0.732056	-0.0671531	0.299996	-1.74369	-0.503313	-0.684298	-1.84051
ENSG00000004779	NDUFAB1	protein_coding	chr16	23581014	23596316	-1	EnsDb.Hsapiens.v106	1.0961	0.061228	0.0183271	0.331311	0.600559	0.316613	0.290673	0.503564	0.174174	0.399951	0.585108	0.372051	0.0635911	0.955059	0.8546	0.0985519	0.834289	0.477927	1.37801	0.0500426	0.516371	0.454082	0.155227	0.790227	74.8681	127.392	50.5544	175.611	125.135	114.671	233.864	135.687	69.8039	1.18346	1.41173	0.790365	1.51873	1.4674	1.20255	1.71808	1.47902	1.00319
ENSG00000004799	PDK4	protein_coding	chr7	95583499	95596516	-1	EnsDb.Hsapiens.v106	-0.232016	0.710819	0.543068	-0.113084	NA	0.486987	-0.00557214	NA	0.931974	-0.241802	NA	0.0852329	-0.110068	NA	0.244596	-0.0222772	NA	0.557932	-0.236658	NA	-0.125073	NA	0.0148914	NA	0	0	0.0140453	0	0.0172	0.237409	0.00657656	0	0.24938	#NAME?	#NAME?	#NAME?	#NAME?	#NAME?	-3.45383	#NAME?	#NAME?	-3.46976
ENSG00000004809	SLC22A16	protein_coding	chr6	110424687	110476641	-1	EnsDb.Hsapiens.v106	-0.416729	NA	0.294788	0.133353	NA	0.497753	-0.0997025	NA	0.0876713	0.142189	NA	0.71598	0.146397	NA	0.34056	-0.0204756	NA	0.56807	-0.490447	NA	-0.0391731	NA	-0.0545156	NA	0.116094	0	0.0424415	0.0206593	0.0672035	0	0	0.188719	0.314312	#NAME?	#NAME?	#NAME?	#NAME?	-2.62218	#NAME?	#NAME?	-3.61449	-3.23913
ENSG00000004838	ZMYND10	protein_coding	chr3	50341110	50345732	-1	EnsDb.Hsapiens.v106	-0.160546	0.84572	0.732255	0.113703	0.882488	0.708446	-0.106667	0.787412	0.470021	0.79764	0.284646	0.123345	0.291793	0.664796	0.360434	0.0640334	0.857768	0.526801	-0.296576	0.700469	-0.0537933	0.943462	-0.0418884	0.974286	0.521489	0.331112	0.405629	0.920075	0.554357	0.283045	0.42631	0.596919	0.723303	-3.08748	-3.37033	-2.89059	-2.59616	-1.37287	-3.3103	-2.91871	-2.70687	-2.89815
ENSG00000004846	ABCB5	protein_coding	chr7	20615667	20777038	1	EnsDb.Hsapiens.v106	-0.144029	NA	0.186013	-0.0541024	NA	0.319387	-0.0189268	NA	0.741479	-0.0141423	NA	0.976845	-0.0085044	NA	0.94863	-0.0019253	NA	0.971787	-0.0173019	NA	0.0423808	NA	-0.00854817	NA	0.016338	0	0.252072	0	0	0	0	0.0104599	0	#NAME?	#NAME?	#NAME?	#NAME?	#NAME?	#NAME?	#NAME?	#NAME?	#NAME?
ENSG00000004848	ARX	protein_coding	chrX	25003694	25016420	-1	EnsDb.Hsapiens.v106	0.0938204	NA	0.872083	-0.00799936	NA	0.952027	0.0165982	NA	0.82498	-0.0120886	NA	0.981595	0.0598883	NA	0.580836	-0.00720039	NA	0.564914	-0.0457429	NA	-0.0226097	NA	-0.00172591	NA	0	0.00559581	0	0	0.0367151	0	0	0	0.00626993	#NAME?	#NAME?	#NAME?	#NAME?	#NAME?	#NAME?	#NAME?	#NAME?	#NAME?
ENSG00000004864	SLC25A13	protein_coding	chr7	96120220	96322147	-1	EnsDb.Hsapiens.v106	0.157052	0.75428	0.600151	-0.263368	0.617973	0.334492	0.325876	0.439625	0.133448	-0.15853	0.802776	0.646289	0.00650677	0.994551	0.978588	-0.0825606	0.89927	0.623432	0.0708737	0.917928	-0.178266	0.806581	0.132946	0.907412	5.8378	8.32614	7.35178	5.46511	6.30128	6.25998	8.27143	6.50087	7.78484	-0.887295	-0.779632	-0.692995	-0.965251	0.0953455	-0.894599	-0.688102	-0.795795	-0.716833
ENSG00000004866	ST7	protein_coding	chr7	116953238	117230176	1	EnsDb.Hsapiens.v106	0.72209	0.0936347	0.0314152	0.156564	0.806207	0.571733	0.363259	0.398653	0.111499	-0.160031	0.810517	0.658131	-0.272845	0.688119	0.385503	0.0691618	0.917014	0.671249	-0.239727	0.696217	0.0531319	0.951246	-0.134131	0.89825	4.5392	6.8652	3.91554	5.47873	4.8125	6.36192	4.57534	5.96023	5.6225	-1.09432	-0.931771	-1.17487	-1.06086	-0.182542	-0.935646	-1.07615	-0.879611	-0.920367
ENSG00000004897	CDC27	protein_coding	chr17	47117703	47189422	-1	EnsDb.Hsapiens.v106	0.645966	0.00827091	0.00156456	0.101696	0.815035	0.584877	0.471385	0.0825936	0.00882119	0.23261	0.548782	0.336074	0.157411	0.7737	0.50109	0.0482489	0.947958	0.771148	1.01003	0.000602823	0.282241	0.526	0.588575	0.100217	44.7265	65.9445	41.2445	53.038	50.3835	44.5973	65.3306	39.202	31.2249	0.763322	0.883307	0.641677	0.773858	1.08442	0.578793	0.918917	0.637612	0.431457
ENSG00000004939	SLC4A1	protein_coding	chr17	44248390	44268141	-1	EnsDb.Hsapiens.v106	3.95386	9.30891e-05	9.25897e-06	1.52286	0.0720748	0.0124784	0.456787	0.18611	0.0302176	-1.38783	0.12536	0.0382485	0.311984	0.641658	0.334015	-0.312546	0.0762876	0.00360424	0.378202	0.6003	0.288092	0.605432	-0.0205134	0.992036	0.133277	0.494389	0.0232292	0.0191879	0.268227	0.131808	0.0344965	0.043664	0.0140778	-3.96383	-3.04811	-5.08404	-5.29992	-1.57082	#NAME?	-5.13462	-4.81807	#NAME?
ENSG00000004948	CALCR	protein_coding	chr7	93424486	93574730	-1	EnsDb.Hsapiens.v106	-0.00681851	NA	0.988276	-0.00346234	NA	0.952038	-0.00110933	NA	0.963759	-0.00480193	NA	0.981608	0.0487412	NA	0.863581	-0.0056597	NA	0.845516	-0.00607852	NA	-0.00198761	NA	-0.000687296	NA	0	0	0	0	0.0145971	0	0	0	0	#NAME?	#NAME?	#NAME?	#NAME?	#NAME?	#NAME?	#NAME?	#NAME?	#NAME?
ENSG00000004961	HCCS	protein_coding	chrX	11111301	11123086	1	EnsDb.Hsapiens.v106	0.94701	0.00500821	0.000876212	0.501414	0.200498	0.0526455	0.283331	0.486144	0.1621	0.191606	0.735016	0.549994	0.309664	0.597958	0.290044	-0.0791551	0.90787	0.645398	0.976477	0.0221906	0.703979	0.13293	0.10143	0.950419	13.8147	18.5143	9.17922	11.1998	12.6498	9.60837	13.5788	11.6013	6.40896	-0.188659	-0.142538	-0.507055	-0.522713	0.413728	-0.566204	-0.260849	-0.330373	-0.805103
ENSG00000004975	DVL2	protein_coding	chr17	7225342	7234517	-1	EnsDb.Hsapiens.v106	-0.518453	0.193438	0.0817656	-0.22604	0.674018	0.395513	-0.171267	0.717906	0.371741	0.196536	0.741608	0.559972	-0.4871	0.358538	0.117118	0.528166	0.260307	0.0315261	-0.515139	0.29472	-0.518499	0.332552	0.0255995	0.995687	18.264	14.907	22.1509	27.0867	14.8863	23.0051	22.0402	21.0889	33.5172	0.0337279	-0.310181	0.164601	0.250765	0.55407	0.0659192	0.103691	0.140255	0.481428
ENSG00000005001	PRSS22	protein_coding	chr16	2852730	2858170	-1	EnsDb.Hsapiens.v106	-5.06148	0.00516446	0.000907364	-2.58168	0.0527435	0.0081822	-0.0669933	NA	0.492073	0.29916	0.671027	0.46815	0.290829	NA	0.268418	-0.0247664	NA	0.702263	0.0775992	0.914771	-0.0225082	0.966578	0.0189291	0.98579	0.0246232	0	0.512075	0.464817	0.663367	0.207622	0.122228	0.0822904	0.106533	#NAME?	#NAME?	-2.91373	-3.02587	-1.23179	-3.49941	#NAME?	-4.28999	-4.21941
ENSG00000005007	UPF1	protein_coding	chr19	18831959	18868230	1	EnsDb.Hsapiens.v106	-0.276842	0.663724	0.487584	-0.319311	0.607441	0.323585	0.0552653	0.929693	0.769562	0.354012	0.632931	0.424538	-0.292361	0.695639	0.395528	0.282194	0.462559	0.099303	-0.602176	0.373494	-0.757295	0.243612	0.0772972	0.955935	29.8008	33.2136	42.9439	54.449	25.7907	37.903	30.4126	23.3656	55.2587	0.436567	0.329251	0.653448	0.711963	0.86172	0.388434	0.309311	0.199791	0.75399
ENSG00000005020	SKAP2	protein_coding	chr7	26667068	26995239	-1	EnsDb.Hsapiens.v106	0.769012	0.109186	0.0381789	0.481101	0.356254	0.128379	0.111233	0.851128	0.578741	0.238282	0.734067	0.548827	0.579927	0.344588	0.109889	-0.163611	0.723765	0.315676	0.987973	0.0855155	1.17434	0.0453002	-0.0731484	0.964428	6.73821	7.94508	4.2843	4.04179	5.84308	3.25745	7.99561	9.67696	3.49008	-0.783658	-0.820329	-1.19465	-1.20737	-0.0239081	-1.39613	-0.690525	-0.49049	-1.28872
ENSG00000005022	SLC25A5	protein_coding	chrX	119468422	119471396	1	EnsDb.Hsapiens.v106	1.70616	9.19956e-11	2.96559e-12	0.749091	0.0107884	0.00111701	0.834026	0.00529839	0.000195495	1.0059	0.00370727	0.000433846	0.623822	0.108478	0.0191284	0.212259	0.654593	0.239177	1.59067	1.49992e-06	1.12408	0.00135632	0.261468	0.661304	188.407	359.802	106.839	258.201	201.038	122.059	319.688	236.22	101.035	1.93247	2.24429	1.3668	1.95606	1.8731	1.35242	2.08526	2.05037	1.36169
ENSG00000005059	MCUB	protein_coding	chr4	109560209	109688719	1	EnsDb.Hsapiens.v106	-0.133981	0.861522	0.757669	-0.170339	0.823364	0.599713	0.0398664	0.952186	0.828754	-0.793364	0.257779	0.106033	-0.515877	0.447643	0.168864	-0.0224916	0.960614	0.809661	-0.26677	0.722994	-0.186439	0.814246	-0.00191931	0.999503	61.4716	66.8902	75.4601	80.3132	90.1657	174.142	104.337	105.561	138.986	1.02245	0.886608	1.10298	0.977646	1.28827	1.54024	1.09387	1.30171	1.4669
ENSG00000005073	HOXA11	protein_coding	chr7	27181157	27185232	-1	EnsDb.Hsapiens.v106	-0.0160546	NA	0.988263	-0.00772971	NA	0.952025	-0.00257398	NA	0.963773	-0.0122116	NA	0.981592	0.0445085	NA	0.780966	-0.00642011	NA	0.763155	0.0655919	NA	0.0531727	NA	-0.0034312	NA	0	0	0	0	0.0143507	0	0.00687887	0.0387142	0	#NAME?	#NAME?	#NAME?	#NAME?	#NAME?	#NAME?	#NAME?	#NAME?	#NAME?
ENSG00000005075	POLR2J	protein_coding	chr7	102473128	102478922	-1	EnsDb.Hsapiens.v106	1.16526	0.000401468	4.73045e-05	0.676961	0.0637221	0.0105428	0.313726	0.428192	0.12721	0.807026	0.0617396	0.0147727	0.433483	0.403897	0.142855	0.177463	0.734087	0.327358	1.6323	4.61083e-05	0.98701	0.0241091	0.326258	0.563328	17.6975	24.3068	10.3199	26.4524	20.7021	14.2062	33.6609	22.2693	10.1074	0.0137862	0.0821681	-0.426006	0.175946	0.69815	-0.269195	0.38488	0.189758	-0.446332
ENSG00000005100	DHX33	protein_coding	chr17	5440917	5468982	-1	EnsDb.Hsapiens.v106	1.64185	9.95091e-05	9.96005e-06	0.511424	0.294022	0.0951969	0.835587	0.0626332	0.00588314	1.11464	0.0377063	0.00774861	0.740604	0.190551	0.0435733	0.107565	0.853803	0.517856	1.12222	0.0358643	0.518717	0.392601	0.192692	0.786795	7.33551	15.6506	4.62433	11.1854	8.99489	4.5415	12.0194	8.15672	4.87506	-0.701473	-0.270305	-1.08198	-0.402992	0.268134	-1.18231	-0.392917	-0.629694	-1.02174
ENSG00000005102	MEOX1	protein_coding	chr17	43640389	43661922	-1	EnsDb.Hsapiens.v106	3.84022	2.38924e-25	1.73208e-27	5.86156	5.86355e-58	5.86854e-62	-1.92348	4.43842e-10	1.13255e-12	2.1958	7.65519e-05	4.62687e-06	4.34615	3.06464e-16	1.23794e-18	-1.94189	8.44796e-06	1.98675e-08	2.67341	5.57674e-07	4.74874	9.26924e-20	-1.89274	3.86467e-06	12.5663	3.13339	0.212181	0.834703	3.55428	0.174765	1.20929	4.89704	0.163777	-0.26895	-1.56505	-3.4133	-2.38942	-0.207068	-3.6661	-2.07487	-1.01718	-3.77201
ENSG00000005108	THSD7A	protein_coding	chr7	11370365	11832198	-1	EnsDb.Hsapiens.v106	-0.231141	NA	0.188594	-0.0854092	NA	0.311895	-0.0257832	NA	0.751746	-0.0959099	NA	0.731745	0.0555671	NA	0.705862	-0.0178076	NA	0.46991	-0.0299681	NA	0.0946855	NA	-0.0183367	NA	0.00370708	0	0.0433915	0	0.0150558	0.00414103	0	0.0719923	0	#NAME?	#NAME?	#NAME?	#NAME?	#NAME?	#NAME?	#NAME?	#NAME?	#NAME?
ENSG00000005156	LIG3	protein_coding	chr17	34980512	35009743	1	EnsDb.Hsapiens.v106	-0.180773	0.681584	0.509212	-0.36989	0.380527	0.142591	0.156665	0.755365	0.420217	-0.22098	0.679349	0.478406	-0.0485479	0.957834	0.859662	-0.0950065	0.887212	0.593995	-0.0690481	0.90335	-0.127893	0.855825	0.0416344	0.992036	11.0941	13.1055	15.0103	13.1981	15.104	15.7902	16.7234	15.7342	17.7164	-0.374963	-0.432371	-0.130813	-0.275118	0.556614	-0.192133	-0.102824	-0.120455	-0.00542278
ENSG00000005175	RPAP3	protein_coding	chr12	47661249	47706030	-1	EnsDb.Hsapiens.v106	0.512738	0.240349	0.109691	0.135839	0.836189	0.622319	0.22782	0.623167	0.26777	0.0224771	0.978914	0.954638	0.176697	0.818163	0.571485	-0.0845087	0.894345	0.610939	0.658449	0.206659	0.434608	0.470138	0.0602471	0.977951	22.1929	29.2867	19.6078	17.8524	20.9315	17.5922	24.5972	21.728	14.2805	0.182776	0.23174	0.0728664	-0.196244	0.626023	-0.113985	0.18235	0.169199	-0.210298
ENSG00000005187	ACSM3	protein_coding	chr16	20610243	20797581	1	EnsDb.Hsapiens.v106	-0.0134291	0.987853	0.971186	-0.0968391	0.906766	0.754572	0.0512536	0.933544	0.781909	0.13442	0.877879	0.761888	-0.299997	0.688127	0.385573	0.179867	0.65442	0.239001	0.98772	0.141384	0.430761	0.540036	0.109265	0.907412	1.88521	2.09274	2.11836	3.93037	2.31921	3.45777	5.33455	3.74563	2.15653	-1.80558	-1.89678	-1.64372	-1.26236	-0.588176	-1.3694	-1.17673	-1.24422	-1.85973
ENSG00000005189	REXO5	protein_coding	chr16	20806429	20849665	1	EnsDb.Hsapiens.v106	3.5657	6.79269e-23	6.46735e-25	2.70611	4.13041e-13	3.6792e-15	0.678403	0.0583408	0.0052636	4.32586	7.19561e-17	5.37571e-19	4.07612	8.44086e-15	4.27339e-17	0.113084	0.85349	0.517006	3.48818	6.19563e-12	2.89446	3.46779e-08	0.303231	0.594234	3.84892	6.85428	0.590588	4.14362	3.51969	0.184824	5.87097	3.95755	0.489756	-1.22382	-0.938181	-2.65869	-1.17264	-0.285268	-3.58049	-0.922054	-1.19112	-2.84371
ENSG00000005194	CIAPIN1	protein_coding	chr16	57428187	57447420	-1	EnsDb.Hsapiens.v106	0.444195	0.0354444	0.00925724	-0.214681	0.471452	0.204076	0.626967	0.00306981	9.60606e-05	0.346582	0.229145	0.0896726	-0.179172	0.660387	0.354966	0.466836	0.128291	0.00857713	0.624277	0.0146771	0.188915	0.661212	0.352409	0.335925	17.1568	27.5378	20.0898	31.6501	21.4039	24.5487	27.8559	20.4315	17.7411	-0.0121498	0.18265	0.0867803	0.391889	0.702034	0.146699	0.280154	0.121934	-0.00348811
ENSG00000005206	SPPL2B	protein_coding	chr19	2328615	2355095	1	EnsDb.Hsapiens.v106	-0.684021	0.1517	0.0590713	-0.262232	0.65948	0.377909	-0.213839	0.670003	0.313815	0.781845	0.17348	0.0593748	-0.0611068	0.945729	0.831912	0.524036	0.277715	0.0357815	-0.827878	0.142644	-0.835889	0.144635	0.0360557	0.992352	19.1702	14.3182	24.735	39.0731	18.5743	20.0202	24.4282	22.504	49.3164	0.0658377	-0.350718	0.249164	0.446825	0.687838	-0.00821227	0.181623	0.197068	0.751086
ENSG00000005238	FAM214B	protein_coding	chr9	35104112	35116341	-1	EnsDb.Hsapiens.v106	1.08989	0.00538001	0.000952131	1.59757	3.64353e-05	1.53341e-06	-0.327754	0.436349	0.131714	-0.354957	0.529299	0.318239	-0.138168	0.860029	0.644918	-0.0902736	0.88653	0.590574	0.348713	0.538325	0.0753714	0.932508	0.119023	0.927082	6.29902	4.3486	1.91191	4.76267	5.59646	6.41851	6.38869	5.13794	4.79323	-0.826131	-1.29921	-1.73275	-1.05499	-0.031403	-0.911796	-0.850189	-0.990598	-1.09413
ENSG00000005243	COPZ2	protein_coding	chr17	48026167	48038030	-1	EnsDb.Hsapiens.v106	4.06014	1.65038e-06	1.08239e-07	3.45661	8.08462e-05	3.77064e-06	0.20236	0.669781	0.313409	2.30271	0.00266137	0.000290507	1.71343	0.0262622	0.00284023	0.106665	0.828418	0.466447	2.72129	0.0016898	1.45969	0.0742745	0.239318	0.615736	1.72653	2.50234	0.119276	3.20805	2.33153	0.509065	3.02183	1.53673	0.425616	-1.87593	-1.79031	-3.83936	-1.36013	-0.500534	-2.81123	-1.43756	-2.06706	-3.07226
ENSG00000005249	PRKAR2B	protein_coding	chr7	107044705	107161811	1	EnsDb.Hsapiens.v106	-1.03464	0.0261032	0.00633687	0.31065	0.58606	0.302825	-1.37416	0.00472424	0.000169713	-2.30648	7.8584e-05	4.79047e-06	-0.442857	0.482898	0.193786	-1.46517	0.030177	0.000835412	-0.812039	0.165871	2.0181	0.000390563	-3.0628	1.68061e-07	3.17765	1.04642	2.35826	0.452591	1.66893	2.6382	0.675269	6.43162	1.35784	-1.38958	-2.44237	-1.54767	-2.96381	-0.87931	-1.54769	-2.55608	-0.826193	-2.06076
ENSG00000005302	MSL3	protein_coding	chrX	11758159	11775772	1	EnsDb.Hsapiens.v106	-1.78136	7.30956e-12	2.00659e-13	-1.11418	4.3984e-05	1.89072e-06	-0.529892	0.0871062	0.0095972	-1.01085	0.00333597	0.00038024	-0.688332	0.0686933	0.0101262	-0.174681	0.731434	0.323945	-1.33746	5.71903e-05	-0.915625	0.0106901	-0.228357	0.732075	38.5237	24.6611	87.2873	29.9533	36.895	63.3853	22.1967	29.0317	58.7801	0.639935	0.0934947	1.19568	0.350713	0.928079	0.849908	0.105181	0.395818	0.930279
ENSG00000005339	CREBBP	protein_coding	chr16	3725054	3880713	-1	EnsDb.Hsapiens.v106	-1.21868	0.0610793	0.018255	-0.633499	0.27832	0.086868	-0.113407	0.819889	0.516786	-0.569381	0.431068	0.231267	-0.334122	0.63818	0.329968	-0.0249459	0.96339	0.823537	-0.781112	0.284598	-0.523645	0.423393	-0.00809914	0.998752	33.6385	25.0209	73.4967	26.7615	30.3092	52.2496	24.9562	26.0734	58.8338	0.528724	0.094613	1.04945	0.175632	0.942646	0.620001	-0.109179	0.140271	0.90627
ENSG00000005379	TSPOAP1	protein_coding	chr17	58301228	58328795	-1	EnsDb.Hsapiens.v106	0.499531	0.436846	0.257429	0.293835	0.649438	0.367309	0.0462277	0.947759	0.817083	0.245081	0.770667	0.599621	0.409595	0.56719	0.26185	-0.0768169	0.869561	0.55022	-0.390647	0.601073	-0.0273571	0.974447	-0.0926845	0.919407	11.1078	12.2216	7.65173	17.7055	23.9475	13.5739	10.0607	14.7607	15.4673	-0.381542	-0.471417	-0.647525	-0.128904	0.829532	-0.427723	-0.484315	-0.287719	-0.27217
ENSG00000005381	MPO	protein_coding	chr17	58269855	58280935	-1	EnsDb.Hsapiens.v106	-1.79437	0.00471782	0.000809902	-0.605819	0.298782	0.0978298	-0.394978	0.337788	0.0826141	-0.96454	0.208135	0.0774661	-0.625186	0.356118	0.116117	-0.0265233	0.962015	0.817075	-0.382587	0.614629	-0.72439	0.291207	0.110189	0.846638	0.494834	0.231617	0.996959	0.0657957	0.0746835	0.192345	0.139321	0.0776288	0.22411	-2.94734	-3.73527	-2.28339	-4.33922	-2.25103	-3.60248	-3.70932	-4.32453	-3.56396
ENSG00000005421	PON1	protein_coding	chr7	95297676	95324532	-1	EnsDb.Hsapiens.v106	-0.00662205	NA	0.988276	-0.00338715	NA	0.952038	-0.00106846	NA	0.963759	-0.00470059	NA	0.981609	-0.00245885	NA	0.959177	-0.000646668	NA	0.977569	0.0852112	NA	-0.00282003	NA	0.0111266	NA	0	0	0	0	0	0	0.0097954	0	0	#NAME?	#NAME?	#NAME?	#NAME?	#NAME?	#NAME?	#NAME?	#NAME?	#NAME?
ENSG00000005436	GCFC2	protein_coding	chr2	75652000	75710985	-1	EnsDb.Hsapiens.v106	0.526279	0.304889	0.153292	0.0742095	0.927097	0.804807	0.25113	0.586092	0.236625	-0.0857236	0.912621	0.826496	-0.029494	0.982335	0.93255	-0.0159147	0.978677	0.892593	0.157766	0.831977	0.220228	0.776192	-0.0414838	0.986502	13.1251	18.7893	12.1729	12.6426	13.3201	13.7539	13.6238	15.1869	11.7874	-0.234406	-0.124046	-0.299473	-0.442783	0.295748	-0.395741	-0.296147	-0.142576	-0.345921
ENSG00000005448	WDR54	protein_coding	chr2	74421678	74425755	1	EnsDb.Hsapiens.v106	0.930391	0.00167347	0.000242556	-0.259148	0.544446	0.260848	1.18426	0.000113705	1.58e-06	0.464023	0.269389	0.11343	-0.105685	0.877695	0.682341	0.431439	0.316743	0.0452587	0.927951	0.0123617	0.10559	0.883213	0.662678	0.123453	10.7823	26.2531	13.2884	25.9623	16.5012	18.0587	29.533	16.0823	14.7488	-0.391109	0.144329	-0.239458	0.230949	0.564895	-0.0902165	0.312755	-0.075195	-0.162353
ENSG00000005469	CROT	protein_coding	chr7	87345664	87399794	1	EnsDb.Hsapiens.v106	-0.422226	0.412088	0.236506	-0.00827242	0.989896	0.9734	-0.242457	0.600852	0.248393	-0.250246	0.715783	0.524702	0.168384	0.845744	0.617242	-0.193516	0.668733	0.25522	0.16597	0.81665	0.19552	0.808263	-0.0246997	0.995175	8.08962	5.76196	8.16499	5.17	7.80725	6.56654	7.10224	7.57062	6.10726	-0.62408	-1.08039	-0.61329	-1.05501	0.148239	-0.957926	-0.800179	-0.67007	-0.936328
ENSG00000005471	ABCB4	protein_coding	chr7	87401696	87480435	-1	EnsDb.Hsapiens.v106	0.769816	0.274356	0.131637	-0.300039	0.508287	0.232501	0.261878	0.113223	0.0140195	-4.4598	0.0098577	0.00144426	-0.234302	0.618497	0.310825	-0.137507	0.206374	0.0205345	-0.542018	0.407938	-0.401656	0.334557	0.0272607	0.974676	0.0123744	0.212769	0.0455306	0.0100891	0.278604	0.756386	0.103417	0.0680123	0.369285	#NAME?	-4.42087	#NAME?	#NAME?	-2.10366	-2.79327	-3.96326	-4.69293	-3.06385
ENSG00000005483	KMT2E	protein_coding	chr7	104940943	105115019	1	EnsDb.Hsapiens.v106	-1.45199	8.45631e-10	3.13469e-11	-1.31897	4.83029e-08	1.05423e-09	-0.0910325	0.855438	0.588583	-1.44614	1.11533e-06	4.14307e-08	-1.00997	0.00128869	6.89215e-05	-0.277203	0.516824	0.131095	-1.07433	0.00044264	-1.08844	0.000506344	0.0255075	0.995687	85.7292	78.8104	221.323	68.9602	92.0145	196.437	65.3263	63.6998	143.22	1.29309	1.02745	1.9072	0.983876	1.43776	1.70679	0.918312	1.0258	1.6418
ENSG00000005486	RHBDD2	protein_coding	chr7	75842602	75888926	1	EnsDb.Hsapiens.v106	-2.30129	5.80905e-11	1.81928e-12	-2.02484	1.37519e-08	2.63484e-10	-0.143183	0.781571	0.461966	-2.0028	5.86314e-06	2.63727e-07	-2.57317	6.07537e-09	7.49318e-11	0.261657	0.580064	0.172571	-1.94759	9.79596e-06	-1.78714	8.03661e-05	-0.0494076	0.986502	29.334	24.6805	128.724	30.707	20.7213	134.285	31.9992	35.0214	134.681	0.42145	0.0893545	1.46664	0.350733	0.734721	1.43678	0.381599	0.551027	1.57002
ENSG00000005513	SOX8	protein_coding	chr16	981770	986979	1	EnsDb.Hsapiens.v106	-5.00764	5.99906e-16	1.07276e-17	-1.45998	0.00537181	0.000480649	-3.22433	2.04028e-06	1.35162e-08	-2.05036	0.00135649	0.000130406	-1.39816	0.0293472	0.00329241	-0.137711	0.757688	0.361229	-2.5227	8.0076e-05	-0.481871	0.464248	-1.48971	0.0421498	0.650322	0.0599585	2.11711	0.432743	0.627645	2.11889	0.316938	1.22883	2.15443	-2.66823	-4.85525	-1.65189	-3.1221	-1.22204	-1.73541	-3.08814	-2.12582	-1.66975
ENSG00000005700	IBTK	protein_coding	chr6	82169986	82247754	-1	EnsDb.Hsapiens.v106	0.328681	0.485264	0.301002	0.107832	0.878278	0.701506	0.132092	0.818352	0.514848	-0.405128	0.461668	0.256426	-0.204439	0.765396	0.488126	-0.0741359	0.912467	0.658382	0.0937216	0.89049	0.0465099	0.957668	0.0174909	0.996128	24.0586	28.2779	21.8734	20.1511	23.0686	28.495	24.1144	23.34	22.2836	0.260567	0.203577	0.15037	0.0179309	0.659301	0.168433	0.135698	0.209045	0.129738
ENSG00000005801	ZNF195	protein_coding	chr11	3339261	3379222	-1	EnsDb.Hsapiens.v106	0.264886	0.505118	0.318949	0.153403	0.762244	0.50947	0.0693688	0.916686	0.735689	0.443878	0.334601	0.156921	0.223206	0.718833	0.424323	0.108559	0.862696	0.535182	0.202157	0.698013	0.0423088	0.956134	0.0833112	0.967714	16.928	18.1095	14.8509	24.3556	20.9781	17.2637	20.6974	18.327	17.5921	-0.0222693	-0.156018	-0.155651	0.172752	0.619189	-0.152202	0.0545459	-0.00169655	-0.0200019
ENSG00000005810	MYCBP2	protein_coding	chr13	77042474	77327094	-1	EnsDb.Hsapiens.v106	-0.503396	0.171555	0.069738	-0.080865	0.885711	0.714003	-0.29688	0.464171	0.147799	-0.843342	0.0493444	0.0110081	0.0859897	0.917442	0.767129	-0.798459	0.0860735	0.00452338	-0.696497	0.113325	-0.24499	0.69621	-0.224174	0.741669	50.6635	37.3536	54.7261	31.987	66.5448	61.6625	34.2423	47.2505	59.1044	0.867194	0.428423	0.849779	0.366343	1.23142	0.817293	0.426525	0.779381	0.921603
ENSG00000005812	FBXL3	protein_coding	chr13	76992598	77027195	-1	EnsDb.Hsapiens.v106	-0.761404	0.104924	0.0363184	-0.57921	0.235634	0.0673155	-0.0450385	0.937166	0.791748	-0.991654	0.081269	0.0212079	-0.781992	0.180861	0.0401832	-0.0326736	0.958537	0.800257	-0.597049	0.318842	-0.261045	0.733657	-0.0988858	0.93998	55.5355	51.3555	95.5043	44.3747	48.6679	102.477	40.3138	51.3397	68.1416	0.937884	0.676898	1.25953	0.594532	0.991139	1.16676	0.524054	0.771995	1.00221
ENSG00000005844	ITGAL	protein_coding	chr16	30472658	30523567	1	EnsDb.Hsapiens.v106	1.33225	0.00389353	0.000643559	1.49847	0.00137434	9.70536e-05	-0.0849211	0.876516	0.627492	1.65816	0.00352328	0.000405977	0.996764	0.0893716	0.0145078	0.186385	0.687876	0.274858	0.430262	0.497043	0.417578	0.531312	-0.0233071	0.995426	174.218	150.689	54.3039	293.881	197.012	80.4757	167.849	178.638	114.251	1.8681	1.54832	0.845777	2.04474	1.9299	0.992619	1.61612	1.8344	1.38666
ENSG00000005882	PDK2	protein_coding	chr17	50094737	50112152	1	EnsDb.Hsapiens.v106	0.048659	0.945359	0.894689	0.213892	0.742963	0.48211	-0.111709	0.846907	0.567924	0.30293	0.658697	0.453484	0.133621	0.879989	0.688228	0.0548549	0.933051	0.727439	-0.445725	0.480708	-0.233151	0.759796	-0.0532225	0.981964	5.5695	4.68459	4.50064	7.74973	6.79345	5.85779	4.92624	5.663	7.36483	-0.925276	-1.25024	-1.06578	-0.723969	0.116115	-1.01677	-1.0267	-0.96144	-0.719705
ENSG00000005884	ITGA3	protein_coding	chr17	50055968	50090481	1	EnsDb.Hsapiens.v106	-0.876559	0.0838768	0.0272657	0.395875	0.501142	0.226985	-1.30994	0.0129254	0.000625837	0.663088	0.288334	0.125895	0.491708	0.456118	0.17464	0.0230767	0.974162	0.862231	-0.107664	0.890568	0.019713	0.985892	-0.0423909	0.986502	6.86493	2.27932	4.65306	6.49895	6.06924	3.54397	4.16373	4.7007	4.6044	-0.755911	-1.81781	-1.13051	-0.864836	0.0931637	-1.38434	-1.15137	-1.04883	-1.06456
ENSG00000005889	ZFX	protein_coding	chrX	24149173	24216255	1	EnsDb.Hsapiens.v106	-0.44488	0.0584502	0.0172828	-0.0877659	0.837544	0.625226	-0.310237	0.276468	0.0582436	0.199295	0.60361	0.391791	0.0289276	0.978047	0.919191	0.123364	0.817046	0.449851	-0.0548287	0.898212	0.142973	0.769697	-0.152038	0.863144	27.43	21.2503	29.2946	49.7288	43.8982	43.1814	23.9671	27.9554	24.9198	0.366307	-0.0341876	0.377353	0.738486	1.01455	0.56685	0.166084	0.3695	0.264184
ENSG00000005893	LAMP2	protein_coding	chrX	120426148	120469365	-1	EnsDb.Hsapiens.v106	0.238358	0.686545	0.514823	0.289373	0.630317	0.345997	-0.054091	0.930216	0.771082	0.231492	0.7473	0.567987	0.278942	0.716609	0.421312	-0.0346996	0.961576	0.81577	0.591946	0.330631	0.448862	0.497717	0.00502018	0.995725	52.845	48.3762	39.691	37.6645	41.0956	30.4716	44.7425	42.6249	26.3594	0.899201	0.6329	0.581078	0.428407	0.95457	0.290239	0.586447	0.683553	0.179212
ENSG00000005961	ITGA2B	protein_coding	chr17	44372180	44389649	-1	EnsDb.Hsapiens.v106	1.221	0.0101228	0.00199022	2.42284	2.22094e-07	5.49039e-09	-0.881157	0.0627851	0.00590079	-2.36621	7.81307e-05	4.75067e-06	0.78718	0.185702	0.0419172	-3.47752	5.25857e-08	6.51411e-11	-0.611153	0.325952	3.82424	2.18828e-11	-4.62105	4.61849e-15	5.59099	2.44359	0.948638	0.401607	5.07289	2.39182	0.650374	17.5625	1.13384	-0.926431	-1.76527	-2.25048	-2.96111	-0.0562448	-1.69637	-2.54026	-0.087842	-2.22871
ENSG00000005981	ASB4	protein_coding	chr7	95478444	95540233	1	EnsDb.Hsapiens.v106	-0.00681851	NA	0.988276	-0.00346234	NA	0.952038	-0.00110933	NA	0.963759	-0.00480193	NA	0.981608	0.0487412	NA	0.863581	-0.0056597	NA	0.845516	-0.00607852	NA	-0.00198761	NA	-0.000687296	NA	0	0	0	0	0.0168404	0	0	0	0	#NAME?	#NAME?	#NAME?	#NAME?	#NAME?	#NAME?	#NAME?	#NAME?	#NAME?
ENSG00000006007	GDE1	protein_coding	chr16	19501693	19522123	-1	EnsDb.Hsapiens.v106	0.394966	0.107946	0.0375994	0.0402409	0.92981	0.812382	0.304254	0.294518	0.0650201	-0.120294	0.75794	0.582504	-0.372463	0.292178	0.0836863	0.199192	0.654062	0.23857	0.528582	0.0790201	0.1033	0.851669	0.323401	0.459838	20.2627	26.0883	19.6167	29.9668	24.6413	32.9484	33.9243	24.9476	22.9562	0.122352	0.139702	0.0714617	0.333181	0.7561	0.36706	0.421421	0.271098	0.186199
ENSG00000006015	REX1BD	protein_coding	chr19	18588685	18592337	1	EnsDb.Hsapiens.v106	0.579554	0.147224	0.056866	0.755655	0.057066	0.00912119	-0.132533	0.798327	0.485136	0.88949	0.058888	0.0138948	0.392379	0.504934	0.209865	0.230773	0.644333	0.227063	0.667932	0.169699	0.574771	0.278704	0.0135857	0.998585	28.4475	24.1663	15.4522	59.579	42.2709	29.5496	52.1224	50.9401	30.4954	0.393181	0.0773988	-0.108794	0.876788	1.00567	0.28699	0.64309	0.772334	0.420874
ENSG00000006016	CRLF1	protein_coding	chr19	18572220	18607741	-1	EnsDb.Hsapiens.v106	-0.157944	0.822436	0.696115	-0.0469308	0.935594	0.824632	-0.0149965	NA	0.863257	0.535655	NA	0.138228	0.143942	NA	0.466528	0.045855	NA	0.427863	-0.226966	NA	0.0740837	NA	-0.0613527	0.666839	0.146921	0.123809	0.193232	0.685905	0.234614	0.0715635	0.0241655	0.253305	0.186763	#NAME?	-4.16571	-3.67981	-3.18261	#NAME?	#NAME?	#NAME?	-3.37688	#NAME?
ENSG00000006025	OSBPL7	protein_coding	chr17	47807372	47821834	-1	EnsDb.Hsapiens.v106	-1.32568	0.0126914	0.00260746	-0.715226	0.188246	0.0477233	-0.209038	0.656906	0.301299	-0.372086	0.594858	0.38253	-0.708873	0.267746	0.0727931	0.139589	0.754317	0.357033	-1.30213	0.0418936	-1.28078	0.0523381	0.0180025	0.995725	7.86964	5.48057	15.7104	11.8644	8.00299	17.2061	8.37061	7.92077	25.4508	-0.643565	-1.12438	-0.125605	-0.444509	0.249722	-0.143435	-0.627124	-0.647506	0.188261
ENSG00000006042	TMEM98	protein_coding	chr17	32927910	32945106	1	EnsDb.Hsapiens.v106	0.386947	0.53425	0.347593	0.116094	0.754801	0.497112	0.00301593	NA	0.828641	-0.0421877	0.938713	0.875304	0.00175318	NA	0.985193	-0.00592282	NA	0.88939	0.373611	0.516466	0.127085	0.790027	0.0230764	0.980534	0.0559819	0.0267552	0	0.113852	0.148023	0.16011	0.657916	0.389363	0.164514	#NAME?	#NAME?	#NAME?	#NAME?	-1.87337	#NAME?	-2.64399	-3.2135	-4.06553
ENSG00000006047	YBX2	protein_coding	chr17	7288263	7294639	-1	EnsDb.Hsapiens.v106	4.65033	2.28573e-06	1.54878e-07	4.17487	3.86591e-05	1.63667e-06	0.141476	0.782752	0.463478	6.03026	0.000266506	1.95645e-05	4.62828	0.00448813	0.000311331	0.219274	0.540089	0.147006	3.11847	0.000437399	2.4916	0.00762937	0.0947248	0.928399	0.443719	0.589881	0.0352653	0.378671	0.186764	0	0.567776	0.395585	0.0395473	-2.9861	-2.90529	#NAME?	-2.98957	-1.98621	#NAME?	-2.67322	-3.05638	#NAME?
ENSG00000006059	KRT33A	protein_coding	chr17	41346092	41350828	-1	EnsDb.Hsapiens.v106	NA	NA	NA	NA	NA	NA	NA	NA	NA	NA	NA	NA	NA	NA	NA	NA	NA	NA	NA	NA	NA	NA	NA	NA	0	0	0	0	0	0	0	0	0	#NAME?	#NAME?	#NAME?	#NAME?	#NAME?	#NAME?	#NAME?	#NAME?	#NAME?
ENSG00000006062	MAP3K14	protein_coding	chr17	45263119	45317029	-1	EnsDb.Hsapiens.v106	-0.299104	0.668737	0.493779	-0.395227	0.524499	0.245176	0.0780774	0.878121	0.632803	0.131077	0.886164	0.778169	-0.488016	0.464227	0.17962	0.231765	0.474736	0.104447	-0.578077	0.421816	-0.916939	0.18261	0.102612	0.886335	9.76314	12.0753	16.3722	21.7076	8.96024	18.6134	11.0763	6.88937	21.4296	-0.469048	-0.479813	-0.0693699	-0.0221192	0.305354	-0.227404	-0.557882	-0.858946	0.00546679
ENSG00000006071	ABCC8	protein_coding	chr11	17392498	17476894	-1	EnsDb.Hsapiens.v106	-0.0246458	NA	0.988255	0.0195346	NA	0.976468	-0.00935805	NA	0.9647	0.0615448	NA	0.791903	0.0437802	NA	0.664258	-0.000507907	NA	0.866676	0.0422803	NA	-0.024715	NA	0.0102289	NA	0.00179537	0	0	0.0108808	0.0229962	0	0.0212084	0	0.0110511	#NAME?	#NAME?	#NAME?	#NAME?	#NAME?	#NAME?	#NAME?	#NAME?	#NAME?
ENSG00000006116	CACNG3	protein_coding	chr16	24256335	24362412	1	EnsDb.Hsapiens.v106	NA	NA	NA	NA	NA	NA	NA	NA	NA	NA	NA	NA	NA	NA	NA	NA	NA	NA	NA	NA	NA	NA	NA	NA	0	0	0	0	0	0	0	0	0	#NAME?	#NAME?	#NAME?	#NAME?	#NAME?	#NAME?	#NAME?	#NAME?	#NAME?
ENSG00000006118	TMEM132A	protein_coding	chr11	60924460	60937159	1	EnsDb.Hsapiens.v106	-3.195	0.0130161	0.00268865	-0.145233	0.797552	0.558482	-0.302794	0.106948	0.0128393	1.32362	0.118626	0.0355907	0.219644	0.69596	0.396316	0.0972843	0.60061	0.189038	0.045475	0.941767	0.257981	0.563325	-0.0671023	0.827861	0.394039	0.0260257	0.657419	1.24546	0.349584	0.129714	0.114752	0.345161	0.11518	-3.38594	#NAME?	-2.93125	-2.16271	-1.88005	#NAME?	-3.84472	-3.1628	-4.26879
ENSG00000006125	AP2B1	protein_coding	chr17	35578046	35726413	1	EnsDb.Hsapiens.v106	0.545274	0.339916	0.178624	0.0389399	0.967947	0.907351	0.261295	0.566416	0.219163	0.0336455	0.97467	0.942593	-0.0721399	0.941133	0.821867	0.0438483	0.946773	0.766345	0.345547	0.629305	-0.0304284	0.972358	0.126523	0.880662	67.3724	103.32	64.6954	66.2121	58.3247	64.1925	65.5123	44.8145	46.7585	1.09815	1.24348	0.976546	0.908237	1.28143	0.79768	0.853277	0.65482	0.709771
ENSG00000006128	TAC1	protein_coding	chr7	97732084	97740472	1	EnsDb.Hsapiens.v106	NA	NA	NA	NA	NA	NA	NA	NA	NA	NA	NA	NA	NA	NA	NA	NA	NA	NA	NA	NA	NA	NA	NA	NA	0	0	0	0	0	0	0	0	0	#NAME?	#NAME?	#NAME?	#NAME?	#NAME?	#NAME?	#NAME?	#NAME?	#NAME?
ENSG00000006194	ZNF263	protein_coding	chr16	3263800	3301401	1	EnsDb.Hsapiens.v106	-0.553989	0.0120085	0.00243349	-0.400171	0.107829	0.0215626	-0.113146	0.779802	0.458801	-0.344624	0.262895	0.109236	-0.511797	0.0880073	0.0142152	0.134477	0.784194	0.397256	-0.770979	0.00327385	-0.311348	0.389581	-0.349516	0.373437	14.6279	13.2785	19.7103	19.7646	17.2496	25.46	15.7061	21.579	27.5609	-0.141707	-0.403381	0.0776394	0.0325597	0.582479	0.170682	-0.150264	0.162658	0.339274
ENSG00000006210	CX3CL1	protein_coding	chr16	57372477	57385044	1	EnsDb.Hsapiens.v106	0.0296345	NA	0.951607	-0.0702182	NA	0.746435	0.0250365	NA	0.701107	0.191351	NA	0.34789	0.0667837	NA	0.62045	0.0178214	NA	0.640147	0.00517686	NA	0.0220077	NA	-0.00443814	NA	0	0.00348701	0.00220957	0.0569136	0.0168792	0.0035041	0.00358198	0.00641924	0.0029278	#NAME?	#NAME?	#NAME?	#NAME?	-3.02175	#NAME?	#NAME?	#NAME?	#NAME?
ENSG00000006282	SPATA20	protein_coding	chr17	50543058	50555852	1	EnsDb.Hsapiens.v106	0.520426	0.0821196	0.0265199	0.708898	0.0168472	0.00192896	-0.158693	0.722275	0.377111	1.44889	1.83796e-05	9.51642e-07	0.611694	0.127439	0.0240849	0.625861	0.120479	0.00780762	0.592003	0.119377	0.199748	0.732529	0.238001	0.712553	9.05397	7.7746	5.28917	10.4376	5.91069	3.62237	9.44785	7.15618	6.04337	-0.532108	-0.83386	-0.931144	-0.477762	0.00918567	-1.30687	-0.56074	-0.725982	-0.850537
ENSG00000006283	CACNA1G	protein_coding	chr17	50560715	50627474	1	EnsDb.Hsapiens.v106	-1.18147	0.137905	0.051887	-0.544266	0.171124	0.04143	-0.00167208	0.982786	0.924911	-0.28985	0.631481	0.422756	-0.515207	0.183272	0.0410034	0.0749253	NA	0.220195	-0.681963	0.275888	-0.627065	0.102066	0.0585933	0.784492	0.00134286	0.00126939	0.0250253	0.0514411	0.0110408	0.112229	0.0158895	0.00288363	0.0855414	#NAME?	#NAME?	#NAME?	-4.79527	-3.24932	-4.06218	-5.3879	#NAME?	-4.42172
ENSG00000006327	TNFRSF12A	protein_coding	chr16	3018445	3022383	1	EnsDb.Hsapiens.v106	1.3134	0.0178063	0.00395523	1.20484	0.0322738	0.00434775	0.00881509	0.994084	0.969064	-0.572894	0.387163	0.195341	-1.06052	0.104668	0.0180451	0.161441	0.69683	0.283595	0.668903	0.318537	-0.179695	0.825888	0.388353	0.374583	4.55648	4.61334	1.61008	5.87607	3.65521	10.3151	6.44335	2.66183	3.43123	-1.0936	-1.26259	-1.89326	-0.927582	-0.261899	-0.677186	-0.846491	-1.56689	-1.34254
ENSG00000006377	DLX6	protein_coding	chr7	97005553	97011040	1	EnsDb.Hsapiens.v106	-0.0143256	NA	0.988272	0.0475296	NA	0.865405	-0.011643	NA	0.853869	-0.038906	NA	0.854986	0.0104118	NA	0.95745	-0.00545519	NA	0.897172	-0.0130972	NA	-0.00642655	NA	-0.00155655	NA	0.021686	0	0	0	0.0127139	0.0137317	0	0	0	#NAME?	#NAME?	#NAME?	#NAME?	#NAME?	#NAME?	#NAME?	#NAME?	#NAME?
ENSG00000006432	MAP3K9	protein_coding	chr14	70722526	70809534	-1	EnsDb.Hsapiens.v106	-0.639512	0.17363	0.070917	-0.492943	0.318656	0.108005	-0.038097	0.956822	0.841668	-0.138622	0.843448	0.706502	-0.359155	0.592043	0.284367	0.115733	0.838344	0.48725	-0.613779	0.288197	-0.797814	0.169539	0.0937091	0.952376	2.2428	2.11869	3.5439	2.91311	2.28736	3.31671	2.19971	1.78439	3.74736	-1.66415	-1.88576	-1.2372	-1.44394	-0.413181	-1.38313	-1.63423	-1.86991	-1.25358
ENSG00000006451	RALA	protein_coding	chr7	39623565	39708120	1	EnsDb.Hsapiens.v106	-1.27158	8.04384e-05	7.88406e-06	-1.1829	0.00033227	1.87726e-05	-0.0382267	0.959209	0.848367	-1.49229	0.000204143	1.43615e-05	-1.66925	3.77156e-05	1.1477e-06	0.0882467	0.890234	0.602133	-0.942321	0.0235395	-1.07973	0.0115923	0.0840295	0.971506	36.8211	35.3752	90.0454	25.9757	22.7502	79.1712	27.9855	24.7507	58.0239	0.606043	0.382877	1.20535	0.203247	0.69669	1.03291	0.261993	0.24954	0.92449
ENSG00000006453	BAIAP2L1	protein_coding	chr7	98291650	98401090	-1	EnsDb.Hsapiens.v106	1.07858	0.0272296	0.00669061	0.837732	0.0900629	0.0168967	0.0769102	0.904929	0.699631	0.51726	0.404921	0.209551	0.370954	0.589855	0.281905	0.0295269	0.971154	0.852279	2.58954	9.5939e-06	1.04973	0.0876875	0.905705	0.134907	0.777679	0.880972	0.372873	1.00988	0.957027	0.629581	1.83409	0.703779	0.27111	-2.52181	-2.5926	-2.95515	-2.24602	-1.15518	-2.63605	-1.89079	-2.56336	-3.30929
ENSG00000006459	KDM7A	protein_coding	chr7	140084746	140176983	-1	EnsDb.Hsapiens.v106	0.25784	0.561741	0.374141	-0.488742	0.236675	0.0677704	0.688473	0.0675721	0.00661647	-1.09791	0.0123035	0.00187473	-1.10997	0.0130957	0.00116943	0.0233584	0.978611	0.891977	-0.867116	0.0530215	-1.22567	0.00606143	0.180057	0.827275	15.3092	28.0015	22.9823	16.8757	16.2717	39.3841	14.609	11.0021	28.8289	-0.107802	0.195443	0.185685	-0.130632	0.482571	0.434104	-0.20797	-0.373367	0.363621
ENSG00000006468	ETV1	protein_coding	chr7	13891229	13991425	-1	EnsDb.Hsapiens.v106	2.89766	0.00492208	0.000856624	2.41858	0.018904	0.0022269	0.0401702	0.927832	0.765468	3.81061	0.00828927	0.00115942	2.06877	0.073377	0.0110735	0.0806187	0.767523	0.37364	1.68607	0.102633	3.4634	0.0278362	-0.0854341	0.810347	0.550219	0.666835	0.059065	0.623687	0.292101	0.0176794	0.186514	0.481096	0.0141415	-2.93112	-2.81103	#NAME?	-3.63375	-1.69188	#NAME?	-3.52358	-2.95413	#NAME?
ENSG00000006530	AGK	protein_coding	chr7	141551278	141655244	1	EnsDb.Hsapiens.v106	1.00097	0.00393699	0.000652454	0.476381	0.244059	0.0709962	0.342818	0.391779	0.108163	0.966388	0.026716	0.00503966	0.557044	0.262327	0.0705728	0.181698	0.724828	0.317098	1.23221	0.00377379	0.525539	0.300546	0.356381	0.498947	20.0391	28.4115	13.5154	42.007	32.225	19.9249	37.7484	23.6881	14.8143	0.106105	0.208712	-0.218429	0.590304	0.845142	-0.0597803	0.476823	0.222851	-0.183196
ENSG00000006534	ALDH3B1	protein_coding	chr11	68008578	68029282	1	EnsDb.Hsapiens.v106	-0.415018	0.578857	0.392779	-0.214458	0.723866	0.456388	-0.0168168	0.974232	0.884769	-3.15767	0.0410479	0.00864183	-0.190225	0.766415	0.49034	-0.17055	0.265148	0.0326926	-6.51635	0.00118123	-0.198371	0.742646	-0.220457	0.0315514	0.109445	0.0931573	0.181416	0.00555786	0.100628	0.184299	0	0.155382	0.292098	-4.18056	-4.47602	-3.83937	#NAME?	-2.38336	-3.82472	#NAME?	-3.84836	-3.35164
ENSG00000006555	TTC22	protein_coding	chr1	54779712	54801323	-1	EnsDb.Hsapiens.v106	0.301311	0.613969	0.432131	0.398122	0.490661	0.218612	-0.0819542	0.888275	0.656685	0.709869	0.262678	0.109037	0.346593	0.631527	0.32253	0.0958793	0.865047	0.538964	0.00485471	0.999615	-0.0695977	0.938455	0.0318774	0.99312	6.08877	5.25591	4.04711	7.56178	5.888	3.93183	5.48195	5.00381	5.48492	-0.854312	-1.14697	-1.13985	-0.844373	0.0506027	-1.33677	-0.949053	-1.00135	-0.99193
ENSG00000006576	PHTF2	protein_coding	chr7	77798773	77957503	1	EnsDb.Hsapiens.v106	1.78442	0.000178164	1.90211e-05	1.24406	0.0116225	0.00122256	0.218119	0.651537	0.296766	0.908483	0.129575	0.0400422	0.924002	0.127071	0.0239469	-0.0296018	0.967068	0.838082	1.18449	0.0458215	0.707036	0.255982	0.104151	0.931462	57.8379	80.1523	21.0205	48.9422	52.9538	22.2865	63.1937	48.3134	23.6286	0.9696	1.03681	0.124975	0.593903	1.0343	0.0196408	0.87507	0.743516	0.116451
ENSG00000006606	CCL26	protein_coding	chr7	75769533	75789896	-1	EnsDb.Hsapiens.v106	-0.00737725	NA	0.988273	-0.00380242	NA	0.952035	-0.00121318	NA	0.963762	-0.00532697	NA	0.981605	-0.00315138	NA	0.959173	-0.000711642	NA	0.977573	-0.00661763	NA	0.0560864	NA	-0.00615225	NA	0	0	0	0	0	0	0	0.103014	0	#NAME?	#NAME?	#NAME?	#NAME?	#NAME?	#NAME?	#NAME?	#NAME?	#NAME?
ENSG00000006607	FARP2	protein_coding	chr2	241356285	241494841	1	EnsDb.Hsapiens.v106	0.363978	0.53028	0.343781	0.211551	0.75079	0.491735	0.0506854	0.938594	0.795601	0.308607	0.657684	0.45265	0.264198	0.727369	0.435568	-0.00489973	0.996136	0.977729	0.388901	0.566396	0.0813905	0.931272	0.0959601	0.93998	11.3443	12.3288	9.06336	8.93084	9.01851	6.60885	8.4849	6.50722	5.88837	-0.385388	-0.465193	-0.543686	-0.599805	0.280392	-0.955134	-0.641288	-0.834224	-0.880555
ENSG00000006611	USH1C	protein_coding	chr11	17493895	17544416	-1	EnsDb.Hsapiens.v106	NA	NA	NA	NA	NA	NA	NA	NA	NA	NA	NA	NA	NA	NA	NA	NA	NA	NA	NA	NA	NA	NA	NA	NA	0	0	0	0	0	0	0	0	0	#NAME?	#NAME?	#NAME?	#NAME?	#NAME?	#NAME?	#NAME?	#NAME?	#NAME?
ENSG00000006625	GGCT	protein_coding	chr7	30496621	30504841	-1	EnsDb.Hsapiens.v106	2.24543	0.000480439	5.8235e-05	0.948144	0.123521	0.0260604	0.428443	0.310836	0.071238	1.62455	0.03274	0.00651742	0.899295	0.195586	0.045358	0.0951405	0.830594	0.470286	2.29041	0.00352202	1.32085	0.0811384	0.12092	0.843066	19.7215	42.7902	7.52559	51.287	35.145	12.262	68.4506	40.6118	10.6915	0.0972661	0.536376	-0.674207	0.55039	0.773223	-0.528559	0.746653	0.536248	-0.531508
ENSG00000006634	DBF4	protein_coding	chr7	87876216	87909553	1	EnsDb.Hsapiens.v106	1.05407	0.0675319	0.0207514	0.0840913	0.924741	0.799506	0.582011	0.220162	0.0394744	0.214487	0.788992	0.626118	0.239125	0.765396	0.488076	-0.0269099	0.967068	0.836858	1.07972	0.113956	0.398182	0.575976	0.134179	0.846638	35.7917	78.6013	32.4841	41.8664	46.1573	33.3847	68.241	43.0704	25.31	0.584887	1.01956	0.424168	0.46302	0.950515	0.215789	0.905352	0.63162	0.115256
ENSG00000006638	TBXA2R	protein_coding	chr19	3594507	3606875	-1	EnsDb.Hsapiens.v106	0.862087	0.253309	0.118054	1.39969	0.0838603	0.0153275	-0.167407	0.665089	0.308204	-0.338874	0.667109	0.463546	0.386798	0.569312	0.264098	-0.216844	0.383786	0.0677143	0.124341	0.880535	0.85648	0.226472	-0.199063	0.485376	0.272477	0.155326	0.0588878	0.110582	0.387883	0.179923	0.140115	0.441667	0.115421	-3.39671	-3.97805	#NAME?	-3.94803	-1.3539	-3.60441	-3.71147	-2.94648	-4.08558
ENSG00000006652	IFRD1	protein_coding	chr7	112422887	112481017	1	EnsDb.Hsapiens.v106	-1.26824	0.00836601	0.00158862	-1.46811	0.00254654	0.00019727	0.106208	0.848725	0.573058	-0.946146	0.111319	0.0327572	-1.22033	0.0428819	0.00541827	0.102555	0.854051	0.51882	-0.203228	0.772128	-0.286508	0.698194	0.0530902	0.982834	18.7495	22.3911	60.4209	26.9898	21.0679	61.4353	29.0312	25.2719	35.2284	0.0539557	0.0138776	0.8727	0.230423	0.570823	0.742058	0.263189	0.232765	0.483948
ENSG00000006659	LGALS14	protein_coding	chr19	39704481	39709444	1	EnsDb.Hsapiens.v106	0.393361	0.604195	0.420609	-0.13412	0.813734	0.582779	0.149959	NA	0.175889	1.14636	0.0768789	0.0196555	0.356374	NA	0.0744039	0.0486757	NA	0.491478	0.466928	0.437962	0.0310884	0.948871	0.0605135	0.81484	0.430232	1.50654	0.726401	0.858241	0.390266	0	0.422812	0.0979234	0.0645238	-3.23306	-2.14964	#NAME?	-2.42462	#NAME?	#NAME?	-2.86423	#NAME?	#NAME?
ENSG00000006695	COX10	protein_coding	chr17	14069490	14231736	1	EnsDb.Hsapiens.v106	0.84907	0.0252914	0.00608912	0.235388	0.657241	0.375539	0.427361	0.28785	0.0625865	0.406824	0.44658	0.243134	0.102087	0.903803	0.736706	0.146271	0.788241	0.404604	0.817513	0.0872378	0.274311	0.67736	0.248304	0.692568	13.261	20.4669	10.7736	17.433	13.7615	12.5268	17.5479	11.922	9.19207	-0.225275	-0.0559851	-0.385163	-0.117635	0.359227	-0.407524	-0.0896809	-0.318146	-0.564271
ENSG00000006704	GTF2IRD1	protein_coding	chr7	74453790	74602605	1	EnsDb.Hsapiens.v106	-1.7554	0.032257	0.0082595	-0.39366	0.498118	0.224768	-0.222266	0.470302	0.152418	-0.38712	0.592937	0.380248	-0.89593	0.174915	0.0382764	0.111739	0.649063	0.232527	-2.19254	0.0273494	-1.2097	0.113513	-0.0410402	0.975481	3.41058	1.41608	7.20115	2.39729	0.966639	4.63295	0.85034	1.17896	6.96631	-1.371	-2.3756	-0.744155	-2.01589	-0.87657	-1.42781	-2.54293	-2.252	-0.914606
ENSG00000006712	PAF1	protein_coding	chr19	39385629	39391154	-1	EnsDb.Hsapiens.v106	-0.670299	0.204612	0.0880116	-0.538326	0.313053	0.104962	-0.0136768	0.985651	0.932263	-0.48393	0.456339	0.251927	-0.400208	0.55803	0.254265	-1.45273e-06	0.998588	0.995046	-0.312793	0.648899	-0.338934	0.633745	0.0379228	0.990281	17.3627	16.8795	29.7368	15.386	15.4208	24.5049	19.2711	17.356	26.1708	-0.00551547	-0.214099	0.373123	-0.160558	0.595177	0.0839704	-0.0363795	-0.0213081	0.192273
ENSG00000006715	VPS41	protein_coding	chr7	38722974	38932394	-1	EnsDb.Hsapiens.v106	0.360146	0.496263	0.310623	0.187597	0.775305	0.527113	0.0763348	0.905125	0.702481	0.269114	0.692081	0.493442	0.118876	0.894684	0.716778	0.0566242	0.940585	0.746911	-0.105848	0.88219	-0.09848	0.909895	0.00663122	0.999503	27.0587	30.2385	22.5045	22.9295	20.3834	17.9008	18.1624	17.932	20.0557	0.358043	0.258359	0.151908	0.0579791	0.716326	-0.10401	-0.0450186	-0.0370744	0.0729494
ENSG00000006740	ARHGAP44	protein_coding	chr17	12789498	12991643	1	EnsDb.Hsapiens.v106	0.524349	0.474191	0.291055	0.280162	NA	0.274042	-0.00551819	NA	0.949155	0.0328707	NA	0.911866	0.0945475	NA	0.686428	-0.0113833	NA	0.806145	-1.29001	NA	0.00411421	NA	-0.140343	NA	0.0507906	0.0376297	0.013314	0.0371388	0.0249273	0.0162515	0.00816093	0.0788251	0.0790468	-4.91511	-5.12459	#NAME?	#NAME?	-2.80697	-5.42278	-5.83049	-4.36604	-4.37266
ENSG00000006744	ELAC2	protein_coding	chr17	12991612	13018065	-1	EnsDb.Hsapiens.v106	0.780549	0.000124557	1.28826e-05	0.271707	0.320962	0.10914	0.445224	0.0610308	0.00564059	1.01047	5.18233e-05	2.98802e-06	0.146776	0.743033	0.45832	0.787161	0.00606787	8.22232e-05	0.317007	0.304601	-0.167415	0.712386	0.409268	0.24066	37.546	53.4206	30.5826	64.6642	34.9633	31.1328	45.7631	31.8807	36.2881	0.621705	0.715005	0.412511	0.938196	0.970996	0.325782	0.648489	0.476057	0.56138
ENSG00000006747	SCIN	protein_coding	chr7	12570577	12660182	1	EnsDb.Hsapiens.v106	0.0784478	0.928044	0.864059	0.0733539	0.919256	0.784384	-0.0111136	0.982786	0.923258	-0.576198	0.36406	0.178148	-0.372247	0.462855	0.178815	-0.00163872	0.997166	0.984286	1.5667	0.106845	2.33077	0.071767	-0.0380881	0.967421	0.0653384	0.0559674	0.0483689	0.0614537	0.0535595	0.201372	0.0912529	0.145831	0.00538804	-4.76339	-4.90284	#NAME?	-4.61175	-2.53093	-3.788	-4.02916	-3.83353	#NAME?
ENSG00000006756	ARSD	protein_coding	chrX	2903972	2929349	-1	EnsDb.Hsapiens.v106	0.733228	0.297835	0.148263	0.218859	0.75502	0.497726	0.124498	0.766285	0.439003	-0.104472	0.90396	0.809882	0.0972526	0.917172	0.765505	-0.0578961	0.886147	0.589879	0.00648869	0.994945	-0.103016	0.901631	0.0353779	0.983507	1.34109	2.02271	0.936815	0.894946	1.27262	1.04994	0.735069	0.585272	0.735453	-2.08018	-1.99569	-2.26679	-2.37783	-0.722526	-2.6386	-2.5137	-2.8376	-2.73665
ENSG00000006757	PNPLA4	protein_coding	chrX	7898247	7927739	-1	EnsDb.Hsapiens.v106	0.634887	0.333082	0.173629	-0.0939311	0.909439	0.762166	0.366219	0.364274	0.095017	0.86212	0.239616	0.0954984	0.378129	0.595498	0.287598	0.0749143	0.866724	0.543504	1.88849	0.0193619	1.21632	0.110761	0.0652903	0.957248	1.26576	2.65545	1.44338	2.93554	2.1169	1.18907	3.08846	2.25367	0.591754	-2.16524	-1.69594	-1.92348	-1.49035	-0.502725	-2.24084	-1.82009	-1.72859	-2.75294
ENSG00000006788	MYH13	protein_coding	chr17	10300865	10373130	-1	EnsDb.Hsapiens.v106	NA	NA	NA	NA	NA	NA	NA	NA	NA	NA	NA	NA	NA	NA	NA	NA	NA	NA	NA	NA	NA	NA	NA	NA	0	0	0	0	0	0	0	0	0	#NAME?	#NAME?	#NAME?	#NAME?	#NAME?	#NAME?	#NAME?	#NAME?	#NAME?
ENSG00000006831	ADIPOR2	protein_coding	chr12	1688574	1788674	1	EnsDb.Hsapiens.v106	0.600364	0.0308097	0.00783533	0.112114	0.81814	0.590831	0.41205	0.199499	0.0336957	0.365474	0.344989	0.164396	0.219788	0.666231	0.362126	0.0837006	0.900434	0.630672	0.657998	0.0605646	0.224926	0.673011	0.276059	0.614235	27.928	39.6041	25.5656	25.6221	23.2562	19.3442	25.8496	19.0191	15.7839	0.382894	0.470571	0.262143	0.228234	0.749643	-0.0361642	0.216624	0.0547076	-0.0944069
ENSG00000006837	CDKL3	protein_coding	chr5	134286350	134371047	-1	EnsDb.Hsapiens.v106	0.413739	0.578779	0.392632	0.373954	0.545225	0.261522	-0.0384936	0.936893	0.791325	0.199285	0.810981	0.658883	-0.159178	0.835017	0.601472	0.0963015	0.741156	0.33602	0.628728	0.401653	0.195514	0.778063	0.06016	0.952564	0.907875	0.784949	0.469591	0.796305	0.411192	0.5994	1.55859	1.04918	0.721832	-2.4317	-2.70921	-2.79123	-2.44283	-1.72253	-2.69888	-1.97272	-2.39084	-3.17278
ENSG00000007001	UPP2	protein_coding	chr2	157876702	158136154	1	EnsDb.Hsapiens.v106	NA	NA	NA	NA	NA	NA	NA	NA	NA	NA	NA	NA	NA	NA	NA	NA	NA	NA	NA	NA	NA	NA	NA	NA	0	0	0	0	0	0	0	0	0	#NAME?	#NAME?	#NAME?	#NAME?	#NAME?	#NAME?	#NAME?	#NAME?	#NAME?
ENSG00000007038	PRSS21	protein_coding	chr16	2817180	2826304	1	EnsDb.Hsapiens.v106	2.98571	3.12977e-05	2.75298e-06	2.50324	0.000681205	4.28161e-05	0.110178	0.828188	0.532724	3.04894	0.000963061	8.78871e-05	2.51671	0.00751369	0.000586381	0.0680966	0.887602	0.595114	0.695623	0.352712	0.245236	0.716396	0.0593767	0.956169	4.71158	6.23655	0.655975	6.79311	5.05402	0.55936	0.754689	0.538409	0.315538	-1.07185	-1.01573	-2.56112	-0.795745	0.0064105	-3.01445	-2.45307	-2.93101	#NAME?
ENSG00000007047	MARK4	protein_coding	chr19	45079288	45305284	1	EnsDb.Hsapiens.v106	-0.0805829	0.915201	0.842749	-0.0546155	0.944965	0.849584	0.000165874	0.998614	0.992982	0.337093	0.673231	0.47072	-0.00784161	0.993546	0.975424	0.0910138	0.818046	0.451917	0.0218009	0.978577	-0.27212	0.712213	0.101115	0.884885	13.0376	12.9831	14.2475	14.1327	9.16702	9.33044	11.3837	6.88799	11.0613	-0.244617	-0.420113	-0.170291	-0.446606	0.319161	-0.737831	-0.531568	-0.943681	-0.445592
ENSG00000007062	PROM1	protein_coding	chr4	15963076	16084378	-1	EnsDb.Hsapiens.v106	-3.16135	0.000183016	1.96098e-05	-1.19855	0.0844804	0.0155168	-0.40572	0.230017	0.0424239	-2.9392	0.0408946	0.00859901	-0.935767	0.189803	0.043262	-0.0995718	0.618524	0.205574	-0.933839	0.238276	0.206796	0.778063	-0.224735	0.272817	0.346615	0.112888	1.23213	0.0157431	0.0586107	0.265527	0.070113	0.419145	0.256571	-3.19925	-4.36418	-2.04999	#NAME?	-2.41393	-3.41898	-4.2131	-3.34445	-3.34041
ENSG00000007080	CCDC124	protein_coding	chr19	17933015	17943991	1	EnsDb.Hsapiens.v106	0.75668	0.279974	0.13559	0.252192	0.710484	0.440519	0.117694	0.787628	0.470357	0.299567	0.712792	0.520969	0.141476	0.870139	0.667074	0.0233095	0.96575	0.832151	0.481935	0.52923	0.0553782	0.951796	0.0862672	0.903416	12.4439	18.1733	8.29592	15.4712	13.4993	10.2181	21.9323	12.9818	11.6463	-0.271945	-0.153354	-0.588422	-0.214563	0.48784	-0.786953	-0.0429637	-0.355608	-0.558926
ENSG00000007129	CEACAM21	protein_coding	chr19	41549518	41586844	1	EnsDb.Hsapiens.v106	0.446162	0.308504	0.155676	0.268047	0.614282	0.330765	0.0888094	0.885674	0.649374	0.175547	0.784341	0.619335	0.149912	0.851056	0.627615	0.00428134	0.997412	0.989426	0.0551557	0.935414	-0.0912654	0.906355	0.0774507	0.971506	20.9765	23.4207	16.5215	21.5268	21.3243	18.4533	26.6319	23.1232	25.6665	0.149607	0.0505019	-0.0681603	0.0795887	0.743239	-0.0988342	0.224	0.21658	0.251273
ENSG00000007168	PAFAH1B1	protein_coding	chr17	2593210	2685615	1	EnsDb.Hsapiens.v106	-0.210842	0.389514	0.217087	-0.400531	0.0971594	0.018792	0.169541	0.619883	0.264992	-0.45573	0.109493	0.031959	-0.606493	0.0287558	0.00320438	0.127477	0.800956	0.423687	0.21324	0.527841	-0.29913	0.409745	0.446857	0.185844	75.1212	86.5126	101.148	68.8779	60.8587	96.1273	84.2328	57.3848	72.2251	1.18561	1.09913	1.31964	0.978536	1.22307	1.17638	1.11058	0.944948	1.09955
ENSG00000007171	NOS2	protein_coding	chr17	27756766	27800529	-1	EnsDb.Hsapiens.v106	0.840143	0.20743	0.0897703	1.37418	NA	0.0107406	-0.101858	NA	0.348721	0.268809	NA	0.455705	0.110442	NA	0.595248	0.017127	NA	0.795758	-0.75067	NA	0.0403038	NA	-0.114572	NA	0.0310095	0.0150562	0	0.0158566	0.0116645	0.00482192	0.0142541	0.0784655	0.0701986	-5.1564	#NAME?	#NAME?	-5.4156	-3.39489	#NAME?	-5.4375	-4.31817	-4.36093
ENSG00000007174	DNAH9	protein_coding	chr17	11598470	11969748	1	EnsDb.Hsapiens.v106	-0.0116917	NA	0.988268	-0.00573853	NA	0.95203	-0.00184815	NA	0.963767	-0.00877142	NA	0.981599	0.0607869	NA	0.637421	-0.00696634	NA	0.620833	-0.0453635	NA	-0.0222146	NA	-0.00125189	NA	0	0	0	0	0.0425347	0	0	0	0.0109528	#NAME?	#NAME?	#NAME?	#NAME?	#NAME?	#NAME?	#NAME?	#NAME?	#NAME?
ENSG00000007202	KIAA0100	protein_coding	chr17	28614446	28645454	-1	EnsDb.Hsapiens.v106	0.134315	0.805147	0.671092	0.0138116	0.982243	0.952406	0.0720982	0.909948	0.715088	0.341701	0.566653	0.353564	0.0871065	0.931344	0.801404	0.119787	0.844125	0.498825	-0.17075	0.800068	-0.236428	0.753735	0.0481405	0.988469	49.2643	54.1441	48.51	60.8917	49.1374	45.3661	50.701	46.3759	58.4412	0.844026	0.72581	0.765272	0.871766	1.17605	0.601536	0.702961	0.740579	0.880022
ENSG00000007216	SLC13A2	protein_coding	chr17	28473293	28497781	1	EnsDb.Hsapiens.v106	NA	NA	NA	NA	NA	NA	NA	NA	NA	NA	NA	NA	NA	NA	NA	NA	NA	NA	NA	NA	NA	NA	NA	NA	0	0	0	0	0	0	0	0	0	#NAME?	#NAME?	#NAME?	#NAME?	#NAME?	#NAME?	#NAME?	#NAME?	#NAME?
ENSG00000007237	GAS7	protein_coding	chr17	9910606	10198606	-1	EnsDb.Hsapiens.v106	-2.86559	1.17066e-05	9.29577e-07	-1.66384	0.00811126	0.000788274	-0.383774	0.339625	0.0835289	-3.76314	9.41115e-07	3.44221e-08	-3.23744	3.04002e-05	9.00529e-07	-0.0862981	0.852042	0.514546	-4.54668	2.63317e-09	-3.19863	3.69517e-05	-0.243068	0.526802	0.289887	0.144511	1.15983	0.260354	0.363178	4.26402	0.182318	0.431048	4.95375	-3.33454	-4.24618	-2.10824	-3.28922	-1.56924	-1.28792	-3.50263	-3.02783	-1.12233
ENSG00000007255	TRAPPC6A	protein_coding	chr19	45162928	45178237	-1	EnsDb.Hsapiens.v106	0.397265	0.333071	0.173569	0.869658	0.018904	0.00222662	-0.370279	0.351373	0.0887563	0.480194	0.331029	0.154223	0.334865	0.571392	0.265646	0.0532524	0.942994	0.753312	0.894241	0.0493613	1.13593	0.0131111	-0.123566	0.918154	33.1838	22.7416	16.747	27.3862	25.105	18.4906	26.4377	32.4828	13.1755	0.515434	0.0291379	-0.0535237	0.273604	0.802839	-0.0691352	0.162771	0.450906	-0.238659
ENSG00000007264	MATK	protein_coding	chr19	3777970	3802129	-1	EnsDb.Hsapiens.v106	-0.680601	0.144709	0.055426	1.56946	0.000239168	1.29739e-05	-2.36776	9.38818e-08	4.36279e-10	0.299164	0.638032	0.430507	0.465731	0.447984	0.169214	-0.0947257	0.873267	0.558218	-0.255015	0.680219	0.632982	0.277541	-0.742551	0.177999	6.74558	1.19106	2.04718	7.33945	8.88629	5.63806	4.55143	10.3942	5.74049	-0.771722	-2.34808	-1.66861	-0.741566	0.283235	-0.987665	-1.0958	-0.494528	-0.93255
ENSG00000007306	CEACAM7	protein_coding	chr19	41673303	41706976	-1	EnsDb.Hsapiens.v106	NA	NA	NA	NA	NA	NA	NA	NA	NA	NA	NA	NA	NA	NA	NA	NA	NA	NA	NA	NA	NA	NA	NA	NA	0	0	0	0	0	0	0	0	0	#NAME?	#NAME?	#NAME?	#NAME?	#NAME?	#NAME?	#NAME?	#NAME?	#NAME?
ENSG00000007312	CD79B	protein_coding	chr17	63928740	63932336	-1	EnsDb.Hsapiens.v106	3.36523	1.05897e-20	1.18738e-22	3.13812	8.57021e-18	4.37453e-20	0.131371	0.805357	0.496188	2.5485	1.91509e-09	4.0736e-11	1.73183	8.92632e-05	3.0913e-06	0.453736	0.326643	0.0486699	2.36392	2.28687e-08	1.55867	0.000465572	0.420924	0.413473	13.8122	16.0769	1.54183	34.332	20.0725	5.46127	33.1779	19.6677	6.0232	-0.190957	-0.249995	-1.90582	0.435716	0.717238	-1.00853	0.404476	0.0917466	-0.866446
ENSG00000007314	SCN4A	protein_coding	chr17	63938554	63972918	-1	EnsDb.Hsapiens.v106	0.574845	0.414233	0.238378	0.0930181	0.870153	0.687201	0.0860214	0.75452	0.419159	0.927625	0.176574	0.060791	0.337178	0.412489	0.148207	0.0389856	NA	0.588402	2.04541	0.062336	0.153809	0.7438	0.110088	0.433913	0.0117192	0.0243166	0.00782595	0.0409957	0.0222465	0.00245527	0.121532	0.0150063	0.00585761	-5.96266	-5.66408	-5.92918	-4.94807	#NAME?	#NAME?	-4.41174	-5.66323	-6.34231
ENSG00000007341	ST7L	protein_coding	chr1	112523514	112620825	-1	EnsDb.Hsapiens.v106	-0.570475	0.246442	0.113782	-0.651976	0.182949	0.0457486	0.0796049	0.899426	0.683655	-0.880277	0.124939	0.0380552	-0.367444	0.578389	0.27298	-0.164031	0.730423	0.322268	-0.126984	0.857817	0.0540874	0.951834	-0.0749408	0.967769	5.32307	6.00293	9.584	4.96091	7.158	10.6144	7.09442	8.48503	7.95935	-0.972289	-1.04322	-0.490588	-1.04596	-0.0323847	-0.583157	-0.764267	-0.634619	-0.686362
ENSG00000007350	TKTL1	protein_coding	chrX	154295795	154330350	1	EnsDb.Hsapiens.v106	-2.3058	0.0047962	0.000827067	-2.99855	0.000702627	4.43383e-05	0.111014	0.766285	0.438988	-1.58254	0.0706279	0.0175809	-0.367294	0.56719	0.261912	-0.126821	0.625571	0.212307	-2.21505	0.020814	-0.427934	0.48619	-0.153264	0.58806	0.2385	0.388168	2.57545	0.560761	1.35376	2.98073	0.339197	1.04782	2.58282	-3.52911	-3.87935	-1.56825	-2.72275	-0.747517	-1.63575	-3.07957	-2.55522	-1.52313
ENSG00000007372	PAX6	protein_coding	chr11	31784779	31817961	-1	EnsDb.Hsapiens.v106	-0.675121	0.256623	0.120008	-0.244418	0.487894	0.216003	-0.0349464	NA	0.694944	0.02117	NA	0.94886	0.282597	NA	0.0948259	-0.0654875	NA	0.117826	0.1225	NA	-0.0422121	NA	0.0317606	0.940745	0.00714866	0.00265873	0.0363529	0.00638119	0.0852491	0.00366631	0.12259	0.0553858	0.0892173	#NAME?	#NAME?	#NAME?	#NAME?	-3.20611	#NAME?	-4.15907	-4.99855	-4.68522
ENSG00000007376	RPUSD1	protein_coding	chr16	784974	788397	-1	EnsDb.Hsapiens.v106	0.514741	0.412531	0.236979	0.117687	0.88478	0.711954	0.152386	0.752221	0.41553	0.810112	0.245563	0.0988006	0.00269798	0.99995	0.999699	0.262254	0.460458	0.0986198	-0.0684764	0.931142	-0.273618	0.720083	0.0811923	0.942581	8.72916	12.0735	7.53336	18.8353	8.40234	8.40146	12.2645	8.93868	13.278	-0.564268	-0.482677	-0.657084	-0.125404	0.27332	-0.712752	-0.431075	-0.548156	-0.34226
ENSG00000007384	RHBDF1	protein_coding	chr16	58059	76355	-1	EnsDb.Hsapiens.v106	0.668856	0.284371	0.138495	0.016515	0.969596	0.912342	0.114341	NA	0.166008	0.0480705	NA	0.895135	-0.00172972	NA	0.992412	0.00794408	NA	0.889376	0.05552	NA	-0.158551	NA	0.0483593	0.84231	0.0415972	0.154123	0.0354882	0.0944131	0.0858064	0.0745201	0.216345	0.0714771	0.191486	-5.09298	#NAME?	-4.90285	-4.05273	-2.34286	#NAME?	-3.41125	-4.83953	#NAME?
ENSG00000007392	LUC7L	protein_coding	chr16	188969	229463	-1	EnsDb.Hsapiens.v106	-1.39831	1.83675e-06	1.21704e-07	-1.14699	0.000131228	6.58667e-06	-0.148317	0.760409	0.428306	-0.842178	0.0304063	0.00594245	-1.0613	0.00599938	0.000446229	0.13693	0.816719	0.449097	-1.43498	8.75254e-05	-1.22888	0.00121753	-0.0840799	0.967714	30.2918	26.0277	71.4414	34.0479	28.5335	64.7715	28.9587	32.6308	83.1709	0.43179	0.126188	1.06164	0.441844	0.850339	0.835353	0.295191	0.491339	1.2048
ENSG00000007402	CACNA2D2	protein_coding	chr3	50362613	50504244	-1	EnsDb.Hsapiens.v106	-0.88438	0.104033	0.0359599	-0.297195	0.62841	0.344534	-0.240727	0.596273	0.244691	-0.11179	0.889586	0.784284	-0.10032	0.913982	0.758969	0.00541996	0.996136	0.974466	-0.779802	0.228544	-0.380714	0.587457	-0.0769519	0.957248	0.503574	0.333135	0.700352	0.735988	0.725565	0.821837	0.407185	0.516732	0.842126	-2.87903	-3.36894	-2.50489	-2.49379	-1.02613	-2.43896	-2.96615	-2.81868	-2.52668
ENSG00000007516	BAIAP3	protein_coding	chr16	1333638	1349441	1	EnsDb.Hsapiens.v106	-3.99203	2.15158e-05	1.8156e-06	-1.30531	0.0789429	0.0141116	-0.406311	0.0991808	0.0115524	-1.6293	0.0655088	0.0159362	-0.741345	0.240449	0.0618637	-0.0538295	0.883818	0.584172	-2.54502	0.0111782	-1.41653	0.0895045	-0.0606626	0.937341	0.455329	0.145058	1.92998	0.969461	1.42979	5.42357	0.649224	1.04947	6.15452	-3.01117	-4.58605	-1.88676	-2.57431	-0.667414	-1.13395	-2.57384	-2.341	-0.919849
ENSG00000007520	TSR3	protein_coding	chr16	1349240	1351878	-1	EnsDb.Hsapiens.v106	0.36756	0.542281	0.355021	0.13906	0.855072	0.656937	0.0925324	0.877384	0.630088	0.517032	0.434542	0.2339	-0.11976	0.89037	0.708906	0.274408	0.496671	0.117773	0.12399	0.878232	0.0099349	0.996073	0.0360622	0.98909	14.8304	17.5166	12.7155	31.4073	16.2126	18.9756	19.8375	17.7108	17.6041	-0.132394	-0.179877	-0.260811	0.328334	0.614208	-0.144518	0.0104924	-0.00786816	-0.144611
ENSG00000007541	PIGQ	protein_coding	chr16	566995	584109	1	EnsDb.Hsapiens.v106	-0.621324	0.221682	0.0981931	-0.406908	0.459311	0.194673	-0.0687738	0.911681	0.720319	0.470817	0.461042	0.255876	-0.15747	0.851709	0.62929	0.307104	0.476562	0.105245	-1.14139	0.0508082	-0.828191	0.170592	-0.0528602	0.977951	10.0609	9.00269	15.0333	22.9378	12.4135	14.8988	11.6444	13.5101	30.2142	-0.452908	-0.71664	-0.143128	0.0491768	0.473972	-0.243977	-0.37636	-0.207462	0.319357
ENSG00000007545	CRAMP1	protein_coding	chr16	1612337	1677908	1	EnsDb.Hsapiens.v106	-0.140204	0.850633	0.740249	0.026327	0.978047	0.940018	-0.0704041	0.89967	0.684158	0.257994	0.75019	0.571546	-0.232521	0.769312	0.495224	0.182191	0.625528	0.212082	-0.208307	0.781475	-0.275659	0.70765	0.0414355	0.983041	12.9502	10.8947	12.5425	12.5127	6.53149	9.317	9.62817	8.00682	12.3944	-0.245869	-0.569008	-0.270491	-0.444105	0.121783	-0.732267	-0.596928	-0.749656	-0.44728
ENSG00000007866	TEAD3	protein_coding	chr6	35473597	35497079	-1	EnsDb.Hsapiens.v106	1.23178	0.0657647	0.0200654	0.286418	0.666969	0.386346	0.30838	0.440544	0.134049	3.13168	0.00604311	0.000788818	1.33765	0.132098	0.0254349	0.208701	0.504913	0.124716	1.95708	0.022238	0.11784	0.886226	0.966596	0.14754	0.193108	0.378933	0.12736	0.400296	0.166249	0.0275117	0.5006	0.114102	0.0907533	-3.8141	-3.27613	-3.78774	-3.05814	-1.8229	-5.01584	-2.76692	-4.05154	-4.20166
ENSG00000007908	SELE	protein_coding	chr1	169722640	169764705	-1	EnsDb.Hsapiens.v106	-0.00681851	NA	0.988276	-0.00346234	NA	0.952038	-0.00110933	NA	0.963759	-0.00480193	NA	0.981608	0.0487412	NA	0.863581	-0.0056597	NA	0.845516	-0.00607852	NA	-0.00198761	NA	-0.000687296	NA	0	0	0	0	0.00785291	0	0	0	0	#NAME?	#NAME?	#NAME?	#NAME?	#NAME?	#NAME?	#NAME?	#NAME?	#NAME?
ENSG00000007923	DNAJC11	protein_coding	chr1	6634168	6701924	-1	EnsDb.Hsapiens.v106	0.18115	0.540474	0.353446	-0.00339171	0.993452	0.982963	0.152663	0.693561	0.341532	0.509114	0.107262	0.0310739	0.0874345	0.8843	0.695028	0.322196	0.408279	0.0764693	0.174239	0.65306	0.0136744	0.983938	0.109456	0.936004	14.5111	16.6051	14.5463	22.3367	16.4204	15.3071	18.9912	16.8629	16.7087	-0.149258	-0.222421	-0.156543	0.111644	0.573812	-0.213758	-0.00744301	-0.0308857	-0.0552718
ENSG00000007933	FMO3	protein_coding	chr1	171090901	171117819	1	EnsDb.Hsapiens.v106	-0.00756379	NA	0.988272	-0.00387162	NA	0.952034	-0.00128998	NA	0.963763	-0.00539954	NA	0.981604	0.0621901	NA	0.682612	-0.00678899	NA	0.665577	-0.00670638	NA	-0.00326499	NA	-0.000796951	NA	0	0	0	0	0.0604515	0	0	0	0	#NAME?	#NAME?	#NAME?	#NAME?	#NAME?	#NAME?	#NAME?	#NAME?	#NAME?
ENSG00000007944	MYLIP	protein_coding	chr6	16129086	16148248	1	EnsDb.Hsapiens.v106	-2.68529	5.9605e-13	1.44036e-14	-1.26399	0.00120967	8.37201e-05	-1.17733	0.00452519	0.000159151	-3.97979	7.68719e-18	4.98521e-20	-2.35094	6.40811e-07	1.25629e-08	-1.3112	0.0189761	0.000408019	-3.04038	5.23148e-11	-1.73188	0.000316057	-0.875191	0.106213	14.643	5.70442	38.8189	2.7721	8.26913	46.6905	3.38679	7.97096	30.148	-0.142469	-1.08179	0.479079	-1.46748	0.186272	0.634816	-1.33282	-0.627889	0.415275
ENSG00000007952	NOX1	protein_coding	chrX	100843324	100874359	-1	EnsDb.Hsapiens.v106	NA	NA	NA	NA	NA	NA	NA	NA	NA	NA	NA	NA	NA	NA	NA	NA	NA	NA	NA	NA	NA	NA	NA	NA	0	0	0	0	0	0	0	0	0	#NAME?	#NAME?	#NAME?	#NAME?	#NAME?	#NAME?	#NAME?	#NAME?	#NAME?
ENSG00000007968	E2F2	protein_coding	chr1	23506438	23531233	-1	EnsDb.Hsapiens.v106	6.18034	2.37455e-34	9.86959e-37	4.47808	4.08192e-18	2.06312e-20	1.39425	0.0109562	0.000506295	5.68318	1.14789e-19	6.19353e-22	4.93182	7.0518e-15	3.53216e-17	0.203298	0.637275	0.221398	4.63705	1.24313e-13	3.91581	9.52687e-10	0.180925	0.773557	11.0114	35.2793	0.461741	33.1605	20.085	0.589764	25.6779	15.8435	0.934356	-0.377569	0.376929	-3.04998	0.425732	0.670484	-2.68995	0.213552	-0.0926355	-2.40601
ENSG00000008018	PSMB1	protein_coding	chr6	170535120	170553307	-1	EnsDb.Hsapiens.v106	0.739264	0.0726011	0.0227196	0.204155	0.727559	0.461701	0.345218	0.419434	0.122868	0.429899	0.439049	0.237531	-0.015058	0.985373	0.943919	0.233349	0.623693	0.210607	1.30313	0.00682476	0.741884	0.161223	0.199042	0.788986	118.928	174.733	98.9719	219.363	149.762	153.031	231.384	163.38	84.4196	1.55914	1.66285	1.30902	1.79323	1.68756	1.52029	1.81003	1.73062	1.1784
ENSG00000008056	SYN1	protein_coding	chrX	47571901	47619857	-1	EnsDb.Hsapiens.v106	-1.66829	0.0724411	0.0226556	-0.136983	0.823252	0.599549	-0.2277	0.307424	0.0700054	-0.572495	0.409413	0.21305	-0.0959068	0.892155	0.712206	-0.0632073	0.794289	0.414067	-1.97103	0.0552232	-0.271702	0.617122	-0.100538	0.648094	0.129023	0.0262905	0.185969	0.0577633	0.118108	0.179504	0.0396371	0.161301	0.385883	-4.15159	-5.60803	-3.50821	-4.45803	-1.99923	-3.78309	-4.94427	-4.31448	-3.25523
ENSG00000008083	JARID2	protein_coding	chr6	15246069	15522042	1	EnsDb.Hsapiens.v106	-0.241649	0.734145	0.57438	-0.389248	0.52341	0.244385	0.106922	0.835365	0.546872	-0.290669	0.720548	0.531168	-0.335338	0.65059	0.344059	0.0414461	0.941105	0.749071	-0.231864	0.763052	-0.286259	0.696086	0.0406411	0.984243	9.04844	11.8398	15.2119	8.4376	7.08125	11.8771	8.45694	6.99899	11.2518	-0.530468	-0.494299	-0.12114	-0.68393	0.182712	-0.509663	-0.800716	-0.970109	-0.461096
ENSG00000008086	CDKL5	protein_coding	chrX	18425583	18653629	1	EnsDb.Hsapiens.v106	-1.13391	0.000341393	3.94505e-05	-0.715484	0.0338099	0.00460713	-0.264689	0.521397	0.185341	-0.781519	0.0627336	0.0150626	-0.819456	0.0500147	0.00664277	0.0367407	0.969503	0.846193	-0.577753	0.183637	-0.0642891	0.932452	-0.309449	0.578938	0.879026	0.670425	1.54112	1.26235	1.15646	2.23058	0.728975	1.06824	1.13188	-2.42736	-2.80685	-1.87198	-2.09549	-0.889984	-1.69627	-2.46839	-2.22961	-2.17202
ENSG00000008118	CAMK1G	protein_coding	chr1	209583714	209613939	1	EnsDb.Hsapiens.v106	-0.690722	0.181123	0.0747614	0.00805245	0.999411	0.999049	-0.106744	NA	0.0726286	0.115974	0.829805	0.68692	0.28849	NA	0.0485871	-0.0585103	NA	0.0964777	0.219203	0.680424	0.248063	0.216619	-0.0479974	0.678433	0.0594839	0	0.0580893	0.0240438	0.369946	0.00845922	0.0164307	0.187249	0	-4.68291	#NAME?	#NAME?	#NAME?	-1.89574	#NAME?	#NAME?	#NAME?	#NAME?
ENSG00000008128	CDK11A	protein_coding	chr1	1702379	1724357	-1	EnsDb.Hsapiens.v106	-1.25562	0.0382136	0.0101412	-0.402848	0.506046	0.230903	-0.284978	0.496721	0.169621	0.0839298	0.926629	0.854925	-0.167967	0.845744	0.617019	0.092845	0.842292	0.494722	-0.749563	0.290409	-0.520177	0.444968	-0.0134393	0.996044	46.4746	26.2436	76.4908	40.027	28.2177	36.4158	25.7787	27.3451	55.9286	0.793671	0.140172	1.10374	0.384071	0.911201	0.421455	0.0794741	0.25138	0.805718
ENSG00000008130	NADK	protein_coding	chr1	1751232	1780457	-1	EnsDb.Hsapiens.v106	0.0270429	0.956513	0.913244	-0.0825901	0.907722	0.757068	0.0797065	0.895839	0.675379	1.05549	0.0170427	0.00282055	0.190661	0.785745	0.51909	0.602024	0.198352	0.0190617	0.418911	0.415835	-0.0170039	0.980566	0.234508	0.72074	21.8044	23.9303	23.35	46.2497	24.4204	20.4753	38.9153	27.34	27.9102	0.181742	0.0645576	0.20467	0.64956	0.812484	0.0010577	0.530664	0.354204	0.312914
ENSG00000008196	TFAP2B	protein_coding	chr6	50818723	50847619	1	EnsDb.Hsapiens.v106	-0.00718056	NA	0.988275	-0.00368919	NA	0.952036	-0.00116414	NA	0.963761	-0.00513602	NA	0.981606	-0.00308189	NA	0.959175	-0.00072801	NA	0.977571	-0.0493074	NA	-0.0248033	NA	-0.000918755	NA	0	0	0	0	0	0	0	0	0.00786413	#NAME?	#NAME?	#NAME?	#NAME?	#NAME?	#NAME?	#NAME?	#NAME?	#NAME?
ENSG00000008197	TFAP2D	protein_coding	chr6	50713526	50773033	1	EnsDb.Hsapiens.v106	NA	NA	NA	NA	NA	NA	NA	NA	NA	NA	NA	NA	NA	NA	NA	NA	NA	NA	NA	NA	NA	NA	NA	NA	0	0	0	0	0	0	0	0	0	#NAME?	#NAME?	#NAME?	#NAME?	#NAME?	#NAME?	#NAME?	#NAME?	#NAME?
ENSG00000008226	DLEC1	protein_coding	chr3	38039205	38124025	1	EnsDb.Hsapiens.v106	-1.50118	0.00265715	0.000413001	0.57188	0.285481	0.0905174	-2.26886	1.97552e-05	1.84071e-07	-1.90755	0.00211208	0.000219152	0.423326	0.53376	0.234381	-2.57915	0.000224428	1.14327e-06	-2.6517	1.43428e-05	-0.336456	0.634223	-1.96507	0.00519934	4.62721	0.84193	2.68632	0.521323	3.6765	2.29643	0.480538	2.36894	3.51826	-1.10404	-2.62357	-1.44737	-2.8118	-0.218533	-1.69771	-2.77732	-1.67312	-1.34754
ENSG00000008256	CYTH3	protein_coding	chr7	6161776	6272644	-1	EnsDb.Hsapiens.v106	-3.7747	8.47306e-25	6.55207e-27	-2.07105	2.81412e-08	5.77385e-10	-1.50561	0.000225335	3.75013e-06	-3.19235	2.61223e-12	3.52363e-14	-2.41566	1.90179e-07	3.28404e-09	-0.353518	0.447651	0.0908173	-3.27071	5.80138e-13	-2.41841	1.83875e-07	-0.400988	0.440613	3.47634	1.10071	15.6888	1.55116	2.56823	15.0824	1.52341	2.67802	15.7382	-1.32082	-2.41091	-0.0990774	-1.97894	-0.390405	-0.242763	-1.90191	-1.49969	-0.110601
ENSG00000008277	ADAM22	protein_coding	chr7	87934143	88202889	1	EnsDb.Hsapiens.v106	-0.0997843	0.869969	0.771372	-0.163805	0.804973	0.569842	0.0524121	0.935199	0.785902	1.70817	0.00132873	0.000127141	1.02582	0.0663647	0.0096192	0.243767	0.600617	0.189265	-0.00303667	0.995683	0.540634	0.370351	-0.307069	0.568107	0.620125	0.67288	0.727559	1.93755	1.25556	0.522024	0.680381	1.16783	0.703231	-2.71362	-2.81295	-2.46559	-1.80582	-0.862447	-2.7793	-2.50945	-2.20051	-2.56741
ENSG00000008282	SYPL1	protein_coding	chr7	106090505	106112576	-1	EnsDb.Hsapiens.v106	-0.696299	0.136498	0.0511595	-0.172863	0.791197	0.548869	-0.291204	0.506989	0.17656	-0.989864	0.0758993	0.0193302	-0.372212	0.572858	0.267103	-0.215633	0.633821	0.218265	-0.620418	0.287842	0.0519274	0.958811	-0.317036	0.54256	57.124	38.6976	67.8876	28.1654	43.5764	64.4812	27.6879	49.9856	47.4483	0.963638	0.452053	1.02049	0.261576	0.978327	0.776403	0.244452	0.792726	0.661554
ENSG00000008283	CYB561	protein_coding	chr17	63432304	63446354	-1	EnsDb.Hsapiens.v106	-1.09327	0.0244193	0.00582565	0.0518876	0.952881	0.867383	-1.00747	0.0437752	0.00343279	-0.382644	0.555522	0.342623	-0.138539	0.865465	0.657524	-0.0763681	0.894345	0.612731	-1.16904	0.0504052	0.0138709	0.996073	-0.829044	0.16628	22.6292	9.02995	21.4779	16.2583	19.7258	23.3663	8.37752	22.244	22.1071	0.212276	-0.7178	0.138714	-0.174066	0.720341	-0.00830322	-0.628348	0.189849	0.119173
ENSG00000008294	SPAG9	protein_coding	chr17	50962174	51120868	-1	EnsDb.Hsapiens.v106	-0.950333	0.000178527	1.90857e-05	-0.665457	0.0155276	0.00174601	-0.201237	0.604635	0.251792	-0.91654	0.00447534	0.000545863	-0.961847	0.00335394	0.00021749	0.0403185	0.960962	0.811271	-0.471075	0.190084	-0.649411	0.0732966	0.126447	0.918018	35.1445	29.2366	58.094	29.1553	27.8155	57.5374	27.3417	23.5468	39.043	0.569794	0.22929	0.882133	0.330311	0.82528	0.792421	0.265573	0.226422	0.618778
ENSG00000008300	CELSR3	protein_coding	chr3	48636463	48662886	-1	EnsDb.Hsapiens.v106	1.73371	0.00333084	0.000536225	0.827071	0.156834	0.0363379	0.299793	0.496575	0.16951	3.18452	1.53975e-05	7.81259e-07	2.19083	0.00356945	0.000234926	0.190789	0.616538	0.203663	1.86367	0.00964506	1.96298	0.00919677	-0.0272513	0.992709	2.00909	3.44589	0.881699	5.54241	3.00959	0.505267	2.50426	2.79833	0.539885	-1.75129	-1.48797	-2.41574	-0.977196	-0.27299	-2.85825	-1.54816	-1.53584	-2.91208
ENSG00000008311	AASS	protein_coding	chr7	122064583	122144308	-1	EnsDb.Hsapiens.v106	-0.445317	0.309633	0.156378	-0.228463	0.677731	0.399829	-0.113933	0.841979	0.55937	-0.12637	0.861932	0.735343	0.5859	0.274579	0.075954	-0.527187	0.275645	0.0350672	0.233245	0.701965	0.293601	0.661967	-0.0495277	0.986502	1.71475	1.48919	2.11309	1.10372	2.09944	1.24464	1.58252	1.73203	1.29254	-1.88389	-2.17027	-1.65095	-2.18664	-0.59524	-2.23523	-1.87453	-1.84419	-2.06971
ENSG00000008323	PLEKHG6	protein_coding	chr12	6310436	6328506	1	EnsDb.Hsapiens.v106	-0.534566	NA	0.246803	-0.195019	NA	0.398399	-0.0310772	NA	0.722166	-0.0262436	NA	0.933924	-0.191099	NA	0.328566	0.0466525	NA	0.354956	0.187547	NA	0.190458	NA	-0.0239177	NA	0.030743	0.0193585	0.0724962	0.0433444	0.00927042	0.0414626	0.0406644	0.070239	0.0180742	#NAME?	#NAME?	-4.3299	-4.80863	#NAME?	#NAME?	-4.68812	-4.42198	#NAME?
ENSG00000008324	SS18L2	protein_coding	chr3	42581840	42596934	1	EnsDb.Hsapiens.v106	0.159879	0.824729	0.701284	-0.0367532	0.965062	0.896472	0.0975019	0.86539	0.607355	-0.0945854	0.910624	0.822939	-0.129041	0.885234	0.696325	0.0217787	0.974423	0.867832	0.368378	0.617943	0.132329	0.879818	0.0538394	0.97763	55.0444	66.9551	57.8493	41.1757	38.1392	45.7937	48.3806	39.8894	33.0308	0.93224	0.895334	0.892683	0.400614	0.899515	0.522981	0.622983	0.556155	0.282082
ENSG00000008382	MPND	protein_coding	chr19	4343527	4360086	1	EnsDb.Hsapiens.v106	0.586995	0.254221	0.118659	0.298879	0.616004	0.332771	0.118242	0.836258	0.549173	1.33619	0.0235779	0.00427916	0.565102	0.369312	0.123263	0.239739	0.589503	0.180063	0.437248	0.495757	0.583361	0.355522	-0.0800104	0.958099	5.31616	6.38869	3.95632	8.04549	4.86278	2.6616	5.79528	7.1422	3.88159	-0.968652	-0.992568	-1.19566	-0.674989	-0.0167779	-1.58399	-0.901789	-0.723407	-1.24769
ENSG00000008394	MGST1	protein_coding	chr12	16347142	16609259	1	EnsDb.Hsapiens.v106	-1.49151	0.0611439	0.0182832	-0.0427162	0.957934	0.880132	-0.498506	0.166482	0.025483	-0.853682	0.238648	0.0949393	-0.32042	0.623146	0.315137	-0.0670768	0.790409	0.408589	-3.41366	0.00983607	-0.112328	0.883796	-0.309714	0.0849558	2.09454	0.535139	2.31674	0.637659	1.01929	2.04723	0.151128	1.91309	2.50741	-1.72702	-2.98524	-1.8828	-2.64305	-1.51981	-1.74464	#NAME?	-1.76527	-1.55837
ENSG00000008405	CRY1	protein_coding	chr12	106991364	107093549	-1	EnsDb.Hsapiens.v106	-1.37236	0.000297224	3.37431e-05	-1.56498	4.26734e-05	1.83224e-06	0.12706	0.828188	0.532921	-1.44334	0.00212936	0.000221718	-1.73966	0.000248406	1.00074e-05	0.124315	0.829847	0.46922	-0.603767	0.238418	-1.02505	0.0400656	0.213069	0.770086	16.0279	18.6802	51.6618	20.1325	16.1928	61.0164	23.4312	16.3956	38.5472	-0.0747321	-0.127863	0.710787	0.047129	0.559171	0.834188	0.112013	-0.0681395	0.608354
ENSG00000008438	PGLYRP1	protein_coding	chr19	46019153	46023053	-1	EnsDb.Hsapiens.v106	-0.0776972	NA	0.647468	-0.0357938	NA	0.614802	-0.00261246	NA	0.963771	-0.0433879	NA	0.808936	-0.0243259	NA	0.787155	-0.00167082	NA	0.977584	-0.0516578	NA	-0.0255685	NA	-0.00175871	NA	0	0	0.086885	0	0	0.0481906	0	0	0.121288	#NAME?	#NAME?	#NAME?	#NAME?	#NAME?	#NAME?	#NAME?	#NAME?	#NAME?
ENSG00000008441	NFIX	protein_coding	chr19	12995475	13098796	1	EnsDb.Hsapiens.v106	-1.36931	0.0413474	0.0112086	0.375044	0.560326	0.275494	-2.01701	0.00745389	0.000299087	-1.32379	0.0911877	0.0247898	0.393485	0.576467	0.271112	-2.14362	0.0327636	0.00095248	-2.60842	0.00264267	0.525469	0.442121	-3.84037	9.26264e-05	1.16475	0.213367	0.703726	0.137153	0.946674	0.500225	0.0965983	1.75696	0.797178	-2.21226	-3.72062	-2.48508	-3.82811	-1.06294	-3.09262	-4.11766	-1.93557	-2.58212
ENSG00000008513	ST3GAL1	protein_coding	chr8	133454848	133571940	-1	EnsDb.Hsapiens.v106	0.18436	0.587632	0.402525	0.208485	0.597295	0.313608	-0.0285206	0.964572	0.864597	0.802206	0.015537	0.0025101	0.658314	0.0652715	0.00939331	0.0722248	0.917014	0.670624	0.197174	0.634472	0.28135	0.551183	-0.0597317	0.977951	51.815	50.414	44.0753	58.4508	53.7509	32.2085	44.5371	48.1626	38.1905	0.883445	0.666609	0.683962	0.858167	1.19941	0.351015	0.63111	0.803535	0.586084
ENSG00000008516	MMP25	protein_coding	chr16	3046062	3060726	1	EnsDb.Hsapiens.v106	4.40881	3.59497e-26	2.48456e-28	4.27242	2.9838e-24	7.61516e-27	0.0668967	0.919051	0.742132	5.18753	1.48901e-23	5.02132e-26	5.20447	1.59148e-23	3.2572e-26	-0.00259327	0.994396	0.966553	3.77916	2.30566e-13	3.68125	2.0263e-12	0.028028	0.99483	11.9372	13.0376	0.584813	15.1278	15.3352	0.386433	13.5076	12.716	0.904595	-0.310095	-0.41688	-2.61328	-0.189549	0.590215	-3.06007	-0.283437	-0.256145	-2.37212
ENSG00000008517	IL32	protein_coding	chr16	3065297	3082192	1	EnsDb.Hsapiens.v106	2.69386	2.2791e-06	1.54319e-07	2.34551	6.05108e-05	2.69805e-06	0.105948	0.851269	0.578953	2.74651	0.000108658	6.89996e-06	2.12551	0.00335394	0.000217485	0.115866	0.800964	0.424212	2.88342	4.31289e-05	2.28023	0.00175183	0.104937	0.912327	1283.3	1584.17	216.052	2234.59	1541.18	276.121	1999.09	1392.49	226.153	3.48896	3.43505	1.89116	3.58185	3.03136	1.8427	3.4783	3.46726	1.84994
ENSG00000008710	PKD1	protein_coding	chr16	2088708	2135898	-1	EnsDb.Hsapiens.v106	0.131582	0.857682	0.752045	0.0950869	0.911213	0.765204	0.00406851	0.998084	0.986141	1.17131	0.0883023	0.0237168	0.325202	0.664545	0.35985	0.208231	0.587643	0.178166	0.00538286	0.998412	0.0970792	0.920735	-0.033152	0.988513	18.3756	18.4974	16.3949	45.955	24.4894	15.956	22.2927	25.3566	22.25	0.0287016	-0.136282	-0.0642215	0.546556	0.836818	-0.287632	0.0813999	0.255583	0.0615843
ENSG00000008735	MAPK8IP2	protein_coding	chr22	50600793	50613981	1	EnsDb.Hsapiens.v106	-0.0624057	0.941825	0.888578	-0.155878	0.835011	0.620003	0.0550523	0.912581	0.723948	0.251202	0.762484	0.588784	-0.309082	0.656037	0.350084	0.173856	0.530203	0.139492	-1.02191	0.202292	-0.374229	0.567854	-0.0614284	0.941283	0.0383673	0.0473348	0.0504551	0.080106	0.0298885	0.0557164	0.0212551	0.03594	0.0737779	-4.96503	-4.98492	-4.50115	-4.18498	-2.73624	-4.60632	-5.1163	-5.20739	-4.33271
ENSG00000008838	MED24	protein_coding	chr17	40019097	40061215	-1	EnsDb.Hsapiens.v106	0.573866	0.266105	0.126409	0.21522	0.740156	0.478436	0.166208	0.749599	0.412124	0.541925	0.382002	0.191512	0.163123	0.854614	0.634166	0.13461	0.78915	0.406142	0.253518	0.721139	-0.0404926	0.963527	0.108943	0.925254	27.8231	35.8543	22.3422	38.1952	27.8635	23.2504	34.7844	26.39	27.6647	0.380067	0.392695	0.173254	0.457158	0.88649	0.0903335	0.405515	0.246257	0.312988
ENSG00000008853	RHOBTB2	protein_coding	chr8	22987417	23020509	1	EnsDb.Hsapiens.v106	1.05755	0.08241	0.0266695	0.766053	0.195223	0.0503028	0.0490095	0.936656	0.790359	0.807871	0.253796	0.103454	1.33915	0.0683335	0.0100548	-0.127825	0.744561	0.341593	1.03994	0.144965	0.672137	0.321197	0.0359687	0.987229	1.8087	2.02408	0.826391	1.27444	2.05003	0.557642	2.22626	1.92897	0.830781	-1.84495	-1.94604	-2.56639	-2.1002	-0.504045	-2.80272	-1.61949	-1.7761	-2.55054
ENSG00000008869	HEATR5B	protein_coding	chr2	36968383	37084372	-1	EnsDb.Hsapiens.v106	-0.646588	0.0967405	0.0327254	-0.324017	0.502587	0.228344	-0.18379	0.702137	0.351428	-1.26369	0.00474266	0.000585178	-0.927518	0.0490548	0.00644805	-0.123592	0.832936	0.474452	-0.711143	0.130498	-0.52826	0.323074	-0.0560046	0.983876	18.0665	14.5849	23.8301	13.8909	17.0081	36.6208	14.324	15.8074	25.4219	0.0299458	-0.331736	0.216918	-0.282643	0.473138	0.386919	-0.220022	-0.0830236	0.24382
ENSG00000008952	SEC62	protein_coding	chr3	169966635	169998373	1	EnsDb.Hsapiens.v106	-0.701902	0.148667	0.0576172	-0.490313	0.342702	0.120614	-0.0661545	0.913689	0.728921	-1.24186	0.0297313	0.00576859	-0.956623	0.100281	0.0170723	-0.0572808	0.927537	0.706529	-0.440248	0.493093	-0.343662	0.620058	0.00516798	0.999503	52.6209	47.4024	84.0127	33.5976	38.6415	93.2142	44.6967	45.1066	66.0862	0.896231	0.618512	1.18002	0.258395	0.897211	1.07711	0.598553	0.743489	0.983169
ENSG00000008988	RPS20	protein_coding	chr8	56067254	56074510	-1	EnsDb.Hsapiens.v106	-0.561328	0.352418	0.187948	-0.417007	0.48763	0.215751	-0.0133086	0.987421	0.937205	-0.609026	0.371612	0.18401	-0.726325	0.270675	0.0740981	0.0636188	0.908411	0.647318	-0.153234	0.842509	-0.0982194	0.908828	-0.00421524	0.999503	2845.17	2759.97	4587.48	3939.91	3173.9	7382.13	4313.62	4405.65	5111.69	4.13362	3.87909	4.24243	4.0198	3.17086	4.31648	3.86661	4.25253	4.35438
ENSG00000009307	CSDE1	protein_coding	chr1	114716913	114758676	-1	EnsDb.Hsapiens.v106	-0.233162	0.513737	0.326924	-0.366114	0.307063	0.102062	0.118973	0.817176	0.512743	-0.449057	0.266695	0.111701	-0.396416	0.38385	0.13194	-0.0151809	0.989364	0.932681	-0.211187	0.648679	-0.120112	0.852817	-0.0596208	0.988792	206.998	232.539	276.808	169.653	172.779	239.856	150.34	159.56	177.131	2.00668	1.89158	2.09128	1.67263	1.7811	1.87192	1.53122	1.74496	1.80719
ENSG00000009335	UBE3C	protein_coding	chr7	157138916	157269370	1	EnsDb.Hsapiens.v106	0.761095	0.000105243	1.06351e-05	0.270713	0.314877	0.105936	0.439756	0.0580748	0.00522351	0.179922	0.596047	0.383882	0.198634	0.625457	0.317023	-0.0161523	0.979933	0.896804	0.278538	0.355084	0.13759	0.758526	0.096446	0.943434	40.1557	56.5698	32.8984	43.6985	44.5855	38.3454	40.0644	36.3633	32.6439	0.676521	0.761082	0.467857	0.621166	1.06184	0.484183	0.552751	0.581414	0.478211
ENSG00000009413	REV3L	protein_coding	chr6	111299028	111483715	-1	EnsDb.Hsapiens.v106	-0.521878	0.257181	0.120308	-0.559956	0.228239	0.0640358	0.0672697	0.927832	0.765434	-1.3783	0.00743387	0.0010151	-1.58424	0.00245816	0.000150797	0.0741304	0.896013	0.617862	-0.456186	0.428796	-0.537777	0.361906	0.0614734	0.977951	13.5714	14.7047	22.3278	13.6784	11.6059	40.4246	13.5317	11.8707	20.0565	-0.206789	-0.332129	0.142944	-0.248631	0.24334	0.377458	-0.263667	-0.327184	0.0863789
ENSG00000009694	TENM1	protein_coding	chrX	124375903	124963817	-1	EnsDb.Hsapiens.v106	-2.184	0.00128218	0.000177229	-0.605849	0.31015	0.10357	-0.619641	0.18777	0.0307236	-2.35581	0.00630889	0.000832021	-0.275759	0.712034	0.415631	-0.917353	0.139009	0.00990522	-2.39358	0.00442091	1.25229	0.1007	-4.41947	2.27921e-06	0.182219	0.0673564	0.376955	0.0385004	0.1759	0.276144	0.0403545	1.08657	0.287832	-3.74356	-4.65133	-3.16094	-4.73563	-1.91945	-3.41006	-4.65257	-2.43072	-3.25047
ENSG00000009709	PAX7	protein_coding	chr1	18630846	18748866	1	EnsDb.Hsapiens.v106	-0.0123985	NA	0.988265	-0.00627995	NA	0.952027	-0.00191103	NA	0.96377	-0.00926727	NA	0.981595	0.0594629	NA	0.63858	-0.00697458	NA	0.621972	-0.0514638	NA	-0.0254848	NA	-0.00130902	NA	0	0	0	0	0.00992781	0	0	0	0.00778779	#NAME?	#NAME?	#NAME?	#NAME?	#NAME?	#NAME?	#NAME?	#NAME?	#NAME?
ENSG00000009724	MASP2	protein_coding	chr1	11026523	11047239	-1	EnsDb.Hsapiens.v106	-0.0884772	0.914604	0.841536	0.179898	0.75742	0.501687	-0.0974363	NA	0.38321	0.236997	0.743243	0.562127	0.100725	NA	0.691946	0.0153619	NA	0.847941	1.00021	0.168625	0.108108	0.795531	0.0973533	0.615736	0.118155	0.0554932	0.0670772	0.115386	0.0921576	0.0573911	0.153289	0.0285424	0.0142955	-4.25568	-4.99712	-4.28602	-4.15698	-2.13438	#NAME?	-3.99684	-5.18971	#NAME?
ENSG00000009765	IYD	protein_coding	chr6	150368892	150405969	1	EnsDb.Hsapiens.v106	-0.0114535	NA	0.98827	-0.0057579	NA	0.952032	-0.00184859	NA	0.963765	-0.00829974	NA	0.981601	0.0429757	NA	0.864674	-0.0057917	NA	0.846584	-0.051357	NA	-0.025428	NA	-0.00122037	NA	0	0	0	0	0.00295091	0	0	0	0.00929747	#NAME?	#NAME?	#NAME?	#NAME?	#NAME?	#NAME?	#NAME?	#NAME?	#NAME?
ENSG00000009780	FAM76A	protein_coding	chr1	27725961	27763116	1	EnsDb.Hsapiens.v106	-0.716827	0.120255	0.0433339	-0.391706	0.459301	0.194525	-0.144	0.785966	0.468397	-0.907201	0.102968	0.0293385	-0.72502	0.203671	0.0482988	-0.0331655	0.96575	0.831293	-0.373865	0.544479	-0.105272	0.902704	-0.0919883	0.947599	10.9099	8.88483	15.74	6.84616	7.39337	14.6616	8.83183	10.9492	12.294	-0.379229	-0.726322	-0.0983935	-0.79108	0.0196687	-0.300764	-0.719048	-0.441599	-0.32747
ENSG00000009790	TRAF3IP3	protein_coding	chr1	209756032	209782320	1	EnsDb.Hsapiens.v106	1.12816	0.0017854	0.000261541	1.05339	0.00453682	0.000392269	0.0212037	0.981382	0.915748	0.192295	0.739866	0.557424	0.259148	0.682022	0.378607	-0.048201	0.947747	0.768916	0.242383	0.668538	0.131429	0.866461	0.04372	0.98909	108.832	111.504	48.2275	95.8398	104.106	81.3085	113.922	105.637	93.2382	1.4855	1.30397	0.739355	1.21751	1.4958	0.945052	1.33547	1.42325	1.28546
ENSG00000009830	POMT2	protein_coding	chr14	77274956	77320883	-1	EnsDb.Hsapiens.v106	-0.340386	0.487467	0.302879	-0.42964	0.383251	0.144378	0.0875313	0.894898	0.672583	0.460592	0.422452	0.224081	-0.0338815	0.97636	0.910929	0.247008	0.5952	0.184463	-0.634772	0.244573	-0.743058	0.180437	0.0687127	0.974518	4.68745	5.25103	6.9033	6.86414	4.4558	4.61405	4.85622	4.16059	8.24206	-1.06776	-1.15778	-0.727545	-0.774913	-0.145754	-1.18907	-1.08107	-1.15186	-0.628964
ENSG00000009844	VTA1	protein_coding	chr6	142147162	142224685	1	EnsDb.Hsapiens.v106	0.114591	0.877903	0.782904	-0.130282	0.86391	0.673299	0.133319	0.798629	0.485661	-0.417653	0.554058	0.341173	-0.23935	0.758051	0.477697	-0.0321327	0.960384	0.808623	0.403356	0.583457	0.165237	0.846586	0.0478246	0.979468	26.4845	34.4179	31.0361	26.4948	29.6554	41.1202	35.6978	29.9025	23.7609	0.339172	0.360494	0.406957	0.0511239	0.686463	0.461246	0.406454	0.334012	0.0815264
ENSG00000009950	MLXIPL	protein_coding	chr7	73593194	73624543	-1	EnsDb.Hsapiens.v106	-0.0625425	NA	0.862078	-0.0297813	NA	0.826395	-0.0018726	NA	0.963767	-0.00874166	NA	0.981599	0.0635278	NA	0.589145	-0.00705322	NA	0.573183	-0.0107531	NA	-0.00513807	NA	-0.00129462	NA	0	0	0.00945604	0	0.091656	0	0	0	0	#NAME?	#NAME?	#NAME?	#NAME?	#NAME?	#NAME?	#NAME?	#NAME?	#NAME?
ENSG00000009954	BAZ1B	protein_coding	chr7	73440406	73522293	-1	EnsDb.Hsapiens.v106	0.766675	0.121515	0.0438935	0.236615	0.708771	0.438078	0.270771	0.562352	0.215029	0.167835	0.824464	0.678563	-0.00208946	0.998054	0.989077	0.0669888	0.916777	0.668525	0.375515	0.564623	0.0229807	0.980731	0.129052	0.893383	36.0624	52.7643	28.4215	35.9699	30.6173	30.7713	34.9865	25.4072	24.7768	0.591275	0.704627	0.356903	0.483111	0.926096	0.280203	0.364936	0.247339	0.185168
ENSG00000010017	RANBP9	protein_coding	chr6	13621498	13711835	-1	EnsDb.Hsapiens.v106	0.23886	0.603609	0.419732	-0.127235	0.837048	0.624131	0.270435	0.534205	0.194583	-0.139269	0.825175	0.679876	-0.275685	0.665557	0.361438	0.0889252	0.895978	0.617124	0.589306	0.225985	0.109937	0.889287	0.241716	0.709177	39.1449	52.6635	43.7898	41.9623	36.4949	47.1267	54.8002	37.8421	34.0737	0.655081	0.699493	0.684049	0.567933	0.862146	0.626926	0.734964	0.587997	0.482242
ENSG00000010030	ETV7	protein_coding	chr6	36354091	36387800	-1	EnsDb.Hsapiens.v106	1.12399	0.0927842	0.0310275	0.709728	0.250309	0.0737913	0.0609325	0.908521	0.711374	0.854321	0.251288	0.102094	0.684963	0.312175	0.0929783	-0.00489434	0.994058	0.964403	1.80629	0.0276817	2.25304	0.0112357	-0.0651505	0.957904	10.6995	12.7329	4.60758	9.62931	9.87985	3.73364	7.13079	9.85827	1.41614	-0.396748	-0.451891	-1.4009	-0.515989	0.295577	-1.6014	-0.751898	-0.461154	-2.04999
ENSG00000010072	SPRTN	protein_coding	chr1	231337104	231355023	1	EnsDb.Hsapiens.v106	-0.116081	0.809851	0.677909	-0.365116	0.408925	0.16111	0.194258	0.678792	0.323985	0.343975	0.507929	0.299171	0.175952	0.799454	0.539428	0.07586	0.91685	0.669444	0.0874836	0.888174	-0.0701078	0.932452	0.0824225	0.967714	9.82824	12.1688	13.3165	13.298	11.8885	10.1197	11.1241	9.71326	10.3441	-0.468316	-0.476224	-0.266072	-0.27678	0.351026	-0.558123	-0.43286	-0.492397	-0.438264
ENSG00000010165	METTL13	protein_coding	chr1	171781660	171814023	1	EnsDb.Hsapiens.v106	0.859609	0.166146	0.066664	0.401876	0.514047	0.237049	0.119977	0.818352	0.514402	0.648662	0.365304	0.179241	0.0488499	0.970168	0.890419	0.168074	0.644895	0.227884	0.226709	0.778545	-0.175779	0.828664	0.130255	0.831199	22.2811	29.2901	13.561	27.0507	14.5446	13.5405	17.4449	10.2526	13.5622	0.200679	0.229772	-0.211372	0.15264	0.549276	-0.412674	-0.192451	-0.525585	-0.381697
ENSG00000010219	DYRK4	protein_coding	chr12	4562208	4615302	1	EnsDb.Hsapiens.v106	0.0882385	0.879912	0.786652	-0.235938	0.677231	0.398994	0.233159	0.617157	0.262691	-0.169349	0.801892	0.644907	-0.202056	0.785521	0.51873	0.031359	0.971154	0.854236	0.454137	0.418304	-0.00938937	0.989241	0.22568	0.732708	8.51932	11.345	10.5919	13.3633	12.7127	15.6221	20.5323	13.8627	13.9624	-0.581658	-0.529582	-0.40371	-0.316147	0.374427	-0.296929	0.0140042	-0.201436	-0.222346
ENSG00000010244	ZNF207	protein_coding	chr17	32350132	32381885	1	EnsDb.Hsapiens.v106	0.107268	0.836375	0.717092	-0.217591	0.679294	0.401906	0.247311	0.57841	0.229875	-0.300453	0.596793	0.384765	-0.0472558	0.961882	0.86887	-0.116388	0.835651	0.481315	0.301905	0.576226	0.128149	0.868634	0.0750745	0.972393	132.431	173.926	160.198	130.493	158.764	166.225	160.406	141.121	124.986	1.64454	1.66298	1.66746	1.36563	1.71919	1.58045	1.5943	1.65991	1.50165
ENSG00000010256	UQCRC1	protein_coding	chr3	48599002	48610976	-1	EnsDb.Hsapiens.v106	0.707528	0.0768666	0.0244074	-0.00163567	0.995318	0.988345	0.568003	0.157256	0.0233508	0.861178	0.0766314	0.0195723	-0.118208	0.883209	0.692719	0.834648	0.106701	0.00631516	0.921397	0.0558937	0.0367622	0.963315	0.621879	0.228058	29.5543	51.0265	29.6533	95.7592	42.8102	48.0907	95.4423	47.8079	46.0731	0.429334	0.676881	0.389082	1.21012	1.1197	0.634844	1.20018	0.794548	0.712672
ENSG00000010270	STARD3NL	protein_coding	chr7	38178245	38230670	1	EnsDb.Hsapiens.v106	1.05208	0.0304382	0.00772173	0.315467	0.588283	0.304843	0.391972	0.376593	0.100937	0.507728	0.421154	0.222802	0.231477	0.767602	0.492237	0.0838117	0.887212	0.593827	1.452	0.0137312	0.709454	0.253884	0.189778	0.77179	24.3985	40.6937	17.7043	30.4166	24.8406	19.1171	42.8307	27.2766	13.31	0.272717	0.495315	-0.00569606	0.249784	0.670657	-0.0999752	0.511418	0.259107	-0.283915
ENSG00000010278	CD9	protein_coding	chr12	6199715	6238271	1	EnsDb.Hsapiens.v106	-0.732664	0.228874	0.102563	-0.0179877	0.983284	0.954591	-0.356903	0.400932	0.112637	-1.59297	0.0198222	0.00342865	-1.8259	0.00953629	0.00079559	0.0554904	0.921338	0.684957	-1.03379	0.119763	-0.650357	0.325694	-0.0511645	0.977951	1.90139	1.01145	1.94369	2.56258	2.1291	9.82414	3.29016	3.9582	8.45699	-1.81062	-2.48243	-1.72993	-1.58405	-0.717085	-0.5525	-1.45881	-1.26724	-0.681332
ENSG00000010282	HHATL	protein_coding	chr3	42692663	42702824	-1	EnsDb.Hsapiens.v106	0.108054	NA	0.87637	-0.00340353	NA	0.952039	0.0191491	NA	0.829219	-0.00466261	NA	0.98161	-0.00284533	NA	0.959178	-0.000665627	NA	0.977568	-0.00593967	NA	-0.00287675	NA	-0.000741449	NA	0	0.0257229	0	0	0	0	0	0	0	#NAME?	#NAME?	#NAME?	#NAME?	#NAME?	#NAME?	#NAME?	#NAME?	#NAME?
ENSG00000010292	NCAPD2	protein_coding	chr12	6493356	6531955	1	EnsDb.Hsapiens.v106	2.70001	2.99067e-11	9.04817e-13	1.56952	0.00020997	1.11614e-05	0.819885	0.0626134	0.00586442	2.56052	4.87299e-07	1.68121e-08	2.14983	3.80942e-05	1.16475e-06	0.135966	0.806165	0.432994	1.87535	0.000252167	0.957086	0.0813929	0.352236	0.502922	41.052	86.4361	12.4953	66.03	50.9353	10.0916	58.323	32.7589	14.1736	0.696454	1.09742	-0.351492	0.936757	1.1498	-0.532263	0.816744	0.480655	-0.196896
ENSG00000010295	IFFO1	protein_coding	chr12	6538961	6556073	-1	EnsDb.Hsapiens.v106	-0.296135	0.546191	0.358953	0.154537	0.809988	0.577729	-0.321047	0.452362	0.140262	0.640382	0.233407	0.0920064	0.0706948	0.93794	0.813619	0.281053	0.539842	0.146824	-0.722648	0.163056	-0.42213	0.481863	-0.0929129	0.955935	11.3066	7.73591	9.79781	15.1676	9.60269	8.91092	9.83251	11.8056	17.9283	-0.351317	-0.845064	-0.476266	-0.217448	0.32342	-0.633094	-0.502325	-0.315973	-0.0431233
ENSG00000010310	GIPR	protein_coding	chr19	45668221	45683722	1	EnsDb.Hsapiens.v106	0.383817	0.57415	0.387595	0.272923	0.681052	0.40356	0.00603811	0.995442	0.972513	0.534135	0.465543	0.260276	0.206089	0.802011	0.544782	0.0683814	0.890114	0.600496	1.13437	0.123276	0.502257	0.461076	0.0837694	0.931525	1.52758	1.55219	1.08519	3.07502	2.34138	1.69841	3.46563	2.3909	1.15797	-2.00749	-2.12942	-2.20554	-1.4001	-0.400498	-2.02888	-1.30204	-1.59153	-2.36312
ENSG00000010318	PHF7	protein_coding	chr3	52410660	52423641	1	EnsDb.Hsapiens.v106	1.00669	0.000444647	5.33164e-05	0.792027	0.00891149	0.000882096	0.135376	0.77737	0.4549	0.189115	0.71368	0.522106	0.459733	0.306032	0.0896488	-0.197287	0.693295	0.279925	0.468418	0.250955	0.376882	0.440434	0.0336572	0.994699	8.59924	9.80549	4.73205	5.00674	6.34325	4.41458	8.22387	7.8906	5.74946	-0.576152	-0.648341	-1.01601	-1.01572	0.0349395	-1.22003	-0.655931	-0.636272	-0.890122
ENSG00000010319	SEMA3G	protein_coding	chr3	52433035	52445103	-1	EnsDb.Hsapiens.v106	-1.22014	0.0445122	0.0122795	1.17619	0.0484412	0.00734752	-2.76667	2.58315e-05	2.57383e-07	-0.0836629	0.924601	0.850201	0.374249	0.602035	0.294062	-0.166396	0.642418	0.225433	-1.50709	0.0539309	2.30491	0.0028858	-4.39961	4.50263e-07	1.11214	0.137613	0.389694	0.170061	0.323214	0.188981	0.0457084	1.21116	0.188771	-2.26024	-4.12344	-3.00109	-3.60049	-1.4612	-3.66708	-4.59655	-2.24676	-3.59566
ENSG00000010322	NISCH	protein_coding	chr3	52455118	52493068	1	EnsDb.Hsapiens.v106	-0.859415	0.141616	0.0537894	-0.476885	0.408651	0.160961	-0.0994486	0.859729	0.598296	0.12056	0.891584	0.78849	-0.218505	0.786081	0.51943	0.131607	0.757783	0.361465	-0.964966	0.15889	-0.650742	0.325932	-0.0244403	0.992118	30.5781	24.8635	53.0161	38.2723	24.6716	33.6273	24.8343	27.9021	62.6029	0.457343	0.101454	0.833733	0.37832	0.839684	0.352114	0.123956	0.301015	0.827928
ENSG00000010327	STAB1	protein_coding	chr3	52495338	52524495	1	EnsDb.Hsapiens.v106	-3.32505	0.000498697	6.06409e-05	-2.89344	0.000270823	1.49486e-05	-0.0734292	0.852173	0.580781	-3.3019	0.000556912	4.66622e-05	-3.14342	0.0064931	0.000489247	0.0056229	0.989335	0.932317	-2.18751	0.0160727	-2.4407	0.00936474	0.0157711	0.995434	0.0462607	0.0371992	0.429393	0.059808	0.0588818	0.750128	0.19154	0.146225	1.2	-4.97211	-5.29538	-2.93149	-4.56043	-2.3493	-2.55701	-3.5265	-3.82356	-2.19993
ENSG00000010361	FUZ	protein_coding	chr19	49806866	49817376	-1	EnsDb.Hsapiens.v106	-0.862206	0.0492875	0.0139542	-0.61426	0.186697	0.0471343	-0.096252	0.874915	0.624866	0.156341	0.825514	0.680412	-0.704554	0.203911	0.0483886	0.686528	0.188019	0.0169921	-0.437471	0.447251	-0.521664	0.382675	0.0609888	0.977951	2.72727	2.38701	4.67299	8.86697	4.08303	7.72053	4.76958	4.19513	6.9896	-1.51253	-1.79938	-1.02413	-0.602131	-0.111463	-0.742369	-1.04719	-1.13931	-0.77405
ENSG00000010379	SLC6A13	protein_coding	chr12	220621	262873	-1	EnsDb.Hsapiens.v106	-2.2739	0.0515244	0.0147396	-1.02734	0.113746	0.0231897	-0.0326775	NA	0.714211	-0.265905	NA	0.49172	-0.0796933	NA	0.719665	-0.0206715	NA	0.735242	0.404368	NA	-0.192409	NA	0.102252	0.476252	0.0311897	0.0207757	0.398204	0.171042	0.278986	0.351996	0.554055	0.0550363	0.17277	#NAME?	#NAME?	-2.92789	-3.59769	-2.30387	-3.13687	-3.13477	-4.593	-3.67085
ENSG00000010404	IDS	protein_coding	chrX	149476988	149521096	-1	EnsDb.Hsapiens.v106	-1.37695	3.51479e-08	1.67832e-09	-1.11951	1.37866e-05	5.08469e-07	-0.172111	0.671297	0.315233	-1.58635	3.2846e-07	1.09183e-08	-1.55193	7.98539e-07	1.61282e-08	-0.011102	0.991451	0.944854	-1.5716	3.86782e-07	-1.46746	3.6387e-06	-0.0466039	0.986502	86.4334	73.3324	196.564	75.6564	76.6992	237.831	60.8358	64.5477	189.349	1.30023	0.967363	1.81308	1.05805	1.37233	1.86722	0.866034	1.03646	1.86071
ENSG00000010438	PRSS3	protein_coding	chr9	33750679	33799231	1	EnsDb.Hsapiens.v106	-0.0150654	NA	0.988267	-0.00767696	NA	0.952029	-0.00244861	NA	0.963768	0.0161668	NA	0.968129	-0.0234117	NA	0.799949	0.00974023	NA	0.830875	-0.0514142	NA	-0.0251974	NA	-0.00158944	NA	0	0	0	0.0291036	0	0.0366464	0	0	0.114087	#NAME?	#NAME?	#NAME?	#NAME?	#NAME?	#NAME?	#NAME?	#NAME?	#NAME?
ENSG00000010539	ZNF200	protein_coding	chr16	3222325	3236221	-1	EnsDb.Hsapiens.v106	-0.708525	0.0409437	0.0110591	-0.613489	0.0951669	0.0182685	-0.0361999	0.961571	0.854333	-0.449464	0.334125	0.156584	-0.203285	0.754693	0.473565	-0.122505	0.836221	0.482841	-0.36179	0.452425	-0.349321	0.507724	0.0186523	0.995922	11.2837	10.8592	18.4817	10.8323	12.9862	15.6186	13.004	12.6024	17.4178	-0.35186	-0.56643	0.028853	-0.431623	0.382608	-0.253806	-0.328476	-0.278443	-0.0619906
ENSG00000010610	CD4	protein_coding	chr12	6786858	6820799	1	EnsDb.Hsapiens.v106	1.36724	8.09408e-07	4.95636e-08	0.792188	0.00866693	0.000854418	0.43172	0.200944	0.034043	1.10549	0.00199749	0.000204671	0.625429	0.123446	0.0229712	0.276296	0.5448	0.149704	0.952067	0.00854689	0.226563	0.694893	0.526212	0.227139	108.907	159.52	59.7127	133.833	97.385	58.9247	144.256	85.8923	70.8933	1.48788	1.59214	0.923504	1.48666	1.54337	0.81029	1.5147	1.26442	1.06115
ENSG00000010626	LRRC23	protein_coding	chr12	6873569	6914241	1	EnsDb.Hsapiens.v106	-0.527109	0.425006	0.247371	-0.838968	0.174043	0.0424471	0.156078	0.725682	0.381035	-0.420408	0.573946	0.360269	-0.502647	0.458091	0.175864	0.0533078	0.913906	0.6623	0.233167	0.772674	0.380515	0.594966	-0.0699684	0.953885	1.10456	1.63634	2.75324	1.87841	1.46507	3.0623	2.50857	3.45254	1.92734	-2.25238	-2.11236	-1.55655	-1.86604	-0.65387	-1.59263	-1.53094	-1.31431	-1.85767
ENSG00000010671	BTK	protein_coding	chrX	101349338	101390796	-1	EnsDb.Hsapiens.v106	-0.0624547	0.928044	0.863978	1.52358	0.00115311	7.88243e-05	-1.56563	0.00147265	3.75808e-05	-0.715904	0.231708	0.091049	0.557906	0.362435	0.11925	-1.3573	0.0366925	0.00115261	-1.28019	0.026248	1.73179	0.00236651	-3.30153	1.62618e-08	2.39377	0.70373	0.736906	0.608949	2.02333	1.14825	0.533493	6.04083	1.54771	-1.61165	-2.78158	-2.43567	-2.66952	-0.642896	-2.18905	-2.88946	-0.866223	-1.92515
ENSG00000010704	HFE	protein_coding	chr6	26087281	26098343	1	EnsDb.Hsapiens.v106	0.625781	0.250057	0.11608	1.19339	0.0220513	0.00268988	-0.338409	0.441089	0.134552	3.04417	0.000108413	6.87878e-06	4.29633	4.89155e-08	7.33997e-10	-0.516436	0.275026	0.0349422	2.67822	6.12818e-05	2.8636	2.96704e-05	-0.0465994	0.982834	1.44693	0.926525	0.525117	0.650989	1.46893	0.0627752	1.14667	1.31803	0.150856	-2.02004	-2.62483	-2.71938	-2.65635	-0.762027	-4.38738	-2.11855	-2.06718	-3.80702
ENSG00000010803	SCMH1	protein_coding	chr1	41027202	41242306	-1	EnsDb.Hsapiens.v106	0.704407	0.0397127	0.0106542	0.89588	0.00803134	0.000778899	-0.149516	0.75366	0.417596	-0.281514	0.576944	0.362899	0.605421	0.190567	0.0436043	-0.818355	0.0729086	0.00339252	0.0280983	0.959466	0.190143	0.767983	-0.097345	0.951799	10.585	8.97235	5.31345	6.56772	13.6625	8.24002	10.282	11.956	10.0298	-0.410226	-0.717716	-0.924179	-0.810279	0.498086	-0.685886	-0.478621	-0.339187	-0.451909
ENSG00000010810	FYN	protein_coding	chr6	111660332	111873452	-1	EnsDb.Hsapiens.v106	-2.46772	1.13695e-33	5.11025e-36	-2.01519	2.09646e-22	6.50455e-25	-0.375033	0.167837	0.025808	-2.39258	3.16071e-21	1.37743e-23	-2.03221	2.13804e-15	9.55767e-18	-0.241425	0.54749	0.151473	-2.69927	9.89155e-27	-2.41167	3.65678e-21	-0.190451	0.787203	134.598	98.9223	557.537	119.554	152.363	648.743	108.893	132.272	725.968	1.65927	1.20676	2.63186	1.40838	1.69352	2.60452	1.28688	1.60993	2.92088
ENSG00000010818	HIVEP2	protein_coding	chr6	142751469	142956698	-1	EnsDb.Hsapiens.v106	-1.75291	1.12342e-08	4.85397e-10	-1.53059	1.07822e-06	3.01619e-08	-0.129172	0.803512	0.493651	-2.27218	1.93539e-09	4.12683e-11	-1.58792	5.39834e-05	1.72414e-06	-0.387143	0.387497	0.0689766	-1.85234	1.23305e-06	-1.24279	0.00206585	-0.326195	0.583843	26.8255	23.3552	82.2927	14.6597	23.0114	75.2985	13.3779	19.8065	51.5864	0.348673	0.0438493	1.15912	-0.200248	0.720796	0.99583	-0.297487	0.0899875	0.834342
ENSG00000010932	FMO1	protein_coding	chr1	171248471	171285978	1	EnsDb.Hsapiens.v106	NA	NA	NA	NA	NA	NA	NA	NA	NA	NA	NA	NA	NA	NA	NA	NA	NA	NA	NA	NA	NA	NA	NA	NA	0	0	0	0	0	0	0	0	0	#NAME?	#NAME?	#NAME?	#NAME?	#NAME?	#NAME?	#NAME?	#NAME?	#NAME?
ENSG00000011007	ELOA	protein_coding	chr1	23743448	23762059	1	EnsDb.Hsapiens.v106	0.103408	0.87994	0.786759	-0.124669	0.866085	0.67744	0.135284	0.803082	0.492373	-0.0442276	0.95031	0.896915	-0.115911	0.893262	0.714407	0.0342541	0.961255	0.813193	-0.0406181	0.959208	-0.215326	0.789476	0.0769896	0.962157	13.8558	17.3627	15.8861	11.236	10.2099	11.8282	10.5319	8.46266	10.9491	-0.186057	-0.189436	-0.0911116	-0.415325	0.352311	-0.46603	-0.573023	-0.640313	-0.4191
ENSG00000011009	LYPLA2	protein_coding	chr1	23791145	23795539	1	EnsDb.Hsapiens.v106	0.66832	0.0389965	0.0104149	0.404604	0.284736	0.0902099	0.161624	0.727332	0.384023	0.678881	0.097171	0.0270051	0.00935564	0.993488	0.975059	0.496062	0.249473	0.0290975	0.641664	0.118971	0.0809078	0.913511	0.362696	0.478911	34.9872	41.3888	25.2073	60.144	35.9239	35.6409	54.6108	35.7741	33.3802	0.566738	0.508693	0.265763	0.881559	1.00726	0.412612	0.781435	0.565535	0.452256
ENSG00000011021	CLCN6	protein_coding	chr1	11806096	11848079	1	EnsDb.Hsapiens.v106	-0.390457	0.514674	0.328063	0.44496	0.445455	0.184539	-0.686751	0.148469	0.0212142	0.261315	0.731299	0.545352	0.0268053	0.985373	0.943176	0.0780287	0.887212	0.593335	-0.324753	0.648403	-0.163534	0.845353	-0.0327762	0.990311	8.93614	3.97305	5.609	6.90366	5.47155	5.29598	4.76892	5.32018	6.61045	-0.545961	-1.37084	-0.899534	-0.875841	0.0378248	-1.06698	-1.08607	-0.994464	-0.862702
ENSG00000011028	MRC2	protein_coding	chr17	62627670	62693597	1	EnsDb.Hsapiens.v106	1.73371	0.000654776	8.29744e-05	1.25048	0.0168273	0.00192375	0.168528	0.742127	0.402292	1.1694	0.0629682	0.0151385	-0.0634695	0.951606	0.84774	0.97869	0.125612	0.0083066	1.22493	0.0500641	0.212367	0.78753	0.360289	0.434826	3.69608	4.88448	1.30686	3.53382	1.19097	1.30334	4.05981	1.87972	1.44346	-1.27698	-1.20912	-2.02073	-1.41572	-0.770377	-2.25405	-1.16722	-1.77983	-1.99934
ENSG00000011052	NME1-NME2	protein_coding	chr17	51153590	51171744	1	EnsDb.Hsapiens.v106	3.64419	7.07744e-05	6.84792e-06	0.684152	0.252683	0.0749209	1.58765	0.0535429	0.00459096	3.19447	0.00364012	0.000423783	0.970101	0.170888	0.0369628	0.15716	0.520317	0.133734	5.00575	3.30299e-05	2.39695	0.0333854	0.200386	0.360359	1.05273	5.65244	0.346927	6.50411	2.21092	0.434413	9.10426	2.10868	0.191679	-2.30622	-1.08946	#NAME?	-0.816133	-0.453657	#NAME?	-0.55929	-1.70019	-3.59904
ENSG00000011083	SLC6A7	protein_coding	chr5	150190062	150222788	1	EnsDb.Hsapiens.v106	NA	NA	NA	NA	NA	NA	NA	NA	NA	NA	NA	NA	NA	NA	NA	NA	NA	NA	NA	NA	NA	NA	NA	NA	0	0	0	0	0	0	0	0	0	#NAME?	#NAME?	#NAME?	#NAME?	#NAME?	#NAME?	#NAME?	#NAME?	#NAME?
ENSG00000011105	TSPAN9	protein_coding	chr12	3077355	3286564	1	EnsDb.Hsapiens.v106	-0.545815	0.412038	0.236458	-0.171343	0.82034	0.594963	-0.11618	0.813594	0.508276	-0.958966	0.178373	0.0617897	-0.502591	0.441715	0.164738	-0.0702296	0.883818	0.583771	-0.710624	0.324852	0.393945	0.580446	-1.02937	0.142657	0.111196	0.0825805	0.14029	0.195429	0.263097	0.623079	0.138156	0.531628	0.308106	-4.11834	-4.57716	-3.72566	-3.54556	-1.63362	-2.77256	-3.85423	-2.78744	-3.23856
ENSG00000011114	BTBD7	protein_coding	chr14	93237550	93333092	-1	EnsDb.Hsapiens.v106	-0.57365	0.119951	0.0431433	-0.290541	0.531723	0.250788	-0.169492	0.72615	0.381449	-0.95426	0.0257354	0.00481792	-0.463666	0.367026	0.121848	-0.243283	0.614513	0.202428	-0.44093	0.364996	-0.219591	0.742449	-0.0930311	0.956169	9.94573	8.23998	12.7301	6.26062	8.76688	13.1729	6.43941	7.49534	9.15592	-0.461667	-0.7954	-0.264259	-0.847916	0.208453	-0.326545	-0.8749	-0.686683	-0.524329
ENSG00000011132	APBA3	protein_coding	chr19	3750772	3761692	-1	EnsDb.Hsapiens.v106	-0.962488	0.0202202	0.00461553	-0.687727	0.117198	0.0241692	-0.114293	0.843458	0.561351	0.218305	0.720618	0.531408	-0.619734	0.261344	0.0700117	0.708058	0.173947	0.0147561	-0.719738	0.168373	-0.793951	0.136962	0.0570098	0.982834	15.5653	13.4008	27.8448	38.4539	17.8046	31.5362	24.5492	21.9141	44.5527	-0.0951503	-0.398622	0.339011	0.470126	0.652593	0.330075	0.185305	0.177936	0.665604
ENSG00000011143	MKS1	protein_coding	chr17	58205441	58219605	-1	EnsDb.Hsapiens.v106	-0.104646	0.813225	0.682965	-0.232797	0.602079	0.318262	0.107557	0.839876	0.556062	0.773007	0.0509123	0.0114714	0.262139	0.645656	0.337764	0.31307	0.493139	0.115144	-0.233428	0.638851	-0.50605	0.268786	0.185518	0.818887	4.54482	5.08106	5.48351	7.38107	5.11212	4.07634	7.2349	5.67488	8.65446	-1.0931	-1.17322	-0.926774	-0.720064	-0.0620206	-1.22524	-0.760573	-0.898583	-0.567386
ENSG00000011198	ABHD5	protein_coding	chr3	43690108	43734371	1	EnsDb.Hsapiens.v106	0.606133	0.14112	0.053499	-0.0696399	0.920663	0.790066	0.545172	0.176869	0.0279493	0.332767	0.562786	0.349882	-0.0102436	0.99275	0.971462	0.172518	0.737624	0.330917	0.705019	0.161011	0.161374	0.832635	0.255885	0.674818	9.21982	15.6662	9.83864	13.68	10.285	10.4133	12.0745	8.00632	6.80441	-0.515955	-0.272083	-0.486872	-0.265545	0.209693	-0.54032	-0.375514	-0.662802	-0.79091
ENSG00000011201	ANOS1	protein_coding	chrX	8528874	8732137	-1	EnsDb.Hsapiens.v106	0.0593733	NA	0.845477	0.00138049	NA	0.952347	0.0126909	NA	0.798611	-0.0144747	NA	0.981598	0.0316857	NA	0.890759	-0.00576627	NA	0.872549	-0.0169838	NA	-0.00849249	NA	-0.00206734	NA	0.00262568	0.00786116	0.00385677	0	0.00343637	0	0	0	0	#NAME?	#NAME?	#NAME?	#NAME?	#NAME?	#NAME?	#NAME?	#NAME?	#NAME?
ENSG00000011243	AKAP8L	protein_coding	chr19	15380050	15419141	-1	EnsDb.Hsapiens.v106	-0.808763	0.00362984	0.00059243	-0.589693	0.0510439	0.00784958	-0.136246	0.763453	0.434051	-0.498218	0.181959	0.0635419	-0.909831	0.00957405	0.000800287	0.283435	0.520577	0.133999	-0.795955	0.0218304	-1.01247	0.00324424	0.144349	0.892899	24.5673	21.5064	38.6048	36.3191	26.5863	53.4676	35.9214	30.0658	65.2668	0.279624	-0.0171113	0.591116	0.493805	0.779042	0.706752	0.419325	0.416879	1.02082
ENSG00000011258	MBTD1	protein_coding	chr17	51177425	51260163	-1	EnsDb.Hsapiens.v106	-1.41668	0.000185798	1.99707e-05	-1.05461	0.00742239	0.000709813	-0.177886	0.721049	0.375806	-1.19635	0.0128481	0.00198303	-0.603653	0.25997	0.0692525	-0.239103	0.611972	0.200058	-1.08657	0.0242601	-0.611133	0.263198	-0.163643	0.84394	9.66246	7.77245	22.2102	6.66722	9.84829	17.022	6.7621	9.11231	15.8629	-0.480554	-0.847691	0.164805	-0.820065	0.156741	-0.188065	-0.796711	-0.521318	-0.131215
ENSG00000011260	UTP18	protein_coding	chr17	51260546	51297936	1	EnsDb.Hsapiens.v106	0.362181	0.395746	0.222084	-0.0503108	0.943041	0.843202	0.299537	0.475673	0.155586	-0.0559793	0.924296	0.849427	-0.305646	0.613703	0.305918	0.146785	0.787868	0.404235	0.280421	0.621462	0.0307112	0.97829	0.12004	0.925509	32.9317	45.545	34.4556	35.5309	28.1657	37.531	35.8556	29.2387	28.5868	0.517007	0.586055	0.504119	0.422243	0.758652	0.444147	0.434177	0.362871	0.347018
ENSG00000011275	RNF216	protein_coding	chr7	5620047	5781696	-1	EnsDb.Hsapiens.v106	-1.10087	1.37727e-06	8.85964e-08	-0.35354	0.228867	0.0642633	-0.663779	0.0102815	0.000460721	-0.579434	0.0664657	0.0162414	-0.562647	0.0922126	0.0151676	0.00719822	0.996544	0.980468	-0.948896	0.00114471	-0.452904	0.215908	-0.344802	0.438143	24.7643	14.7744	32.5202	23.4946	23.3833	36.2351	18.821	26.3846	37.648	0.286027	-0.316557	0.452598	0.16451	0.755847	0.431173	-0.0163329	0.317361	0.589122
ENSG00000011295	TTC19	protein_coding	chr17	15999784	16045015	1	EnsDb.Hsapiens.v106	-0.210498	0.674857	0.501275	-0.424929	0.374483	0.138489	0.161782	0.75416	0.418531	-0.630431	0.224091	0.0864624	-0.540002	0.329631	0.101414	-0.0114989	0.989976	0.938014	-0.455552	0.412713	-0.496378	0.385782	0.0486744	0.986502	20.3281	24.8803	29.4338	27.556	28.2443	46.5927	28.1688	25.6559	41.0278	0.122506	0.10082	0.364297	0.263344	0.764573	0.55666	0.216646	0.270682	0.648609
ENSG00000011304	PTBP1	protein_coding	chr19	797075	812327	1	EnsDb.Hsapiens.v106	0.461334	0.318086	0.162325	0.0417671	0.966	0.899261	0.275019	0.546104	0.203782	0.72808	0.162607	0.0544818	0.207779	0.781102	0.512447	0.252175	0.617428	0.204757	0.393762	0.492702	0.173478	0.821369	0.0793929	0.967714	117.69	163.382	113.907	169.484	113.498	92.2571	125.846	107.361	90.0004	1.55031	1.60978	1.41733	1.67078	1.63413	1.12413	1.39434	1.42895	1.20926
ENSG00000011332	DPF1	protein_coding	chr19	38211006	38229714	-1	EnsDb.Hsapiens.v106	0.462008	0.521614	0.335415	0.333021	0.49624	0.2232	-0.0310093	NA	0.774695	4.1011	NA	0.00240281	0.231431	NA	0.248537	0.199536	NA	0.0209875	0.852382	NA	-0.00390433	NA	0.120527	0.573435	0.079952	0.058788	0.0281463	0.225386	0.0214054	0	0.130377	0.0305711	0.0271553	-4.4378	-4.81972	#NAME?	-3.41346	-3.05348	#NAME?	-3.74762	-5.23536	-5.10967
ENSG00000011347	SYT7	protein_coding	chr11	61513714	61581148	-1	EnsDb.Hsapiens.v106	-2.49338	0.0494891	0.0140471	-0.458784	NA	0.0758411	-0.0741752	NA	0.43376	0.101905	NA	0.771401	-0.0427068	NA	0.794564	0.0327977	NA	0.562652	-0.635427	NA	-0.261086	NA	-0.026054	NA	0.00786677	0	0.0763258	0.0916962	0.0394394	0.0681376	0.00892632	0.0190574	0.0921817	#NAME?	#NAME?	#NAME?	-4.08992	-2.75044	-4.5082	#NAME?	-5.45671	-4.14928
ENSG00000011376	LARS2	protein_coding	chr3	45388561	45554726	1	EnsDb.Hsapiens.v106	0.661848	0.0111116	0.00221523	0.360625	0.257444	0.0771443	0.230375	0.533852	0.194173	0.0675578	0.895443	0.795404	-0.115883	0.848653	0.622311	0.122668	0.817879	0.451309	0.0649296	0.892822	-0.265871	0.582558	0.24621	0.680375	7.31441	8.97219	5.53441	9.15321	7.91577	8.7138	8.61486	6.61012	8.19775	-0.705474	-0.717434	-0.893678	-0.555296	0.144668	-0.648237	-0.613324	-0.788894	-0.610097
ENSG00000011405	PIK3C2A	protein_coding	chr11	17077730	17207986	-1	EnsDb.Hsapiens.v106	-0.713196	0.157019	0.061859	-0.422797	0.43871	0.180057	-0.101655	0.859458	0.597968	-1.04025	0.0820692	0.0215062	-0.275556	0.707695	0.409935	-0.260021	0.530987	0.140009	-0.867506	0.149009	-0.508586	0.424031	-0.070555	0.967714	11.4521	9.68613	17.5316	7.40006	13.1578	18.1316	8.50955	10.3666	18.2356	-0.344199	-0.65732	-0.0427588	-0.769108	0.341731	-0.148817	-0.629211	-0.43855	-0.192119
ENSG00000011422	PLAUR	protein_coding	chr19	43646095	43670547	-1	EnsDb.Hsapiens.v106	-2.90896	5.10024e-16	8.97244e-18	-2.64695	2.20411e-13	1.93023e-15	-0.141476	0.791033	0.474682	-1.51477	0.00107188	9.94856e-05	-1.10323	0.0209166	0.00212467	-0.146562	0.783926	0.396945	-0.68101	0.171633	-1.35496	0.00477214	0.356113	0.499925	4.58668	3.86573	30.3437	4.21203	5.41893	13.3092	6.4636	3.86733	11.3038	-1.08232	-1.417	0.40625	-1.14783	-0.086499	-0.336413	-0.856449	-1.20416	-0.411212
ENSG00000011426	ANLN	protein_coding	chr7	36389821	36453791	1	EnsDb.Hsapiens.v106	5.43603	7.97983e-28	5.05224e-30	3.82778	4.76452e-14	3.88574e-16	1.29602	0.013364	0.000650673	5.33167	7.69481e-17	5.78858e-19	5.11183	2.54728e-15	1.17987e-17	0.0588407	0.927592	0.708147	5.24918	4.51419e-17	4.15726	8.04739e-11	0.374614	0.44029	12.1361	36.0223	0.830211	24.296	21.0038	0.523834	32.7271	15.7607	0.826744	-0.293563	0.397073	-2.4929	0.137107	0.539588	-2.8422	0.387398	-0.140046	-2.45531
ENSG00000011451	WIZ	protein_coding	chr19	15419978	15449956	-1	EnsDb.Hsapiens.v106	-0.121546	0.86991	0.771236	-0.0255533	0.974223	0.928932	-0.0323944	0.956506	0.840199	0.353887	0.649427	0.442891	-0.0183906	0.987548	0.951233	0.110049	0.789533	0.40726	-0.155583	0.837919	-0.217972	0.776192	0.0367609	0.986502	9.427	8.6555	9.78946	11.443	7.44287	7.68084	7.90663	6.75449	9.57401	-0.499063	-0.749147	-0.463393	-0.512899	0.209526	-0.879131	-0.800862	-0.820691	-0.584904
ENSG00000011454	RABGAP1	protein_coding	chr9	122940833	123104866	1	EnsDb.Hsapiens.v106	-0.577505	0.140164	0.053055	-0.426337	0.314195	0.105581	-0.0635043	0.922047	0.75068	-1.27764	0.00343282	0.000392882	-0.436538	0.416658	0.150353	-0.504075	0.274785	0.0348729	-0.78913	0.0826765	-0.619884	0.213167	-0.0482396	0.986502	17.9806	16.7616	25.7252	9.96087	17.6945	26.154	11.8399	12.8437	22.0367	0.0231085	-0.218065	0.26465	-0.491524	0.588609	0.194451	-0.393785	-0.28153	0.1631
ENSG00000011465	DCN	protein_coding	chr12	91140484	91183217	-1	EnsDb.Hsapiens.v106	-0.0171819	NA	0.988259	-0.00857836	NA	0.952021	-0.00276318	NA	0.963776	-0.0131042	NA	0.981588	0.0614719	NA	0.537159	-0.00760182	NA	0.521849	-0.0519522	NA	-0.00725453	NA	-0.00579182	NA	0	0	0	0	0.103662	0	0	0.0125563	0.0429027	#NAME?	#NAME?	#NAME?	#NAME?	#NAME?	#NAME?	#NAME?	#NAME?	#NAME?
ENSG00000011478	QPCTL	protein_coding	chr19	45692403	45703989	1	EnsDb.Hsapiens.v106	-0.969591	0.0864559	0.0283339	-0.684867	0.224902	0.0626885	-0.0554525	0.918305	0.739263	0.262544	0.734087	0.548885	-0.372442	0.603734	0.295412	0.279126	0.463052	0.0998237	-0.879573	0.185589	-0.8822	0.178087	0.0368825	0.988513	3.58456	3.15833	7.17562	7.05815	3.31278	5.35068	4.93506	4.35437	11.3356	-1.30468	-1.5631	-0.72536	-0.938873	-0.241821	-1.07818	-1.02252	-1.1239	-0.435841
ENSG00000011485	PPP5C	protein_coding	chr19	46347087	46392981	1	EnsDb.Hsapiens.v106	1.81756	2.00196e-06	1.34006e-07	1.16207	0.0038724	0.00032207	0.384414	0.358089	0.0921754	1.52732	0.00155982	0.000153271	1.38233	0.00525182	0.000377898	0.0400799	0.961576	0.815538	1.39732	0.00371122	0.936997	0.070702	0.152793	0.872144	20.779	31.6541	8.40622	32.6713	30.4103	10.1902	32.6448	24.6938	11.1702	0.14156	0.291823	-0.57779	0.414283	0.933794	-0.564517	0.382171	0.266532	-0.402745
ENSG00000011523	CEP68	protein_coding	chr2	65056366	65087004	1	EnsDb.Hsapiens.v106	-1.74178	3.02562e-08	1.42281e-09	-1.19264	0.000250701	1.36748e-05	-0.358168	0.346392	0.0866554	-2.03418	1.82167e-07	5.70836e-09	-1.4567	0.000322128	1.34112e-05	-0.297762	0.524774	0.13649	-2.07456	8.41841e-08	-1.32187	0.00125001	-0.424624	0.4045	6.93772	4.8589	17.042	4.2957	6.25821	18.8425	4.3082	7.06918	19.4784	-0.747477	-1.2197	-0.0381015	-1.17708	0.0385063	-0.0544782	-1.17228	-0.728802	0.0695301
ENSG00000011566	MAP4K3	protein_coding	chr2	39249266	39437301	-1	EnsDb.Hsapiens.v106	-1.60342	6.50618e-05	6.21658e-06	-1.18978	0.00430752	0.000366985	-0.200593	0.687316	0.334117	-1.18983	0.0192259	0.00330668	-1.10709	0.0345436	0.00409678	-0.0125075	0.989976	0.938822	-0.313953	0.603046	-0.621888	0.279205	0.155937	0.855409	5.003	3.8748	12.7222	4.88231	5.0297	12.6985	6.18505	4.53467	8.08943	-1.0195	-1.39384	-0.26952	-1.11451	-0.106646	-0.469015	-0.855904	-1.07743	-0.628089
ENSG00000011590	ZBTB32	protein_coding	chr19	35704558	35717038	1	EnsDb.Hsapiens.v106	3.01564	1.92749e-07	1.05546e-08	0.538693	0.35593	0.128161	2.07335	0.00107194	2.55358e-05	3.39127	2.83233e-06	1.17114e-07	1.37572	0.0539531	0.00727627	1.05759	0.128075	0.00853403	4.12635	9.54075e-09	0.951246	0.165049	2.51203	0.00236868	10.4741	53.1495	5.80785	47.8546	13.8086	3.83161	57.7625	7.92384	2.85932	-0.427627	0.708891	-0.858952	0.631293	0.538372	-1.29153	0.779564	-0.689126	-1.63729
ENSG00000011600	TYROBP	protein_coding	chr19	35904401	35908295	-1	EnsDb.Hsapiens.v106	-2.12448	0.00307452	0.00048872	-0.368024	0.561684	0.276923	-0.954431	0.110169	0.0134719	-3.36257	8.06226e-05	4.91892e-06	-1.53126	0.0491883	0.0064784	-0.287101	0.344667	0.0536612	-3.52104	4.79043e-05	-0.531779	0.426156	-2.10762	0.0347649	4.22884	1.25975	6.9378	2.06684	6.32575	27.7837	1.21222	8.21549	18.1356	-1.16861	-2.52212	-0.741122	-1.73767	-0.0819352	0.104435	-2.13547	-0.866268	0.00745774
ENSG00000011638	LDAF1	protein_coding	chr16	21158377	21180616	1	EnsDb.Hsapiens.v106	0.129668	0.824343	0.70012	0.00880994	0.99238	0.979864	0.071495	0.911191	0.718636	0.289258	0.650486	0.443946	0.253157	0.72793	0.436382	0.000579272	0.997627	0.989868	0.758521	0.167144	0.293457	0.675265	0.160509	0.846638	10.9846	12.1243	10.907	10.8652	10.9465	8.37632	13.7575	9.8814	7.26264	-0.375329	-0.479005	-0.377656	-0.426968	0.215827	-0.677541	-0.449184	-0.456931	-0.706045
ENSG00000011677	GABRA3	protein_coding	chrX	152166234	152451315	-1	EnsDb.Hsapiens.v106	NA	NA	NA	NA	NA	NA	NA	NA	NA	NA	NA	NA	NA	NA	NA	NA	NA	NA	NA	NA	NA	NA	NA	NA	0	0	0	0	0	0	0	0	0	#NAME?	#NAME?	#NAME?	#NAME?	#NAME?	#NAME?	#NAME?	#NAME?	#NAME?
ENSG00000012048	BRCA1	protein_coding	chr17	43044295	43170245	-1	EnsDb.Hsapiens.v106	4.90244	1.34054e-25	9.52395e-28	3.2724	9.39849e-12	1.08175e-13	1.33834	0.00887209	0.000379407	3.84766	7.9676e-11	1.33103e-12	3.12257	2.38652e-07	4.24167e-09	0.217233	0.623693	0.210391	4.81865	1.37401e-16	3.7441	3.60318e-10	0.384492	0.430012	12.0047	36.1727	1.13126	24.8991	15.4666	1.62114	26.5838	12.9635	0.863237	-0.312385	0.400469	-2.18851	0.208981	0.526818	-2.09384	0.230882	-0.297956	-2.3839
ENSG00000012061	ERCC1	protein_coding	chr19	45407334	45478828	-1	EnsDb.Hsapiens.v106	1.75423	2.06723e-12	5.31518e-14	1.18497	5.49217e-06	1.82495e-07	0.462828	0.137808	0.0188969	1.27003	7.00902e-05	4.1745e-06	0.768963	0.0286885	0.00319224	0.318694	0.454287	0.0948583	1.44227	4.61699e-06	1.24266	0.000139042	0.102793	0.950799	15.0219	22.0097	6.32148	27.616	19.8162	10.9296	25.9462	23	9.13858	-0.123093	0.000415216	-0.812289	0.276772	0.658162	-0.46829	0.205735	0.212561	-0.525119
ENSG00000012124	CD22	protein_coding	chr19	35319261	35347361	1	EnsDb.Hsapiens.v106	-0.346235	0.620907	0.440307	-1.88005	0.00843662	0.000827914	1.03321	0.0872752	0.00964084	-0.263561	0.738522	0.555561	-0.0494174	0.962395	0.87158	-0.05102	0.915942	0.666531	0.000391353	0.997803	-0.169553	0.83176	0.0609402	0.963386	0.307278	1.03304	1.471	1.48986	1.89185	2.04454	1.64974	1.21518	1.6632	-3.54042	-2.5515	-1.96495	-1.95207	-0.601316	-1.89078	-1.84199	-2.1883	-1.93163
ENSG00000012171	SEMA3B	protein_coding	chr3	50267558	50277546	1	EnsDb.Hsapiens.v106	-0.605024	0.395926	0.222236	-0.137729	0.813985	0.583268	-0.0700416	0.820854	0.51937	0.113539	0.895443	0.795347	-0.174421	0.765645	0.489275	0.0714197	0.745172	0.342324	0.108449	0.895109	-0.106748	0.862985	0.0493104	0.930867	0.105792	0.058198	0.174635	0.366178	0.143586	0.286074	0.270401	0.131015	0.206696	-4.32764	-4.92527	-4.11004	-3.06471	-1.91221	-3.75478	-3.43221	-4.40897	-3.59163
ENSG00000012174	MBTPS2	protein_coding	chrX	21839617	21885423	1	EnsDb.Hsapiens.v106	0.762898	0.014231	0.00300493	0.408446	0.274298	0.0846769	0.24173	0.555438	0.210574	-0.405599	0.378355	0.188821	0.640189	0.133128	0.0256938	-1.01815	0.0188238	0.00039842	-0.0621188	0.912141	0.516742	0.263567	-0.451554	0.348109	5.38965	6.81985	3.88255	2.17251	5.02791	2.98669	2.7564	4.46079	2.89038	-0.957457	-0.936898	-1.17792	-1.65436	-0.173533	-1.46415	-1.4593	-1.09288	-1.43656
ENSG00000012211	PRICKLE3	protein_coding	chrX	49174802	49186528	-1	EnsDb.Hsapiens.v106	0.497736	0.374119	0.204643	0.486656	0.383455	0.144474	-0.03522	0.959332	0.848709	1.68776	0.00712143	0.000962825	0.68731	0.278459	0.0775821	0.277525	0.500441	0.121418	0.919531	0.141275	0.318988	0.665527	0.158515	0.818897	5.68796	5.33908	3.49664	8.2846	4.38612	2.12229	6.78774	4.42344	3.01069	-0.908073	-1.14161	-1.25566	-0.75938	-0.0874299	-1.73799	-0.802177	-1.16106	-1.42441
ENSG00000012223	LTF	protein_coding	chr3	46435645	46485234	-1	EnsDb.Hsapiens.v106	-0.791298	0.0267046	0.00651126	-0.303542	0.0339788	0.00463865	-0.00750272	0.982482	0.921547	0.00252043	0.976014	0.946311	-0.200172	0.231365	0.058338	0.0522176	0.384309	0.0679661	-0.217615	0.589	-0.122417	0.6422	0.00716654	0.995725	0	0	0.60419	0.275959	0	0.296234	0.18312	0.149676	0.784643	#NAME?	#NAME?	-2.59812	#NAME?	#NAME?	-3.2265	#NAME?	#NAME?	-3.62411
ENSG00000012232	EXTL3	protein_coding	chr8	28600469	28756561	1	EnsDb.Hsapiens.v106	0.36515	0.580339	0.394746	0.233926	0.733045	0.469899	0.0243697	0.978424	0.897582	0.628258	0.374372	0.186011	0.197125	0.814056	0.5643	0.103156	0.820653	0.455461	-0.138156	0.86306	-0.0193381	0.982315	-0.0344113	0.990311	7.11791	7.4901	5.35036	7.27926	5.06255	3.82207	4.20656	4.75537	4.90468	-0.725026	-0.86209	-0.962089	-0.849763	-0.003725	-1.35178	-1.1938	-1.12661	-1.12871
ENSG00000012504	NR1H4	protein_coding	chr12	100473708	100564414	1	EnsDb.Hsapiens.v106	NA	NA	NA	NA	NA	NA	NA	NA	NA	NA	NA	NA	NA	NA	NA	NA	NA	NA	NA	NA	NA	NA	NA	NA	0	0	0	0	0	0	0	0	0	#NAME?	#NAME?	#NAME?	#NAME?	#NAME?	#NAME?	#NAME?	#NAME?	#NAME?
ENSG00000012660	ELOVL5	protein_coding	chr6	53267398	53349179	-1	EnsDb.Hsapiens.v106	-0.210712	0.587438	0.40223	-0.223572	0.617648	0.334247	0.0341172	0.978424	0.898247	-0.703292	0.077045	0.0197219	-0.540234	0.213457	0.0517807	-0.0657163	0.92516	0.698112	0.082637	0.88108	-0.15822	0.800706	0.153034	0.882613	151.107	154.824	181.551	88.001	96.3864	151.634	125.835	102.384	117.932	1.75363	1.56951	1.7524	1.12405	1.4858	1.51973	1.39008	1.40617	1.47597
ENSG00000012779	ALOX5	protein_coding	chr10	45374176	45446119	1	EnsDb.Hsapiens.v106	-0.528732	0.33733	0.176743	0.197578	0.781019	0.535375	-0.519449	0.249567	0.0485027	-0.248871	0.732873	0.547326	0.649611	0.310931	0.0922787	-0.624924	0.218086	0.0224509	-0.813844	0.198488	0.00839226	0.997853	-0.322774	0.476808	8.74971	4.50642	7.10502	3.3922	8.71507	4.35249	3.12623	6.55462	6.54924	-0.563183	-1.27091	-0.721552	-1.34252	0.289708	-1.28506	-1.37049	-0.809876	-0.850527
ENSG00000012817	KDM5D	protein_coding	chrY	19703865	19744939	-1	EnsDb.Hsapiens.v106	-1.11136	0.0961598	0.0324669	-0.232251	0.705172	0.432815	-0.251663	0.505594	0.175611	-3.58774	5.95709e-05	3.51399e-06	-4.78583	1.92904e-07	3.34545e-09	0.151581	0.605189	0.193766	-1.22666	0.110809	-0.57468	0.379855	-0.0614869	0.956169	32.0279	16.7159	46.6689	1.32424	0.608482	20.6985	17.1903	24.126	60.0658	0.494002	-0.223479	0.735869	-2.05342	-1.29865	-1.08244	-0.0837188	0.237717	0.948276
ENSG00000012822	CALCOCO1	protein_coding	chr12	53708517	53727745	-1	EnsDb.Hsapiens.v106	-1.70576	2.23819e-08	1.02872e-09	-0.930355	0.00448643	0.000385039	-0.594905	0.0923374	0.010389	-0.926328	0.021855	0.00389138	-0.949269	0.0214029	0.00218444	0.031007	0.973843	0.861564	-1.90272	4.31435e-07	-1.25754	0.00157253	-0.342382	0.522601	26.0486	15.5648	53.0101	24.271	23.2384	49.3068	19.3326	29.4225	77.221	0.327077	-0.276369	0.821688	0.18718	0.733182	0.64082	-0.0523986	0.390547	1.15196
ENSG00000012963	UBR7	protein_coding	chr14	93207241	93229215	1	EnsDb.Hsapiens.v106	1.09603	0.00142106	0.000200065	0.35933	0.418577	0.167364	0.556324	0.139272	0.0192402	0.662713	0.154151	0.0508078	0.255451	0.689477	0.387722	0.196394	0.688684	0.275412	1.17573	0.00565258	0.544024	0.290309	0.307903	0.581793	21.4126	35.7791	15.8088	34.6943	25.9029	20.5423	39.1532	25.5524	15.8446	0.166453	0.39032	-0.0918094	0.421568	0.713756	-0.019495	0.487556	0.268001	-0.108787
ENSG00000012983	MAP4K5	protein_coding	chr14	50418501	50561126	-1	EnsDb.Hsapiens.v106	-0.3309	0.470815	0.287868	-0.293555	0.569446	0.285551	-0.000808294	0.998718	0.996269	-1.32835	0.00506776	0.000636433	-0.781325	0.125557	0.0235263	-0.209087	0.662556	0.248536	-0.584546	0.258783	-0.150242	0.844004	-0.190207	0.80639	13.6385	13.6539	17.7319	11.9825	16.9958	33.5705	11.8692	16.5208	19.211	-0.197709	-0.379844	-0.0107596	-0.444136	0.48648	0.354586	-0.368746	-0.0565357	0.00141267
ENSG00000013016	EHD3	protein_coding	chr2	31234152	31269451	1	EnsDb.Hsapiens.v106	-0.30875	0.631598	0.452017	0.0850015	0.920751	0.790861	-0.201486	0.664836	0.307983	-0.414202	0.555841	0.342963	-0.067041	0.944484	0.829012	-0.102961	0.825348	0.462378	-0.760095	0.261753	-0.091555	0.91709	-0.184031	0.714619	0.586907	0.400918	0.53145	0.635092	0.885383	0.973829	0.370325	0.678788	0.775993	-2.75308	-3.23587	-2.68702	-2.60147	-0.938563	-2.48512	-2.96393	-2.69861	-2.52747
ENSG00000013275	PSMC4	protein_coding	chr19	39971165	39981764	1	EnsDb.Hsapiens.v106	0.363576	0.0994672	0.0339057	0.0517826	0.89966	0.738965	0.272964	0.314951	0.0731144	0.462565	0.0973156	0.0270717	-0.0265129	0.967245	0.883841	0.407729	0.195046	0.0182716	0.758317	0.00254794	0.373243	0.250818	0.285674	0.501132	33.9708	42.3727	32.6019	61.1885	42.8937	43.8343	60.2544	46.3039	34.8362	0.54218	0.526031	0.459145	0.885315	1.07441	0.585856	0.85865	0.769368	0.528685
ENSG00000013288	MAN2B2	protein_coding	chr4	6575189	6623362	1	EnsDb.Hsapiens.v106	-0.147091	0.800882	0.665176	0.235584	0.710721	0.440737	-0.249343	0.577601	0.228651	0.128739	0.861466	0.734261	0.270104	0.717508	0.422814	-0.0702227	0.907139	0.643948	-0.181607	0.795537	-0.0166178	0.986985	-0.05935	0.97795	14.3976	10.1107	11.4814	8.60594	10.1534	7.60686	10.1365	11.7395	11.9553	-0.153786	-0.620724	-0.339096	-0.659357	0.357981	-0.776723	-0.505483	-0.337944	-0.380616
ENSG00000013293	SLC7A14	protein_coding	chr3	170459548	170586075	-1	EnsDb.Hsapiens.v106	-0.011482	NA	0.988269	-0.00591124	NA	0.952031	-0.00188082	NA	0.963766	-0.0454684	NA	0.736706	0.019666	NA	0.994945	-0.00652481	NA	0.731103	-0.0104125	NA	-0.00506797	NA	-0.00125172	NA	0	0	0	0	0.0047404	0.00453207	0	0	0	#NAME?	#NAME?	#NAME?	#NAME?	#NAME?	#NAME?	#NAME?	#NAME?	#NAME?
ENSG00000013297	CLDN11	protein_coding	chr3	170418868	170454733	1	EnsDb.Hsapiens.v106	-1.02041	0.206399	0.0891809	-0.656729	0.218311	0.0599664	0.0110353	NA	0.871133	0.296293	NA	0.486222	-0.0726587	NA	0.767702	0.0758651	NA	0.315204	-0.397585	NA	-0.795671	NA	0.0947631	0.632352	0.0232612	0.030013	0.157767	0.226103	0.0803379	0.104953	0.116462	0.0149693	0.277401	#NAME?	#NAME?	-3.68118	-3.41734	-2.37482	-4.08443	-4.1809	#NAME?	-3.34731
ENSG00000013306	SLC25A39	protein_coding	chr17	44319625	44324870	-1	EnsDb.Hsapiens.v106	0.447188	0.218466	0.096304	0.204188	0.678133	0.400389	0.160886	0.747868	0.410057	1.47466	0.000178161	1.22564e-05	0.431243	0.387107	0.134019	0.802748	0.0800264	0.00396901	0.577067	0.191969	0.243126	0.686359	0.160878	0.870629	31.1475	36.8104	26.2446	67.8041	33.15	22.8053	54.2719	43.2451	34.691	0.462865	0.416649	0.295092	0.94944	0.960798	0.0822191	0.776794	0.717643	0.496681
ENSG00000013364	MVP	protein_coding	chr16	29820394	29848039	1	EnsDb.Hsapiens.v106	-0.23903	0.727569	0.5655	0.0459957	0.961205	0.886634	-0.129452	0.78986	0.473184	0.178042	0.835669	0.695979	-0.0299892	0.978091	0.919996	0.0652715	0.899082	0.623251	-0.00858274	0.989123	-0.0230976	0.97829	0.00723496	0.999503	71.8299	53.2577	67.6802	81.3577	63.2981	66.6244	53.966	52.5257	54.7209	1.15025	0.713311	0.985066	1.01164	1.34358	0.760422	0.728118	0.818081	0.758338
ENSG00000013374	NUB1	protein_coding	chr7	151341772	151378449	1	EnsDb.Hsapiens.v106	-0.989895	0.00314758	0.000502463	-0.343484	0.42859	0.173576	-0.47353	0.200657	0.0339778	-0.81408	0.0593198	0.0140429	-0.233826	0.713208	0.416893	-0.337578	0.462985	0.0997832	-0.109487	0.841865	0.159357	0.833422	-0.147697	0.880662	48.0248	30.7107	63.9528	28.5674	43.7107	53.8922	40.1344	50.5082	44.0484	0.822765	0.270029	0.930265	0.313108	1.05084	0.744	0.496924	0.833091	0.712323
ENSG00000013375	PGM3	protein_coding	chr6	83161150	83193936	-1	EnsDb.Hsapiens.v106	-0.589715	0.189426	0.0793136	0.00699849	0.993452	0.983065	-0.424027	0.321231	0.0755564	0.290653	0.645788	0.438812	0.360059	0.577448	0.272036	-0.0561503	0.940577	0.746739	-0.0066971	0.991975	0.163313	0.838296	-0.0824555	0.962682	12.9192	8.05606	12.8523	13.1251	14.6065	10.2254	9.519	11.3381	9.55037	-0.266911	-0.818854	-0.279471	-0.317253	0.402024	-0.544549	-0.541669	-0.360095	-0.538934
ENSG00000013392	RWDD2A	protein_coding	chr6	83193357	83198935	1	EnsDb.Hsapiens.v106	-0.0919965	0.84289	0.727567	0.71417	0.0288328	0.00376463	-0.763395	0.0203135	0.0011422	0.243582	0.637195	0.429557	0.630197	0.149626	0.0304619	-0.259594	0.577977	0.171008	-0.35149	0.447202	0.175816	0.783158	-0.379178	0.448349	1.97738	1.06106	1.13498	1.16079	1.60269	0.961783	1.03132	1.5879	1.35116	-1.7677	-2.44122	-2.11522	-2.13372	-0.673286	-2.3214	-2.20619	-1.91778	-2.03872
ENSG00000013441	CLK1	protein_coding	chr2	200853009	200864691	-1	EnsDb.Hsapiens.v106	-2.37656	1.12376e-05	8.8582e-07	-1.95866	0.0003829	2.21696e-05	-0.128235	0.807899	0.500162	-1.97186	0.00321659	0.000364964	-1.23701	0.0634295	0.00904155	-0.141161	0.74374	0.339902	-1.36427	0.0348714	-0.804987	0.192662	-0.0844894	0.945515	112.983	88.585	521.732	62.781	95.7596	303.39	82.5726	109.271	269.902	1.49228	1.12044	2.56158	0.800548	1.37176	1.96303	1.00644	1.39622	1.98084
ENSG00000013503	POLR3B	protein_coding	chr12	106357748	106510198	1	EnsDb.Hsapiens.v106	0.919694	0.00111038	0.000150422	0.468542	0.161739	0.0380914	0.332633	0.340617	0.0839393	-0.599408	0.121593	0.0366639	-0.365543	0.435807	0.161603	-0.118524	0.83633	0.483007	0.431082	0.294573	0.75198	0.0534809	-0.218912	0.75193	4.37103	5.91407	3.03085	2.9983	3.50121	4.75444	3.41191	4.43685	2.43882	-1.12239	-1.06439	-1.3531	-1.41365	-0.298594	-1.13631	-1.29969	-1.10163	-1.57514
ENSG00000013523	ANGEL1	protein_coding	chr14	76786009	76826246	-1	EnsDb.Hsapiens.v106	-0.736647	0.0493601	0.0139867	-0.186906	0.729366	0.464812	-0.384149	0.339625	0.0835309	-0.791138	0.0846976	0.0224937	-0.488782	0.353949	0.115066	-0.120376	0.834266	0.477665	-1.07148	0.0159266	-0.602873	0.235637	-0.185393	0.811815	6.90927	4.66179	8.15018	5.06639	6.16979	9.54589	4.48331	6.05747	10.3177	-0.752329	-1.24426	-0.614795	-1.03582	0.0767265	-0.590514	-1.09454	-0.858123	-0.438974
ENSG00000013561	RNF14	protein_coding	chr5	141958328	141990292	1	EnsDb.Hsapiens.v106	-0.0908928	0.835137	0.715292	0.116212	0.833553	0.616895	-0.164482	0.729224	0.386901	-0.73352	0.0666328	0.0163064	-0.651795	0.123713	0.0230499	-0.0184745	0.978903	0.893517	-0.125808	0.810685	-0.145976	0.825542	0.0290163	0.995794	23.2148	19.6684	21.0945	16.481	17.0193	29.0092	19.1863	18.6387	21.186	0.230238	-0.0893056	0.129962	-0.110785	0.533963	0.250091	-0.0463248	0.0259471	0.109912
ENSG00000013563	DNASE1L1	protein_coding	chrX	154401236	154412112	-1	EnsDb.Hsapiens.v106	0.414986	0.207404	0.0897268	1.20772	2.02621e-05	7.87852e-07	-0.714944	0.0210108	0.00119725	0.224083	0.641109	0.433825	0.49155	0.254741	0.0671462	-0.186668	0.707037	0.294909	0.17169	0.719983	0.399236	0.394961	-0.155293	0.871655	8.88878	4.97852	3.66406	6.99314	8.77212	5.86373	8.35721	10.199	7.3773	-0.549332	-1.1913	-1.21833	-0.765491	0.220576	-0.941157	-0.640947	-0.435099	-0.722813
ENSG00000013573	DDX11	protein_coding	chr12	31073860	31104799	1	EnsDb.Hsapiens.v106	0.753078	0.203404	0.0873053	0.237574	0.727742	0.46189	0.189066	0.683304	0.329801	1.7487	0.0135264	0.00211229	0.519114	0.447533	0.168723	0.285958	0.444368	0.0893769	-0.0231069	0.962501	-0.10793	0.901762	0.0324298	0.990311	23.6986	34.5181	17.8392	67.1768	30.095	15.6919	38.5251	34.1994	40.1739	0.24728	0.356331	-0.00608359	0.842899	0.948959	-0.214838	0.463877	0.467821	0.495329
ENSG00000013583	HEBP1	protein_coding	chr12	12974870	13000265	-1	EnsDb.Hsapiens.v106	0.63182	0.29912	0.149119	0.705785	0.223921	0.0622806	-0.0762777	0.895082	0.673894	0.399626	0.587857	0.375022	0.733683	0.272945	0.075244	-0.123801	0.766481	0.372399	0.631948	0.368333	1.01939	0.141836	-0.11762	0.872147	7.67503	6.51288	3.69486	4.28395	6.51788	2.74528	3.98158	6.15424	2.08996	-0.664275	-0.980322	-1.21679	-1.27306	0.127176	-1.593	-1.24781	-0.943124	-1.73133
ENSG00000013588	GPRC5A	protein_coding	chr12	12891559	12917937	1	EnsDb.Hsapiens.v106	-1.76778	0.0412104	0.0111554	-0.601167	0.247637	0.0726256	-0.0800273	0.804076	0.494389	0.524972	0.462291	0.256988	-0.4197	0.428343	0.156661	0.193258	0.200798	0.0195048	-0.444478	0.524518	-0.0248693	0.965363	-0.0559012	0.889148	0.113614	0.0544001	0.307661	0.114012	0.00791883	0.0406545	0.0322916	0.0976616	0.0894035	-4.45997	-4.86169	-3.16134	-3.93048	#NAME?	-4.72237	-4.79452	-4.98751	-4.2529
ENSG00000013619	MAMLD1	protein_coding	chrX	150361422	150514178	1	EnsDb.Hsapiens.v106	-0.558432	0.396488	0.222743	-0.612398	0.303327	0.100282	0.0684959	0.89407	0.671359	-0.342617	0.654917	0.449659	-0.336729	0.64003	0.331959	0.0282541	0.965705	0.830791	0.182514	0.826308	-0.213853	0.779168	0.12412	0.818887	1.25566	1.52275	2.6569	1.66285	1.474	2.53328	1.69419	0.934653	1.36283	-2.17596	-2.1415	-1.54053	-1.85804	-0.681398	-1.81207	-1.94466	-2.39202	-2.21068
ENSG00000013725	CD6	protein_coding	chr11	60971680	61020377	1	EnsDb.Hsapiens.v106	-1.32709	0.000216775	2.36984e-05	-0.827192	0.0304083	0.00403253	-0.283908	0.506901	0.176433	-0.442321	0.388844	0.196741	-1.05884	0.0234837	0.00246132	0.37218	0.42538	0.0823892	-1.80948	3.35367e-05	-1.60009	0.000340869	-0.0618416	0.977951	86.9637	63.5688	169.318	169.523	103.53	244.453	77.2798	86.3434	296.86	1.30332	0.85431	1.71333	1.63029	1.56713	1.86922	1.04541	1.27039	2.17925
ENSG00000013810	TACC3	protein_coding	chr4	1712858	1745171	1	EnsDb.Hsapiens.v106	1.09418	0.0556443	0.0162595	0.148369	0.84674	0.64068	0.520561	0.261895	0.0527825	1.5542	0.0244698	0.00449534	0.777314	0.241427	0.0622063	0.143011	0.735295	0.328557	0.486227	0.493397	0.00454123	0.997604	0.144209	0.82195	44.1575	91.8469	37.0096	69.626	44.2786	18.6498	53.6159	32.9522	32.8229	0.753811	1.14898	0.558042	0.866838	1.1542	-0.0691287	0.660708	0.41607	0.426312
ENSG00000014123	UFL1	protein_coding	chr6	96521595	96555276	1	EnsDb.Hsapiens.v106	-0.249166	0.664204	0.488162	-0.104543	0.887661	0.71695	-0.062787	0.918817	0.740765	-1.01872	0.088339	0.0237312	-0.416271	0.522977	0.225925	-0.168231	0.705138	0.292787	-0.531101	0.39626	-0.157937	0.852135	-0.115146	0.908849	23.4258	21.1109	26.2535	10.8782	16.3462	26.0695	14.592	19.7569	23.7654	0.239359	-0.0379459	0.296092	-0.505756	0.449711	0.0789337	-0.264378	0.0712328	0.10025
ENSG00000014138	POLA2	protein_coding	chr11	65261920	65305589	1	EnsDb.Hsapiens.v106	1.30464	2.57963e-12	6.70747e-14	0.467942	0.0372884	0.00523414	0.775978	0.000138435	1.99075e-06	1.44831	5.72003e-10	1.0802e-11	0.898366	0.000321089	1.33506e-05	0.433941	0.162127	0.0130816	1.35768	4.0025e-09	0.548508	0.050003	0.709016	0.00964499	13.4102	23.8479	9.49969	27.1109	18.7714	9.70616	31.9175	18.3442	12.1323	-0.213893	0.066249	-0.48071	0.274136	0.633659	-0.55863	0.367063	0.0351334	-0.301248
ENSG00000014164	ZC3H3	protein_coding	chr8	143437659	143541447	-1	EnsDb.Hsapiens.v106	-0.129535	0.824369	0.700181	-0.154202	0.817733	0.58986	0.0349899	0.970946	0.877758	0.429009	0.484619	0.276847	-0.0446245	0.964618	0.878011	0.221185	0.628682	0.214489	-0.107949	0.879988	-0.24465	0.741881	0.0717164	0.971506	8.85918	9.25651	10.3285	12.8092	8.30005	8.75234	8.90065	7.52508	9.82237	-0.548683	-0.691774	-0.432387	-0.326198	0.257119	-0.662683	-0.587396	-0.710729	-0.518652
ENSG00000014216	CAPN1	protein_coding	chr11	65180566	65212006	1	EnsDb.Hsapiens.v106	0.551985	0.404362	0.229922	0.394374	0.509756	0.233871	-0.00287493	0.998614	0.991898	0.718836	0.323628	0.148887	0.213193	0.800666	0.542381	0.107767	0.787868	0.403971	0.229442	0.783924	0.127403	0.884206	0.0114149	0.997661	46.3416	46.5501	27.3511	55.9295	35.5608	25.5384	38.0422	36.2339	29.3363	0.794677	0.604218	0.313542	0.660722	1.03798	0.0658445	0.444328	0.444009	0.224975
ENSG00000014257	ACP3	protein_coding	chr3	132317369	132368298	1	EnsDb.Hsapiens.v106	-0.0866192	0.896468	0.812328	0.228405	0.547511	0.26357	-0.0956091	NA	0.192935	-0.674554	0.0813612	0.0212472	-0.273078	NA	0.11058	-0.0385145	NA	0.429195	-0.85715	0.0291705	-0.246894	0.375855	-0.048047	0.729267	0.17722	0.0293896	0.0433079	0	0.0281693	0.319432	0	0.0568076	0.533852	#NAME?	#NAME?	-4.63994	#NAME?	#NAME?	-3.19739	#NAME?	#NAME?	-2.78457
ENSG00000014641	MDH1	protein_coding	chr2	63588609	63607197	1	EnsDb.Hsapiens.v106	0.855694	0.0354444	0.00925449	0.133119	0.84901	0.644993	0.537642	0.193098	0.032105	0.329275	0.578793	0.364962	-0.0901467	0.917948	0.768195	0.222338	0.646048	0.229686	1.10852	0.0246161	0.261879	0.707888	0.455761	0.38248	106.015	181.755	94.4002	148.616	102.673	112.502	198.042	107.298	82.793	1.46587	1.69411	1.27521	1.54531	1.45678	1.23522	1.68363	1.38827	1.177
ENSG00000014824	SLC30A9	protein_coding	chr4	41990502	42090461	1	EnsDb.Hsapiens.v106	0.0371617	0.967247	0.930083	-0.140998	0.859093	0.663311	0.0970324	0.861116	0.60082	-0.3128	0.680402	0.47997	-0.164186	0.849123	0.62287	-0.0277153	0.965495	0.829853	-0.132072	0.871535	-0.0471591	0.953158	-0.0134189	0.995687	20.5835	25.273	24.4197	25.94	28.7979	36.4815	27.7784	29.5959	31.9998	0.129199	0.11227	0.235266	0.109687	0.614014	0.209879	0.172474	0.360476	0.362451
ENSG00000014914	MTMR11	protein_coding	chr1	149928651	149936879	-1	EnsDb.Hsapiens.v106	1.88941	1.34271e-05	1.07918e-06	0.272621	0.64438	0.362417	1.44038	0.00132498	3.30406e-05	0.981839	0.0606716	0.0144699	-0.116095	0.891906	0.711767	0.964735	0.0846798	0.00435751	1.81448	0.000475597	0.187073	0.807909	1.41429	0.0141539	1.27476	3.89672	0.975877	5.45534	2.17877	2.42088	5.65337	1.74107	1.42045	-2.14466	-1.39005	-2.22716	-0.951066	-0.538255	-1.68854	-0.919399	-1.87913	-1.99919
ENSG00000014919	COX15	protein_coding	chr10	99710868	99732127	-1	EnsDb.Hsapiens.v106	0.553039	0.0437827	0.0120167	0.417661	0.178942	0.0442899	0.0883307	0.869437	0.615327	0.235374	0.58008	0.366255	0.393928	0.346461	0.110841	-0.116964	0.839885	0.491454	0.00995998	0.97682	0.0324043	0.956787	-0.0159233	0.996316	12.3943	13.4341	8.96541	10.2264	11.7137	8.54509	13.2577	13.5279	13.1106	-0.275166	-0.392933	-0.539886	-0.470435	0.346194	-0.654931	-0.306266	-0.214391	-0.250799
ENSG00000015133	CCDC88C	protein_coding	chr14	91271323	91417844	-1	EnsDb.Hsapiens.v106	-0.36819	0.50138	0.315135	-0.182982	0.778228	0.531164	-0.0708219	0.905609	0.705156	-0.248114	0.724396	0.536899	-0.1792	0.817909	0.571131	-0.00668103	0.993416	0.959166	-0.629294	0.308531	-0.591781	0.348122	0.0224912	0.995687	62.5026	55.4393	76.2319	60.2965	61.4974	76.6131	56.6506	53.3683	100.344	1.03615	0.742979	1.0567	0.840493	1.28757	0.989479	0.79721	0.833801	1.26958
ENSG00000015153	YAF2	protein_coding	chr12	42157104	42238349	-1	EnsDb.Hsapiens.v106	-0.113011	0.869448	0.770153	-0.200617	0.769812	0.51941	0.0680193	0.913026	0.724884	-0.678725	0.301176	0.133893	-0.601493	0.348828	0.11218	0.018882	0.988397	0.929179	-0.0785244	0.917571	-0.181445	0.822071	0.0487392	0.982834	21.6777	24.5737	27.2812	22.4723	21.6276	43.3972	23.97	20.4492	26.0916	0.11486	0.0776059	0.314848	-0.0116907	0.564498	0.46456	0.103208	0.0569588	0.253666
ENSG00000015171	ZMYND11	protein_coding	chr10	134465	254637	1	EnsDb.Hsapiens.v106	-0.0860122	0.868835	0.768477	0.0961924	0.900566	0.741256	-0.120762	0.828188	0.532155	-0.869083	0.0664618	0.016237	-0.448276	0.416936	0.150521	-0.174859	0.738963	0.33269	-0.937666	0.0419781	-0.250453	0.707506	-0.366903	0.492709	27.5709	23.848	25.5346	15.8011	20.8414	31.3666	13.8781	22.9221	29.1086	0.373487	0.0629008	0.193965	-0.14382	0.615015	0.332868	-0.255446	0.201038	0.386728
ENSG00000015285	WAS	protein_coding	chrX	48676596	48691427	1	EnsDb.Hsapiens.v106	0.560716	0.427315	0.249375	0.327355	0.613299	0.329708	0.0293423	0.962829	0.859317	0.492081	0.517022	0.307097	0.313964	0.664038	0.35929	0.0129892	0.984856	0.916597	0.363913	0.650495	0.0815052	0.92842	0.0520862	0.970314	39.0559	42.7803	23.6602	39.0354	36.54	20.5106	41.9547	30.7999	26.1999	0.650265	0.536872	0.214892	0.463094	1.04338	-0.251921	0.412704	0.268228	0.109393
ENSG00000015413	DPEP1	protein_coding	chr16	89613308	89638456	1	EnsDb.Hsapiens.v106	-0.00681851	NA	0.988276	-0.00346234	NA	0.952038	-0.00110933	NA	0.963759	-0.00480193	NA	0.981608	0.0487412	NA	0.863581	-0.0056597	NA	0.845516	-0.00607852	NA	-0.00198761	NA	-0.000687296	NA	0	0	0	0	0.00822808	0	0	0	0	#NAME?	#NAME?	#NAME?	#NAME?	#NAME?	#NAME?	#NAME?	#NAME?	#NAME?
ENSG00000015475	BID	protein_coding	chr22	17734138	17774770	-1	EnsDb.Hsapiens.v106	-0.412564	0.277552	0.133967	0.266354	0.568047	0.283667	-0.615429	0.090751	0.0101128	-1.05033	0.0108873	0.00162675	-0.425143	0.403668	0.142687	-0.355072	0.446177	0.0902397	-0.569854	0.200505	-0.0813621	0.914921	-0.283	0.630635	13.7375	8.03542	10.9937	10.416	16.0832	23.3194	14.5248	21.1675	22.8894	-0.192273	-0.817517	-0.369563	-0.466351	0.489412	0.0997275	-0.254178	0.11292	0.187284
ENSG00000015479	MATR3	protein_coding	chr5	139293674	139331677	1	EnsDb.Hsapiens.v106	-0.281606	0.458339	0.276801	-0.445569	0.234197	0.0665974	0.147629	0.777544	0.455207	-0.930629	0.0184208	0.00313273	-0.754796	0.0710531	0.0106179	-0.0676297	0.923154	0.689024	-0.0018794	0.995625	0.0433761	0.955195	-0.0188237	0.995434	158.279	183.229	226.764	146.353	161.179	297.612	163.492	170.19	163.884	1.78836	1.70161	1.93032	1.51764	1.73257	1.99603	1.60541	1.8097	1.73665
ENSG00000015520	NPC1L1	protein_coding	chr7	44512535	44541330	-1	EnsDb.Hsapiens.v106	-0.0723032	0.925119	0.858072	-0.0928735	0.868549	0.683451	0.0228469	NA	0.820663	2.64974	NA	0.0077291	0.272975	NA	0.137112	0.0882112	NA	0.1618	-0.214676	NA	-0.0740149	NA	-0.00941984	0.99483	0.0202596	0.0246485	0.0301995	0.106563	0.0196453	0	0.0215178	0.0290568	0.0426335	-5.53009	#NAME?	-5.00512	-4.04842	#NAME?	#NAME?	#NAME?	-5.41458	-4.7733
ENSG00000015532	XYLT2	protein_coding	chr17	50346126	50363138	1	EnsDb.Hsapiens.v106	0.517625	0.385159	0.213307	0.539024	0.347849	0.123591	-0.0520076	0.929053	0.767731	0.340479	0.646088	0.439206	0.227302	0.780295	0.511371	0.0177308	0.982346	0.906691	0.230079	0.75954	0.104292	0.908937	0.0290338	0.994699	7.9189	7.10349	4.48784	8.158	7.7327	5.74173	8.58943	7.79994	6.77078	-0.640054	-0.907464	-1.05507	-0.708391	0.229691	-1.11039	-0.620231	-0.701179	-0.828901
ENSG00000015568	RGPD5	protein_coding	chr2	109792758	109857705	1	EnsDb.Hsapiens.v106	-2.03735	3.79777e-06	2.69264e-07	-1.4207	0.00174727	0.000128447	-0.289088	0.521285	0.185043	-1.9299	0.000430394	3.44762e-05	-1.33628	0.0179051	0.00173969	-0.164186	0.71827	0.308117	-1.91687	0.000448868	-1.32792	0.0203747	-0.156171	0.84394	16.5763	11.2334	50.4311	16.1697	23.2755	70.8784	9.95471	14.1754	43.0701	-0.0426229	-0.607334	0.743631	-0.121583	0.622111	0.921947	-0.498137	-0.205696	0.693823
ENSG00000015592	STMN4	protein_coding	chr8	27235308	27258420	-1	EnsDb.Hsapiens.v106	-0.118192	NA	0.672874	-0.0449816	NA	0.712375	-0.00479984	NA	0.955745	0.174222	NA	0.394286	0.100188	NA	0.373593	0.000737734	NA	0.97395	0.0256274	NA	-0.0300288	NA	0.00972917	NA	0.019601	0.0145268	0.0417285	0.069042	0.0727923	0	0.0472977	0.0163406	0.0344296	#NAME?	#NAME?	#NAME?	#NAME?	-2.63434	#NAME?	#NAME?	#NAME?	#NAME?
ENSG00000015676	NUDCD3	protein_coding	chr7	44379119	44490658	-1	EnsDb.Hsapiens.v106	0.105869	0.84296	0.727718	0.0252543	0.967543	0.905851	0.0439463	0.947926	0.818087	-0.0319762	0.964106	0.92209	-0.229433	0.740836	0.454454	0.111043	0.852623	0.515565	-0.378703	0.502925	-0.335401	0.603601	0.00376263	0.999503	21.6103	22.8618	20.9892	35.0175	28.7828	36.0228	24.8918	24.6435	34.0032	0.16784	0.0215454	0.0965751	0.425974	0.89878	0.425767	0.195708	0.270856	0.502212
ENSG00000016082	ISL1	protein_coding	chr5	51383448	51394730	1	EnsDb.Hsapiens.v106	-0.00756379	NA	0.988272	-0.00387162	NA	0.952034	-0.00128998	NA	0.963763	-0.00539954	NA	0.981604	0.0621901	NA	0.682612	-0.00678899	NA	0.665577	-0.00670638	NA	-0.00326499	NA	-0.000796951	NA	0	0	0	0	0.0435872	0	0	0	0	#NAME?	#NAME?	#NAME?	#NAME?	#NAME?	#NAME?	#NAME?	#NAME?	#NAME?
ENSG00000016391	CHDH	protein_coding	chr3	53812335	53846419	-1	EnsDb.Hsapiens.v106	2.01058	1.78685e-06	1.18139e-07	1.89885	1.02083e-05	3.61947e-07	0.0428281	0.953405	0.831674	1.50251	0.00782797	0.00108393	0.744307	0.205489	0.0488405	0.24463	0.588127	0.178918	1.51377	0.00503079	1.83088	0.000925391	-0.108215	0.930867	3.4784	3.68664	0.848656	0.611288	0.381895	0.188104	1.61244	2.03587	0.490459	-1.3259	-1.43732	-2.34742	-2.62554	-1.41784	-3.64906	-1.93019	-1.74624	-2.83325
ENSG00000016402	IL20RA	protein_coding	chr6	136999971	137045180	-1	EnsDb.Hsapiens.v106	-0.0231681	NA	0.988262	0.0427945	NA	0.841882	-0.0127312	NA	0.830399	-0.0476206	NA	0.684708	-0.00369362	NA	0.850745	-0.00624209	NA	0.826205	0.0024368	NA	-0.0215212	NA	0.00529925	NA	0.0215179	0	0	0	0.0146629	0.03834	0.00588764	0	0.00766904	#NAME?	#NAME?	#NAME?	#NAME?	#NAME?	#NAME?	#NAME?	#NAME?	#NAME?
ENSG00000016490	CLCA1	protein_coding	chr1	86468368	86500259	1	EnsDb.Hsapiens.v106	-0.00756379	NA	0.988272	-0.00387162	NA	0.952034	-0.00128998	NA	0.963763	-0.00539954	NA	0.981604	0.0621901	NA	0.682612	-0.00678899	NA	0.665577	-0.00670638	NA	-0.00326499	NA	-0.000796951	NA	0	0	0	0	0.0206046	0	0	0	0	#NAME?	#NAME?	#NAME?	#NAME?	#NAME?	#NAME?	#NAME?	#NAME?	#NAME?
ENSG00000016602	CLCA4	protein_coding	chr1	86547078	86580754	1	EnsDb.Hsapiens.v106	NA	NA	NA	NA	NA	NA	NA	NA	NA	NA	NA	NA	NA	NA	NA	NA	NA	NA	NA	NA	NA	NA	NA	NA	0	0	0	0	0	0	0	0	0	#NAME?	#NAME?	#NAME?	#NAME?	#NAME?	#NAME?	#NAME?	#NAME?	#NAME?
ENSG00000016864	GLT8D1	protein_coding	chr3	52694486	52706032	-1	EnsDb.Hsapiens.v106	0.0926599	0.766357	0.615649	0.126695	0.741681	0.479952	-0.0312706	0.955995	0.838927	-1.09155	4.33621e-05	2.44088e-06	-0.737601	0.00984351	0.000827164	-0.245315	0.560406	0.159596	-0.195671	0.586935	-0.201499	0.653226	0.0144431	0.997661	25.0291	24.3367	22.7401	14.633	18.5809	32.3689	18.5249	18.27	21.4099	0.29276	0.0794471	0.185374	-0.196802	0.574499	0.351027	-0.0316577	0.0303038	0.138271
ENSG00000017260	ATP2C1	protein_coding	chr3	130850595	131016712	1	EnsDb.Hsapiens.v106	0.167565	0.624746	0.444427	-0.0358329	0.949825	0.858733	0.163117	0.697711	0.345438	-0.0578392	0.910702	0.823167	-0.192436	0.71807	0.423569	0.0977035	0.87643	0.564081	0.319049	0.418821	0.191484	0.743934	0.0759404	0.972361	38.0693	44.2791	39.1742	38.4803	34.3808	40.2507	40.4971	36.9732	31.858	0.634704	0.564287	0.601109	0.53867	0.857557	0.482847	0.556917	0.594548	0.447483
ENSG00000017427	IGF1	protein_coding	chr12	102395874	102481744	-1	EnsDb.Hsapiens.v106	0.242251	0.73048	0.569528	0.300333	0.210934	0.0567684	-0.087147	0.530308	0.190451	0.010509	0.989158	0.975404	0.204751	0.542695	0.242104	-0.0489566	NA	0.249482	-0.0508395	0.902556	-0.111203	0.748138	0.0264717	0.964428	0.0539346	0.00689779	0	0.0314985	0.188701	0.0303411	0.153952	0.0683719	0.24095	-5.48993	#NAME?	#NAME?	-5.0757	-1.7609	#NAME?	-3.62446	#NAME?	#NAME?
ENSG00000017483	SLC38A5	protein_coding	chrX	48458537	48470260	-1	EnsDb.Hsapiens.v106	2.3856	5.66621e-09	2.36332e-10	1.52742	0.000339471	1.93493e-05	0.529311	0.213056	0.037503	2.71513	1.01066e-07	3.01502e-09	1.91494	0.00028776	1.18408e-05	0.313833	0.494888	0.116273	2.16447	2.33685e-05	2.07109	9.96671e-05	0.0293368	0.995426	18.9114	33.1128	5.90662	35.1521	20.9385	4.87564	32.7279	30.9322	6.52878	0.0606158	0.330746	-0.862545	0.470831	0.729695	-1.19465	0.394663	0.451956	-0.808879
ENSG00000017797	RALBP1	protein_coding	chr18	9475009	9538114	1	EnsDb.Hsapiens.v106	0.657294	0.0356552	0.00932781	-0.00800895	0.986567	0.96435	0.582414	0.0783779	0.00813877	0.215683	0.659211	0.454077	0.00296733	0.996918	0.985905	0.1284	0.827084	0.464369	0.381603	0.383806	-0.0338267	0.963631	0.263681	0.661663	22.3134	36.4752	22.4963	21.6479	18.3173	18.2344	22.8568	16.5348	17.0178	0.201125	0.404952	0.174405	0.101973	0.657088	-0.0821404	0.126253	-0.0636175	-0.0372786
ENSG00000018189	RUFY3	protein_coding	chr4	70704204	70808619	1	EnsDb.Hsapiens.v106	-0.342931	0.187964	0.078525	-0.201511	0.557953	0.272704	-0.109755	0.807899	0.500179	-0.828409	0.00349329	0.000402158	-0.227764	0.599882	0.292116	-0.49517	0.155689	0.0122391	-0.999506	0.000233639	-0.331797	0.385568	-0.545411	0.110885	6.84771	6.22835	7.9735	6.65412	10.2401	12.2328	6.39888	10.2357	13.2568	-0.758823	-1.01097	-0.622954	-0.805307	0.298201	-0.383598	-0.837539	-0.429061	-0.231518
ENSG00000018236	CNTN1	protein_coding	chr12	40692439	41072415	1	EnsDb.Hsapiens.v106	-0.00678154	NA	0.988276	-0.00342063	NA	0.952038	-0.00116477	NA	0.963759	-0.00470444	NA	0.981609	-0.00285167	NA	0.959177	-0.00065047	NA	0.977569	-0.0060339	NA	0.0433287	NA	-0.00528014	NA	0	0	0	0	0	0	0	0.00678487	0	#NAME?	#NAME?	#NAME?	#NAME?	#NAME?	#NAME?	#NAME?	#NAME?	#NAME?
ENSG00000018280	SLC11A1	protein_coding	chr2	218382029	218396894	1	EnsDb.Hsapiens.v106	-3.95492	3.29694e-08	1.56314e-09	-1.20912	0.0567204	0.0090404	-2.06442	0.008202	0.000340149	-3.8242	7.13721e-06	3.28441e-07	-3.43924	7.66017e-05	2.60331e-06	-0.0465557	0.924271	0.694799	-4.26632	4.31373e-06	-1.65497	0.0471001	-0.415909	0.186206	0.500992	0.0842921	1.5967	0.132612	0.172233	2.37332	0.0436413	0.213305	1.08575	-2.97005	-4.7639	-1.896	-3.81941	-2.27604	-1.65108	-4.60663	-3.59162	-2.20294
ENSG00000018408	WWTR1	protein_coding	chr3	149517235	149736714	-1	EnsDb.Hsapiens.v106	0.241426	0.758865	0.606285	0.142308	0.85342	0.654062	0.0129981	0.989252	0.945669	0.938001	0.220737	0.0842294	0.287489	0.684106	0.381091	0.0958908	0.772159	0.381362	-0.547775	0.464353	-0.146138	0.84733	-0.0663704	0.945515	0.81162	0.837123	0.645282	1.22198	0.664637	0.371889	0.297144	0.450731	0.658514	-2.55239	-2.64911	-2.75114	-2.38141	-1.09036	-3.03754	-3.17329	-2.95052	-2.79726
ENSG00000018510	AGPS	protein_coding	chr2	177392746	177567024	1	EnsDb.Hsapiens.v106	0.98259	0.00302878	0.000480131	0.406615	0.318123	0.107617	0.408304	0.279963	0.0594603	0.611541	0.168988	0.0573607	0.349102	0.525037	0.227807	0.122829	0.837602	0.486033	0.960835	0.0215915	0.348949	0.534577	0.335734	0.544077	35.1533	51.9773	25.1648	40.3776	33.8573	24.912	42.9143	28.0652	20.5636	0.57041	0.693274	0.260698	0.464364	0.932997	0.145886	0.603827	0.374274	0.100978
ENSG00000018607	ZNF285CP	transcribed_unprocessed_pseudogene	chr2	132304806	132326855	1	EnsDb.Hsapiens.v106	NA	NA	NA	NA	NA	NA	NA	NA	NA	NA	NA	NA	NA	NA	NA	NA	NA	NA	NA	NA	NA	NA	NA	NA	0	0	0	0	0	0	0	0	0	#NAME?	#NAME?	#NAME?	#NAME?	#NAME?	#NAME?	#NAME?	#NAME?	#NAME?
ENSG00000018610	STEEP1	protein_coding	chrX	119538149	119565409	-1	EnsDb.Hsapiens.v106	0.0183697	0.97914	0.954157	-0.298751	0.474527	0.206453	0.252579	0.52352	0.186458	-0.133331	0.801875	0.644745	-0.653671	0.120461	0.0221821	0.382733	0.383795	0.0677373	-0.134996	0.789804	-0.292741	0.590295	0.106502	0.945515	9.26058	11.9002	11.771	19.3372	12.7049	21.5652	15.1919	13.1231	16.9082	-0.512452	-0.495359	-0.325688	0.0030487	0.371804	0.00661513	-0.193429	-0.249872	-0.052022
ENSG00000018625	ATP1A2	protein_coding	chr1	160115759	160143591	1	EnsDb.Hsapiens.v106	-0.00954186	NA	0.988273	-0.00515071	NA	0.952035	-0.00168132	NA	0.963762	-0.00770904	NA	0.981605	0.0423795	NA	0.881065	-0.00559093	NA	0.862909	-0.00933187	NA	0.0393407	NA	-0.00537227	NA	0	0	0	0	0.00411329	0	0	0.00388065	0	#NAME?	#NAME?	#NAME?	#NAME?	#NAME?	#NAME?	#NAME?	#NAME?	#NAME?
ENSG00000018699	TTC27	protein_coding	chr2	32628032	32821051	1	EnsDb.Hsapiens.v106	0.55327	0.2499	0.115938	0.39665	0.456319	0.192547	0.051928	0.935911	0.78726	0.154415	0.832229	0.691178	0.0169496	0.988694	0.960143	0.0562099	0.933199	0.728078	0.409488	0.501948	0.561894	0.35495	-0.0849981	0.957248	12.7272	13.7273	8.80183	14.2881	12.6873	12.4965	13.7393	16.7276	9.58682	-0.258674	-0.382203	-0.551167	-0.320611	0.352829	-0.465359	-0.266797	-0.0663487	-0.521446
ENSG00000018869	ZNF582	protein_coding	chr19	56375846	56393538	-1	EnsDb.Hsapiens.v106	-1.53139	0.000252709	2.81276e-05	-0.338531	0.5167	0.23897	-0.950636	0.0330917	0.00232054	-0.117727	0.870662	0.750734	-0.164341	0.830731	0.593896	0.033722	0.966935	0.835858	-0.871538	0.102387	-0.243757	0.7297	-0.25111	0.667897	2.43639	1.07326	3.31779	2.75604	2.57757	3.06196	1.58739	2.5181	3.22105	-1.61747	-2.44689	-1.29198	-1.47192	-0.51459	-1.4704	-1.89154	-1.60925	-1.37136
ENSG00000019102	VSIG2	protein_coding	chr11	124747474	124752255	-1	EnsDb.Hsapiens.v106	-0.157436	NA	0.655446	-0.179973	NA	0.331243	0.0350888	NA	0.612163	-0.255543	NA	0.359056	-0.0247745	NA	0.84669	-0.0314708	NA	0.46152	-0.0491564	NA	0.0579596	NA	-0.0216625	NA	0	0.0134209	0.0343542	0.0466465	0.156362	0.209944	0.0220035	0.0603512	0.0323735	#NAME?	#NAME?	#NAME?	-4.60751	-1.85344	-3.54589	#NAME?	-4.60525	#NAME?
ENSG00000019144	PHLDB1	protein_coding	chr11	118606440	118658031	1	EnsDb.Hsapiens.v106	-3.67697	2.7898e-05	2.40675e-06	-1.89497	0.0211439	0.00255847	-0.303899	0.327177	0.0782234	-1.567	0.0738038	0.0186401	-0.607177	0.328153	0.100806	-0.0710721	0.83	0.469399	-2.00073	0.0332558	-0.881777	0.188682	-0.0627296	0.942329	0.569828	0.19923	3.25884	0.466101	0.773328	2.45517	0.409964	0.656187	2.8132	-2.83793	-3.89006	-1.43401	-3.05959	-0.98904	-1.64185	-3.01234	-2.809	-1.74136
ENSG00000019169	MARCO	protein_coding	chr2	118942194	118994660	1	EnsDb.Hsapiens.v106	-0.0853913	0.567651	0.380629	-0.0357021	0.694741	0.420328	-0.0098899	0.98868	0.944106	-0.0528593	0.477307	0.270377	-0.029077	0.562963	0.258078	-0.00279443	NA	0.977614	-0.0548523	0.600847	-0.0271668	0.70741	-0.00282399	0.999503	0.00423506	0	0.15381	0	0	0.923408	0	0	0.219893	#NAME?	#NAME?	-3.98503	#NAME?	#NAME?	#NAME?	#NAME?	#NAME?	#NAME?
ENSG00000019186	CYP24A1	protein_coding	chr20	54153446	54173986	-1	EnsDb.Hsapiens.v106	-1.63242	0.0437241	0.0119905	-0.652563	0.263616	0.0797852	-0.104758	0.764152	0.435253	-0.688008	0.353553	0.170677	-0.240375	0.702685	0.404636	-0.0488069	0.877988	0.567348	-4.76725	0.00920896	-0.649466	0.25777	-0.101926	0.48147	1.0726	0.679237	3.22723	0.0786654	0.147999	0.287935	0	0.0385606	0.246535	-2.29654	-3.26264	-1.42998	#NAME?	-1.86679	-3.23712	#NAME?	#NAME?	-3.41727
ENSG00000019485	PRDM11	protein_coding	chr11	45095806	45235110	1	EnsDb.Hsapiens.v106	-2.49548	4.48727e-08	2.18606e-09	-0.361902	0.51218	0.235854	-1.92675	0.000106045	1.42216e-06	-1.88258	0.000858054	7.69689e-05	-1.99122	0.000513474	2.30644e-05	0.0372099	0.960124	0.807049	-2.6839	1.60273e-06	-1.36445	0.0174139	-0.592598	0.269947	1.44976	0.334902	2.0546	0.648415	0.586899	2.73198	0.425403	0.978776	3.09865	-2.02217	-3.36227	-1.68808	-2.63726	-1.149	-1.54612	-2.85919	-2.29979	-1.44245
ENSG00000019505	SYT13	protein_coding	chr11	45240302	45286341	-1	EnsDb.Hsapiens.v106	NA	NA	NA	NA	NA	NA	NA	NA	NA	NA	NA	NA	NA	NA	NA	NA	NA	NA	NA	NA	NA	NA	NA	NA	0	0	0	0	0	0	0	0	0	#NAME?	#NAME?	#NAME?	#NAME?	#NAME?	#NAME?	#NAME?	#NAME?	#NAME?
ENSG00000019549	SNAI2	protein_coding	chr8	48917598	48921740	-1	EnsDb.Hsapiens.v106	0.217794	NA	0.479507	0.12738	NA	0.239081	-0.0170699	NA	0.639719	-0.0241079	NA	0.970575	0.0942102	NA	0.404831	-0.0198572	NA	0.383382	-0.112617	NA	0.0250226	NA	-0.0161571	NA	0.0836443	0.028833	0	0	0.0614273	0	0	0.0229737	0.0137824	-4.63795	#NAME?	#NAME?	#NAME?	#NAME?	#NAME?	#NAME?	#NAME?	#NAME?
ENSG00000019582	CD74	protein_coding	chr5	150401637	150412969	-1	EnsDb.Hsapiens.v106	0.77651	0.125698	0.045994	0.380897	0.504427	0.229861	0.159965	0.759689	0.426726	-0.307975	0.652255	0.446308	-0.232111	0.761687	0.483526	-0.00803779	0.992421	0.951392	-0.689314	0.25932	-0.765114	0.213465	0.0555188	0.980083	310.075	398.933	211.898	338.919	347.045	455.531	406.052	350.024	756.041	2.33565	2.32905	1.89293	2.20166	2.22234	2.2035	2.27648	2.3438	2.89519
ENSG00000019991	HGF	protein_coding	chr7	81699010	81770438	-1	EnsDb.Hsapiens.v106	-0.244597	0.677541	0.504677	0.0573556	0.92981	0.81351	-0.0658052	NA	0.372646	-0.34794	0.507265	0.298586	-0.15049	NA	0.428639	-0.0122504	NA	0.808027	-0.698373	0.110094	0.0185037	0.982099	-0.0808783	0.278805	0.163249	0.0793679	0.118716	0.0436479	0.0655192	0.177541	0	0.157915	0.16573	-3.86023	#NAME?	-3.91915	#NAME?	#NAME?	-3.61588	#NAME?	#NAME?	-3.91676
ENSG00000019995	ZRANB1	protein_coding	chr10	124942123	124988189	1	EnsDb.Hsapiens.v106	-0.987484	0.00045164	5.42641e-05	-0.804331	0.00654526	0.000606607	-0.107029	0.832646	0.540721	-1.25265	0.000283281	2.10311e-05	-0.953886	0.00832269	0.000668649	-0.148125	0.778807	0.390777	-0.804073	0.026642	-0.483226	0.260553	-0.160021	0.860064	12.3291	11.0581	22.6662	9.49909	11.4715	24.0535	9.62896	11.8284	17.6822	-0.282879	-0.554411	0.171744	-0.544315	0.313617	0.10574	-0.52333	-0.324505	-0.0193875
ENSG00000020129	NCDN	protein_coding	chr1	35557473	35567274	1	EnsDb.Hsapiens.v106	-1.27402	0.00175195	0.000255878	-1.20566	0.00371544	0.0003079	-0.00787698	0.992384	0.960272	0.278945	0.659233	0.454127	-0.234268	0.74352	0.459198	0.290701	0.524666	0.136433	-0.605269	0.267533	-0.874788	0.103834	0.132491	0.902235	12.7802	12.6124	33.0183	22.0701	13.6547	17.3331	17.2244	13.2244	28.6461	-0.258656	-0.444373	0.463463	0.0946763	0.524632	-0.126567	-0.0807112	-0.240128	0.313999
ENSG00000020181	ADGRA2	protein_coding	chr8	37784191	37844896	1	EnsDb.Hsapiens.v106	-0.0564376	0.943237	0.891649	-0.114512	0.885672	0.713786	0.0432401	0.947926	0.818164	0.655298	0.361169	0.175797	-0.0898049	0.926902	0.789666	0.250386	0.467776	0.101713	1.09759	0.156554	0.0529661	0.950035	0.278132	0.435155	0.0659318	0.0725676	0.0771216	0.127175	0.0526669	0.0608058	0.0866934	0.0308957	0.0288799	-4.55947	-4.58769	-4.16509	-3.95667	-2.63607	-4.41631	-4.06372	-5.05945	-5.08587
ENSG00000020219	CCT8L1P	processed_pseudogene	chr7	152445477	152447150	1	EnsDb.Hsapiens.v106	-0.0198058	NA	0.988263	0.032788	NA	0.916855	-0.0105633	NA	0.905185	-0.0424253	NA	0.818795	0.0383681	NA	0.810299	-0.00696508	NA	0.636729	-0.0174272	NA	0.0325691	NA	-0.00580691	NA	0.00702157	0	0	0	0.0483482	0.0136989	0	0.0139109	0	#NAME?	#NAME?	#NAME?	#NAME?	#NAME?	#NAME?	#NAME?	#NAME?	#NAME?
ENSG00000020256	ZFP64	protein_coding	chr20	52051663	52204308	-1	EnsDb.Hsapiens.v106	0.856803	0.0292345	0.00733158	0.92451	0.0202415	0.00242294	-0.0660908	0.913688	0.727903	0.970202	0.0465171	0.0101836	0.956527	0.0549782	0.00750336	-0.019781	0.986845	0.922235	0.620558	0.223875	0.621118	0.248894	-0.0274782	0.99483	5.04941	4.64369	2.41796	4.02359	4.13627	1.84825	3.88277	4.09605	2.34685	-1.01206	-1.24548	-1.5538	-1.18596	-0.124782	-1.8589	-1.20091	-1.15861	-1.61261
ENSG00000020426	MNAT1	protein_coding	chr14	60734742	60969965	1	EnsDb.Hsapiens.v106	0.93784	0.0632506	0.0191332	-0.0274804	0.974223	0.926939	0.760404	0.115721	0.0144704	0.2836	0.692406	0.494179	0.169246	0.845744	0.617146	0.030426	0.971154	0.853758	1.67856	0.00557619	0.630934	0.323282	0.307022	0.534963	9.46086	20.7767	9.74486	22.006	20.5178	16.9056	33.4595	17.2516	8.80258	-0.497742	-0.0596881	-0.465222	0.0237385	0.568714	-0.329961	0.377368	-0.0439629	-0.599841
ENSG00000020577	SAMD4A	protein_coding	chr14	54566117	54793315	1	EnsDb.Hsapiens.v106	-1.61273	0.000487685	5.92076e-05	-1.36103	0.00415558	0.000352485	-0.0896176	0.886965	0.654613	-1.25223	0.0286947	0.00552904	-2.01052	0.000580836	2.69036e-05	0.254206	0.558004	0.157881	-0.83057	0.156554	-0.813153	0.173247	0.0308983	0.994865	2.06922	1.80593	6.12407	3.44727	2.03981	9.61777	2.84471	2.65258	5.83152	-1.72899	-2.02878	-0.91053	-1.34668	-0.689828	-0.566252	-1.48617	-1.50692	-0.887492
ENSG00000020633	RUNX3	protein_coding	chr1	24899511	24965121	-1	EnsDb.Hsapiens.v106	-0.384973	0.58206	0.396592	-0.37028	0.531414	0.250498	0.0495937	0.927066	0.763102	-0.180441	0.816467	0.667067	-0.364163	0.59095	0.283183	0.0730871	0.854928	0.520214	-0.572838	0.436465	-0.742726	0.266604	0.0686399	0.941283	60.4526	70.6141	109.312	72.6467	48.4044	95.3088	53.0935	35.0806	111.744	1.00608	0.937146	1.38615	0.888754	1.20074	0.909905	0.570099	0.419915	1.11999
ENSG00000020922	MRE11	protein_coding	chr11	94415570	94493885	-1	EnsDb.Hsapiens.v106	0.785742	0.130606	0.0482758	0.275987	0.658807	0.377356	0.227724	0.629891	0.274422	0.298494	0.672896	0.470141	0.148357	0.872763	0.671953	0.0456475	0.946207	0.764827	0.753654	0.229289	0.14032	0.87167	0.197787	0.736833	17.1548	24.5317	12.8461	31.9879	28.3896	23.9727	41.0163	24.7783	20.8676	-0.0119077	0.0814273	-0.252234	0.26001	0.742609	0.02371	0.50352	0.247964	0.0206313
ENSG00000021300	PLEKHB1	protein_coding	chr11	73646178	73662819	1	EnsDb.Hsapiens.v106	-0.275871	0.682807	0.510546	0.661953	0.254288	0.0756196	-0.826978	0.117413	0.0148734	-0.569127	0.406282	0.210612	0.0400085	0.977038	0.915309	-0.201582	0.581732	0.174217	-1.23939	0.0770048	-0.0723317	0.935772	-0.37732	0.336492	10.0275	3.88167	5.02199	3.28614	6.2558	5.93824	1.89431	5.16627	5.78622	-0.44986	-1.39236	-0.973645	-1.42169	0.117415	-1.12559	-1.77816	-1.02929	-0.923167
ENSG00000021355	SERPINB1	protein_coding	chr6	2832332	2841959	-1	EnsDb.Hsapiens.v106	-0.246345	0.596033	0.411039	-0.0540768	0.938832	0.833875	-0.119234	0.832414	0.540193	-0.302008	0.600725	0.388718	0.0679941	0.941028	0.821509	-0.196622	0.690424	0.276765	0.449551	0.397447	0.459839	0.423441	-0.0290839	0.99474	64.3003	55.5258	67.6059	44.7025	61.5512	57.6038	58.0275	61.3608	40.0036	1.05844	0.741885	1.01175	0.63171	1.17601	0.786408	0.72504	0.967726	0.611701
ENSG00000021461	CYP3A43	protein_coding	chr7	99828013	99866093	1	EnsDb.Hsapiens.v106	-0.0727444	NA	0.756867	-0.0339368	NA	0.722267	-0.0027155	NA	0.96377	-0.0120671	NA	0.981595	-0.00685213	NA	0.959163	-0.00164308	NA	0.977582	-0.0509779	NA	0.00137268	NA	-0.00594023	NA	0	0	0.0417069	0	0	0	0	0.0433832	0.097744	#NAME?	#NAME?	#NAME?	#NAME?	#NAME?	#NAME?	#NAME?	#NAME?	#NAME?
ENSG00000021488	SLC7A9	protein_coding	chr19	32830509	32869767	-1	EnsDb.Hsapiens.v106	0.232132	NA	0.52971	-0.0352901	NA	0.860247	0.0585972	NA	0.414947	-0.0672525	NA	0.8275	-0.0103678	NA	0.944867	-0.0064456	NA	0.886175	0.0870624	NA	-0.0107879	NA	0.0166484	NA	0.0297467	0.0909487	0.0375261	0.059004	0.0913352	0.0900288	0.180345	0.110819	0.122413	#NAME?	#NAME?	#NAME?	#NAME?	#NAME?	-4.19726	-3.51191	#NAME?	-3.94495
ENSG00000021574	SPAST	protein_coding	chr2	32063556	32157637	1	EnsDb.Hsapiens.v106	-0.0194712	0.974877	0.946108	-0.123214	0.852233	0.651063	0.0774436	0.904984	0.700483	-0.582583	0.293344	0.128883	-0.624483	0.267746	0.0728219	0.0453367	0.951485	0.783637	-0.235765	0.713784	-0.297175	0.66492	0.0495849	0.986303	17.4864	19.3833	19.7362	17.8099	16.3	29.3436	17.6767	15.924	21.6375	-0.000279248	-0.0995396	0.0754067	-0.136432	0.433069	0.236297	-0.0915681	-0.10723	0.0980476
ENSG00000021645	NRXN3	protein_coding	chr14	78170373	79868291	1	EnsDb.Hsapiens.v106	-0.011833	NA	0.988267	-0.00592187	NA	0.952029	-0.00200555	NA	0.963768	-0.00876591	NA	0.981597	0.0659185	NA	0.563541	-0.00716794	NA	0.547856	-0.0447674	NA	-0.022098	NA	-0.00130256	NA	0	0	0	0	0.0211583	0	0	0	0.00303087	#NAME?	#NAME?	#NAME?	#NAME?	#NAME?	#NAME?	#NAME?	#NAME?	#NAME?
ENSG00000021762	OSBPL5	protein_coding	chr11	3087107	3166739	-1	EnsDb.Hsapiens.v106	1.11053	0.0987226	0.033603	0.847907	0.178345	0.0440768	0.0228232	0.978424	0.898778	0.962103	0.20318	0.0746665	0.248288	0.743183	0.458549	0.130001	0.706972	0.294482	-0.32109	0.67738	0.057646	0.951877	-0.0955382	0.888657	2.05306	2.18109	0.793581	2.31578	1.2563	0.818438	1.17976	1.94007	1.80596	-1.73781	-1.86687	-2.39119	-1.74457	-0.73834	-2.52074	-2.10251	-1.77816	-2.29368
ENSG00000021776	AQR	protein_coding	chr15	34851782	34969742	-1	EnsDb.Hsapiens.v106	-0.366297	0.404558	0.230053	-0.40465	0.378948	0.141525	0.056125	0.935932	0.787328	-0.58832	0.238099	0.0946361	-0.372757	0.53376	0.234266	-0.0825955	0.900226	0.629418	-0.260472	0.65408	-0.199194	0.778678	-0.0111727	0.998974	21.4026	22.8479	30.5569	17.1806	19.8422	28.2432	17.6552	18.0549	21.9831	0.163647	0.0330185	0.40893	-0.14871	0.560696	0.195452	-0.0635856	0.0221331	0.110254
ENSG00000021826	CPS1	protein_coding	chr2	210477682	210679107	1	EnsDb.Hsapiens.v106	0.514695	0.461216	0.279534	1.03399	0.119533	0.0249079	-0.251226	0.523976	0.186991	3.63565	0.000576177	4.8692e-05	0.905158	0.216097	0.0526304	1.26891	0.1096	0.00668313	2.09107	0.0166337	1.90816	0.0363632	0.00804516	0.999503	0.288025	0.148699	0.089326	0.411078	0.0946188	0.0241423	0.418285	0.407128	0.0680816	-3.46751	-4.01918	-4.0685	-2.92629	-2.27344	-5.15752	-3.03004	-3.00355	-4.41689
ENSG00000021852	C8B	protein_coding	chr1	56929207	56974383	-1	EnsDb.Hsapiens.v106	-0.0104105	NA	0.988274	0.0387479	NA	0.9349	-0.0094557	NA	0.923223	-0.00760296	NA	0.981606	-0.00445026	NA	0.959174	-0.00104266	NA	0.977572	-0.0470755	NA	-0.023069	NA	-0.00109005	NA	0.00563722	0	0	0	0	0	0	0	0.0203259	#NAME?	#NAME?	#NAME?	#NAME?	#NAME?	#NAME?	#NAME?	#NAME?	#NAME?
ENSG00000022267	FHL1	protein_coding	chrX	136146702	136211359	1	EnsDb.Hsapiens.v106	1.54573	1.35114e-06	8.65888e-08	1.31052	6.86447e-05	3.10881e-06	0.131624	0.798896	0.485869	1.04038	0.0122242	0.00185757	0.666015	0.145155	0.029364	0.172686	0.747721	0.347588	1.15421	0.00512362	0.762717	0.093598	0.160909	0.858064	21.6484	25.0099	8.18305	30.5024	24.0171	13.7725	19.246	15.1214	8.0449	0.177294	0.105274	-0.635779	0.359463	0.760899	-0.322097	-0.012962	-0.123064	-0.625241
ENSG00000022277	RTF2	protein_coding	chr20	56468585	56519449	1	EnsDb.Hsapiens.v106	0.405847	0.121289	0.0437828	0.0271822	0.957211	0.87802	0.324306	0.28693	0.0621087	0.209571	0.602175	0.390359	-0.0171607	0.980455	0.928229	0.160252	0.744561	0.34186	0.426507	0.206244	0.0615552	0.925039	0.262232	0.626517	34.7199	45.6712	33.9451	38.9852	32.8282	33.3553	44.5147	34.0183	32.4593	0.560007	0.586171	0.49225	0.552679	0.963504	0.379317	0.630844	0.527157	0.462234
ENSG00000022355	GABRA1	protein_coding	chr5	161847063	161899981	1	EnsDb.Hsapiens.v106	-0.0145021	NA	0.988269	-0.0071546	NA	0.952031	-0.00235947	NA	0.963766	-0.0108861	NA	0.9816	0.0411637	NA	0.844936	-0.00600075	NA	0.826923	-0.0465109	NA	0.00493677	NA	-0.0053575	NA	0	0	0	0	0.00891821	0	0	0.00586968	0.00923948	#NAME?	#NAME?	#NAME?	#NAME?	#NAME?	#NAME?	#NAME?	#NAME?	#NAME?
ENSG00000022556	NLRP2	protein_coding	chr19	54953130	55001142	1	EnsDb.Hsapiens.v106	0.588891	0.305874	0.154023	0.21581	0.753388	0.495171	0.14705	0.775986	0.45282	1.78231	0.0074935	0.00102674	1.44617	0.0325255	0.00377774	0.0584398	0.924296	0.695845	0.266843	0.717949	0.412642	0.545732	-0.078699	0.953821	2.22111	2.90412	1.74997	11.1992	9.44707	2.61178	1.51088	1.97059	1.15645	-1.67495	-1.64352	-1.90002	-0.42396	0.28114	-1.67543	-1.91381	-1.77523	-2.20212
ENSG00000022567	SLC45A4	protein_coding	chr8	141207166	141308305	-1	EnsDb.Hsapiens.v106	-0.485907	0.316222	0.16116	-0.146316	0.828953	0.608582	-0.17967	0.718437	0.372852	-0.47939	0.412742	0.215841	0.10595	0.906641	0.743693	-0.309528	0.495037	0.117114	-0.211365	0.74427	0.204858	0.788631	-0.197507	0.765281	7.98576	6.23156	9.2002	6.24607	10.6508	9.55483	9.07836	13.6324	10.9836	-0.636271	-1.01355	-0.521936	-0.858222	0.222156	-0.634323	-0.634452	-0.261109	-0.434625
ENSG00000022840	RNF10	protein_coding	chr12	120533480	120577588	1	EnsDb.Hsapiens.v106	-0.321375	0.424086	0.246556	-0.475016	0.233967	0.0665033	0.131891	0.806938	0.498887	-0.116472	0.846037	0.711944	-0.560833	0.248478	0.0648529	0.292911	0.53048	0.139667	-0.222342	0.670719	-0.710531	0.126598	0.310087	0.583609	82.5679	95.3758	122.125	114.586	77.8683	126.134	108.649	71.837	130.744	1.26154	1.17989	1.45032	1.35881	1.39931	1.37654	1.30159	1.1239	1.53065
ENSG00000022976	ZNF839	protein_coding	chr14	102317377	102342702	1	EnsDb.Hsapiens.v106	-0.117359	0.869984	0.77149	0.0898676	0.917659	0.780674	-0.102839	0.847533	0.569416	0.0524465	0.956004	0.90715	0.0514691	0.966395	0.881919	-0.000986082	0.996136	0.974677	-0.988032	0.157036	-0.356815	0.616068	-0.112533	0.880662	6.65649	5.29884	5.95364	4.9218	4.98692	4.62929	2.85794	4.41906	7.39157	-0.779703	-1.14152	-0.83858	-1.162	-0.000370403	-1.22379	-1.4855	-1.13429	-0.79373
ENSG00000023041	ZDHHC6	protein_coding	chr10	112424428	112447572	-1	EnsDb.Hsapiens.v106	0.00798311	0.993834	0.987902	-0.0264296	0.973797	0.925261	0.0217419	0.980947	0.913225	-0.0112972	0.985968	0.969529	0.000277744	0.999378	0.99543	-0.00315363	0.996136	0.97409	0.105838	0.891775	0.0724273	0.941084	0.00751434	0.999503	37.6611	39.0011	38.811	38.7566	39.2813	39.3855	39.4086	38.7922	35.6469	0.62584	0.461492	0.594585	0.450099	0.883611	0.373143	0.482966	0.583592	0.458483
ENSG00000023171	GRAMD1B	protein_coding	chr11	123358428	123627774	1	EnsDb.Hsapiens.v106	1.06004	4.57273e-06	3.32828e-07	-0.791225	0.00137434	9.71107e-05	1.8869	3.44199e-16	1.85382e-19	0.99079	0.000825825	7.36494e-05	0.275219	0.530596	0.23222	0.588316	0.0963	0.00545155	1.07222	0.000227578	-0.475995	0.196325	1.57589	9.62534e-08	7.35089	28.0342	13.1009	25.715	15.5188	12.4782	27.3224	8.64133	12.5285	-0.703635	0.196491	-0.251424	0.233596	0.532703	-0.36791	0.264566	-0.565812	-0.275915
ENSG00000023191	RNH1	protein_coding	chr11	494512	507300	-1	EnsDb.Hsapiens.v106	-0.0296981	0.960586	0.919485	0.0831149	0.894452	0.730258	-0.0838653	0.887657	0.655703	0.452281	0.345099	0.164557	-0.209678	0.742551	0.457286	0.506033	0.26572	0.0328557	0.0876049	0.890504	0.0472647	0.953987	0.0164146	0.997231	32.4612	29.5371	30.1738	67.6235	38.9402	47.1889	52.1047	50.8273	48.7826	0.50284	0.235841	0.400775	0.937667	1.03971	0.638449	0.739576	0.840134	0.756082
ENSG00000023228	NDUFS1	protein_coding	chr2	206114817	206159509	-1	EnsDb.Hsapiens.v106	0.792991	1.77627e-07	9.68357e-09	0.266303	0.185203	0.0465534	0.491178	0.00480817	0.000173757	0.266672	0.263784	0.109829	-0.063679	0.88532	0.696784	0.288297	0.32075	0.0464089	0.492566	0.0184825	0.239839	0.412367	0.202545	0.641971	33.2524	47.9507	27.3753	35.8173	28.2287	29.5646	39.4329	33.1016	27.762	0.524677	0.626497	0.328791	0.484898	0.840538	0.287862	0.531988	0.50566	0.349024
ENSG00000023287	RB1CC1	protein_coding	chr8	52622458	52745843	-1	EnsDb.Hsapiens.v106	-1.22221	0.0294618	0.00741421	-0.924167	0.0926243	0.0175626	-0.0603624	0.926494	0.761724	-1.06803	0.109493	0.0319543	-0.752538	0.247531	0.0644857	-0.0399858	0.946773	0.766525	-0.530845	0.444192	-0.424652	0.538345	0.00622065	0.999503	19.7879	17.6625	48.1754	20.7918	23.8429	55.6877	20.3643	19.9644	34.7201	0.10265	-0.175907	0.728306	0.0344762	0.521876	0.608936	-0.0353606	0.0322928	0.352485
ENSG00000023318	ERP44	protein_coding	chr9	99979185	100099052	-1	EnsDb.Hsapiens.v106	0.0252855	0.972957	0.942396	-0.183384	0.686136	0.409312	0.166619	0.716326	0.369559	-0.258203	0.585588	0.372677	-0.0628214	0.933862	0.806278	-0.105192	0.85349	0.517436	0.304271	0.501945	-0.00607268	0.996039	0.184917	0.818677	24.1534	28.4259	28.052	17.9496	20.7866	21.9629	23.2591	18.3768	18.4253	0.263452	0.206508	0.343641	-0.0872408	0.638706	0.0376334	0.138755	0.0376364	0.0102904
ENSG00000023330	ALAS1	protein_coding	chr3	52198086	52214327	1	EnsDb.Hsapiens.v106	1.47409	1.01984e-09	3.80512e-11	0.9394	0.000242265	1.3154e-05	0.423203	0.157586	0.0234229	1.1866	0.000124748	8.10944e-06	0.326204	0.461029	0.177588	0.721655	0.0492763	0.00178455	1.30072	1.93047e-05	0.326897	0.465486	0.834269	0.0191258	24.2895	34.7109	12.1618	38.8976	21.2844	16.3519	45.2362	22.9606	17.6462	0.270015	0.368008	-0.292893	0.543367	0.70345	-0.184876	0.643744	0.209712	-0.0105307
ENSG00000023445	BIRC3	protein_coding	chr11	102317450	102339403	1	EnsDb.Hsapiens.v106	-2.09909	1.13359e-05	8.95216e-07	-1.86414	0.000120363	5.93292e-06	-0.0733523	0.904929	0.700344	-1.73819	0.0035169	0.00040506	-1.42589	0.0190685	0.00188765	-0.0644181	0.91616	0.667408	-0.483697	0.449802	-0.56378	0.373738	0.0600161	0.97763	86.5239	76.5835	363.67	69.2666	81.867	273.608	90.2398	76.7616	141.06	1.29399	1.0037	2.28043	0.883953	1.26113	1.90865	1.12281	1.13504	1.53127
ENSG00000023516	AKAP11	protein_coding	chr13	42272152	42323261	1	EnsDb.Hsapiens.v106	0.00076493	0.993834	0.985971	-0.00019137	0.998294	0.996748	-0.000693262	0.998268	0.989221	-0.924836	0.0062033	0.000813912	-0.279757	0.573311	0.268175	-0.48335	0.229804	0.024899	-0.292034	0.495248	-0.0776775	0.914921	-0.140151	0.918149	28.0968	28.033	28.1152	12.6313	20.1424	25.3443	15.1989	17.7939	18.9129	0.385975	0.196802	0.343005	-0.319241	0.624308	0.164789	-0.176978	0.00683329	0.0227033
ENSG00000023572	GLRX2	protein_coding	chr1	193090866	193106114	-1	EnsDb.Hsapiens.v106	0.95165	0.140851	0.0533637	0.535624	0.377989	0.140789	0.0808493	0.884023	0.645436	0.927718	0.208155	0.0775177	0.292633	0.696624	0.397669	0.118241	0.754493	0.357483	1.10002	0.142048	0.420273	0.544649	0.0956316	0.907412	18.9475	23.294	9.77552	38.3993	23.1796	14.5558	42.5074	27.4496	14.2178	0.0652538	0.0479116	-0.465341	0.262509	0.489183	-0.324292	0.389172	0.19352	-0.353773
ENSG00000023608	SNAPC1	protein_coding	chr14	61762420	61796428	1	EnsDb.Hsapiens.v106	0.512043	0.202614	0.0869269	-0.259076	0.608403	0.324585	0.698991	0.0697213	0.00689554	-0.151956	0.81329	0.662264	-0.0588466	0.948769	0.838955	-0.0383555	0.961317	0.813479	0.883675	0.0597924	0.216306	0.753542	0.357344	0.506777	5.1527	9.56585	6.47107	4.04481	4.37521	4.63746	7.16477	4.40597	3.56265	-0.99087	-0.665968	-0.793459	-1.25665	-0.219403	-1.13221	-0.747741	-1.12818	-1.28571
ENSG00000023697	DERA	protein_coding	chr12	15911302	16037381	1	EnsDb.Hsapiens.v106	1.07142	0.0465166	0.0129516	0.283949	0.6596	0.378206	0.379939	0.3904	0.107633	0.49096	0.468966	0.263034	0.543707	0.410851	0.147157	-0.0456622	0.938515	0.741907	1.19734	0.0653194	0.654667	0.319656	0.099577	0.929846	11.0466	19.3698	8.09678	11.8301	13.6634	7.3472	19.7981	14.624	6.99077	-0.369085	-0.10038	-0.624383	-0.443228	0.30036	-0.829018	-0.117492	-0.254028	-0.807087
ENSG00000023734	STRAP	protein_coding	chr12	15882387	15903478	1	EnsDb.Hsapiens.v106	0.114282	0.814465	0.685511	-0.475674	0.259377	0.0779442	0.516213	0.185904	0.0301579	-0.153047	0.804261	0.648583	-0.36913	0.5185	0.221651	0.13396	0.812366	0.443498	0.540833	0.269105	0.0217117	0.980104	0.2874	0.622214	77.7673	126.788	115.753	64.5552	52.2226	73.2129	69.3314	45.7602	44.8499	1.21334	1.40843	1.37859	0.936003	1.19376	0.976307	0.942	0.749065	0.726938
ENSG00000023839	ABCC2	protein_coding	chr10	99782640	99852594	1	EnsDb.Hsapiens.v106	-2.6049	1.48446e-05	1.20387e-06	-0.484739	0.407912	0.160486	-1.66163	0.00996055	0.000439348	-0.0940625	0.912469	0.826311	0.415366	0.560111	0.255756	-0.203642	0.582875	0.174905	-1.57332	0.0249489	-0.32212	0.658737	-0.308463	0.435155	0.681705	0.166359	1.17301	0.432639	0.828728	0.486679	0.278262	0.690349	1.0604	-2.65776	-3.95661	-2.11939	-2.92565	-1.05489	-2.88225	-3.19877	-2.76585	-2.27369
ENSG00000023892	DEF6	protein_coding	chr6	35297818	35321771	1	EnsDb.Hsapiens.v106	0.337864	0.387785	0.215605	0.484896	0.212142	0.0573058	-0.129572	0.813125	0.507582	-0.144074	0.783412	0.617593	-0.144386	0.82249	0.578716	0.0101811	0.993068	0.955456	-0.569991	0.202601	-0.475496	0.34801	-0.0224057	0.995687	51.4522	44.7969	34.5736	51.0484	50.3027	57.9703	46.0669	47.7957	72.5002	0.877807	0.573283	0.507698	0.735558	1.19923	0.799069	0.65738	0.796695	1.05918
ENSG00000023902	PLEKHO1	protein_coding	chr1	150149183	150164720	1	EnsDb.Hsapiens.v106	0.247878	0.610124	0.427265	0.626956	0.143548	0.0322107	-0.284783	0.508636	0.177599	0.138194	0.838018	0.699536	-0.205067	0.775444	0.503472	0.189723	0.704049	0.291412	-0.550514	0.291832	-0.493529	0.383841	0.00473565	0.999503	57.9466	41.6258	34.2555	66.2632	48.2358	58.9716	43.8401	43.5063	69.1966	0.976039	0.515225	0.493171	0.918511	1.1668	0.798184	0.620481	0.724291	0.987242
ENSG00000023909	GCLM	protein_coding	chr1	93885199	93909456	-1	EnsDb.Hsapiens.v106	0.983713	0.0448457	0.0123961	0.377673	0.509248	0.233485	0.294334	0.530308	0.190325	0.779277	0.19537	0.0704548	0.306944	0.674651	0.371391	0.147447	0.757091	0.359788	1.34531	0.0232186	0.572007	0.368762	0.205596	0.730854	22.6599	34.1444	15.5976	29.6876	20.8862	14.8143	24.7056	15.1407	8.27923	0.213191	0.347856	-0.122615	0.338701	0.688881	-0.294202	0.125027	-0.131008	-0.710837
ENSG00000024048	UBR2	protein_coding	chr6	42564029	42693505	1	EnsDb.Hsapiens.v106	-0.79336	0.00152545	0.000216974	-0.129648	0.776559	0.528626	-0.581953	0.0311762	0.00214088	-1.08683	0.000306919	2.3009e-05	-0.651351	0.0544097	0.00737	-0.285764	0.497923	0.119267	-0.855136	0.00567692	-0.587545	0.0954577	-0.1574	0.870291	23.9023	14.9252	26.3219	13.8518	18.568	30.6964	14.1066	16.7587	26.5085	0.257014	-0.308393	0.288407	-0.238254	0.601564	0.313886	-0.232699	-0.0427787	0.313333
ENSG00000024422	EHD2	protein_coding	chr19	47713422	47743134	1	EnsDb.Hsapiens.v106	-0.816566	0.253244	0.118	-0.811434	0.199396	0.0521448	0.0480747	0.917313	0.736741	-0.651241	0.375597	0.186902	-0.332592	0.605478	0.29778	-0.0281822	0.938363	0.741508	-0.192142	0.812889	0.562612	0.357455	-0.189644	0.371849	0.205628	0.272125	0.659185	0.106836	0.131629	0.282892	0.117644	0.529834	0.16486	-3.62105	-3.73322	-2.57485	-4.4107	-1.92269	-3.26941	-3.83344	-3.21207	-3.81373
ENSG00000024526	DEPDC1	protein_coding	chr1	68474152	68497221	-1	EnsDb.Hsapiens.v106	5.76013	1.64304e-13	3.74015e-15	3.53938	1.0007e-05	3.53549e-07	1.49454	0.0438887	0.00344878	4.96567	7.99797e-07	2.88798e-08	4.97566	1.2729e-06	2.70801e-08	-0.000203104	0.997965	0.991825	4.72712	5.13202e-07	3.38548	0.000470776	0.158838	0.67893	4.96939	21.2609	0.35374	6.2628	6.31442	0.151532	19.5687	8.46191	0.594002	-1.02101	-0.0253089	-3.04774	-1.13783	-0.179263	-3.78046	-0.0745875	-0.704519	-3.45938
ENSG00000024862	CCDC28A	protein_coding	chr6	138773769	138793319	1	EnsDb.Hsapiens.v106	-0.685469	0.102917	0.0354397	-0.608328	0.167263	0.0400182	-0.0108263	0.991897	0.957867	-0.81818	0.104706	0.0300675	-0.891821	0.0813762	0.0127497	0.0520535	0.942203	0.751062	-0.159773	0.801001	-0.478656	0.412602	0.17441	0.831208	17.5717	17.3461	29.4878	16.6538	15.1211	32.6472	24.0862	17.5147	27.608	0.00224746	-0.204184	0.380998	-0.116403	0.470723	0.340758	0.0505513	-0.0457963	0.33101
ENSG00000025039	RRAGD	protein_coding	chr6	89364616	89412273	-1	EnsDb.Hsapiens.v106	-0.665182	0.226342	0.101089	-0.0342079	0.96966	0.912547	-0.337654	0.424063	0.125389	0.152054	0.851311	0.719418	0.216895	0.793963	0.529665	-0.037853	0.953569	0.78778	1.08355	0.0900541	0.456189	0.503527	0.135653	0.851739	6.78802	4.00644	7.04778	6.51339	7.30113	5.60933	9.45774	6.2998	3.66909	-0.773681	-1.41879	-0.712727	-0.846904	0.0103051	-1.03682	-0.732593	-0.863197	-1.31314
ENSG00000025156	HSF2	protein_coding	chr6	122399551	122433119	1	EnsDb.Hsapiens.v106	0.294359	0.616538	0.434982	0.0251587	0.976892	0.936219	0.138026	0.79653	0.48313	-0.0253272	0.972865	0.937844	-0.14594	0.864996	0.65569	0.0557662	0.929264	0.71329	0.354804	0.60275	0.0618814	0.950323	0.0979638	0.939483	10.7309	13.4581	10.4612	12.3991	10.7578	12.8471	17.0457	13.0957	12.175	-0.399686	-0.393279	-0.43679	-0.41921	0.195607	-0.452387	-0.188378	-0.295624	-0.308395
ENSG00000025293	PHF20	protein_coding	chr20	35771974	35950370	1	EnsDb.Hsapiens.v106	-0.637549	0.0524659	0.0151076	-0.808004	0.0134279	0.00145817	0.145737	0.775524	0.45198	-0.720225	0.0801114	0.0207812	-0.721649	0.0908186	0.0148503	0.0216682	0.981181	0.902589	-0.282478	0.550084	-0.179358	0.773995	-0.0443119	0.98909	35.0345	40.5898	65.2959	43.4779	42.2161	75.6798	39.2218	41.8273	49.2241	0.567732	0.494909	0.936623	0.636033	1.02113	0.975112	0.527092	0.686266	0.802093
ENSG00000025423	HSD17B6	protein_coding	chr12	56752161	56787790	1	EnsDb.Hsapiens.v106	2.27859	0.00857612	0.0016368	0.436147	0.431716	0.175707	0.386095	0.248855	0.0483449	0.791882	0.304837	0.136137	0.343416	0.604276	0.295938	0.0502371	0.900226	0.629189	3.0608	0.00728625	0.562212	0.345159	0.191061	0.444222	0.579574	1.90603	0.304173	0.953298	0.676484	0.295883	1.5474	0.416666	0.108445	-2.78545	-2.05318	-3.53216	-2.29727	-1.05971	#NAME?	-1.88959	-3.17335	-4.02145
ENSG00000025434	NR1H3	protein_coding	chr11	47248300	47269033	1	EnsDb.Hsapiens.v106	0.621009	0.311961	0.158174	0.284555	0.667856	0.387286	0.104939	0.847789	0.570718	0.93998	0.179882	0.0625127	0.0657362	0.949915	0.842967	0.275289	0.44634	0.0903258	-0.529359	0.449597	-0.363318	0.608636	-0.0108965	0.997661	2.05859	2.56	1.44402	3.28654	1.46038	1.31083	2.13431	2.23544	3.72702	-1.83763	-1.73337	-1.98285	-1.37265	-0.651707	-2.08762	-1.67135	-1.65073	-1.31789
ENSG00000025708	TYMP	protein_coding	chr22	50525752	50530032	-1	EnsDb.Hsapiens.v106	-1.09669	0.0440559	0.0121153	0.0726316	0.941569	0.840076	-0.982247	0.0683436	0.00671398	0.310127	0.676897	0.475564	0.291586	0.701951	0.403462	-0.0106323	0.981181	0.902938	0.264619	0.721779	0.633179	0.343681	-0.143944	0.830896	66.261	24.9812	61.6218	51.481	54.3102	37.5766	44.5248	70.2332	34.1511	1.07927	0.103341	0.828159	0.675867	1.23173	0.371465	0.604292	1.1056	0.465506
ENSG00000025770	NCAPH2	protein_coding	chr22	50508224	50524780	1	EnsDb.Hsapiens.v106	0.146048	0.78248	0.639039	-0.398576	0.396345	0.153179	0.44658	0.274866	0.0576835	0.901489	0.0665246	0.0162593	-0.168718	0.824003	0.581395	0.965443	0.0690041	0.00312197	0.246187	0.680774	-0.0888502	0.910537	0.16939	0.842876	18.4195	29.2935	26.1272	72.3649	29.8956	35.2522	44.2063	32.8222	36.0434	0.0389053	0.231559	0.272941	0.968947	0.917452	0.418518	0.626861	0.499601	0.509765
ENSG00000025772	TOMM34	protein_coding	chr20	44942130	44960397	-1	EnsDb.Hsapiens.v106	0.833032	0.00103839	0.000139366	-0.219225	0.570802	0.286995	1.03391	8.36259e-05	1.02299e-06	0.254677	0.531521	0.320269	-0.111576	0.856996	0.638173	0.276588	0.534325	0.141757	0.538868	0.120161	-0.199714	0.707106	0.659774	0.0756432	7.42507	16.0432	8.7968	12.3314	9.28158	10.1288	15.3993	8.73699	10.3082	-0.693073	-0.25436	-0.540613	-0.329884	0.262943	-0.543133	-0.164744	-0.55492	-0.434038
ENSG00000025796	SEC63	protein_coding	chr6	107867756	107958208	-1	EnsDb.Hsapiens.v106	0.113136	0.834476	0.714328	0.0960082	0.892968	0.727763	0.00446915	0.997877	0.985623	-0.455841	0.392425	0.199745	0.214471	0.761081	0.482178	-0.446562	0.321998	0.0470583	0.36278	0.50415	0.398586	0.500255	-0.0386884	0.990992	30.5807	30.7125	28.1767	15.1761	26.9538	22.0099	21.4601	23.063	15.9118	0.456633	0.269121	0.349702	-0.217794	0.792768	0.0571152	0.0452154	0.179892	-0.100966
ENSG00000025800	KPNA6	protein_coding	chr1	32108056	32176563	1	EnsDb.Hsapiens.v106	0.387277	0.0271582	0.00666255	0.0706528	0.830647	0.611253	0.289768	0.174418	0.0273018	0.128368	0.635138	0.426808	-0.181024	0.605315	0.297113	0.26794	0.38013	0.0660475	0.572332	0.00682001	0.19457	0.558119	0.31679	0.319041	25.5018	31.8687	24.2276	30.387	24.2053	27.5374	30.3622	23.3155	20.165	0.307273	0.298859	0.232767	0.360685	0.728417	0.233621	0.340933	0.225197	0.0963673
ENSG00000026025	VIM	protein_coding	chr10	17228241	17237593	1	EnsDb.Hsapiens.v106	0.808931	0.0294618	0.00741358	0.254592	0.618209	0.334826	0.379962	0.346392	0.0866587	-0.307573	0.57273	0.359238	-0.227139	0.731816	0.443231	-0.0252998	0.977103	0.880699	0.078739	0.903179	-0.131813	0.868205	0.109755	0.93998	979.066	1446.14	786.051	711.789	742.196	919.099	743.509	617.66	697.797	3.26951	3.36023	2.89186	2.76377	2.58421	2.82195	2.74559	2.83814	2.864
ENSG00000026036	RTEL1-TNFRSF6B	protein_coding	chr20	63659300	63698684	1	EnsDb.Hsapiens.v106	0.0553006	0.948812	0.901534	0.192616	0.793424	0.552058	-0.0830989	0.879712	0.637697	1.88025	0.0142915	0.00225625	0.648727	0.336821	0.105594	0.211906	0.544616	0.149518	-0.271499	0.721616	-0.169228	0.834082	-0.00558312	0.998974	1.80144	1.47497	1.39979	4.18628	1.98291	0.852148	1.69526	1.76231	2.3193	-1.85636	-2.17944	-1.94726	-1.30617	-0.489948	-2.41639	-1.88202	-1.92539	-1.747
ENSG00000026103	FAS	protein_coding	chr10	88953813	89029605	1	EnsDb.Hsapiens.v106	-0.0334794	0.95211	0.906567	-0.238901	0.681848	0.404373	0.152007	0.790102	0.473749	0.191199	0.789041	0.626198	-0.0358196	0.974921	0.905088	0.0843096	0.867292	0.544249	1.132	0.0383273	0.51841	0.400302	0.186264	0.790552	77.1722	94.5302	97.7258	97.3205	78.883	82.2216	97.3647	65.6287	38.9237	1.20457	1.1715	1.3015	1.16743	1.23692	1.0065	1.14493	1.00211	0.586592
ENSG00000026297	RNASET2	protein_coding	chr6	166922113	166957191	-1	EnsDb.Hsapiens.v106	-1.60851	4.35503e-05	3.95281e-06	-1.16924	0.00433433	0.000370033	-0.217185	0.647068	0.291175	-2.02645	3.85121e-05	2.14053e-06	-0.803874	0.127792	0.0242112	-0.733634	0.160055	0.0128043	-1.03528	0.0382309	-0.344282	0.591652	-0.290847	0.600403	81.1509	61.8399	202.769	33.3337	73.2051	149	81.0444	132.022	186.376	1.2489	0.826342	1.85412	0.420809	1.28955	1.367	1.03147	1.56688	1.84596
ENSG00000026508	CD44	protein_coding	chr11	35138882	35232402	1	EnsDb.Hsapiens.v106	-1.35948	3.41234e-05	3.02131e-06	-1.13984	0.00077725	4.98252e-05	-0.11677	0.831925	0.539787	-1.7993	8.23289e-06	3.84842e-07	-1.83484	7.13366e-06	1.81348e-07	0.0240867	0.978352	0.889061	-1.5577	0.000124202	-1.65993	5.84825e-05	0.0545444	0.984979	282.4	247.875	669.119	248.31	239.34	931.543	218.958	200.674	695.833	2.25854	1.9461	2.76992	1.94086	1.96771	2.89497	1.82361	1.93724	2.84973
ENSG00000026559	KCNG1	protein_coding	chr20	51003656	51023107	-1	EnsDb.Hsapiens.v106	-0.194484	0.810255	0.678596	0.378045	0.467475	0.200991	-0.212062	0.366298	0.0959941	0.218945	0.773473	0.604519	0.371368	0.512859	0.216253	-0.0690764	NA	0.426571	0.885117	0.258165	0.289944	0.6276	0.050697	0.953821	0.0872275	0.0169099	0.0258343	0.112252	0.218507	0.0696805	0.267406	0.162676	0.0671249	-4.45553	#NAME?	#NAME?	-3.95564	-1.9975	-4.33693	-3.26391	-3.78292	-4.39956
ENSG00000026652	AGPAT4	protein_coding	chr6	161129967	161274061	-1	EnsDb.Hsapiens.v106	-1.59877	0.00389623	0.000644194	-2.18924	0.000108865	5.2591e-06	0.232178	0.606591	0.253839	-1.89902	0.00518167	0.000653671	-2.68205	0.000133041	4.95848e-06	0.176197	0.66067	0.24646	-1.09128	0.10009	-2.27021	0.00127225	0.303918	0.468259	3.47038	5.28821	18.6103	7.14051	4.22259	33.2717	7.3176	3.21751	19.6027	-1.31435	-1.14844	-0.224219	-0.769075	-0.193325	0.256361	-0.765367	-1.37382	0.0736034
ENSG00000026751	SLAMF7	protein_coding	chr1	160739057	160754821	1	EnsDb.Hsapiens.v106	-3.05308	5.04616e-08	2.50223e-09	-0.6531	0.243883	0.0709327	-1.96442	0.00127652	3.15372e-05	-0.284313	0.695455	0.498851	0.121423	0.901247	0.730094	-0.14232	0.717424	0.307132	0.104598	0.898125	0.424975	0.548257	-0.127662	0.860064	17.6554	3.72272	34.5699	20.641	32.8929	28.1002	17.2987	26.6203	15.5101	0.00930033	-1.42583	0.397645	0.0594042	0.915091	-0.0507547	-0.0802667	0.325155	-0.121194
ENSG00000026950	BTN3A1	protein_coding	chr6	26402237	26415208	1	EnsDb.Hsapiens.v106	-1.92954	5.47198e-08	2.73189e-09	-0.430382	0.313912	0.10542	-1.31559	0.000691908	1.49062e-05	-1.50322	0.000863946	7.75422e-05	-0.650486	0.198804	0.0465451	-0.452283	0.328278	0.0493374	-2.32656	1.12427e-07	-0.493765	0.367726	-1.58556	0.00156928	66.1535	23.9522	96.6616	27.9462	49.0186	86.8112	21.3228	73.6818	115.979	1.08255	0.0687345	1.28353	0.190946	1.13934	1.0955	0.0498987	1.14378	1.47713
ENSG00000027001	MIPEP	protein_coding	chr13	23730189	23889400	-1	EnsDb.Hsapiens.v106	0.398881	0.280435	0.135995	0.0925021	0.879701	0.703785	0.220467	0.614006	0.259763	0.410801	0.389571	0.197542	0.222332	0.73099	0.441657	0.090407	0.888758	0.59778	-0.0259157	0.965565	-0.0577561	0.941084	0.0263195	0.995687	4.46759	5.58221	4.11807	3.97956	3.47942	2.88406	4.10085	3.96672	4.17916	-1.10662	-1.10051	-1.15376	-1.19278	-0.248346	-1.48703	-1.15853	-1.19616	-1.14093
ENSG00000027075	PRKCH	protein_coding	chr14	61187559	61550976	1	EnsDb.Hsapiens.v106	-0.161788	0.63366	0.45435	-0.323942	0.332602	0.115328	0.142599	0.74701	0.408628	-0.497095	0.165266	0.0556031	-0.284988	0.537902	0.23808	-0.121927	0.825428	0.462607	-0.340785	0.37375	-0.26648	0.594726	-0.0365035	0.992993	80.0357	91.3572	102.992	92.1348	106.418	134.116	90.4957	94.5971	117.144	1.23733	1.14605	1.33281	1.20246	1.49365	1.40212	1.14747	1.32635	1.48471
ENSG00000027644	INSRR	protein_coding	chr1	156840063	156859117	-1	EnsDb.Hsapiens.v106	-1.29295	NA	0.0511668	-1.7599	NA	0.012076	0.0418384	NA	0.550344	0.406439	NA	0.291641	0.110086	NA	0.575357	0.0374413	NA	0.57119	-0.282857	NA	-0.307479	NA	0.0406227	NA	0.00184898	0.00487113	0.0391309	0.0185075	0.00979345	0.00371292	0.0106978	0.00381081	0.0260957	#NAME?	#NAME?	-4.77018	-5.41949	-3.3055	#NAME?	-5.6837	#NAME?	-5.16651
ENSG00000027697	IFNGR1	protein_coding	chr6	137197483	137219449	-1	EnsDb.Hsapiens.v106	-0.686289	0.206277	0.0890569	-0.0664519	0.93217	0.817383	-0.328666	0.454421	0.14159	-1.07145	0.0970048	0.0269449	-0.151885	0.862032	0.649589	-0.32722	0.41517	0.078611	-0.00550329	0.989481	0.287006	0.707899	-0.116521	0.888869	44.4126	26.6882	48.1148	22.0403	46.5561	56.465	38.1022	54.9902	38.5141	0.757695	0.156196	0.716189	0.0541279	0.990794	0.677851	0.413565	0.815004	0.502871
ENSG00000027847	B4GALT7	protein_coding	chr5	177600132	177610330	1	EnsDb.Hsapiens.v106	-0.599967	0.261923	0.123608	-0.0272085	0.974125	0.926547	-0.324291	0.463571	0.147374	0.163662	0.835963	0.696397	-0.184209	0.821094	0.575939	0.15024	0.744561	0.341909	-0.784774	0.207257	-0.27763	0.707026	-0.13333	0.871932	9.39621	5.84227	9.68256	12.4676	8.48928	10.621	8.12888	11.7339	16.4649	-0.521557	-1.06986	-0.474844	-0.446599	0.270999	-0.493731	-0.661574	-0.334689	-0.149403
ENSG00000027869	SH2D2A	protein_coding	chr1	156806243	156816848	-1	EnsDb.Hsapiens.v106	-0.461859	0.272981	0.130758	-0.696681	0.0838404	0.0153126	0.183638	0.708854	0.360924	-0.32405	0.565224	0.351951	-0.607975	0.245439	0.0635839	0.163637	0.753161	0.35542	-0.173253	0.770868	-1.07851	0.024761	0.709767	0.165841	34.4889	42.7888	61.126	67.1603	51.4124	87.8278	83.8391	40.2637	97.0712	0.55461	0.527758	0.941892	0.952967	1.21572	1.09202	1.10595	0.660968	1.28705
ENSG00000028116	VRK2	protein_coding	chr2	57907629	58159920	1	EnsDb.Hsapiens.v106	0.675454	0.083935	0.0272928	0.389326	0.40934	0.161438	0.160149	0.753913	0.41815	-0.0193247	0.978914	0.954602	-0.029485	0.976419	0.911786	0.00967902	0.993068	0.957173	0.541411	0.283159	0.571148	0.285354	-0.0376287	0.991417	19.161	23.1271	13.8225	18.0948	17.8805	18.4683	17.686	18.9784	11.3517	0.0746392	0.0420699	-0.20029	-0.0785447	0.500874	-0.0973335	-0.0737277	0.0412021	-0.411506
ENSG00000028137	TNFRSF1B	protein_coding	chr1	12166991	12209228	1	EnsDb.Hsapiens.v106	0.78683	0.00224509	0.000339188	0.821487	0.00168599	0.000123351	-0.0427776	0.94	0.798142	1.07196	0.000632271	5.42851e-05	1.01993	0.00156927	8.59564e-05	0.0190383	0.983885	0.913002	0.717421	0.0305897	0.447601	0.267237	0.151818	0.87624	149.347	143.404	81.1677	167.558	164.041	76.3527	153.24	128.591	89.9773	1.74244	1.50417	1.15332	1.66674	1.75919	1.00538	1.55985	1.58394	1.2489
ENSG00000028203	VEZT	protein_coding	chr12	95217746	95302799	1	EnsDb.Hsapiens.v106	-0.404896	0.4894	0.304671	-0.544774	0.319081	0.108213	0.111271	0.843479	0.562125	-0.822874	0.204678	0.0754999	-0.673259	0.296462	0.0854562	-0.00768179	0.992976	0.953652	0.010884	0.993059	-0.212164	0.792062	0.0873678	0.942329	24.5982	30.2069	43.4518	29.1286	29.9027	63.0525	38.3768	28.9301	38.0652	0.277662	0.255247	0.670449	0.164882	0.719596	0.714455	0.48234	0.362045	0.474891
ENSG00000028277	POU2F2	protein_coding	chr19	42086110	42196585	-1	EnsDb.Hsapiens.v106	0.446071	0.368142	0.20017	0.00965882	0.990524	0.975654	0.271324	0.555952	0.210891	-0.754766	0.179574	0.062364	-1.20814	0.0282685	0.00313683	0.188152	0.688489	0.275257	-0.554442	0.343777	-0.998169	0.0750798	0.194446	0.774955	12.1146	17.2742	12.0092	15.3425	10.4974	29.28	16.2172	10.7831	26.2614	-0.293759	-0.199401	-0.304241	-0.171375	0.381439	0.205297	-0.147343	-0.404133	0.276552
ENSG00000028310	BRD9	protein_coding	chr5	850291	892801	-1	EnsDb.Hsapiens.v106	-0.495399	0.438908	0.259111	-0.553935	0.345029	0.12183	0.077124	0.895839	0.675572	0.205672	0.808837	0.655478	-0.229408	0.769312	0.495183	0.152848	0.671855	0.25915	-0.696258	0.331036	-0.624232	0.351828	0.0225036	0.994699	18.0288	21.5695	34.9778	29.3718	16.2419	23.2285	17.3127	15.592	36.4526	0.0266269	-0.0141198	0.497612	0.202091	0.622269	0.0719745	-0.241443	-0.181807	0.396168
ENSG00000028528	SNX1	protein_coding	chr15	64094123	64146090	1	EnsDb.Hsapiens.v106	-0.127608	0.754692	0.600697	-0.243206	0.573469	0.289131	0.100196	0.856931	0.591715	-0.142853	0.797452	0.638665	-0.0892543	0.904593	0.738067	-0.0180787	0.978677	0.89229	0.220769	0.670549	-0.353886	0.505229	0.428187	0.387461	36.3832	40.5124	44.9975	41.2028	42.5789	46.2053	59.6116	36.6475	50.0883	0.59746	0.491108	0.709117	0.584982	1.11511	0.620748	0.846616	0.567636	0.81559
ENSG00000028839	TBPL1	protein_coding	chr6	133952170	133990432	1	EnsDb.Hsapiens.v106	0.278937	0.675891	0.502696	0.0127798	0.989679	0.972443	0.119392	0.824066	0.524893	-0.313108	0.676637	0.475005	-0.0752355	0.940425	0.819168	-0.0652578	0.900099	0.627023	0.260767	0.735987	0.181724	0.830044	0.00629488	0.999503	29.2537	37.3455	28.8681	27.5003	34.6045	38.5292	35.0374	34.438	26.7133	0.421553	0.422134	0.3681	0.00382314	0.826856	0.457432	0.358464	0.487149	0.117272
ENSG00000029153	ARNTL2	protein_coding	chr12	27332836	27425289	1	EnsDb.Hsapiens.v106	3.17736	5.64456e-08	2.82738e-09	1.45284	0.0149408	0.00166357	1.11626	0.0560332	0.00494331	3.11678	2.05883e-05	1.07348e-06	2.33873	0.00178541	0.000100776	0.148991	0.725889	0.317726	5.08305	8.91836e-12	3.79598	7.29938e-07	0.272801	0.483405	7.58216	22.568	2.22334	16.2073	10.0882	1.54789	15.9846	6.85143	0.406661	-0.681196	0.0233954	-1.79824	-0.207063	0.175163	-2.06895	-0.162497	-0.79822	-2.98643
ENSG00000029363	BCLAF1	protein_coding	chr6	136256627	136289851	-1	EnsDb.Hsapiens.v106	-0.586007	0.154157	0.0603338	-0.654986	0.117217	0.0241994	0.0822446	0.906718	0.707276	-0.877919	0.0811654	0.0211748	-0.537246	0.334201	0.103967	-0.114281	0.843428	0.496987	-0.432684	0.425562	-0.180063	0.807896	-0.110871	0.950419	69.1633	75.8544	120.39	67.9477	83.4138	136.12	71.3516	85.7851	102.49	1.11795	0.995173	1.43982	0.870778	1.36238	1.38052	0.984064	1.26526	1.36002
ENSG00000029364	SLC39A9	protein_coding	chr14	69398015	69462390	1	EnsDb.Hsapiens.v106	0.491008	0.0543454	0.0157644	0.103294	0.801689	0.56447	0.325226	0.296227	0.0657321	0.330167	0.36143	0.176006	-0.0346652	0.965775	0.880937	0.27558	0.518271	0.132477	0.334727	0.353533	-0.0170559	0.980643	0.254394	0.655775	23.5633	31.0896	21.6032	29.7498	22.548	23.1771	29.8019	22.8724	23.1421	0.244672	0.271422	0.146989	0.340432	0.663626	0.0990259	0.316377	0.197649	0.196805
ENSG00000029534	ANK1	protein_coding	chr8	41653220	41896762	-1	EnsDb.Hsapiens.v106	0.426338	0.524467	0.338021	0.163768	0.832461	0.613846	0.0804588	0.885878	0.649984	0.223231	0.78708	0.623375	0.0134173	0.9937	0.976091	0.0602255	0.907347	0.644605	-0.125358	0.880628	0.128317	0.887681	-0.072017	0.941283	4.52769	5.53677	3.61967	3.7064	2.88162	2.83386	3.61557	5.16155	4.2086	-1.09491	-1.10529	-1.22048	-1.33708	-0.294616	-1.66914	-1.33277	-1.19875	-1.25179
ENSG00000029559	IBSP	protein_coding	chr4	87799554	87812435	1	EnsDb.Hsapiens.v106	-0.0109468	NA	0.988271	-0.00626823	NA	0.952033	-0.00177126	NA	0.963764	-0.0463162	NA	0.701601	-0.0039419	NA	0.819633	-0.00553686	NA	0.877821	-0.0103917	NA	-0.0050517	NA	-0.00108294	NA	0	0	0	0	0.00885857	0.0266863	0	0	0	#NAME?	#NAME?	#NAME?	#NAME?	#NAME?	#NAME?	#NAME?	#NAME?	#NAME?
ENSG00000029639	TFB1M	protein_coding	chr6	155256134	155314493	-1	EnsDb.Hsapiens.v106	0.200568	0.713482	0.546793	0.0337338	0.968125	0.908152	0.0971338	0.874839	0.624603	-0.25253	0.698584	0.503886	-0.126048	0.8791	0.686249	-0.0446705	0.953848	0.789429	-0.0267717	0.966646	-0.491396	0.412449	0.254048	0.666839	10.2714	11.7234	9.96299	8.48747	9.34132	10.6427	12.2766	7.77243	12.581	-0.447023	-0.513689	-0.463322	-0.654273	0.097215	-0.527273	-0.374864	-0.652125	-0.287775
ENSG00000029725	RABEP1	protein_coding	chr17	5282265	5386340	1	EnsDb.Hsapiens.v106	0.0165862	0.96874	0.933016	-0.292621	0.360859	0.131034	0.276292	0.397777	0.110868	-0.713054	0.0217546	0.00386899	-0.835855	0.00770033	0.000605923	0.0897095	0.887212	0.593421	-0.226266	0.559772	-0.42894	0.262268	0.152575	0.869953	24.3513	30.9642	30.5714	21.5808	19.6019	36.9236	24.7387	20.8819	29.349	0.270159	0.277177	0.41296	0.0568028	0.657771	0.448516	0.19083	0.139491	0.388291
ENSG00000029993	HMGB3	protein_coding	chrX	150980509	150990771	1	EnsDb.Hsapiens.v106	2.83623	1.49272e-08	6.60113e-10	1.25811	0.0159255	0.00180351	1.14651	0.0303278	0.00206139	1.61394	0.0100057	0.00147114	1.4459	0.0238921	0.00251699	0.0243768	0.974696	0.872399	2.42862	0.000101454	1.69562	0.00929261	0.167452	0.804921	10.8193	29.9022	3.81721	13.3084	12.4811	3.61974	22.3241	14.3197	3.56069	-0.391151	0.248131	-1.20881	-0.487418	0.474048	-1.31829	0.112053	-0.219829	-1.29234
ENSG00000030066	NUP160	protein_coding	chr11	47778087	47848555	-1	EnsDb.Hsapiens.v106	0.388552	0.167065	0.0672265	0.0824259	0.867141	0.679921	0.246331	0.475733	0.155787	0.0226267	0.973548	0.939101	0.0930391	0.883521	0.693605	-0.0482944	0.942179	0.750725	0.57286	0.0892866	0.462037	0.227132	0.0494871	0.986502	36.8744	45.9091	34.6084	32.02	34.019	31.5732	33.5101	31.6347	21.8654	0.608194	0.594079	0.501867	0.385535	0.930883	0.335832	0.413295	0.463929	0.154697
ENSG00000030110	BAK1	protein_coding	chr6	33572547	33580293	-1	EnsDb.Hsapiens.v106	0.852998	0.0885001	0.0292049	0.376848	0.51243	0.235995	0.206094	0.675236	0.319121	0.836331	0.168503	0.0570942	0.287433	0.700701	0.402072	0.175846	0.700185	0.286738	0.767603	0.207407	0.253156	0.739823	0.150347	0.846307	31.7503	43.4267	21.8693	43.1002	28.587	20.6901	28.4281	19.4324	14.4714	0.486241	0.547354	0.155001	0.571027	0.914945	-0.0431607	0.286371	0.0706628	-0.269624
ENSG00000030304	MUSK	protein_coding	chr9	110668779	110806558	1	EnsDb.Hsapiens.v106	-0.00681851	NA	0.988276	-0.00346234	NA	0.952038	-0.00110933	NA	0.963759	-0.00480193	NA	0.981608	0.0487412	NA	0.863581	-0.0056597	NA	0.845516	-0.00607852	NA	-0.00198761	NA	-0.000687296	NA	0	0	0	0	0.00364581	0	0	0	0	#NAME?	#NAME?	#NAME?	#NAME?	#NAME?	#NAME?	#NAME?	#NAME?	#NAME?
ENSG00000030419	IKZF2	protein_coding	chr2	212999691	213152427	-1	EnsDb.Hsapiens.v106	-0.27818	0.63436	0.455313	0.0090942	0.99185	0.978747	-0.152013	0.76641	0.439222	-1.29677	0.0302129	0.00589019	-0.83313	0.17056	0.036855	-0.102698	0.846506	0.503666	-0.119481	0.871332	0.144169	0.868156	-0.108763	0.924323	16.1816	12.659	16.0456	7.5904	9.86405	22.2353	15.1752	20.1963	17.0156	-0.0589178	-0.441111	-0.0812263	-0.769213	0.160384	-0.171598	-0.175749	0.0915214	-0.0996819
ENSG00000030582	GRN	protein_coding	chr17	44345246	44353106	1	EnsDb.Hsapiens.v106	0.954756	0.0588233	0.0174215	0.907576	0.0765503	0.0136031	-0.0147988	0.984395	0.928826	0.960467	0.116147	0.0346121	0.0268908	0.983768	0.935725	0.479745	0.304524	0.041998	0.393422	0.561835	-0.19519	0.804168	0.255365	0.612459	25.3428	24.6213	11.3984	46.406	20.7528	20.0853	37.5389	20.5343	26.0551	0.299025	0.0929588	-0.354946	0.657206	0.725222	-0.16881	0.499168	0.126022	0.203373
ENSG00000031003	FAM13B	protein_coding	chr5	137937960	138051961	-1	EnsDb.Hsapiens.v106	-0.893822	0.00258058	0.000398538	-0.598674	0.0678308	0.011489	-0.18749	0.666295	0.309763	-1.10895	0.00241298	0.000258886	-0.652625	0.109805	0.0194334	-0.250075	0.598365	0.187058	-0.637447	0.106257	-0.417833	0.379623	-0.106415	0.952716	28.7168	23.7971	45.8145	21.5834	29.1423	49.4779	20.5896	23.579	33.504	0.406425	0.06313	0.717558	0.084151	0.808708	0.629172	0.0462881	0.232954	0.487802
ENSG00000031081	ARHGAP31	protein_coding	chr3	119294383	119420714	1	EnsDb.Hsapiens.v106	-0.112849	0.845619	0.731911	-0.388683	0.413702	0.164089	0.211074	0.649417	0.294296	-0.488714	0.357039	0.172861	-1.19308	0.0151851	0.00140996	0.403951	0.382994	0.0673816	-0.825241	0.0966816	-1.07876	0.0307899	0.124037	0.921086	3.91686	5.07194	5.51172	3.83232	2.20473	5.77433	3.25569	2.59227	6.33062	-1.21148	-1.18595	-0.908895	-1.22051	-0.544951	-0.990386	-1.36793	-1.52305	-0.837594
ENSG00000031691	CENPQ	protein_coding	chr6	49463370	49493107	1	EnsDb.Hsapiens.v106	2.09306	0.00165039	0.000238572	0.96281	0.124793	0.0264411	0.298908	0.456312	0.143254	1.55568	0.0451171	0.00978883	0.912489	0.19331	0.0445147	0.0767896	0.876294	0.563263	2.06683	0.0101308	1.28158	0.0942616	0.0852587	0.928399	8.23984	15.8084	3.03709	17.4078	12.7383	4.25045	20.9741	14.2034	3.67695	-0.606723	-0.264059	-1.36739	-0.323304	0.242209	-1.27456	-0.0406636	-0.311969	-1.56421
ENSG00000031698	SARS1	protein_coding	chr1	109213918	109238182	1	EnsDb.Hsapiens.v106	0.343891	0.130839	0.0483872	0.509749	0.021737	0.00264378	-0.156084	0.657476	0.301808	0.309733	0.314602	0.142537	0.139171	0.76569	0.489551	0.122699	0.808467	0.437529	0.704167	0.00691186	0.699543	0.00983769	-0.0150612	0.997842	101.388	89.051	69.4448	107.708	95.551	85.8654	124.362	126.054	74.9189	1.42926	1.12489	1.04062	1.32886	1.513	1.0963	1.38549	1.56918	1.13073
ENSG00000031823	RANBP3	protein_coding	chr19	5916139	5978142	-1	EnsDb.Hsapiens.v106	-0.136586	0.728761	0.56745	-0.474388	0.151053	0.034554	0.294766	0.419701	0.123105	0.0966435	0.851707	0.719852	-0.384023	0.397072	0.139326	0.378224	0.379973	0.0659649	0.0450517	0.933221	-0.256935	0.628768	0.204687	0.77343	32.9006	43.0591	47.5728	46.6987	31.5309	43.2208	42.8098	33.2715	41.3779	0.515655	0.541441	0.744623	0.690423	0.94862	0.573067	0.596356	0.510652	0.655565
ENSG00000032219	ARID4A	protein_coding	chr14	58298504	58373887	1	EnsDb.Hsapiens.v106	-0.943702	0.00538001	0.000952181	-0.75026	0.0373328	0.00524411	-0.1023	0.865444	0.60768	-1.74713	1.58302e-05	8.08963e-07	-1.20165	0.00453329	0.000316673	-0.260908	0.587951	0.178575	-1.06875	0.0108698	-0.983573	0.0253474	-0.0131797	0.996253	17.8929	16.0495	32.3328	9.70113	13.7721	35.0989	10.7849	11.0814	24.412	0.0197072	-0.251881	0.432561	-0.510591	0.446762	0.408857	-0.439827	-0.410675	0.240445
ENSG00000032389	EIPR1	protein_coding	chr2	3188925	3377830	-1	EnsDb.Hsapiens.v106	1.42833	1.02493e-06	6.42964e-08	0.990866	0.00131802	9.26038e-05	0.296546	0.43169	0.129284	0.935673	0.015209	0.00243813	0.419327	0.381187	0.130368	0.300902	0.506654	0.125564	0.683862	0.0874037	0.237215	0.68264	0.256739	0.686165	12.4957	16.6023	5.91933	19.8102	13.9282	9.80151	17.3886	12.7062	10.3964	-0.270155	-0.2262	-0.860398	0.0342247	0.503465	-0.550955	-0.0858674	-0.265317	-0.45143
ENSG00000032444	PNPLA6	protein_coding	chr19	7534004	7561764	1	EnsDb.Hsapiens.v106	0.445638	0.354139	0.189435	-0.0993041	0.891726	0.725947	0.392599	0.366755	0.0962389	1.65683	0.00145622	0.000141505	-0.0173785	0.987595	0.951691	1.59151	0.00720535	0.000109741	0.181705	0.791866	-0.521207	0.392985	0.452513	0.385003	29.0693	45.7118	31.9763	102.092	28.1452	28.7098	59.0033	30.4627	50.5692	0.41355	0.588136	0.442233	1.22247	0.89873	0.219654	0.841818	0.440029	0.77841
ENSG00000032742	IFT88	protein_coding	chr13	20567138	20691444	1	EnsDb.Hsapiens.v106	-0.167016	0.776204	0.629376	-0.16278	0.809155	0.576466	0.0169343	0.987859	0.93951	-0.601535	0.311791	0.140876	0.0366652	0.97636	0.910748	-0.301848	0.489588	0.112851	-0.909778	0.113548	-0.129448	0.874963	-0.327101	0.521145	4.63015	4.7335	5.45768	3.15869	5.65904	5.47642	2.65996	4.91622	5.66889	-1.08353	-1.23348	-0.921185	-1.45718	-0.0436724	-1.10258	-1.48576	-1.01333	-0.992058
ENSG00000033011	ALG1	protein_coding	chr16	5033702	5087379	1	EnsDb.Hsapiens.v106	0.744853	0.0595252	0.0177013	0.47682	0.282602	0.0889962	0.125809	0.807799	0.499898	0.557055	0.278476	0.119423	0.220578	0.753385	0.47105	0.140658	0.787507	0.401625	-0.0190797	0.974227	-0.0940367	0.90815	0.0421309	0.990281	9.47523	11.1392	6.29993	13.9498	10.8972	8.81231	11.1344	10.3177	11.3248	-0.499639	-0.559068	-0.809192	-0.243008	0.389003	-0.65395	-0.421227	-0.422395	-0.363463
ENSG00000033030	ZCCHC8	protein_coding	chr12	122471599	122501073	-1	EnsDb.Hsapiens.v106	-0.391288	0.299677	0.149527	-0.449346	0.255254	0.0761305	0.0635183	0.918341	0.739514	-0.591091	0.181835	0.0634889	-0.379258	0.471153	0.184842	-0.0910149	0.88781	0.595439	-0.221699	0.675462	-0.181541	0.787888	-0.00870632	0.999503	25.4459	27.2671	36.7793	21.7297	24.9155	34.9189	23.0855	23.3904	27.5406	0.308283	0.174393	0.551658	0.0553567	0.704371	0.376888	0.135134	0.210972	0.312566
ENSG00000033050	ABCF2	protein_coding	chr7	151211484	151227205	-1	EnsDb.Hsapiens.v106	0.092601	0.899507	0.817605	-0.256087	0.702467	0.429947	0.20324	0.664645	0.307642	0.521793	0.460508	0.255448	0.00589901	0.997263	0.987432	0.170355	0.674623	0.261925	-0.126014	0.870846	-0.545634	0.409745	0.170721	0.770872	11.6376	17.0378	15.6345	18.8135	11.2474	11.1618	15.7918	9.17789	18.1288	-0.329826	-0.204329	-0.137373	-0.0693472	0.41564	-0.500688	-0.190661	-0.554194	-0.182427
ENSG00000033100	CHPF2	protein_coding	chr7	151232483	151240979	1	EnsDb.Hsapiens.v106	-0.0893919	0.863586	0.76133	0.0630386	0.923506	0.796676	-0.106167	0.848869	0.574462	0.591512	0.214141	0.0806157	-0.138323	0.837068	0.604527	0.567496	0.222824	0.0234738	-0.324438	0.536275	-0.48689	0.357529	0.104174	0.945911	30.7435	27.126	29.0281	38.1064	20.525	23.6396	30.5466	25.712	39.8351	0.459438	0.170575	0.373267	0.507514	0.730137	0.112215	0.342409	0.299926	0.609729
ENSG00000033122	LRRC7	protein_coding	chr1	69567922	70151945	1	EnsDb.Hsapiens.v106	0.529008	0.385293	0.213419	0.500017	0.265739	0.0808242	-0.042219	0.880494	0.639256	0.223695	0.741321	0.559519	0.133663	0.825942	0.58514	0.00386331	0.993068	0.956143	-0.65294	0.302769	0.319451	0.481394	-0.132738	0.0936438	0.0480863	0.0425416	0.00994099	0.0457235	0.0407928	0.0233153	0.00825741	0.179831	0.0452419	-5.01544	-6.02769	-6.14881	-4.75704	-2.97625	-5.98017	-6.03577	-3.66985	-4.87825
ENSG00000033170	FUT8	protein_coding	chr14	65410592	65744121	1	EnsDb.Hsapiens.v106	1.53091	0.000120781	1.24628e-05	0.678125	0.125813	0.0267329	0.555232	0.187872	0.0307721	1.13486	0.0247913	0.00457405	0.559324	0.318775	0.0967124	0.214607	0.65378	0.238367	1.61167	0.00109757	0.651108	0.245252	0.447468	0.391483	30.2177	52.8171	17.006	48.7024	33.5459	19.7948	53.8303	28.8329	15.8054	0.445422	0.698377	-0.0503605	0.637401	0.890315	-0.0363492	0.773138	0.393845	-0.193469
ENSG00000033178	UBA6	protein_coding	chr4	67612652	67701155	-1	EnsDb.Hsapiens.v106	0.199863	0.801863	0.666727	-0.201853	0.777011	0.529206	0.198236	0.64464	0.289193	-0.331933	0.673891	0.471571	-0.188685	0.814536	0.565042	-0.0165753	0.978352	0.885032	0.271867	0.738637	0.0893911	0.921145	0.0334435	0.986502	31.3103	50.0201	41.3522	57.8154	62.5319	85.4045	78.5078	67.068	57.6854	0.469554	0.651812	0.596336	0.700465	1.10007	0.833372	0.924294	0.95643	0.729969
ENSG00000033327	GAB2	protein_coding	chr11	78215293	78418348	-1	EnsDb.Hsapiens.v106	-0.493429	0.260034	0.122262	-0.184835	0.754908	0.497341	-0.174331	0.728392	0.385946	-0.726363	0.159897	0.0532244	-0.682998	0.209541	0.050368	0.00496206	0.996682	0.981558	-0.13515	0.837474	-0.477457	0.41292	0.188863	0.803637	11.2517	9.03219	13.3615	9.74962	9.66882	17.7449	16.6731	11.8316	18.7016	-0.371107	-0.714358	-0.229083	-0.537041	0.313137	-0.15491	-0.110237	-0.31979	0.0335311
ENSG00000033627	ATP6V0A1	protein_coding	chr17	42458844	42522582	1	EnsDb.Hsapiens.v106	0.917006	0.0409776	0.0110708	1.88136	1.45903e-05	5.46141e-07	-0.699365	0.111242	0.0136653	1.08449	0.0460993	0.010057	0.657638	0.257718	0.0682853	0.124737	0.814312	0.446552	0.0691484	0.924601	-0.157838	0.840081	0.108108	0.932703	7.73096	3.89491	1.90308	6.72726	5.18731	2.78206	4.63313	3.66258	4.35895	-0.662844	-1.39424	-1.75212	-0.840808	-0.0168877	-1.5176	-1.08328	-1.32222	-1.10819
ENSG00000033800	PIAS1	protein_coding	chr15	68054309	68198603	1	EnsDb.Hsapiens.v106	-0.698759	0.0834687	0.0270766	-0.600996	0.156074	0.0361463	-0.0217746	0.979848	0.907697	-1.44213	0.00215952	0.000225694	-0.540563	0.31969	0.0971105	-0.462292	0.304874	0.0422218	-0.429271	0.429759	-0.28458	0.668427	-0.0416991	0.98909	20.9081	20.3292	34.848	14.728	27.0638	44.42	23.8188	25.772	34.0084	0.149062	-0.0663648	0.49854	-0.323348	0.787147	0.552172	0.162451	0.304679	0.503045
ENSG00000033867	SLC4A7	protein_coding	chr3	27372721	27484420	-1	EnsDb.Hsapiens.v106	0.178939	0.787532	0.646303	0.136036	0.861214	0.668197	0.00677974	0.995746	0.975819	-0.257906	0.722215	0.533971	-0.0710347	0.940913	0.821108	-0.0573813	0.923754	0.692165	-0.226095	0.750789	-0.27481	0.711942	0.039803	0.988469	47.0502	47.5264	40.7996	46.2482	54.3699	59.6173	50.0723	44.6478	62.5459	0.806414	0.620907	0.633451	0.589913	0.966776	0.721946	0.668858	0.686766	0.881684
ENSG00000034053	APBA2	protein_coding	chr15	28884483	29118315	1	EnsDb.Hsapiens.v106	-2.09266	4.07525e-12	1.08918e-13	0.134117	0.812031	0.580487	-2.2334	1.1113e-12	1.37627e-15	-1.3465	0.000426309	3.40384e-05	0.742161	0.0768866	0.0117813	-2.19711	2.94896e-08	3.13737e-11	-2.41172	6.36306e-11	0.14032	0.832249	-2.57937	2.203e-11	5.54285	1.12162	4.98283	2.06534	10.1631	5.60045	1.32841	8.54719	7.56058	-0.928508	-2.40081	-0.998334	-1.69393	0.28747	-0.980963	-2.02627	-0.575075	-0.697793
ENSG00000034152	MAP2K3	protein_coding	chr17	21284672	21315232	1	EnsDb.Hsapiens.v106	-0.0691224	0.931913	0.871785	-0.208298	0.758218	0.504168	0.080867	0.868326	0.612466	-0.293416	0.710266	0.517416	-0.464698	0.475974	0.18837	0.0748394	0.846696	0.504088	-0.310427	0.683507	-0.466267	0.464867	0.068526	0.936097	26.3587	34.622	37.7676	31.0221	19.9606	47.5173	23.3832	14.8898	36.6026	0.335804	0.366114	0.524183	0.133145	0.73307	0.334651	0.0328536	-0.300756	0.2867
ENSG00000034239	EFCAB1	protein_coding	chr8	48710789	48735311	-1	EnsDb.Hsapiens.v106	-0.0114533	NA	0.988269	-0.00590506	NA	0.952031	-0.00184681	NA	0.963766	-0.00847472	NA	0.981599	0.052261	NA	0.747389	-0.00646937	NA	0.729824	-0.0496411	NA	-0.024636	NA	-0.001249	NA	0	0	0	0	0.0250259	0	0	0	0.0258166	#NAME?	#NAME?	#NAME?	#NAME?	#NAME?	#NAME?	#NAME?	#NAME?	#NAME?
ENSG00000034510	TMSB10	protein_coding	chr2	84905656	84906671	1	EnsDb.Hsapiens.v106	2.31937	2.25103e-10	7.75693e-12	1.35776	0.000395312	2.30267e-05	0.698715	0.0839744	0.00904555	0.989203	0.0409183	0.00860612	0.592939	0.270125	0.0737764	0.147241	0.787335	0.401228	2.3472	2.51934e-07	1.43025	0.00294708	0.453931	0.38248	3420.96	6449.63	1222.87	5675.55	4421.49	2597.29	7104.87	3930.98	1285.11	4.28335	4.56307	3.22664	4.26098	3.50663	3.68321	4.3675	4.26329	3.35936
ENSG00000034533	ASTE1	protein_coding	chr3	131013875	131027649	-1	EnsDb.Hsapiens.v106	-1.41552	1.97531e-05	1.65429e-06	-0.700506	0.0565985	0.00900682	-0.503295	0.178013	0.0281626	-1.904	3.30669e-06	1.38288e-07	-1.07676	0.0129677	0.0011538	-0.475481	0.299054	0.0406705	-1.17706	0.00506282	-0.459175	0.372873	-0.384273	0.459838	8.39582	5.22215	14.6743	5.14317	8.87659	20.779	5.85451	9.47349	14.2752	-0.601169	-1.15794	-0.155072	-1.00909	0.193928	-0.0271847	-0.947478	-0.492664	-0.190358
ENSG00000034677	RNF19A	protein_coding	chr8	100257060	100336218	-1	EnsDb.Hsapiens.v106	-0.318501	0.404996	0.23038	-0.843824	0.0132605	0.00143468	0.4327	0.243904	0.0468105	-0.458689	0.3178	0.144778	-1.04302	0.0114449	0.000990507	0.391898	0.381606	0.0666592	0.27493	0.591065	-0.751928	0.0900945	0.984918	0.0306676	86.3633	129.75	165.856	131.864	83.2644	190.167	154.894	67.0423	124.575	1.29622	1.4273	1.68964	1.46468	1.355	1.64039	1.55215	1.06421	1.50974
ENSG00000034693	PEX3	protein_coding	chr6	143450805	143490616	1	EnsDb.Hsapiens.v106	-0.17428	0.802048	0.666997	-0.187178	0.790988	0.548299	0.0325065	0.964682	0.864881	-0.290483	0.696643	0.500391	-0.398487	0.569004	0.263709	0.0620172	0.912467	0.657565	0.215614	0.779642	-0.0817914	0.931546	0.100493	0.924047	10.2617	10.9192	12.7853	12.0884	9.92753	16.4204	14.4062	10.345	11.5604	-0.436854	-0.559239	-0.255721	-0.484925	0.143524	-0.343119	-0.287082	-0.479644	-0.450542
ENSG00000034713	GABARAPL2	protein_coding	chr16	75566375	75577881	1	EnsDb.Hsapiens.v106	0.0689957	0.917497	0.846268	-0.0397743	0.956016	0.874967	0.0729074	0.913181	0.725346	0.0734694	0.923535	0.847952	-0.0640159	0.951606	0.84799	0.0613786	0.926411	0.701377	0.216208	0.748066	-0.0822713	0.923256	0.12801	0.902235	83.5148	92.3702	87.3673	92.7148	81.1103	86.7486	95.2636	71.4077	78.4733	1.2715	1.15385	1.2133	1.17954	1.25756	1.0774	1.07917	1.0505	1.12013
ENSG00000034971	MYOC	protein_coding	chr1	171635417	171652688	-1	EnsDb.Hsapiens.v106	NA	NA	NA	NA	NA	NA	NA	NA	NA	NA	NA	NA	NA	NA	NA	NA	NA	NA	NA	NA	NA	NA	NA	NA	0	0	0	0	0	0	0	0	0	#NAME?	#NAME?	#NAME?	#NAME?	#NAME?	#NAME?	#NAME?	#NAME?	#NAME?
ENSG00000035115	SH3YL1	protein_coding	chr2	217730	266398	-1	EnsDb.Hsapiens.v106	-0.976138	0.000906887	0.000119305	-0.653341	0.0428387	0.00625334	-0.214392	0.61525	0.260841	-1.2537	0.000504492	4.14324e-05	-0.63846	0.119683	0.0219744	-0.373663	0.386638	0.0687163	-1.09145	0.00279241	-0.572707	0.181056	-0.282185	0.621434	23.4389	19.038	38.7898	14.4615	21.9185	36.7971	15.0099	21.108	33.8171	0.236711	-0.121122	0.595021	-0.234466	0.663859	0.428136	-0.222353	0.144556	0.499671
ENSG00000035141	FAM136A	protein_coding	chr2	70295975	70302090	-1	EnsDb.Hsapiens.v106	1.06713	0.000399873	4.70587e-05	0.203648	0.661359	0.380084	0.749144	0.0233773	0.00138801	0.490355	0.257391	0.105774	0.0873571	0.915378	0.761266	0.251274	0.599487	0.188125	0.667012	0.101391	0.29018	0.602022	0.192147	0.803363	21.9054	40.3427	18.5137	28.5914	21.0453	19.6099	29.1557	22.4925	17.4478	0.186662	0.489013	0.02939	0.255337	0.646533	-0.0513565	0.310624	0.183631	-0.0358519
ENSG00000035403	VCL	protein_coding	chr10	73995193	74121363	1	EnsDb.Hsapiens.v106	0.208096	0.625045	0.44467	0.136837	0.809155	0.576421	0.0397077	0.954683	0.836302	-0.621461	0.162645	0.0545104	-0.240215	0.69596	0.396306	-0.199546	0.69527	0.281704	-0.360906	0.45865	0.119867	0.872476	-0.306338	0.594618	10.1364	10.5832	9.02403	6.75163	8.88044	11.0103	6.92478	10.2941	9.24931	-0.441525	-0.603089	-0.524528	-0.790918	0.271964	-0.474056	-0.764711	-0.431849	-0.53004
ENSG00000035499	DEPDC1B	protein_coding	chr5	60596912	60700190	-1	EnsDb.Hsapiens.v106	5.49517	1.03036e-46	2.48986e-49	3.67455	7.74623e-21	2.82978e-23	1.68298	3.82116e-06	2.81952e-08	4.27958	4.83828e-20	2.51013e-22	4.05278	7.06206e-18	2.43428e-20	0.0940606	0.883439	0.582232	4.73123	2.01606e-24	4.04082	1.11071e-17	0.351457	0.521145	8.34888	28.9793	0.619128	19.2326	16.5827	0.92979	23.1954	14.531	0.807831	-0.596905	0.22087	-2.56853	-0.046901	0.49267	-2.34032	0.118152	-0.184862	-2.48963
ENSG00000035664	DAPK2	protein_coding	chr15	63907036	64072033	-1	EnsDb.Hsapiens.v106	-0.967262	0.093005	0.0311275	-1.03512	0.0715432	0.0123338	0.0626592	0.922021	0.749654	-0.947738	0.162383	0.0543298	-0.451917	0.510492	0.214094	-0.0936854	0.838891	0.48848	-1.49674	0.0302154	-1.59691	0.0265598	0.033413	0.98849	1.01614	1.16293	2.65454	1.0237	1.38858	2.4853	0.953527	0.840411	3.46233	-2.30794	-2.39811	-1.5794	-2.29337	-0.797731	-1.68019	-2.26443	-2.4366	-1.32649
ENSG00000035681	NSMAF	protein_coding	chr8	58583508	58659853	-1	EnsDb.Hsapiens.v106	-0.280026	0.505118	0.318828	-0.281727	0.555465	0.270714	0.0205311	0.981614	0.916692	-0.099522	0.875831	0.759008	0.0877205	0.917744	0.767975	-0.102576	0.868515	0.547045	0.113805	0.852873	0.184717	0.792089	-0.0466939	0.986502	35.9481	36.7916	45.8574	30.7197	36.1863	33.4299	33.2786	36.0472	30.3482	0.585364	0.414106	0.722787	0.28957	0.906428	0.350793	0.407774	0.564896	0.380896
ENSG00000035687	ADSS2	protein_coding	chr1	244408494	244451909	-1	EnsDb.Hsapiens.v106	-0.624207	0.0961491	0.032454	-0.670726	0.0808223	0.0145563	0.0639661	0.926338	0.761101	-1.27996	0.00312491	0.00035294	-1.19296	0.00721713	0.000559739	-0.0204858	0.980574	0.900466	-0.86487	0.054284	-0.739945	0.122603	-0.0265273	0.995261	54.2302	58.0229	93.3484	39.4043	40.8148	104.476	36.9052	38.7225	72.6156	0.921834	0.781333	1.26543	0.497397	0.99259	1.1938	0.462548	0.61097	1.07788
ENSG00000035720	STAP1	protein_coding	chr4	67558727	67607337	1	EnsDb.Hsapiens.v106	1.33079	0.0303764	0.00770163	0.995239	0.101557	0.0198458	0.0605366	0.913465	0.727004	0.966237	0.168974	0.0573295	1.0842	0.12147	0.0224987	-0.0504661	0.927522	0.70462	2.49562	0.000900679	1.75714	0.0226079	0.115513	0.889148	1.50347	1.72996	0.565296	4.22801	5.11887	1.67974	8.5676	5.6486	1.17809	-1.99586	-2.04367	-2.64494	-1.41071	-0.170155	-1.9425	-0.672242	-1.06302	-2.24514
ENSG00000035862	TIMP2	protein_coding	chr17	78852977	78925387	-1	EnsDb.Hsapiens.v106	-0.789278	0.0731892	0.0229426	-1.00028	0.0223859	0.00274348	0.142117	0.790575	0.474252	-1.04296	0.0490442	0.0109258	-0.812758	0.138585	0.0273185	-0.0586103	0.933051	0.727805	-0.984434	0.0629183	-1.38765	0.0100383	0.156365	0.855053	1.50039	1.82299	3.38059	1.63439	1.82029	3.77469	1.84999	1.34489	4.12434	-1.99141	-2.00136	-1.29978	-1.93817	-0.583037	-1.28684	-1.75553	-2.0669	-1.18795
ENSG00000035928	RFC1	protein_coding	chr4	39287456	39366375	-1	EnsDb.Hsapiens.v106	0.366683	0.447912	0.266916	-0.118201	0.857018	0.660017	0.352864	0.416054	0.121027	-0.142838	0.84355	0.706875	0.223115	0.756068	0.475385	-0.187678	0.689105	0.275734	0.326902	0.594106	0.00406527	0.996073	0.136204	0.895086	38.8362	58.6893	43.6673	32.2347	46.0405	36.4668	40.5346	30.7598	30.5953	0.64229	0.778758	0.676315	0.362193	0.890011	0.415438	0.549737	0.431965	0.376404
ENSG00000036054	TBC1D23	protein_coding	chr3	100260992	100325251	1	EnsDb.Hsapiens.v106	-0.828769	0.141269	0.0535964	-0.527546	0.344233	0.121412	-0.0715949	0.905125	0.702792	-0.879347	0.179882	0.0625271	-0.591839	0.362767	0.119476	-0.0416453	0.943939	0.759456	-0.239454	0.746232	-0.116798	0.895447	-0.0249137	0.994699	19.7038	17.1053	34.9718	19.4864	22.4089	45.408	20.316	22.2296	26.1118	0.0933511	-0.201266	0.492372	-0.0467012	0.55205	0.47084	-0.0207043	0.0941564	0.121304
ENSG00000036257	CUL3	protein_coding	chr2	224470150	224585397	-1	EnsDb.Hsapiens.v106	-0.116871	0.84289	0.727604	-0.366226	0.489754	0.217792	0.183992	0.722103	0.376655	-0.785307	0.162422	0.0543934	-0.366011	0.577671	0.272423	-0.137827	0.790409	0.40849	-0.0817477	0.914771	-0.116216	0.899817	0.021832	0.995687	44.6631	57.4477	63.4444	34.0094	45.402	66.5897	39.9738	38.0287	42.8843	0.761686	0.768253	0.922199	0.361247	0.978673	0.83365	0.533639	0.597983	0.654348
ENSG00000036448	MYOM2	protein_coding	chr8	2045046	2165552	1	EnsDb.Hsapiens.v106	1.38022	0.0252064	0.00606192	0.376368	0.548322	0.264474	0.378859	0.366755	0.0962567	-0.0194196	0.979292	0.955289	-0.0400008	0.971415	0.8955	0.0116083	0.990312	0.939917	-1.07655	0.123868	-1.49696	0.0450962	0.0955235	0.916874	1.17855	2.3145	0.740854	3.46188	3.31707	3.5034	2.2246	1.52269	6.11638	-2.19246	-1.82956	-2.89075	-1.33552	-0.303703	-1.41893	-1.61871	-1.94851	-0.844296
ENSG00000036473	OTC	protein_coding	chrX	38352586	38421446	1	EnsDb.Hsapiens.v106	-0.00678154	NA	0.988276	-0.00342063	NA	0.952038	-0.00116477	NA	0.963759	-0.00470444	NA	0.981609	-0.00285167	NA	0.959177	-0.00065047	NA	0.977569	-0.0060339	NA	0.0433287	NA	-0.00528014	NA	0	0	0	0	0	0	0	0.0145663	0	#NAME?	#NAME?	#NAME?	#NAME?	#NAME?	#NAME?	#NAME?	#NAME?	#NAME?
ENSG00000036530	CYP46A1	protein_coding	chr14	99684298	99727301	1	EnsDb.Hsapiens.v106	-0.132561	0.863544	0.761126	-0.133789	0.804501	0.56912	0.0250496	0.936281	0.788881	0.460562	0.425002	0.226297	0.177205	0.729794	0.439948	0.031117	NA	0.643489	-0.352869	0.570661	0.110793	0.844288	-0.0754412	0.663908	0.0177261	0.0230293	0.0309586	0.114303	0.0613815	0.0241647	0.0113907	0.0662806	0.0357811	#NAME?	-5.57347	-5.129	#NAME?	-2.76542	-5.13103	-5.70305	-4.47911	#NAME?
ENSG00000036549	ZZZ3	protein_coding	chr1	77562416	77683419	-1	EnsDb.Hsapiens.v106	-0.100207	0.875181	0.778531	0.0163902	0.987076	0.966449	-0.0602367	0.921121	0.746429	-0.479677	0.451147	0.247165	-0.079892	0.927944	0.792332	-0.139222	0.765558	0.371208	-0.0768976	0.919741	0.00463232	0.997766	-0.0271363	0.994699	33.1039	29.8868	32.6662	24.3567	34.4697	38.182	26.7013	28.8282	28.723	0.518893	0.2215	0.463557	0.0534967	0.804206	0.423866	0.237487	0.341048	0.288829
ENSG00000036565	SLC18A1	protein_coding	chr8	20144855	20183206	-1	EnsDb.Hsapiens.v106	-0.0817865	NA	0.521632	-0.0374617	NA	0.492108	-0.00261384	NA	0.963771	-0.0121899	NA	0.981594	0.033608	NA	0.909507	-0.0056204	NA	0.891233	-0.0146576	NA	0.0394108	NA	-0.00595935	NA	0	0	0.0687126	0	0.0102847	0	0	0.0189731	0	#NAME?	#NAME?	#NAME?	#NAME?	#NAME?	#NAME?	#NAME?	#NAME?	#NAME?
ENSG00000036672	USP2	protein_coding	chr11	119355215	119381711	-1	EnsDb.Hsapiens.v106	-0.258928	0.737148	0.57829	-1.99925	0.0352176	0.00486416	0.347759	0.160956	0.0242037	-0.520845	0.454199	0.249766	-0.266691	0.648737	0.342205	-0.0200696	0.96575	0.831406	0.177365	0.817844	-0.0617703	0.932508	0.0492649	0.941223	0.0640156	0.336138	0.48688	0.120895	0.145597	0.340944	0.152353	0.081097	0.10427	-4.60859	-3.65181	-2.91069	-3.87643	-1.87537	-3.73577	-3.68741	-4.28347	-4.37728
ENSG00000036828	CASR	protein_coding	chr3	122183668	122291629	1	EnsDb.Hsapiens.v106	0.747727	0.278378	0.134554	-0.113006	0.873928	0.693352	0.457543	0.252598	0.0496163	5.03513	1.31342e-05	6.55518e-07	3.66119	0.00196808	0.000113362	0.166182	0.579839	0.172405	5.76188	1.16645e-06	0.58476	0.33883	3.73193	0.000990821	0.303314	0.800012	0.423148	0.752837	0.323421	0.0126959	1.03468	0.0572198	0.0105211	-3.39634	-2.67352	-3.09623	-2.50649	-1.45802	#NAME?	-2.30621	-4.63723	#NAME?
ENSG00000037042	TUBG2	protein_coding	chr17	42659284	42667006	1	EnsDb.Hsapiens.v106	-0.835013	0.0236359	0.00559969	0.013341	0.98475	0.960642	-0.738941	0.0536448	0.00461125	0.236631	0.679341	0.478097	0.242979	0.713596	0.417787	-0.0165993	0.986653	0.921185	-0.237828	0.668847	-0.00796318	0.992968	-0.112892	0.935378	4.66874	2.45857	4.61334	3.48263	3.56298	2.84389	3.36164	4.08561	4.08669	-1.06928	-1.77344	-1.03891	-1.30051	-0.207006	-1.49339	-1.33079	-1.17596	-1.17001
ENSG00000037241	RPL26L1	protein_coding	chr5	172958729	172969771	1	EnsDb.Hsapiens.v106	1.45984	0.00219732	0.000331122	0.360727	0.529822	0.249228	0.741877	0.11402	0.014157	0.587926	0.341315	0.161689	0.233119	0.765396	0.488471	0.112381	0.834363	0.478119	1.55122	0.00783134	0.546138	0.392327	0.329677	0.504249	18.7732	40.0003	13.0952	28.787	22.1184	17.0038	46.4945	24.1609	13.5161	0.0507501	0.480093	-0.235538	0.166649	0.641489	-0.142878	0.614904	0.197485	-0.313139
ENSG00000037280	FLT4	protein_coding	chr5	180601506	180649624	-1	EnsDb.Hsapiens.v106	-0.669151	0.325533	0.167636	0.121926	0.882516	0.708625	-0.365883	0.331085	0.0797265	0.407614	0.598093	0.386069	0.592305	0.377658	0.128245	-0.0749434	0.849072	0.509361	0.38197	0.62372	1.05314	0.156571	-0.154657	0.680295	0.985843	0.414756	0.821572	0.727788	1.07715	0.420529	0.699579	1.60277	0.432792	-2.34148	-3.2283	-2.35294	-2.76246	-0.816276	-3.20473	-2.48808	-1.98005	-3.01384
ENSG00000037474	NSUN2	protein_coding	chr5	6599239	6633291	-1	EnsDb.Hsapiens.v106	0.455683	0.433063	0.254153	-0.0270403	0.974223	0.927717	0.262424	0.565921	0.218236	0.205878	0.787964	0.624485	0.0849399	0.931344	0.800997	0.0352011	0.961015	0.812209	0.335024	0.638803	0.0443906	0.96203	0.0892829	0.944983	41.6995	63.7058	43.0231	36.6898	33.1832	29.8235	38.6157	29.4889	27.8866	0.70917	0.85551	0.673734	0.495191	0.986001	0.241735	0.403333	0.309532	0.305585
ENSG00000037637	FBXO42	protein_coding	chr1	16246840	16352480	-1	EnsDb.Hsapiens.v106	-0.502481	0.271676	0.129962	-0.440345	0.361016	0.131196	-0.000680245	0.998718	0.995596	-0.179289	0.784343	0.619428	-0.493345	0.40281	0.14221	0.1769	0.738888	0.332323	-0.849754	0.10548	-0.798809	0.142905	0.0124109	0.999374	9.12616	9.11507	13.5714	13.4979	9.84447	15.7847	8.50778	8.32183	17.0438	-0.523366	-0.709746	-0.216641	-0.3436	0.329448	-0.20096	-0.614821	-0.602864	-0.0681831
ENSG00000037749	MFAP3	protein_coding	chr5	154038959	154220478	1	EnsDb.Hsapiens.v106	-0.120653	0.824198	0.699917	0.0296473	0.972567	0.921707	-0.0939689	0.876937	0.628471	-0.565143	0.298516	0.132261	-0.123246	0.888465	0.705575	-0.20339	0.671855	0.259257	0.0900581	0.90325	0.225896	0.764147	-0.0729124	0.971506	18.0179	15.9116	17.5695	12.232	17.4809	19.686	14.7619	17.1574	13.7242	0.0274057	-0.25712	-0.0137251	-0.393741	0.467194	-0.0531171	-0.222179	-0.0760864	-0.259772
ENSG00000037757	MRI1	protein_coding	chr19	13764522	13774282	1	EnsDb.Hsapiens.v106	-0.0633735	0.895695	0.811238	0.0586926	0.929284	0.81067	-0.0900558	0.877483	0.631572	0.378748	0.428767	0.229276	-0.00577746	0.993225	0.974468	0.235955	0.630821	0.216031	-0.857599	0.0383163	-0.406608	0.435012	-0.223641	0.757955	12.4269	11.266	11.8292	22.8457	16.7678	16.8864	12.6467	17.1334	24.5083	-0.274	-0.535099	-0.321951	0.131422	0.568781	-0.144969	-0.368573	-0.0379456	0.245013
ENSG00000037897	METTL1	protein_coding	chr12	57768471	57772119	-1	EnsDb.Hsapiens.v106	0.939297	0.0722438	0.0225834	0.258404	0.689064	0.412639	0.332458	0.45549	0.142447	0.569067	0.386059	0.194442	0.591477	0.353949	0.115055	-0.0349273	0.950706	0.780009	1.41828	0.0265543	1.69857	0.0111137	-0.0769858	0.958099	6.18159	10.095	4.69123	5.7108	6.41887	3.29859	6.82016	8.57171	2.09212	-0.849265	-0.63436	-1.09692	-0.924256	0.131728	-1.43024	-0.812148	-0.572198	-1.70632
ENSG00000037965	HOXC8	protein_coding	chr12	54008985	54012769	1	EnsDb.Hsapiens.v106	-0.0112798	NA	0.988269	-0.00576224	NA	0.952031	-0.00192706	NA	0.963766	-0.0083969	NA	0.9816	0.0576484	NA	0.684655	-0.00678015	NA	0.667594	-0.0453464	NA	-0.0224306	NA	-0.00121212	NA	0	0	0	0	0.024046	0	0	0	0.00852217	#NAME?	#NAME?	#NAME?	#NAME?	#NAME?	#NAME?	#NAME?	#NAME?	#NAME?
ENSG00000038002	AGA	protein_coding	chr4	177430774	177442437	-1	EnsDb.Hsapiens.v106	0.298185	0.509719	0.32311	0.382072	0.410396	0.162153	-0.0792304	0.898872	0.681521	-0.27402	0.640996	0.433649	0.0717195	0.937684	0.813321	-0.185546	0.717424	0.307266	0.233781	0.68904	0.527454	0.335822	-0.168333	0.843306	16.4107	14.9014	11.7901	10.6561	14.4253	13.5212	14.7816	19.6797	12.1243	-0.048813	-0.31149	-0.318147	-0.462037	0.430001	-0.36974	-0.2363	0.0696676	-0.358446
ENSG00000038210	PI4K2B	protein_coding	chr4	25160663	25279204	1	EnsDb.Hsapiens.v106	0.51005	0.335291	0.17536	-0.0516419	0.949612	0.858229	0.359111	0.423445	0.124988	0.253926	0.718539	0.527941	0.219523	0.785217	0.518443	-0.00107102	0.997382	0.988483	0.877795	0.139683	0.609073	0.331387	0.0500196	0.984979	33.1703	53.2394	35.0443	40.0153	40.2555	31.5467	40.5831	35.815	19.0602	0.519802	0.704779	0.497699	0.500211	0.888172	0.282046	0.521797	0.498533	-0.0345701
ENSG00000038219	BOD1L1	protein_coding	chr4	13568738	13627725	-1	EnsDb.Hsapiens.v106	-0.355532	0.443	0.262661	-0.324263	0.519513	0.241229	0.00655568	0.992026	0.958868	-0.859101	0.0894927	0.0241294	-0.288001	0.662031	0.356797	-0.252944	0.593022	0.182081	-0.755877	0.139357	-0.460917	0.433851	-0.0949536	0.957634	19.7538	20.0157	26.5606	12.3841	18.728	24.909	12.9311	15.4161	24.0121	0.0995079	-0.0906554	0.301465	-0.364473	0.617671	0.157191	-0.34264	-0.158214	0.236674
ENSG00000038274	MAT2B	protein_coding	chr5	163503114	163519558	1	EnsDb.Hsapiens.v106	-0.536344	0.107275	0.0373127	-0.312325	0.452615	0.189424	-0.140833	0.767371	0.440949	-0.73542	0.0625928	0.0150229	-0.590512	0.171332	0.0371972	-0.059051	0.933051	0.726691	-0.0763502	0.885365	-0.0404633	0.953554	-0.0173255	0.996128	114.868	99.2028	147.421	72.8255	79.0655	128.484	88.0891	90.307	93.7455	1.52961	1.21121	1.61539	1.00444	1.33694	1.39737	1.11842	1.2955	1.25705
ENSG00000038295	TLL1	protein_coding	chr4	165873237	166104457	1	EnsDb.Hsapiens.v106	-0.0201531	NA	0.98826	-0.0100362	NA	0.952022	-0.00327109	NA	0.963776	0.0554652	NA	0.874154	0.0550793	NA	0.584659	-0.00442896	NA	0.699298	-0.0497557	NA	-0.00155854	NA	-0.00573678	NA	0	0	0	0.00327714	0.0244554	0	0	0.00374554	0.00770843	#NAME?	#NAME?	#NAME?	#NAME?	#NAME?	#NAME?	#NAME?	#NAME?	#NAME?
ENSG00000038358	EDC4	protein_coding	chr16	67873052	67884499	1	EnsDb.Hsapiens.v106	-0.169767	0.753547	0.599289	-0.208209	0.718849	0.449442	0.0455975	0.947853	0.817411	0.478115	0.411833	0.214965	-0.122313	0.885746	0.698739	0.328243	0.472938	0.103701	-0.262766	0.682419	-0.579396	0.327866	0.163967	0.842967	30.8471	32.8831	38.0331	50.4479	29.0578	33.1257	37.6805	26.8885	47.479	0.463976	0.321701	0.579841	0.722276	0.921171	0.334887	0.492151	0.332612	0.708168
ENSG00000038382	TRIO	protein_coding	chr5	14143342	14532128	1	EnsDb.Hsapiens.v106	0.173363	0.777108	0.630595	-0.561247	0.257914	0.0773368	0.627696	0.16242	0.024555	-0.542463	0.368503	0.181839	0.123847	0.888091	0.704717	-0.335669	0.43661	0.0863146	-0.663723	0.257946	-0.169509	0.832635	-0.168379	0.814584	1.67092	3.23408	2.80889	1.62895	3.02346	2.62494	1.68743	2.48592	3.0101	-1.94365	-1.55421	-1.43771	-1.92364	-0.418506	-1.56313	-1.83531	-1.5805	-1.41948
ENSG00000038427	VCAN	protein_coding	chr5	83471618	83582303	1	EnsDb.Hsapiens.v106	-2.18067	0.0170435	0.00375272	-0.734601	0.216635	0.0592334	-0.136981	0.649417	0.294284	-4.65505	0.000215694	1.53755e-05	-3.99636	0.00123259	6.55893e-05	-0.0401735	0.894345	0.61037	-5.41425	7.66774e-06	-6.63989	1.18928e-07	0.0748468	0.855409	0.219444	0.110875	0.766623	0.166197	0.22885	5.84282	0.177296	0.078566	10.8023	-3.71968	-4.38627	-2.72799	#NAME?	-1.63786	-0.994786	-3.79253	-4.3631	-0.39665
ENSG00000038532	CLEC16A	protein_coding	chr16	10944564	11182186	1	EnsDb.Hsapiens.v106	0.164201	0.790963	0.651127	-0.0187606	0.975301	0.931898	0.11138	0.856469	0.59063	0.499841	0.405223	0.209791	0.125146	0.895812	0.718599	0.148307	0.765558	0.371019	0.0492799	0.950156	-0.24784	0.742305	0.137528	0.884617	11.911	13.9471	12.2122	19.0957	13.8403	12.1501	15.9543	11.6336	15.2878	-0.309148	-0.362462	-0.29189	-0.0197176	0.518332	-0.418287	-0.194956	-0.383047	-0.147189
ENSG00000038945	MSR1	protein_coding	chr8	16107878	16567490	-1	EnsDb.Hsapiens.v106	-2.87024	0.0376126	0.00995985	-2.88549	0.043574	0.0063912	-0.00418471	0.978557	0.899717	-6.81673	0.00174692	0.000174556	-7.02403	0.00203916	0.000118833	-0.00288484	0.989976	0.937839	-7.8107	0.000434267	-7.6967	0.000912964	-0.00289336	0.999503	0	0	0.0783699	0	0	0.751447	0	0	0.985243	#NAME?	#NAME?	-4.31633	#NAME?	#NAME?	-2.50304	#NAME?	#NAME?	-2.28021
ENSG00000039068	CDH1	protein_coding	chr16	68737292	68835537	1	EnsDb.Hsapiens.v106	-1.82016	0.00439585	0.000743094	-2.86275	1.80516e-05	6.95482e-07	0.338353	0.394611	0.109512	-0.312786	0.682152	0.482264	-1.40524	0.0659325	0.00950817	0.291465	0.360457	0.0591506	-2.1475	0.00666987	-2.906	0.000652897	0.104798	0.876525	0.664583	1.34166	5.80138	1.87361	0.674586	2.714	0.447275	0.271881	2.65886	-2.66447	-2.27429	-1.15538	-1.8045	-1.10586	-1.6527	-2.8394	-3.34428	-1.50861
ENSG00000039123	MTREX	protein_coding	chr5	55307989	55425579	1	EnsDb.Hsapiens.v106	0.1423	0.838506	0.720983	-0.128221	0.867024	0.679631	0.152722	0.767371	0.441182	-0.211948	0.774942	0.606336	-0.328796	0.646672	0.339416	0.0657923	0.913149	0.66	0.167348	0.827598	-0.0366227	0.963492	0.0727695	0.967123	33.2808	43.128	38.2448	44.9628	37.5177	55.6401	49.1206	39.7	41.8123	0.524412	0.542278	0.574667	0.487242	0.885673	0.648499	0.636393	0.614576	0.587341
ENSG00000039139	DNAH5	protein_coding	chr5	13690328	14011818	-1	EnsDb.Hsapiens.v106	-0.0204002	NA	0.988256	-0.0100294	NA	0.952018	-0.00307291	NA	0.963779	-0.0334988	NA	0.943143	0.0478811	NA	0.67991	-0.00699787	NA	0.62965	-0.0534799	NA	-0.00250026	NA	-0.00627961	NA	0	0	0	0	0.01765	0.00128364	0	0.0106995	0.0269226	#NAME?	#NAME?	#NAME?	#NAME?	-3.194	#NAME?	#NAME?	#NAME?	#NAME?
ENSG00000039319	ZFYVE16	protein_coding	chr5	80408013	80483379	1	EnsDb.Hsapiens.v106	-1.18039	0.0379236	0.0100551	-0.947679	0.0953274	0.0183275	-0.0391488	0.952186	0.829002	-0.886644	0.187411	0.0662331	-0.707202	0.275688	0.0764241	-0.0191726	0.991451	0.946094	-0.648315	0.345494	-0.465658	0.491516	-0.00959664	0.998611	8.9056	8.20661	21.7201	12.117	12.5177	28.408	9.98023	10.3522	18.9252	-0.543326	-0.789027	0.126646	-0.345772	0.0841152	0.084173	-0.552236	-0.465583	-0.119117
ENSG00000039523	RIPOR1	protein_coding	chr16	67518418	67546788	1	EnsDb.Hsapiens.v106	-0.284743	0.693046	0.522857	0.147857	0.852124	0.650894	-0.196585	0.630771	0.275062	0.329293	0.679484	0.478723	-0.145987	0.864303	0.653996	0.150075	0.661184	0.247377	-0.284672	0.711103	-0.442599	0.519952	0.0696394	0.948725	14.5495	8.77359	11.7988	20.9822	10.8738	14.0143	10.1577	7.15232	14.4915	-0.152939	-0.751141	-0.346192	-0.159008	0.38262	-0.46024	-0.552554	-0.812834	-0.336469
ENSG00000039537	C6	protein_coding	chr5	41142116	41261438	-1	EnsDb.Hsapiens.v106	NA	NA	NA	NA	NA	NA	NA	NA	NA	NA	NA	NA	NA	NA	NA	NA	NA	NA	NA	NA	NA	NA	NA	NA	0	0	0	0	0	0	0	0	0	#NAME?	#NAME?	#NAME?	#NAME?	#NAME?	#NAME?	#NAME?	#NAME?	#NAME?
ENSG00000039560	RAI14	protein_coding	chr5	34656328	34832612	1	EnsDb.Hsapiens.v106	-0.681728	0.310369	0.156932	-0.0974773	0.888609	0.718783	-0.12988	0.626735	0.271899	-1.06218	0.18353	0.0642996	-0.0711596	0.926822	0.789199	-0.134069	0.500771	0.121723	0.242199	0.747083	-0.295345	0.615506	0.121873	0.582006	0.295001	0.189348	0.41628	0.0743379	0.289747	0.368121	0.285062	0.0678073	0.16643	-3.30818	-4.09782	-3.25219	-4.32824	-1.58438	-3.34771	-3.49606	-4.43659	-3.74436
ENSG00000039600	SOX30	protein_coding	chr5	157625679	157671480	-1	EnsDb.Hsapiens.v106	0.218426	0.789876	0.649621	-0.102119	0.88478	0.712143	0.120113	0.726597	0.382845	-0.616149	0.383463	0.192671	0.0978937	0.90438	0.737795	-0.149431	NA	0.0991517	0.78475	0.312142	0.2178	0.738253	0.068594	0.919414	0.0479204	0.086923	0.0610336	0.0258044	0.12527	0.096295	0.159985	0.0906993	0.0471094	-4.94523	-4.45511	-4.41224	-5.05293	-2.13503	#NAME?	-3.59497	-4.20958	-4.7026
ENSG00000039650	PNKP	protein_coding	chr19	49859882	49878351	-1	EnsDb.Hsapiens.v106	-0.339011	0.545608	0.358359	-0.032969	0.96724	0.903761	-0.161998	0.758041	0.424849	0.788169	0.196839	0.0713624	0.229453	0.770085	0.496468	0.186772	0.673818	0.261082	-0.38718	0.557951	-0.262393	0.729587	-0.0195506	0.995687	50.1251	38.972	52.0768	64.2613	41.628	31.9856	42.4357	44.8532	60.8143	0.854113	0.440343	0.812821	0.865914	1.1107	0.29164	0.576179	0.740066	0.922587
ENSG00000039987	BEST2	protein_coding	chr19	12751702	12758458	1	EnsDb.Hsapiens.v106	0.058588	NA	0.796689	-0.0347259	NA	0.753838	0.0205983	NA	0.565153	0.0839047	NA	0.684883	0.0273176	NA	0.918255	0.0100432	NA	0.762701	-0.0191611	NA	-0.00934057	NA	-0.00226072	NA	0	0.0553761	0.0333363	0.0544876	0.0119092	0	0	0	0	#NAME?	#NAME?	#NAME?	#NAME?	#NAME?	#NAME?	#NAME?	#NAME?	#NAME?
ENSG00000040199	PHLPP2	protein_coding	chr16	71637835	71724701	-1	EnsDb.Hsapiens.v106	-0.482102	0.110989	0.0390882	-0.844274	0.00314988	0.000254884	0.302282	0.397153	0.11063	-1.04157	0.00238789	0.000255327	-1.05113	0.00242275	0.00014745	0.0234016	0.979079	0.893963	-0.474389	0.223249	-0.618803	0.115925	0.106314	0.945121	5.18198	6.82136	9.73499	5.20648	5.06297	11.2776	5.40595	4.72593	7.75419	-0.993661	-0.937018	-0.46238	-0.986992	-0.0407886	-0.44416	-0.958224	-1.05767	-0.659902
ENSG00000040275	SPDL1	protein_coding	chr5	169583636	169604778	1	EnsDb.Hsapiens.v106	2.11437	5.02425e-06	3.67634e-07	0.677744	0.179402	0.0444488	1.07135	0.0302629	0.00205045	1.80244	0.00199601	0.000204416	1.51112	0.011386	0.000983639	0.0658983	0.917014	0.67104	2.27705	8.01282e-05	1.2997	0.0324467	0.290567	0.567837	13.3709	34.2424	7.22033	20.7358	17.7327	5.13972	29.4732	16.0676	5.28924	-0.217677	0.350888	-0.700945	-0.0963686	0.502693	-1.09652	0.3183	-0.0853541	-1.06624
ENSG00000040341	STAU2	protein_coding	chr8	73420369	73747708	-1	EnsDb.Hsapiens.v106	0.940718	0.0868987	0.0285206	0.410405	0.489819	0.217888	0.191952	0.69035	0.337571	0.354568	0.622819	0.412628	0.490431	0.473201	0.186354	-0.0715524	0.895317	0.615347	0.985639	0.133727	0.378833	0.598128	0.127788	0.861098	27.0014	38.0742	17.3423	28.6372	35.745	20.0009	46.1275	30.5024	18.8908	0.355017	0.441494	-0.0565962	0.0931317	0.815069	-0.0429345	0.540563	0.415334	-0.0331719
ENSG00000040487	SLC66A1	protein_coding	chr1	19312326	19329300	1	EnsDb.Hsapiens.v106	1.07713	0.00636935	0.00115714	1.18354	0.00283548	0.000225045	-0.0806221	0.893722	0.670905	1.2801	0.00578516	0.000747644	0.162178	0.835759	0.602861	0.897684	0.0806513	0.0040057	0.2184	0.713784	0.0353466	0.966845	0.0823425	0.967714	3.01637	2.7146	1.19959	6.99371	3.03506	2.58751	4.20371	3.63461	3.55229	-1.43826	-1.68473	-2.06445	-0.771498	-0.337417	-1.57533	-1.17553	-1.26739	-1.30485
ENSG00000040531	CTNS	protein_coding	chr17	3636459	3663103	1	EnsDb.Hsapiens.v106	0.537415	0.0415843	0.0112909	0.219566	0.554222	0.269581	0.250241	0.46821	0.150774	1.0839	0.000380034	2.95943e-05	-0.31786	0.475077	0.187426	1.40763	1.2324e-05	3.10533e-08	0.778464	0.0136501	-0.244412	0.616608	0.995072	0.00316265	16.217	20.2078	13.6645	23.7195	8.36651	10.8133	19.8473	9.1446	11.1948	-0.0581941	-0.0697943	-0.202829	0.169006	0.232637	-0.491521	0.019685	-0.525748	-0.37153
ENSG00000040608	RTN4R	protein_coding	chr22	20241415	20283246	-1	EnsDb.Hsapiens.v106	0.326126	0.616701	0.435157	2.33535	3.55505e-05	1.48372e-06	-1.84831	0.00134436	3.35964e-05	0.435781	0.521219	0.310947	0.596957	0.358381	0.117048	-0.0830101	0.881381	0.576016	0.929629	0.152198	1.05225	0.110234	-0.0613223	0.974175	1.48414	0.345746	0.254835	0.950834	1.186	0.608723	0.902245	1.08675	0.393783	-2.02798	-3.34397	-3.25033	-2.30556	-0.828185	-2.7749	-2.34663	-2.21728	-3.00991
ENSG00000040633	PHF23	protein_coding	chr17	7235029	7239722	-1	EnsDb.Hsapiens.v106	0.199824	0.711293	0.543911	0.44338	0.364455	0.133139	-0.179591	0.717126	0.370556	0.265575	0.675924	0.473971	-0.202283	0.791932	0.526845	0.25279	0.58688	0.177257	0.0748211	0.916602	-0.136006	0.867664	0.100594	0.94538	29.7504	23.5102	20.0419	27.627	17.8624	21.9024	21.8124	17.7527	20.4902	0.430756	0.0492695	0.0728481	0.261527	0.622847	-0.00229769	0.0939094	0.0042254	0.0699059
ENSG00000040731	CDH10	protein_coding	chr5	24487100	24644978	-1	EnsDb.Hsapiens.v106	-0.00678154	NA	0.988276	-0.00342063	NA	0.952038	-0.00116477	NA	0.963759	-0.00470444	NA	0.981609	-0.00285167	NA	0.959177	-0.00065047	NA	0.977569	-0.0060339	NA	0.0433287	NA	-0.00528014	NA	0	0	0	0	0	0	0	0.0178414	0	#NAME?	#NAME?	#NAME?	#NAME?	#NAME?	#NAME?	#NAME?	#NAME?	#NAME?
ENSG00000040933	INPP4A	protein_coding	chr2	98444854	98594392	1	EnsDb.Hsapiens.v106	0.283539	0.520311	0.334049	0.429108	0.325731	0.111544	-0.120796	0.827971	0.531682	0.585451	0.228667	0.0893194	0.546539	0.286524	0.081232	-0.00619853	0.994058	0.964815	-0.65898	0.170982	-0.403643	0.477212	-0.0861066	0.96268	38.2448	33.1964	26.6712	50.1244	50.7131	31.271	30.0063	34.8557	50.5594	0.638799	0.33198	0.303674	0.698599	1.16992	0.330135	0.334795	0.538735	0.766796
ENSG00000041353	RAB27B	protein_coding	chr18	54717860	54895516	1	EnsDb.Hsapiens.v106	-0.120425	0.871943	0.774513	1.06764	0.0729801	0.0126801	-1.10653	0.0606155	0.00558588	-1.64904	0.0240905	0.00439566	0.294175	0.699562	0.401223	-2.17571	0.0129651	0.000237392	-0.267369	0.722869	0.918528	0.185233	-1.08939	0.128806	2.82598	0.936287	1.0454	0.480052	3.0172	2.00564	1.31266	4.86269	1.75178	-1.47661	-2.56212	-2.17775	-3.34075	-0.522703	-1.76005	-2.043	-1.09262	-1.90897
ENSG00000041357	PSMA4	protein_coding	chr15	78540405	78552417	1	EnsDb.Hsapiens.v106	1.13142	0.0231766	0.00546736	0.537788	0.31487	0.105918	0.246288	0.597288	0.245356	0.359427	0.601169	0.389333	0.22238	0.780934	0.512	0.0317856	0.967068	0.837405	1.65776	0.00607904	1.06191	0.088446	0.147442	0.892784	178.416	259.368	105.965	230.125	212.3	163.936	355.51	253.763	95.29	1.88822	1.98051	1.36037	1.7006	1.79929	1.53167	2.13026	2.08177	1.26326
ENSG00000041515	MYO16	protein_coding	chr13	108596152	109208005	1	EnsDb.Hsapiens.v106	-1.83971	0.0314046	0.0080109	-0.106999	0.885844	0.714154	-0.488693	0.144851	0.0203541	-0.423987	0.562342	0.349251	0.166657	0.827174	0.587736	-0.133012	0.54642	0.150962	-2.93709	0.00987333	0.223007	0.760449	-3.75099	0.00732977	0.18579	0.043879	0.234469	0.0505911	0.149164	0.099733	0.01465	0.323211	0.19344	-3.79569	-5.50515	-3.61923	-4.59671	-2.0401	-4.05148	-5.3893	-3.24579	-3.56514
ENSG00000041802	LSG1	protein_coding	chr3	194640791	194672463	-1	EnsDb.Hsapiens.v106	-0.298907	0.388538	0.21613	-0.282553	0.487561	0.215685	0.00196773	0.99939	0.998739	-0.635804	0.103117	0.0294293	-0.524767	0.212582	0.051454	-0.0382646	0.962015	0.817076	-0.387411	0.348651	-0.17182	0.770165	-0.111269	0.936097	26.8851	26.8946	33.6046	30.2259	31.8104	48.8084	35.7442	41.5215	48.3098	0.3523	0.162916	0.456895	0.354946	0.907944	0.661269	0.46135	0.684713	0.771064
ENSG00000041880	PARP3	protein_coding	chr3	51942345	51948867	1	EnsDb.Hsapiens.v106	0.284169	0.627509	0.447684	1.0381	0.0374971	0.00527845	-0.539728	0.228235	0.0418929	0.994894	0.0976225	0.0271621	0.989026	0.104225	0.0179238	-0.0223088	0.976131	0.877201	0.163226	0.824771	0.362238	0.605691	-0.0961036	0.937946	6.54703	3.46137	2.72018	5.23692	5.53749	2.21484	4.33621	5.6212	3.75023	-0.795675	-1.48984	-1.44305	-1.0326	0.0449997	-1.72716	-1.11871	-0.945087	-1.29772
ENSG00000041982	TNC	protein_coding	chr9	115019575	115118257	-1	EnsDb.Hsapiens.v106	-4.80786	0.00609592	0.00109981	-0.171628	0.660033	0.378835	-0.169095	0.114192	0.0142132	0.572412	0.211051	0.0789566	0.223716	0.487518	0.196851	0.0337848	NA	0.576802	0.669987	0.156682	0.316558	0.228049	0.00203913	0.999503	0.113661	0.00163127	0.234079	0.0573771	0.0285247	0	0.0854695	0.0864998	0	-4.83777	#NAME?	#NAME?	-4.43181	-2.74279	#NAME?	-4.06749	-4.23805	#NAME?
ENSG00000041988	THAP3	protein_coding	chr1	6624868	6635586	1	EnsDb.Hsapiens.v106	-0.49656	0.170971	0.069393	-0.33	0.444812	0.184153	-0.0909196	0.872729	0.621315	-0.116083	0.844106	0.708129	-0.435864	0.380313	0.129779	0.211044	0.66813	0.253965	-0.248475	0.629396	-0.46318	0.357455	0.140363	0.903416	8.63429	7.79895	11.3647	11.0435	8.26093	12.0874	10.6663	8.6793	13.0503	-0.574055	-0.829649	-0.360365	-0.424775	0.199074	-0.393084	-0.473336	-0.591918	-0.248628
ENSG00000042062	RIPOR3	protein_coding	chr20	50586108	50691542	-1	EnsDb.Hsapiens.v106	0.367077	0.596674	0.411884	0.980483	0.116551	0.023995	-0.28328	0.475733	0.155817	0.702756	0.335472	0.157511	1.6292	0.0433509	0.00549387	-0.171558	0.596625	0.18598	0.477339	0.520434	3.33018	0.000134803	-2.32389	0.0147378	1.68935	0.912707	0.632768	0.40303	0.816194	0.1742	0.372872	2.71351	0.209028	-1.89468	-2.57808	-2.65793	-3.0873	-1.01034	-3.68508	-2.97764	-1.731	-3.52273
ENSG00000042088	TDP1	protein_coding	chr14	89954939	90044764	1	EnsDb.Hsapiens.v106	0.307329	0.476102	0.292712	-0.300415	0.551954	0.267825	0.511008	0.187635	0.0306712	-0.101253	0.877572	0.761291	-0.181849	0.798764	0.538404	0.0527645	0.943528	0.755757	-0.0188807	0.97433	-0.459896	0.403471	0.269896	0.653903	22.0803	36.0785	28.4054	23.7112	21.7191	25.7678	26.4616	17.7122	26.9166	0.193214	0.39895	0.356916	0.159461	0.751282	0.18228	0.22286	-0.0274966	0.305765
ENSG00000042286	AIFM2	protein_coding	chr10	70098223	70132934	-1	EnsDb.Hsapiens.v106	2.20862	1.8987e-06	1.2636e-07	1.47238	0.00221973	0.000168509	0.359338	0.41462	0.120135	2.23243	0.000109069	6.93172e-06	1.00521	0.0921246	0.0151446	0.514848	0.27668	0.0354158	1.32451	0.0209046	0.176994	0.827601	0.682752	0.222305	2.37687	3.78581	0.747027	4.74342	2.19055	0.871604	4.06546	1.70403	1.3947	-1.61585	-1.41426	-2.42627	-1.07177	-0.456289	-2.47541	-1.22849	-1.86347	-2.03484
ENSG00000042304	C2orf83	transcribed_unprocessed_pseudogene	chr2	227610090	227648606	-1	EnsDb.Hsapiens.v106	NA	NA	NA	NA	NA	NA	NA	NA	NA	NA	NA	NA	NA	NA	NA	NA	NA	NA	NA	NA	NA	NA	NA	NA	0	0	0	0	0	0	0	0	0	#NAME?	#NAME?	#NAME?	#NAME?	#NAME?	#NAME?	#NAME?	#NAME?	#NAME?
ENSG00000042317	SPATA7	protein_coding	chr14	88384924	88470350	1	EnsDb.Hsapiens.v106	0.304996	0.670966	0.496828	0.151329	0.843551	0.635466	0.0371416	0.954683	0.836278	-0.761376	0.294287	0.129473	-0.442845	0.516901	0.219877	-0.0378188	0.945861	0.764027	0.380731	0.624657	0.0268055	0.976142	0.0846774	0.928399	1.68693	1.84515	1.35103	1.48154	1.77655	3.49766	3.83644	2.58693	2.46552	-1.95683	-2.0046	-2.02238	-2.12452	-0.805758	-1.40991	-1.24856	-1.62606	-1.82635
ENSG00000042429	MED17	protein_coding	chr11	93784227	93814963	1	EnsDb.Hsapiens.v106	-0.309194	0.488814	0.304027	-0.363786	0.445848	0.184908	0.0601374	0.927973	0.766039	-0.277834	0.652157	0.446208	-0.44479	0.457604	0.175565	0.100792	0.871153	0.553684	-0.30282	0.607305	-0.297425	0.648629	0.0226079	0.995687	33.0712	35.5327	45.535	37.5346	31.5238	47.033	32.1452	30.8278	41.1259	0.518989	0.386976	0.707635	0.516998	0.790746	0.610723	0.339323	0.383906	0.619624
ENSG00000042445	RETSAT	protein_coding	chr2	85341955	85354531	-1	EnsDb.Hsapiens.v106	-0.389287	0.191309	0.0804577	-0.163331	0.705943	0.433619	-0.17351	0.686146	0.332781	0.0156777	0.977644	0.951925	-0.473837	0.227395	0.0566926	0.394969	0.329886	0.0497812	-0.178221	0.677487	-0.36855	0.402318	0.136776	0.904332	12.5851	10.7413	14.3066	16.1616	10.8874	15.9548	15.4546	13.1491	17.7519	-0.269339	-0.572793	-0.184843	-0.122083	0.341279	-0.192417	-0.182529	-0.239	-0.00383208
ENSG00000042493	CAPG	protein_coding	chr2	85394753	85418432	-1	EnsDb.Hsapiens.v106	1.56749	1.86844e-05	1.55591e-06	2.32898	1.72643e-10	2.45362e-12	-0.539509	0.173317	0.0270239	0.560488	0.275247	0.116939	0.985346	0.041297	0.00517431	-0.228228	0.634668	0.21909	0.853473	0.0774146	1.62151	0.000523897	-0.421753	0.412224	56.0672	33.202	10.524	22.1254	31.6121	13.9463	25.204	44.1396	12.8243	0.948825	0.332509	-0.41481	0.110478	0.930846	-0.32004	0.16493	0.70247	-0.283838
ENSG00000042753	AP2S1	protein_coding	chr19	46838136	46850846	-1	EnsDb.Hsapiens.v106	1.23441	0.000183189	1.96372e-05	0.429286	0.295891	0.0962019	0.630714	0.0832867	0.00892213	0.977479	0.0212648	0.00375871	0.215127	0.738653	0.45122	0.508989	0.260129	0.0314619	1.14618	0.00578456	0.454028	0.373026	0.366619	0.479224	40.8798	70.9282	28.7127	76.3366	43.8001	35.9757	75.4568	47.5476	31.7909	0.693024	0.936815	0.35852	1.06411	1.12065	0.420505	1.02016	0.792463	0.410789
ENSG00000042781	USH2A	protein_coding	chr1	215622891	216423448	-1	EnsDb.Hsapiens.v106	-0.0121947	NA	0.988266	-0.00604664	NA	0.952028	-0.00195615	NA	0.963769	-0.0088401	NA	0.981596	0.0676124	NA	0.536029	-0.00723946	NA	0.520727	-0.0454242	NA	-0.0224298	NA	-0.0012985	NA	0	0	0	0	0.00916792	0	0	0	0.00119498	#NAME?	#NAME?	#NAME?	#NAME?	#NAME?	#NAME?	#NAME?	#NAME?	#NAME?
ENSG00000042813	ZPBP	protein_coding	chr7	49850421	50121329	-1	EnsDb.Hsapiens.v106	-0.0146921	NA	0.988269	0.0508351	NA	0.761161	-0.0124418	NA	0.749933	-0.0111356	NA	0.9816	0.0349679	NA	0.901494	-0.00546758	NA	0.883243	-0.0464197	NA	-0.0228689	NA	-0.00160272	NA	0.0486797	0	0	0	0.0248618	0	0	0	0.041336	#NAME?	#NAME?	#NAME?	#NAME?	#NAME?	#NAME?	#NAME?	#NAME?	#NAME?
ENSG00000042832	TG	protein_coding	chr8	132866958	133134903	1	EnsDb.Hsapiens.v106	0.00471582	0.998204	0.996578	-0.688822	0.213656	0.0579071	0.256337	0.277838	0.0586441	0.358243	0.629175	0.419829	-0.168781	0.792961	0.528128	0.114825	0.541125	0.147696	0.850394	0.246348	0.115057	0.854778	0.0812243	0.793573	0.314355	1.27402	1.28603	1.01212	0.276235	0.488391	0.733569	0.267513	0.166285	-3.39641	-2.63567	-2.42827	-2.2465	-1.53084	#NAME?	-2.47317	-3.56395	-3.72625
ENSG00000042980	ADAM28	protein_coding	chr8	24294069	24359014	1	EnsDb.Hsapiens.v106	-5.59217	2.4894e-18	3.54924e-20	-0.868909	0.0708679	0.0121961	-4.47309	8.30168e-11	1.56492e-13	-2.62533	8.31794e-06	3.90112e-07	-3.01736	1.03315e-08	1.32434e-10	0.0836789	0.871153	0.553778	-1.97839	0.000656393	-1.91065	0.000341191	-0.0186583	0.995687	0.610024	0.0241137	1.31602	0.543715	0.412364	3.72336	0.664781	0.70301	3.06326	-2.72162	-5.48256	-2.03011	-2.72947	-1.42248	-1.29075	-2.52381	-2.59505	-1.40946
ENSG00000043039	BARX2	protein_coding	chr11	129375848	129452279	1	EnsDb.Hsapiens.v106	-0.0171522	NA	0.988259	-0.00859686	NA	0.952021	-0.0028123	NA	0.963777	0.0846149	NA	0.730623	0.0525291	NA	0.656284	0.00187162	NA	0.920468	0.0961024	NA	-0.00763858	NA	0.0122059	NA	0	0	0	0.0242071	0.0384478	0	0.033301	0	0	#NAME?	#NAME?	#NAME?	-5.11379	#NAME?	#NAME?	#NAME?	#NAME?	#NAME?
ENSG00000043093	DCUN1D1	protein_coding	chr3	182938074	182985953	-1	EnsDb.Hsapiens.v106	0.582078	0.193241	0.0815979	0.087023	0.905831	0.751803	0.315102	0.47331	0.153934	0.119576	0.874473	0.756833	0.215769	0.771215	0.497986	-0.057005	0.929264	0.713087	0.604283	0.272182	0.270891	0.701995	0.103731	0.928793	32.1584	46.7969	29.5908	28.3099	31.9101	25.6569	32.0288	25.4577	19.2545	0.497212	0.606979	0.38517	0.206064	0.817174	0.11846	0.372731	0.276204	-0.00185086
ENSG00000043143	JADE2	protein_coding	chr5	134524312	134583230	1	EnsDb.Hsapiens.v106	-1.09419	0.00382566	0.000630862	-0.569071	0.173824	0.0423534	-0.294469	0.4892	0.164964	-0.465786	0.38657	0.194799	-0.919066	0.0634944	0.00906916	0.251167	0.600617	0.18921	-0.990726	0.0383697	-0.914052	0.0672475	-0.00382249	0.999503	42.063	30.0464	68.7678	42.2558	28.6166	62.0591	35.1656	35.4697	76.9976	0.711648	0.25329	1.03272	0.579733	0.898117	0.827281	0.454941	0.54087	1.11467
ENSG00000043355	ZIC2	protein_coding	chr13	99981784	99986765	1	EnsDb.Hsapiens.v106	7.92806	2.31753e-07	1.28472e-08	3.01314	0.0251121	0.00316933	3.1955	0.000240353	4.06479e-06	4.55434	0.00599543	0.000781661	6.29141	0.000607056	2.84777e-05	-0.192755	0.510525	0.128131	3.25232	0.00277825	-0.791057	0.123261	7.39791	0.000274741	0.0602864	0.699516	0	0.176714	0.44143	0	0.637055	0	0.0399073	-4.66062	-2.77029	#NAME?	-3.66209	-1.38825	#NAME?	-2.57257	#NAME?	#NAME?
ENSG00000043462	LCP2	protein_coding	chr5	170246233	170297815	-1	EnsDb.Hsapiens.v106	0.701067	0.0783718	0.0249952	1.20646	0.00161914	0.000117326	-0.34903	0.389979	0.107282	0.507341	0.326571	0.150655	1.05129	0.0293034	0.00328277	-0.295884	0.519212	0.133067	0.448535	0.400481	0.705252	0.174075	-0.140285	0.892899	264.708	180.04	105.252	151.62	235.44	99.3754	122.504	157.362	84.6822	2.20743	1.69086	1.35649	1.57163	1.96534	1.20138	1.32579	1.72378	1.22835
ENSG00000043514	TRIT1	protein_coding	chr1	39838110	39883511	-1	EnsDb.Hsapiens.v106	0.440359	0.227703	0.101916	-0.235256	0.620969	0.337566	0.613984	0.0855193	0.00930869	-0.197476	0.716261	0.525295	-0.407927	0.431187	0.15848	0.13704	0.809526	0.439508	-0.271608	0.590181	-0.350319	0.53075	0.0584713	0.983041	9.09024	15.5062	11.0764	14.2905	11.8147	16.8311	12.6011	11.5242	15.6439	-0.531235	-0.280994	-0.363431	-0.280589	0.350626	-0.14094	-0.350736	-0.356207	-0.11391
ENSG00000043591	ADRB1	protein_coding	chr10	114043866	114046904	1	EnsDb.Hsapiens.v106	-0.0406882	NA	0.972082	-0.0202405	NA	0.886121	-0.00643889	NA	0.91385	0.266832	NA	0.438134	0.183654	NA	0.34672	-0.00487049	NA	0.865187	-0.143416	NA	-0.0425108	NA	-0.00711875	NA	0	0	0	0.0781332	0.100837	0.0226927	0.0186965	0.0264523	0.0416579	#NAME?	#NAME?	#NAME?	-4.21568	-2.31828	-5.16329	-5.26586	#NAME?	-4.91645
ENSG00000044012	GUCA2B	protein_coding	chr1	42153410	42155820	1	EnsDb.Hsapiens.v106	-0.0066764	NA	0.988276	-0.00346324	NA	0.952038	-0.00114483	NA	0.963759	-0.00478212	NA	0.981609	-0.00289087	NA	0.959177	-0.000700018	NA	0.977569	-0.0443938	NA	-0.0227942	NA	-0.000704112	NA	0	0	0	0	0	0	0	0	0.0441131	#NAME?	#NAME?	#NAME?	#NAME?	#NAME?	#NAME?	#NAME?	#NAME?	#NAME?
ENSG00000044090	CUL7	protein_coding	chr6	43037617	43053943	-1	EnsDb.Hsapiens.v106	-0.334443	0.610662	0.428033	-0.259779	0.695921	0.421605	0.00218787	0.998614	0.991574	0.562746	0.429899	0.230194	-0.172182	0.837712	0.605488	0.282648	0.435684	0.0859951	-0.361273	0.623186	-0.522733	0.430832	0.082722	0.945515	3.02547	3.0375	4.16093	9.35226	4.06366	5.2192	5.56949	4.09759	8.22618	-1.42324	-1.59331	-1.1112	-0.77361	-0.113582	-1.0541	-0.953328	-1.25273	-0.715984
ENSG00000044115	CTNNA1	protein_coding	chr5	138610967	138935034	1	EnsDb.Hsapiens.v106	1.28592	0.0132946	0.0027616	0.633351	0.242074	0.0701038	0.255631	0.586092	0.236669	0.755911	0.239244	0.0952634	0.36993	0.605478	0.29784	0.0946848	0.859874	0.530125	0.333232	0.640127	0.0502755	0.959962	0.0896627	0.946008	20.9278	31.2567	11.3038	30.0885	23.1732	15.0248	26.6939	20.5676	19.4043	0.149521	0.280442	-0.472125	0.330898	0.76443	-0.352684	0.238901	0.123403	0.0316583
ENSG00000044446	PHKA2	protein_coding	chrX	18892298	18984114	-1	EnsDb.Hsapiens.v106	-0.584434	0.126181	0.0462012	-0.147391	0.810241	0.578345	-0.300192	0.467502	0.14991	0.262208	0.629353	0.420352	0.321256	0.590941	0.28301	-0.0441006	0.953848	0.789165	-0.827243	0.0627376	-0.228135	0.727315	-0.330322	0.564318	10.0138	7.30323	11.3137	9.49896	10.1765	7.61938	7.99585	12.4004	15.3576	-0.450646	-0.90113	-0.349436	-0.574567	0.290821	-0.742595	-0.65869	-0.282799	-0.14452
ENSG00000044459	CNTLN	protein_coding	chr9	17134982	17503923	1	EnsDb.Hsapiens.v106	0.139783	0.84632	0.733105	0.0622764	0.942621	0.842194	0.0275733	0.974232	0.884575	-1.38414	0.0570548	0.0133527	0.097765	0.92161	0.77801	-1.28213	0.101807	0.0059229	0.128599	0.87784	0.734654	0.278206	-0.237496	0.600403	0.581662	0.613722	0.536842	0.146429	0.625836	0.556069	0.539913	1.0896	0.464	-2.80055	-2.88063	-2.68689	-3.82032	-1.31914	-2.84989	-2.76159	-2.24008	-2.94006
ENSG00000044524	EPHA3	protein_coding	chr3	89107621	89482134	1	EnsDb.Hsapiens.v106	0.130047	NA	0.516382	-0.0108853	NA	0.952016	0.02225	NA	0.477658	0.0631293	NA	0.811359	0.0510474	NA	0.602398	-0.00243468	NA	0.781053	0.0626711	NA	-0.00966129	NA	0.00810362	NA	0	0.0316969	0	0.00872319	0.0320929	0	0.00691387	0	0	#NAME?	#NAME?	#NAME?	#NAME?	#NAME?	#NAME?	#NAME?	#NAME?	#NAME?
ENSG00000044574	HSPA5	protein_coding	chr9	125234853	125241382	-1	EnsDb.Hsapiens.v106	0.248663	0.749575	0.594089	-0.00650458	0.990459	0.974605	0.0917759	0.848633	0.572233	0.233799	0.781311	0.615158	0.0707219	0.941133	0.822264	0.0334603	0.950706	0.780931	0.38155	0.628047	0.204212	0.802895	0.0216864	0.99473	133.313	175.813	135.411	133.731	113.17	98.8939	125.455	111.873	77.9059	1.65189	1.67084	1.44946	1.46388	1.65011	1.03557	1.19	1.32201	1.01217
ENSG00000046604	DSG2	protein_coding	chr18	31498177	31549008	1	EnsDb.Hsapiens.v106	-0.654325	0.329283	0.170808	-0.245015	0.715099	0.445206	-0.101678	0.80785	0.499973	-0.365302	0.645354	0.438324	0.855416	0.22724	0.0566171	-0.58132	0.135243	0.00942605	-1.13456	0.168339	1.48304	0.0768724	-3.58245	0.0015443	0.157933	0.147617	0.238565	0.0325671	0.197533	0.0581608	0.0279295	0.474079	0.100527	-3.88898	-4.35646	-3.3163	-4.87799	-1.80724	-4.44572	-4.92499	-2.90461	-4.15881
ENSG00000046647	GEMIN8	protein_coding	chrX	14006726	14029893	-1	EnsDb.Hsapiens.v106	-0.556443	0.0871643	0.0286377	-0.189129	0.674263	0.395724	-0.26016	0.508503	0.17744	-0.803166	0.0377264	0.00775667	-0.339899	0.501772	0.207768	-0.272532	0.552218	0.154735	-0.529981	0.197408	-0.387113	0.435012	-0.0590505	0.982614	6.09164	4.73248	7.13251	5.38821	7.40841	9.8993	5.54894	6.02245	8.39118	-0.867226	-1.24011	-0.707668	-0.973353	0.135742	-0.557071	-0.931172	-0.85745	-0.592317
ENSG00000046651	OFD1	protein_coding	chrX	13734743	13777955	1	EnsDb.Hsapiens.v106	-1.51433	0.00148981	0.0002114	-0.651072	0.201205	0.0530129	-0.433666	0.323568	0.0764935	-1.08458	0.0675789	0.0165999	-0.431853	0.511777	0.215604	-0.187369	0.661063	0.246887	-1.02612	0.0854337	-0.483854	0.453892	-0.139936	0.883594	32.76	18.7696	60.1631	22.499	35.1614	56.6307	21.7448	30.5549	52.0814	0.512309	-0.132218	0.929384	0.0863755	0.755125	0.653564	0.0362048	0.386915	0.787714
ENSG00000046653	GPM6B	protein_coding	chrX	13770939	13938638	-1	EnsDb.Hsapiens.v106	-0.973687	0.216807	0.095332	-0.929861	0.14179	0.0315821	0.0471251	NA	0.656426	0.314083	0.619124	0.408478	0.300488	NA	0.262953	-0.0169087	NA	0.798919	-0.638307	0.351362	0.0599196	0.931867	-0.100065	0.584044	0.0330939	0.0468665	0.205777	0.116017	0.124012	0.0332466	0.0137288	0.110422	0.0815066	#NAME?	#NAME?	-3.49456	-4.03252	-2.04938	#NAME?	#NAME?	-4.05081	-4.30658
ENSG00000046774	MAGEC2	protein_coding	chrX	142202342	142205290	-1	EnsDb.Hsapiens.v106	NA	NA	NA	NA	NA	NA	NA	NA	NA	NA	NA	NA	NA	NA	NA	NA	NA	NA	NA	NA	NA	NA	NA	NA	0	0	0	0	0	0	0	0	0	#NAME?	#NAME?	#NAME?	#NAME?	#NAME?	#NAME?	#NAME?	#NAME?	#NAME?
ENSG00000046889	PREX2	protein_coding	chr8	67952046	68237032	1	EnsDb.Hsapiens.v106	-0.957235	0.031395	0.00800599	-0.276901	NA	0.0623727	-0.0600792	NA	0.396766	-0.379832	NA	0.093901	-0.210488	NA	0.0809052	-0.00369562	NA	0.94954	-0.42175	NA	-0.184938	NA	-0.0179094	NA	0.00764491	0	0.109897	0	0	0.0483988	0	0.00191093	0.0440744	#NAME?	#NAME?	-4.24954	#NAME?	#NAME?	-5.34167	#NAME?	#NAME?	-4.8071
ENSG00000047056	WDR37	protein_coding	chr10	1049538	1132384	1	EnsDb.Hsapiens.v106	-0.283218	0.419422	0.242661	0.0133801	0.982922	0.953485	-0.229741	0.566521	0.219444	-0.283317	0.526615	0.315751	-0.21308	0.709198	0.412662	-0.0307426	0.971154	0.853177	-0.48903	0.224151	-0.364994	0.449661	-0.0497664	0.986502	13.861	11.1053	13.719	11.899	12.3795	14.8322	10.7458	11.4958	15.6629	-0.185431	-0.545481	-0.208238	-0.376916	0.43152	-0.238352	-0.435804	-0.336112	-0.114661
ENSG00000047188	YTHDC2	protein_coding	chr5	113513694	113595285	1	EnsDb.Hsapiens.v106	-0.882012	0.00674031	0.00123496	-0.607642	0.0948809	0.0181899	-0.170126	0.727332	0.384072	-1.2113	0.00269592	0.000295117	-0.76412	0.0819088	0.0128675	-0.206177	0.669421	0.25574	-0.964375	0.0192676	-0.721248	0.107388	-0.089048	0.961985	22.392	18.7195	36.395	15.2562	20.3407	38.0938	14.8292	17.0113	30.9863	0.203066	-0.128991	0.530831	-0.170529	0.612215	0.394435	-0.197154	-0.0359632	0.42484
ENSG00000047230	CTPS2	protein_coding	chrX	16587999	16712936	-1	EnsDb.Hsapiens.v106	-0.223972	0.686338	0.514446	-0.302567	0.588471	0.305141	0.0730026	0.906811	0.707661	-0.139593	0.853001	0.721699	0.275923	0.698298	0.399591	-0.215315	0.644895	0.227904	0.0868528	0.90625	0.0792422	0.927955	-0.00624942	0.999503	1.63517	1.81729	2.1915	1.86657	2.84409	2.16753	2.33206	2.36168	2.1535	-1.92531	-2.00095	-1.62243	-1.78283	-0.518786	-1.81762	-1.58175	-1.59713	-1.71127
ENSG00000047249	ATP6V1H	protein_coding	chr8	53715543	53843558	-1	EnsDb.Hsapiens.v106	-0.591231	0.108456	0.0378494	-0.230681	0.637865	0.35537	-0.22912	0.60052	0.248009	-0.184636	0.746414	0.566189	-0.136733	0.853879	0.633131	-0.0165443	0.987077	0.922742	-0.160608	0.775572	-0.256997	0.684069	0.0651095	0.977951	25.7497	20.0841	31.421	16.9865	17.3999	19.7066	15.0617	13.5525	17.1899	0.315279	-0.0755348	0.420136	-0.101826	0.60832	-0.0320514	-0.193259	-0.213579	-0.0342473
ENSG00000047315	POLR2B	protein_coding	chr4	56977722	57031158	1	EnsDb.Hsapiens.v106	-0.0436767	0.936901	0.880572	-0.00135818	0.992904	0.981476	-0.0214065	0.978424	0.898902	-0.212339	0.743731	0.562651	-0.120725	0.885632	0.697411	-0.0266173	0.970404	0.849195	-0.00120957	0.998442	0.0808393	0.937799	-0.0305947	0.99322	83.371	80.572	83.8937	75.0632	79.9369	90.8714	66.8908	72.0114	66.8084	1.26881	1.04298	1.18462	0.958265	1.27355	1.07172	0.925294	1.085	0.995097
ENSG00000047346	FAM214A	protein_coding	chr15	52581317	52709817	-1	EnsDb.Hsapiens.v106	-1.41323	0.00121067	0.000166334	-1.11038	0.0145906	0.00161153	-0.120949	0.831815	0.539543	-1.516	0.00481992	0.000598145	-0.721065	0.201117	0.0473249	-0.269175	0.539842	0.146767	-1.45656	0.00668568	-1.16643	0.0351827	-0.0595117	0.977951	24.3681	20.4756	59.5976	22.3839	37.114	73.8903	20.0329	23.0586	63.1283	0.272282	-0.0581547	0.876998	0.0934252	0.810777	0.844517	0.0274473	0.218491	0.990438
ENSG00000047365	ARAP2	protein_coding	chr4	35948221	36244514	-1	EnsDb.Hsapiens.v106	-1.72408	0.000270653	3.0321e-05	-0.827244	0.0939112	0.0179053	-0.445599	0.310836	0.071251	-1.44195	0.0143989	0.00227693	-0.400898	0.558176	0.254361	-0.411256	0.350057	0.0558829	-0.945685	0.112625	-0.306294	0.674924	-0.178388	0.761262	64.4313	36.6341	135.154	39.5695	82.3662	127.487	39.7054	63.0315	89.4528	1.06088	0.408117	1.53977	0.526946	1.23296	1.28846	0.475768	0.983899	1.17267
ENSG00000047410	TPR	protein_coding	chr1	186311652	186375693	-1	EnsDb.Hsapiens.v106	-0.148043	0.695473	0.525899	-0.19624	0.640261	0.358346	0.051753	0.930991	0.776206	-0.277384	0.520722	0.310569	-0.0381514	0.964253	0.876433	-0.144362	0.77836	0.390387	-0.449547	0.255597	-0.27239	0.598731	-0.0866373	0.964269	82.7694	86.9251	96.9618	49.5834	59.4491	61.4407	43.5923	48.7473	61.2542	1.26522	1.10641	1.28729	0.736144	1.19919	0.827297	0.600788	0.80578	0.972372
ENSG00000047457	CP	protein_coding	chr3	149162410	149221829	-1	EnsDb.Hsapiens.v106	-0.473618	NA	0.0839464	-0.122236	NA	0.344126	-0.0500837	NA	0.429726	-0.224147	NA	0.342819	0.0572417	NA	0.766063	-0.0363113	NA	0.217904	-0.221461	NA	-0.00972433	NA	-0.0261175	NA	0.0229212	0	0.113492	0	0.0717408	0.0391588	0	0.0209107	0.0257555	#NAME?	#NAME?	-4.05101	#NAME?	-2.79392	-4.85447	#NAME?	#NAME?	#NAME?
ENSG00000047578	KATNIP	protein_coding	chr16	27550133	27780344	1	EnsDb.Hsapiens.v106	-1.16107	0.0149067	0.003175	-0.498955	0.341317	0.119716	-0.299773	0.486857	0.162528	-0.654026	0.287281	0.125137	-0.480972	0.457236	0.175339	-0.0277612	0.972442	0.858857	-0.851382	0.150736	-0.890221	0.135215	0.0430524	0.986502	8.00597	5.20594	12.9413	6.09895	6.51871	10.9079	6.40937	5.72343	13.4395	-0.641731	-1.17879	-0.251617	-0.903114	0.106519	-0.470161	-0.896954	-0.931972	-0.284575
ENSG00000047579	DTNBP1	protein_coding	chr6	15522807	15663058	-1	EnsDb.Hsapiens.v106	0.135895	0.847862	0.735761	0.155898	0.835413	0.620613	-0.026181	0.969248	0.874917	0.408888	0.55707	0.344444	0.451227	0.510492	0.214158	-0.0407946	0.946934	0.767505	0.109004	0.891541	0.126038	0.883823	-0.015588	0.995687	15.8789	15.0357	13.3687	10.6447	12.0386	7.07986	8.89917	9.42874	7.98496	-0.0754047	-0.312903	-0.261793	-0.483551	0.410266	-0.807624	-0.696455	-0.578889	-0.671238
ENSG00000047597	XK	protein_coding	chrX	37685791	37732130	1	EnsDb.Hsapiens.v106	1.85118	0.0037265	0.000611628	3.05041	2.29311e-06	6.93109e-08	-0.650824	0.17682	0.0279244	-1.2185	0.0992621	0.0278346	0.491844	0.467059	0.181722	-2.03615	0.0237778	0.000571543	0.532912	0.470887	4.97241	9.91618e-10	-4.08698	2.6107e-08	0.735756	0.332049	0.0749954	0.0801968	0.502888	0.277706	0.128874	2.56021	0.0710382	-2.57208	-3.36516	-4.27565	-4.58077	-1.45568	-3.29944	-3.93135	-1.5331	-4.37782
ENSG00000047617	ANO2	protein_coding	chr12	5531869	5946232	-1	EnsDb.Hsapiens.v106	-0.0157563	NA	0.988267	0.0478888	NA	0.793415	-0.0124162	NA	0.782058	-0.0458979	NA	0.735951	-0.0261541	NA	0.714674	-0.00160426	NA	0.977581	-0.0480822	NA	-0.0237877	NA	-0.00167923	NA	0.00640936	0	0	0	0	0.0107775	0	0	0.00876469	#NAME?	#NAME?	#NAME?	#NAME?	#NAME?	#NAME?	#NAME?	#NAME?	#NAME?
ENSG00000047621	C12orf4	protein_coding	chr12	4487735	4538508	-1	EnsDb.Hsapiens.v106	0.508576	0.38988	0.217354	0.0683868	0.936453	0.82772	0.196998	0.665931	0.308898	0.574475	0.396861	0.203135	0.444746	0.520992	0.223863	0.00957905	0.993005	0.954328	0.533353	0.438132	0.366389	0.610822	0.0196655	0.995922	12.0895	17.4691	11.1742	18.8778	18.4338	10.7756	19.8799	18.8421	11.7689	-0.301933	-0.182143	-0.377145	-0.147509	0.505139	-0.650482	-0.0275703	0.0168812	-0.456277
ENSG00000047634	SCML1	protein_coding	chrX	17737449	17754988	1	EnsDb.Hsapiens.v106	-3.33875	2.34694e-06	1.59593e-07	-0.5411	0.358139	0.129577	-2.14958	0.00496521	0.000181846	-4.97418	2.69694e-08	7.05192e-10	-1.7602	0.0339499	0.00399895	-2.25031	0.0287435	0.000768339	-3.14096	0.000288897	-1.45095	0.070702	-0.201418	0.551354	5.9422	1.00621	12.0881	0.45519	3.38965	17.681	0.93271	2.43179	10.7703	-0.873295	-2.51119	-0.319658	-3.06758	-0.502043	-0.405486	-2.47538	-1.65149	-0.590431
ENSG00000047644	WWC3	protein_coding	chrX	10015254	10144474	1	EnsDb.Hsapiens.v106	0.140254	0.780173	0.63576	0.401402	0.370795	0.136364	-0.202295	0.66625	0.309286	0.902467	0.050671	0.0113961	0.73561	0.132098	0.0254323	0.0481248	0.946773	0.766459	-0.200812	0.733503	0.0392352	0.957668	-0.11959	0.925509	13.7301	10.8835	9.76746	13.3004	12.2345	6.5194	6.51434	7.99262	7.66512	-0.192437	-0.566436	-0.459608	-0.297787	0.400891	-0.89598	-0.81778	-0.639866	-0.684271
ENSG00000047648	ARHGAP6	protein_coding	chrX	11117651	11665920	-1	EnsDb.Hsapiens.v106	0.560986	0.440925	0.260834	1.74723	0.0567482	0.00905052	-0.233584	0.400835	0.112582	-0.737555	0.288406	0.126003	0.132755	0.864948	0.655361	-0.156711	0.335443	0.0512727	-0.153301	0.848697	1.92743	0.063874	-0.237534	0.06139	0.218893	0.0730831	0.0311455	0.0447195	0.222439	0.151811	0.0701986	0.855475	0.0932796	-3.56159	-4.6891	#NAME?	#NAME?	-1.8034	-4.30522	-4.38303	-2.50012	-4.16006
ENSG00000047662	FAM184B	protein_coding	chr4	17629306	17781621	-1	EnsDb.Hsapiens.v106	-0.87907	0.188239	0.0786944	-0.417227	0.497934	0.224635	-0.092827	0.848563	0.571924	-0.378411	0.629654	0.420687	0.093818	0.916408	0.764201	-0.122277	0.676483	0.26522	-0.454648	0.550697	-0.247423	0.73562	-0.0174062	0.995261	0.0789767	0.059776	0.140242	0.018007	0.043129	0.0361671	0.0297361	0.0303259	0.0526235	-4.43001	-4.75055	-3.73213	-5.47319	-2.53584	-4.97195	-5.01405	-5.29955	-4.58751
ENSG00000047849	MAP4	protein_coding	chr3	47850690	48089272	-1	EnsDb.Hsapiens.v106	0.737076	0.0906221	0.0301023	0.344914	0.514378	0.237381	0.201388	0.67849	0.323433	0.557879	0.320819	0.146719	0.349716	0.591184	0.283612	0.06243	0.927522	0.70447	0.242098	0.704424	0.0362434	0.96794	0.082951	0.964428	39.2991	51.1656	28.6535	40.9068	36.1241	25.4205	39.6684	33.3812	32.1797	0.659484	0.679982	0.335962	0.58263	1.01695	0.088258	0.539233	0.499707	0.457933
ENSG00000047932	GOPC	protein_coding	chr6	117560269	117602542	-1	EnsDb.Hsapiens.v106	-0.0161934	0.9815	0.958083	0.0445902	0.961554	0.887163	-0.0383966	0.958077	0.845806	-0.723077	0.221612	0.0848276	-0.328304	0.628923	0.320643	-0.115074	0.827431	0.464796	-0.367518	0.572475	-0.0402311	0.962653	-0.114812	0.91519	21.4702	20.2386	20.5637	13.6671	17.9628	25.9929	15.0709	20.085	21.0774	0.168567	-0.0643422	0.103573	-0.348914	0.467146	0.123343	-0.217533	0.0504295	0.0449381
ENSG00000047936	ROS1	protein_coding	chr6	117287353	117425942	-1	EnsDb.Hsapiens.v106	-0.0809164	NA	0.559933	-0.0227555	NA	0.645705	-0.0105581	NA	0.903426	-0.0126289	NA	0.981594	0.0469932	NA	0.742727	-0.00658444	NA	0.725188	-0.014719	NA	-0.00720629	NA	-0.00175505	NA	0.00174827	0	0.0111569	0	0.00628757	0	0	0	0	#NAME?	#NAME?	-5.7336	#NAME?	#NAME?	#NAME?	#NAME?	#NAME?	#NAME?
ENSG00000048028	USP28	protein_coding	chr11	113797874	113875570	-1	EnsDb.Hsapiens.v106	0.529912	0.292352	0.144473	0.253762	0.678133	0.400405	0.124233	0.82983	0.53567	0.520955	0.39149	0.199131	0.317105	0.655151	0.349364	0.0552471	0.933051	0.725995	1.00874	0.0775471	0.213017	0.779897	0.314449	0.547979	13.4201	16.11	10.467	17.6567	15.5682	11.1224	21.5602	11.8345	9.29969	-0.212503	-0.249996	-0.520908	-0.0638917	0.42267	-0.500722	0.058861	-0.337868	-0.540047
ENSG00000048052	HDAC9	protein_coding	chr7	18086949	19002416	1	EnsDb.Hsapiens.v106	-0.268901	0.637835	0.458918	-0.326929	0.569056	0.284827	0.06888	0.919245	0.742892	-0.672389	0.271441	0.114561	0.215567	0.783467	0.516615	-0.597428	0.230913	0.0251872	0.00455403	0.996774	0.540798	0.39676	-0.266684	0.609114	1.70206	1.88133	2.35767	1.55463	3.5524	2.7842	2.04749	3.61575	2.03904	-1.88647	-1.97271	-1.6569	-1.94314	-0.343918	-1.51024	-1.72591	-1.31724	-1.70906
ENSG00000048140	TSPAN17	protein_coding	chr5	176647387	176659054	1	EnsDb.Hsapiens.v106	1.68514	9.10599e-08	4.71341e-09	1.65846	2.20774e-07	5.4467e-09	0.00130498	0.996013	0.978012	1.61146	4.62819e-05	2.62204e-06	1.07359	0.0103366	0.000880172	0.26476	0.573606	0.168651	1.77587	5.70118e-06	1.46803	0.000314382	0.128265	0.918256	25.1537	25.2964	7.52793	38.5677	27.278	11.7558	29.2609	24.1794	7.99004	0.297631	0.114444	-0.678219	0.541849	0.853498	-0.453982	0.308013	0.252107	-0.634284
ENSG00000048162	NOP16	protein_coding	chr5	176383946	176388927	-1	EnsDb.Hsapiens.v106	1.26585	5.59368e-07	3.34145e-08	0.371399	0.271047	0.0831602	0.801884	0.00404228	0.000135438	1.17202	0.000270022	1.98506e-05	0.500577	0.202607	0.0479593	0.491219	0.209716	0.0209845	1.59503	3.92337e-07	1.15446	0.000521565	0.259601	0.652603	23.4169	43.5638	17.5955	46.1847	29.2276	19.6029	42.2954	31.7059	13.4273	0.240907	0.546875	-0.0128819	0.666199	0.86098	-0.0243409	0.583859	0.470877	-0.227844
ENSG00000048342	CC2D2A	protein_coding	chr4	15469865	15601552	1	EnsDb.Hsapiens.v106	-0.0239519	0.984121	0.963865	2.32407	0.0278844	0.00360991	-0.456278	0.0543885	0.00471619	-0.191094	0.776326	0.608966	-0.471997	0.317615	0.0958649	0.0722869	NA	0.280253	-0.439815	0.510932	-0.157186	0.781883	-0.0258609	0.977951	0.344506	0.0240828	0.0307276	0.0985121	0.0288651	0.154179	0.0142001	0.0221993	0.0443584	-3.53271	#NAME?	-5.0734	-4.08599	-2.92378	-3.7446	-5.41642	-5.31898	-4.75587
ENSG00000048392	RRM2B	protein_coding	chr8	102204502	102238961	-1	EnsDb.Hsapiens.v106	0.615006	0.18963	0.0794776	0.160948	0.811928	0.580056	0.270174	0.57841	0.229431	0.891259	0.105351	0.0303072	0.204696	0.794407	0.531211	0.29818	0.502909	0.12297	1.42615	0.00772699	0.336941	0.612817	0.574227	0.286093	16.8579	23.5817	14.4445	29.8559	17.6306	14.2355	35.1178	16.4854	11.4696	-0.0284782	0.0545782	-0.180935	0.325564	0.502117	-0.329538	0.345882	-0.0975745	-0.386706
ENSG00000048405	ZNF800	protein_coding	chr7	127346790	127431924	-1	EnsDb.Hsapiens.v106	-0.340735	0.484354	0.300126	-0.270476	0.626882	0.342979	-0.0159866	0.984396	0.929828	-0.352377	0.559722	0.346868	-0.154494	0.849602	0.624195	-0.0722268	0.91016	0.651982	-0.0776574	0.905553	0.132009	0.870072	-0.100114	0.942318	31.6428	30.9013	40.8499	26.9111	31.2428	36.7222	23.6926	29.3887	25.4859	0.482879	0.271572	0.613212	0.22952	0.75342	0.39048	0.143498	0.363866	0.22981
ENSG00000048462	TNFRSF17	protein_coding	chr16	11965210	11968068	1	EnsDb.Hsapiens.v106	-0.0666619	NA	0.84471	0.00678261	NA	0.956749	-0.0112179	NA	0.887369	-0.0416093	NA	0.827527	0.00591405	NA	0.939743	-0.0056491	NA	0.886948	-0.0167639	NA	-0.00820085	NA	-0.00201077	NA	0.0451467	0	0.051421	0	0.0445905	0.0575447	0	0	0	#NAME?	#NAME?	#NAME?	#NAME?	#NAME?	#NAME?	#NAME?	#NAME?	#NAME?
ENSG00000048471	SNX29	protein_coding	chr16	11976734	12574287	1	EnsDb.Hsapiens.v106	0.37329	0.414824	0.238979	-0.199659	0.72932	0.46461	0.452962	0.27063	0.0562204	0.32389	0.568307	0.355166	0.203101	0.782314	0.515138	0.045894	0.951485	0.783661	0.127391	0.838863	-0.013408	0.982251	0.068576	0.975481	4.59018	7.38136	5.50777	6.0775	5.59021	4.58121	6.7677	5.93978	6.06573	-1.08636	-0.876947	-0.91223	-0.868008	0.0308541	-1.12861	-0.794256	-0.899798	-0.915321
ENSG00000048540	LMO3	protein_coding	chr12	16548372	16610594	-1	EnsDb.Hsapiens.v106	-0.0164232	NA	0.988262	-0.00816452	NA	0.952024	-0.00270448	NA	0.963773	-0.0122669	NA	0.981591	0.0567491	NA	0.616148	-0.00706087	NA	0.599777	-0.0128972	NA	-0.0251741	NA	0.00852423	NA	0	0	0	0	0.218131	0	0.0368186	0	0.120436	#NAME?	#NAME?	#NAME?	#NAME?	#NAME?	#NAME?	#NAME?	#NAME?	#NAME?
ENSG00000048544	MRPS10	protein_coding	chr6	42206807	42217861	-1	EnsDb.Hsapiens.v106	0.579749	0.287144	0.14063	0.194487	0.778397	0.531355	0.172278	0.736729	0.396409	0.0158156	0.994359	0.987295	-0.115946	0.894219	0.716117	0.0569007	0.927522	0.704259	0.796305	0.21138	0.390154	0.579687	0.0815268	0.948725	26.898	35.6802	21.8296	31.5491	27.0495	31.3915	44.6589	34.7134	21.9209	0.352332	0.387793	0.152973	0.247011	0.709706	0.252682	0.536618	0.465764	0.0876179
ENSG00000048545	GUCA1A	protein_coding	chr6	42155406	42181338	1	EnsDb.Hsapiens.v106	-0.0720656	NA	0.87372	-0.0340754	NA	0.835814	-0.00482915	NA	0.9615	0.0657461	NA	0.728696	0.0450763	NA	0.615525	-0.000691104	NA	0.876805	0.0243094	NA	0.00578031	NA	0.0031237	NA	0	0	0.00680725	0.0254981	0.0497981	0	0.0218223	0.0154105	0.0153505	#NAME?	#NAME?	#NAME?	#NAME?	#NAME?	#NAME?	#NAME?	#NAME?	#NAME?
ENSG00000048649	RSF1	protein_coding	chr11	77660009	77820869	-1	EnsDb.Hsapiens.v106	-0.720643	0.0256825	0.00621862	-0.585005	0.0908979	0.0170897	-0.0672027	0.912952	0.72469	-1.74864	2.54719e-06	1.03605e-07	-1.0594	0.00709802	0.000549736	-0.40015	0.366043	0.0610994	-1.03231	0.00761406	-0.660556	0.127216	-0.167394	0.84996	26.3517	24.5996	41.9823	17.0326	26.714	61.0507	21.4983	27.148	47.0285	0.33495	0.091104	0.654502	-0.112625	0.828088	0.838638	0.0852815	0.331525	0.727444
ENSG00000048707	VPS13D	protein_coding	chr1	12230030	12512047	1	EnsDb.Hsapiens.v106	-0.778245	0.0779006	0.0248073	-0.0762762	0.919041	0.78339	-0.482901	0.250506	0.0488681	-0.224284	0.736978	0.552923	-0.0162793	0.985206	0.942217	-0.0794109	0.890234	0.602362	-1.2346	0.018334	-0.611694	0.291126	-0.197289	0.776349	16.6	9.70707	17.8907	13.7506	16.3532	16.7518	9.86311	14.5815	26.3298	-0.0390697	-0.660747	0.00354209	-0.287822	0.585332	-0.148934	-0.515602	-0.245758	0.291638
ENSG00000048740	CELF2	protein_coding	chr10	10798397	11336675	1	EnsDb.Hsapiens.v106	0.366087	0.325183	0.167345	-0.121632	0.828329	0.607475	0.403696	0.276302	0.0581413	-0.381016	0.405963	0.210385	-0.333964	0.528797	0.23092	-0.00850921	0.993068	0.956261	0.185051	0.724652	0.0261288	0.974298	0.083478	0.967714	69.7104	101.672	77.228	68.3851	69.3151	92.8534	70.0943	61.9893	60.5989	1.12572	1.23156	1.06371	0.975704	1.27181	1.13039	0.972835	1.00332	0.961231
ENSG00000048828	FAM120A	protein_coding	chr9	93451685	93566112	1	EnsDb.Hsapiens.v106	0.918737	0.000638944	8.05976e-05	0.403956	0.224673	0.0626134	0.402979	0.212627	0.0373445	0.840447	0.015209	0.00243896	0.602037	0.114023	0.0204991	0.123121	0.833056	0.474766	0.53414	0.151907	0.220849	0.688041	0.183732	0.817563	55.6654	79.0829	40.646	69.4967	59.9445	37.1146	66.3256	53.2401	44.3401	0.943567	1.02981	0.624243	0.991822	1.2548	0.450523	0.92992	0.88323	0.707429
ENSG00000048991	R3HDM1	protein_coding	chr2	135531455	135725270	1	EnsDb.Hsapiens.v106	0.20829	0.709354	0.541505	0.0196167	0.983224	0.954065	0.111099	0.851884	0.579944	-0.628335	0.268893	0.113123	0.292243	0.676933	0.373631	-0.743555	0.16281	0.0132279	-0.125533	0.853722	0.0223061	0.981122	-0.0604563	0.977951	21.2921	24.8413	20.951	9.93615	23.2205	17.1227	16.4461	18.8746	18.4576	0.162935	0.0935938	0.124331	-0.5435	0.705448	-0.127561	-0.21289	-0.00243781	0.0287247
ENSG00000049089	COL9A2	protein_coding	chr1	40300489	40317813	-1	EnsDb.Hsapiens.v106	2.11441	3.79572e-07	2.21055e-08	0.592852	0.211213	0.0569799	1.26309	0.00439502	0.000151495	3.04246	2.73734e-09	6.00725e-11	1.14392	0.0355464	0.00424826	1.52204	0.0092239	0.000151846	1.30716	0.0124279	0.234682	0.749967	0.674005	0.212779	1.62343	4.46928	0.980933	9.03728	2.63091	1.00069	5.27563	2.42043	1.9202	-1.93346	-1.27837	-2.28231	-0.58211	-0.364944	-2.33043	-0.990112	-1.57889	-1.79536
ENSG00000049130	KITLG	protein_coding	chr12	88492793	88580851	-1	EnsDb.Hsapiens.v106	-0.473821	0.508046	0.321393	0.0915673	0.907441	0.756031	-0.149903	NA	0.190735	0.653409	0.220253	0.0839532	0.274775	NA	0.146893	0.0205323	NA	0.756341	0.493464	0.463816	-0.0981621	0.845707	0.105337	0.534341	0.11743	0.0369175	0.0906315	0.0356666	0.0281856	0	0.07694	0.00989796	0.020116	-4.06573	#NAME?	-4.29903	-4.88614	#NAME?	#NAME?	-4.1463	#NAME?	-5.34544
ENSG00000049167	ERCC8	protein_coding	chr5	60866454	60945073	-1	EnsDb.Hsapiens.v106	0.273433	0.685743	0.513901	0.20555	0.772801	0.523206	0.0042504	0.998206	0.988411	0.243354	0.7579	0.582323	0.189867	0.829135	0.591106	0.0027441	0.997412	0.989409	0.668515	0.336116	0.472495	0.493411	0.0149074	0.996128	10.4528	10.5108	8.18709	12.3055	12.2414	9.53038	14.286	13.5753	7.35447	-0.419035	-0.589738	-0.612274	-0.542983	0.22226	-0.718494	-0.318944	-0.232326	-0.809823
ENSG00000049192	ADAMTS6	protein_coding	chr5	65148738	65481920	-1	EnsDb.Hsapiens.v106	-1.23958	0.0628942	0.0190063	-0.796215	0.198566	0.0518144	-0.068032	0.89838	0.680267	-1.1336	0.13555	0.0425533	-0.625717	0.347132	0.111211	-0.0514038	0.912148	0.65625	-1.23258	0.10678	-0.666534	0.319876	-0.0486751	0.973765	0.700589	0.576089	1.73894	0.417051	0.51964	1.32591	0.66659	0.862396	2.25723	-2.6272	-2.93395	-1.78168	-3.25594	-1.31855	-2.50563	-2.59603	-2.40098	-1.70724
ENSG00000049239	H6PD	protein_coding	chr1	9234774	9271337	1	EnsDb.Hsapiens.v106	0.235962	0.657661	0.480397	0.552199	0.24188	0.0699992	-0.228545	0.623959	0.26864	0.134471	0.851311	0.719366	0.434818	0.481964	0.192731	-0.159596	0.747396	0.345456	-0.462158	0.418473	0.0431051	0.952956	-0.237806	0.676667	12.0405	8.95446	7.41153	5.80295	7.90495	5.15068	5.55958	8.76033	8.29918	-0.30056	-0.721621	-0.694095	-0.946406	0.222179	-1.05079	-0.934443	-0.577374	-0.638166
ENSG00000049245	VAMP3	protein_coding	chr1	7771296	7781432	1	EnsDb.Hsapiens.v106	-0.52563	0.241063	0.110262	-0.230303	0.686746	0.410023	-0.154427	0.766136	0.438794	-1.05581	0.0389271	0.00805807	-0.464569	0.435558	0.161091	-0.228974	0.624024	0.210803	-0.56588	0.304872	-0.052345	0.949968	-0.230543	0.719254	35.6671	29.1162	44.2542	21.1036	31.6035	49.5629	21.6788	32.9297	34.895	0.579919	0.222616	0.69107	0.0288379	0.777667	0.62593	0.0367903	0.461089	0.498521
ENSG00000049246	PER3	protein_coding	chr1	7784291	7845177	1	EnsDb.Hsapiens.v106	-0.786258	0.124549	0.0453991	0.00414733	0.997415	0.994277	-0.528236	0.235733	0.044188	-0.40745	0.540399	0.328163	0.111042	0.906451	0.743332	-0.220728	0.602308	0.191566	-0.125774	0.866257	0.302597	0.68298	-0.187771	0.759927	4.0579	2.12503	4.05953	2.33612	3.91235	3.43633	2.49679	4.01679	2.82041	-1.18634	-1.87513	-1.31922	-1.67755	-0.230056	-1.35888	-1.53435	-1.17573	-1.4521
ENSG00000049247	UTS2	protein_coding	chr1	7843083	7853512	-1	EnsDb.Hsapiens.v106	-0.233801	0.761611	0.609974	-0.0382514	0.961205	0.886593	-0.0574845	0.905125	0.702254	-1.16047	0.168661	0.0571654	0.129843	0.876138	0.67872	-0.270738	0.194924	0.0181951	0.198493	0.778886	0.23591	0.705049	-0.0182536	0.992118	1.10374	0.893648	1.23773	0.156041	1.03046	0.741771	0.245236	0.308637	0.149107	-2.26419	-2.66784	-2.17416	-3.89766	-0.993197	-2.54368	-3.27248	-3.52513	-3.96809
ENSG00000049249	TNFRSF9	protein_coding	chr1	7915871	7943165	-1	EnsDb.Hsapiens.v106	0.292061	0.533395	0.346832	0.0511018	0.94689	0.852431	0.151076	0.774303	0.450228	1.51575	0.00123364	0.000116932	-0.0616175	0.948806	0.839123	1.52655	0.00420162	4.87001e-05	4.45369	1.42813e-22	2.17198	6.37016e-06	2.05368	4.46993e-05	7.55301	9.06953	7.23154	10.6868	3.18576	3.38336	22.9729	4.94503	0.993072	-0.706723	-0.709427	-0.743291	-0.444668	-0.302788	-1.36262	0.127467	-1.02144	-2.2905
ENSG00000049283	EPN3	protein_coding	chr17	50532682	50543750	1	EnsDb.Hsapiens.v106	-0.0162101	NA	0.988262	-0.00819907	NA	0.952024	-0.00265545	NA	0.963773	0.0781605	NA	0.794956	0.0469908	NA	0.733602	0.00208767	NA	0.936271	-0.0151153	NA	0.0476634	NA	-0.00639106	NA	0	0	0	0.00741564	0.0110097	0	0	0.0134568	0	#NAME?	#NAME?	#NAME?	#NAME?	-3.38307	#NAME?	#NAME?	#NAME?	#NAME?
ENSG00000049323	LTBP1	protein_coding	chr2	32946953	33399509	1	EnsDb.Hsapiens.v106	-1.37074	0.0654846	0.0199546	0.2637	0.697964	0.42378	-1.83641	0.0275497	0.00177463	-1.30813	0.118235	0.0354185	0.00906279	0.993225	0.974041	-0.248797	0.260671	0.0317172	-0.0586132	0.945059	1.79542	0.0533003	-0.376868	0.0914651	1.11229	0.199568	0.722132	0.0705714	0.308182	0.296814	0.321346	2.11251	0.342954	-2.24146	-3.79664	-2.48872	-4.41719	-1.51119	-4.03463	-3.48044	-1.74025	-3.12602
ENSG00000049449	RCN1	protein_coding	chr11	32091074	32105722	1	EnsDb.Hsapiens.v106	2.01667	4.28746e-23	3.99923e-25	1.43728	7.70064e-12	8.59352e-14	0.499567	0.0403297	0.00306703	2.00445	7.53221e-15	7.42475e-17	1.37434	2.89552e-07	5.27109e-09	0.501167	0.134067	0.00924111	2.91701	1.72778e-28	2.42727	1.42886e-19	0.361195	0.35893	14.1694	20.9923	5.08537	16.2276	10.6322	3.89186	18.6475	13.3835	2.4194	-0.16682	-0.0352461	-0.960887	-0.135813	0.288575	-1.25235	-0.0210918	-0.214963	-1.57393
ENSG00000049540	ELN	protein_coding	chr7	74027789	74069907	1	EnsDb.Hsapiens.v106	-0.658435	0.235343	0.106485	0.0910465	NA	0.637749	-0.140675	NA	0.0370228	-0.155632	NA	0.704507	0.123854	NA	0.464044	-0.0448623	NA	0.267354	-0.841798	NA	-0.13842	NA	-0.0682164	NA	0.10183	0	0.0850989	0	0.0602062	0.00788184	0	0.11264	0.352832	-4.54195	#NAME?	-4.34624	#NAME?	-2.94313	#NAME?	#NAME?	-4.02228	-3.44701
ENSG00000049541	RFC2	protein_coding	chr7	74231499	74254458	-1	EnsDb.Hsapiens.v106	1.66835	2.07949e-21	2.201e-23	0.149326	0.638078	0.355808	1.49676	9.68857e-17	4.69635e-20	1.417	1.53939e-10	2.68344e-12	0.587817	0.0240807	0.00254723	0.746497	0.00421626	4.91059e-05	1.97387	1.42622e-19	1.19902	1.83146e-07	0.67797	0.00918799	11.9594	34.5241	10.7375	37.4506	21.2106	13.7346	37.8557	22.3701	9.45274	-0.305604	0.360348	-0.38826	0.518157	0.70969	-0.297792	0.500668	0.192245	-0.498036
ENSG00000049618	ARID1B	protein_coding	chr6	156776020	157210779	1	EnsDb.Hsapiens.v106	-0.34927	0.267311	0.127138	-0.22369	0.577487	0.293837	-0.0831871	0.878819	0.633874	-0.4156	0.291713	0.128036	0.0155867	0.98594	0.946053	-0.307248	0.486936	0.111789	-0.766448	0.0284942	-0.550872	0.167148	-0.104976	0.946008	39.9172	36.8282	47.6706	38.3099	53.2732	52.5389	32.3805	36.8792	57.3901	0.673723	0.416711	0.751954	0.534482	1.12953	0.713801	0.370552	0.583774	0.922779
ENSG00000049656	CLPTM1L	protein_coding	chr5	1317752	1345099	-1	EnsDb.Hsapiens.v106	0.71985	0.000626041	7.86674e-05	0.254873	0.375871	0.139266	0.405179	0.109448	0.013349	0.840759	0.00150298	0.00014675	0.108375	0.831111	0.594452	0.649479	0.0352081	0.00108233	0.184516	0.604402	0.0936202	0.867782	0.0591601	0.977951	48.6775	67.3343	40.0783	82.009	48.4873	44.4882	57.1067	53.531	49.8984	0.834662	0.899753	0.619131	1.11847	1.10729	0.595317	0.8167	0.877117	0.79783
ENSG00000049759	NEDD4L	protein_coding	chr18	58044226	58401540	1	EnsDb.Hsapiens.v106	-0.510354	0.128347	0.0471739	-0.563283	0.097485	0.0188989	0.0653261	0.915288	0.732751	0.0670273	0.917521	0.834647	0.00449906	0.997263	0.987417	0.0263921	0.969804	0.846889	-0.474872	0.282697	-0.20097	0.747355	-0.135639	0.907187	4.5305	4.84573	7.06734	2.15331	2.03133	2.02845	2.20218	2.67038	3.19009	-1.11033	-1.22875	-0.706343	-1.66366	-0.551924	-1.75471	-1.62819	-1.50598	-1.35375
ENSG00000049768	FOXP3	protein_coding	chrX	49250438	49270477	-1	EnsDb.Hsapiens.v106	0.877838	0.0273783	0.00674698	0.935814	0.0205095	0.00246426	-0.0631638	0.922039	0.750079	1.71937	0.000301359	2.25296e-05	1.59132	0.00108594	5.67184e-05	0.0249825	0.965539	0.830514	1.54314	0.0011388	0.793062	0.128872	0.305289	0.586622	37.107	34.2987	17.5374	45.3119	42.4799	12.4872	49.7785	30.9163	15.448	0.606463	0.35664	-0.0276853	0.643989	1.00885	-0.390834	0.658959	0.434859	-0.11174
ENSG00000049769	PPP1R3F	protein_coding	chrX	49269793	49301461	1	EnsDb.Hsapiens.v106	0.225618	0.643428	0.464589	0.472943	0.293829	0.0949435	-0.185055	0.70057	0.34838	1.09714	0.0229415	0.00414316	0.1327	0.871749	0.669107	0.691103	0.172402	0.0144672	-0.125904	0.840127	-0.454211	0.434901	0.182297	0.817029	4.37255	3.47578	2.90215	6.8278	3.28195	2.88208	5.5659	4.0443	6.22228	-1.12244	-1.47832	-1.39028	-0.80659	-0.24339	-1.50074	-0.929394	-1.16915	-0.892599
ENSG00000049860	HEXB	protein_coding	chr5	74640023	74722647	1	EnsDb.Hsapiens.v106	0.778722	0.0958607	0.0323381	0.503253	0.318599	0.107942	0.108698	0.857769	0.59356	0.394879	0.520417	0.310144	0.191824	0.81195	0.560542	0.071577	0.914925	0.664722	0.512851	0.395107	0.180586	0.825888	0.111459	0.927648	47.2742	55.1219	29.7356	54.3956	46.7206	38.0692	64.2973	49.8578	41.0184	0.810441	0.735473	0.385525	0.75762	1.01002	0.431981	0.795921	0.752684	0.623938
ENSG00000049883	PTCD2	protein_coding	chr5	72320367	72368395	1	EnsDb.Hsapiens.v106	0.701758	0.0273357	0.00672329	0.0518291	0.930449	0.814696	0.548646	0.108408	0.0131478	-0.618673	0.139936	0.0445025	-0.130264	0.849881	0.625111	-0.302696	0.504474	0.124361	0.456517	0.300484	0.0781243	0.918737	0.218723	0.759372	3.48388	5.61258	3.33642	2.62776	3.80327	4.30594	4.04769	3.02695	2.82053	-1.30541	-1.0994	-1.28895	-1.51036	-0.219922	-1.23694	-1.20496	-1.40919	-1.45532
ENSG00000050030	NEXMIF	protein_coding	chrX	74732856	74925472	-1	EnsDb.Hsapiens.v106	-1.26455	0.00775342	0.00145206	0.223896	0.720757	0.452155	-1.50047	0.00277284	8.33331e-05	-0.602245	0.357119	0.172936	0.392947	0.560108	0.255724	-0.828221	0.166013	0.0136254	-1.04082	0.09617	0.184084	0.818856	-1.10534	0.100217	0.301106	0.0907865	0.243132	0.0710133	0.199932	0.132196	0.052231	0.158972	0.124295	-3.29716	-4.40708	-3.30979	-4.37107	-1.81349	-3.83782	-4.45056	-3.74718	-4.03458
ENSG00000050130	JKAMP	protein_coding	chr14	59484443	59505410	1	EnsDb.Hsapiens.v106	0.641092	0.212939	0.0931163	0.395331	0.483333	0.212591	0.0879142	0.890747	0.664277	0.0564112	0.943961	0.884997	0.223746	0.7759	0.504604	-0.0791387	0.890201	0.601316	0.486133	0.44942	0.300739	0.68264	0.0373992	0.990281	26.5873	30.4608	17.977	22.7881	27.9199	21.6397	34.9685	31.7249	22.4185	0.341842	0.263456	-0.0214283	0.0467522	0.746746	-0.0365615	0.403167	0.423709	0.0976056
ENSG00000050165	DKK3	protein_coding	chr11	11956207	12009769	-1	EnsDb.Hsapiens.v106	-3.49627	1.30892e-08	5.75669e-10	-1.92531	0.00147297	0.000105186	-0.840201	0.120034	0.0153671	-1.74067	0.0205187	0.00358957	-0.624209	0.347587	0.111488	-0.160757	0.565981	0.16413	-2.22422	0.00570825	-2.38705	0.00524877	0.0242862	0.98909	0.211776	0.0742048	0.945611	0.196509	0.304521	0.669846	0.0409816	0.0359469	0.265093	-3.73085	-4.5854	-2.24493	-3.66123	-1.62707	-2.59163	-4.73143	-4.93202	-3.3261
ENSG00000050327	ARHGEF5	protein_coding	chr7	144355288	144380632	1	EnsDb.Hsapiens.v106	0.431867	0.419827	0.243037	0.225561	0.724805	0.458075	0.082663	0.893051	0.669405	0.50106	0.421785	0.22342	0.249723	0.742331	0.456905	0.0744074	0.903429	0.634891	0.2383	0.730914	0.0803127	0.932366	0.0494136	0.984979	3.22076	3.67065	2.56355	4.7755	3.99519	3.01662	3.3691	2.96149	2.70507	-1.37346	-1.43926	-1.49873	-1.06059	-0.124086	-1.47311	-1.3894	-1.42249	-1.5249
ENSG00000050344	NFE2L3	protein_coding	chr7	26152198	26187137	1	EnsDb.Hsapiens.v106	1.12876	0.000809732	0.000105064	0.20777	0.701202	0.427327	0.791566	0.0297612	0.00200524	1.21513	0.00386875	0.000457024	0.195153	0.778179	0.508848	0.815052	0.0852062	0.00440368	1.91891	2.11657e-06	0.566427	0.255392	1.09281	0.021349	22.3543	43.2938	18.8637	52.3596	24.8538	20.8938	49.5884	19.9456	12.2103	0.200426	0.544295	0.0318231	0.733225	0.660181	0.0206343	0.697889	0.0957008	-0.336025
ENSG00000050393	MCUR1	protein_coding	chr6	13786557	13814568	-1	EnsDb.Hsapiens.v106	1.83028	1.14573e-05	9.06465e-07	0.777294	0.0869556	0.0161527	0.716488	0.101973	0.0119893	1.59661	0.00222808	0.000235027	0.672336	0.236197	0.0601973	0.389748	0.394708	0.0715569	1.87315	0.000301626	1.06927	0.0523289	0.270035	0.628214	8.46571	16.8164	4.37416	20.5023	11.2343	5.97895	20.0172	12.1595	4.85318	-0.584911	-0.212441	-1.0768	0.0237928	0.215213	-0.939125	-0.100191	-0.359855	-1.03683
ENSG00000050405	LIMA1	protein_coding	chr12	50175788	50283520	-1	EnsDb.Hsapiens.v106	1.65408	7.86184e-06	6.01103e-07	0.59734	0.163107	0.0386811	0.818838	0.0434541	0.00340059	2.04432	9.0695e-06	4.27713e-07	0.816325	0.107229	0.0187869	0.832829	0.108642	0.00654564	2.5319	2.63686e-08	1.16711	0.0180079	0.977789	0.0669032	13.5672	27.5386	8.21633	22.1038	9.87722	4.89924	27.3529	11.2528	4.36753	-0.21003	0.178069	-0.594465	0.0846863	0.280384	-1.08238	0.242643	-0.424584	-1.11033
ENSG00000050426	LETMD1	protein_coding	chr12	51047962	51060424	1	EnsDb.Hsapiens.v106	-0.107799	0.739228	0.581422	-0.0688184	0.88478	0.71213	-0.0295553	0.961632	0.854681	0.328361	0.349162	0.16738	0.0939291	0.87943	0.686653	0.167042	0.733836	0.327039	0.0604456	0.897933	0.0706814	0.913511	-0.00892955	0.999503	45.1105	43.9336	47.6084	47.6525	40.0665	37.4188	44.5365	45.0377	42.6852	0.772365	0.557929	0.747143	0.706087	1.02292	0.429385	0.613306	0.751917	0.68754
ENSG00000050438	SLC4A8	protein_coding	chr12	51391317	51515763	1	EnsDb.Hsapiens.v106	0.0903429	0.909938	0.834341	-0.531199	0.354475	0.127472	0.41616	0.338714	0.0829865	-0.181673	0.818386	0.669739	-0.109442	0.903496	0.735057	-0.00970017	0.987695	0.925963	-0.455718	0.518964	-0.465458	0.495203	0.0363263	0.987906	0.894728	1.73364	1.59232	1.28651	1.27672	1.49282	0.731629	0.641491	1.16652	-2.42972	-2.06593	-1.84734	-2.30277	-0.766233	-2.07456	-2.46445	-2.6604	-2.14644
ENSG00000050555	LAMC3	protein_coding	chr9	131009174	131094473	1	EnsDb.Hsapiens.v106	0.0410202	0.968859	0.933313	0.44376	0.349097	0.124449	-0.170201	0.436349	0.131725	0.288285	0.637662	0.430096	-0.0316105	0.97005	0.890021	0.0617984	NA	0.32728	-0.639876	0.329291	-0.0803886	0.895974	-0.0663627	0.800167	0.0917891	0.0234908	0.0228831	0.0836752	0.0231342	0.0279571	0.00490658	0.0206288	0.0304236	-4.5488	#NAME?	-5.09544	-4.46806	-3.10245	#NAME?	#NAME?	-5.3755	-5.0206
ENSG00000050628	PTGER3	protein_coding	chr1	70852353	71047816	-1	EnsDb.Hsapiens.v106	-1.80101	0.0304798	0.00773523	-0.370008	0.539318	0.257312	-0.246841	0.414586	0.120048	-0.0173648	0.984764	0.967853	0.244614	0.71431	0.41856	-0.0748436	0.773778	0.383195	-0.221775	0.783175	1.97882	0.0616706	-0.387965	0.0448493	0.13888	0.0512275	0.270804	0.0832695	0.142689	0.0677457	0.0322831	0.383923	0.0415415	-3.98195	-4.88489	-3.29361	-4.27827	-2.2536	-4.47438	-4.88001	-3.17759	#NAME?
ENSG00000050730	TNIP3	protein_coding	chr4	121131408	121227466	-1	EnsDb.Hsapiens.v106	-0.876222	0.153052	0.0597607	-1.4546	0.0207552	0.00250416	0.221344	0.606078	0.253504	1.46085	0.0504291	0.0113312	0.79421	0.242015	0.0624102	0.0894869	0.842155	0.493925	2.00293	0.00990388	0.329347	0.651128	0.411466	0.272196	1.54697	2.50332	5.50305	2.97013	2.09987	0.802831	3.86472	1.21545	0.721832	-1.96408	-1.75488	-1.1768	-1.5074	-0.66003	-2.59986	-1.20542	-2.12757	-2.55352
ENSG00000050748	MAPK9	protein_coding	chr5	180233143	180292099	-1	EnsDb.Hsapiens.v106	0.560497	0.0250668	0.00601987	0.250294	0.460514	0.195553	0.24908	0.459544	0.145311	0.227383	0.558307	0.345534	0.0969038	0.867153	0.662776	0.0848023	0.894345	0.610306	0.368118	0.29018	0.212269	0.668479	0.09608	0.953821	31.4423	38.9709	25.9543	25.944	23.6916	21.8889	27.1746	24.407	20.5827	0.477407	0.46005	0.287739	0.208333	0.717812	0.054681	0.25333	0.261361	0.106019
ENSG00000050767	COL23A1	protein_coding	chr5	178237476	178590393	-1	EnsDb.Hsapiens.v106	-0.131919	NA	0.542713	0.00166945	NA	0.944993	-0.0221851	NA	0.586123	-0.0767589	NA	0.691857	0.0179634	NA	0.924666	-0.01139	NA	0.620005	-0.0280179	NA	-0.0431581	NA	0.00916336	NA	0.0145253	0	0.0186808	0	0.0176613	0.012257	0.00778941	0	0.0215182	#NAME?	#NAME?	#NAME?	#NAME?	-3.22325	#NAME?	#NAME?	#NAME?	#NAME?
ENSG00000050820	BCAR1	protein_coding	chr16	75228181	75268053	-1	EnsDb.Hsapiens.v106	0.212299	0.791104	0.65132	0.401259	0.486233	0.214733	-0.0974128	0.765451	0.437948	-0.112213	0.8726	0.754202	0.231261	0.633323	0.323842	-0.109526	0.529221	0.138507	0.351222	0.548506	0.292112	0.545949	-0.0165894	0.992786	0.220266	0.14867	0.0930972	0.0382931	0.174453	0.0715236	0.0413481	0.0441216	0.00974691	-3.60383	-4.16681	-4.05661	-4.78487	-2.37848	#NAME?	-4.88033	-4.76994	#NAME?
ENSG00000051009	FHIP1B	protein_coding	chr11	6211345	6234711	-1	EnsDb.Hsapiens.v106	-1.75165	0.000625356	7.85127e-05	-1.21833	0.0201819	0.00241302	-0.182074	0.706769	0.358542	-0.741557	0.237819	0.0944736	-1.11697	0.0787601	0.0121829	0.120213	0.787868	0.403484	-2.12302	0.000683103	-1.61642	0.0120868	-0.096523	0.934814	9.30642	6.81927	25.933	10.5159	7.42444	20.9734	5.83202	7.76866	30.5093	-0.507534	-0.941819	0.287697	-0.633927	0.197065	0.0193744	-0.9048	-0.680368	0.329605
ENSG00000051108	HERPUD1	protein_coding	chr16	56932142	56944864	1	EnsDb.Hsapiens.v106	0.161371	0.621052	0.440504	0.153342	0.708771	0.438271	-6.28758e-05	0.998938	0.997227	0.740122	0.0191846	0.00329746	0.372389	0.35426	0.115282	0.248369	0.57939	0.171812	0.717444	0.0242914	0.500818	0.181056	0.122683	0.923049	115.566	115.503	102.712	129.489	100.38	74.7622	115.523	100.543	68.0443	1.53281	1.3323	1.31486	1.46807	1.51403	0.991722	1.34666	1.39177	1.05128
ENSG00000051128	HOMER3	protein_coding	chr19	18929201	18941261	-1	EnsDb.Hsapiens.v106	-1.6759	0.0296625	0.00747045	-0.379211	0.546022	0.262286	-0.329674	0.353277	0.0898463	0.130604	0.888155	0.78101	-0.236369	0.751271	0.468634	0.109158	0.739995	0.33397	0.0610006	0.947272	-0.143581	0.858953	0.0656588	0.953821	0.303836	0.122071	0.533441	0.776681	0.45603	0.64299	0.738462	0.536326	0.693985	-3.29474	#NAME?	-2.72965	-2.45826	-1.26656	-2.637	-2.44516	-2.84613	-2.58966
ENSG00000051180	RAD51	protein_coding	chr15	40694774	40732340	1	EnsDb.Hsapiens.v106	5.26917	3.39939e-21	3.66254e-23	3.42815	2.12146e-09	3.60955e-11	1.47254	0.0104802	0.000474139	4.86813	3.2325e-12	4.42739e-14	3.96942	2.6232e-08	3.67335e-10	0.225214	0.578948	0.171564	4.62249	1.27876e-10	3.39348	5.03007e-06	0.341391	0.440463	9.56088	32.8037	0.796307	19.6679	10.8792	0.591044	18.8447	8.40645	0.65848	-0.494077	0.308095	-2.3928	-0.0168871	0.379894	-2.69389	-0.0991276	-0.755386	-2.60416
ENSG00000051341	POLQ	protein_coding	chr3	121431431	121545988	-1	EnsDb.Hsapiens.v106	5.2874	2.75099e-26	1.87468e-28	3.13183	1.06531e-09	1.71661e-11	1.88824	0.00044652	8.70578e-06	5.85964	7.39626e-21	3.45351e-23	5.25264	1.06335e-16	4.06625e-19	0.166744	0.71614	0.305167	5.50562	1.44774e-18	4.17328	7.85657e-11	0.574324	0.278805	3.57932	15.3811	0.372403	14.1333	9.37038	0.22658	14.6414	5.98687	0.292251	-1.28683	-0.284975	-3.05838	-0.267082	0.171759	-3.54019	-0.205851	-0.862659	-3.41961
ENSG00000051382	PIK3CB	protein_coding	chr3	138652698	138834928	-1	EnsDb.Hsapiens.v106	-0.570161	0.147455	0.0569623	-0.35583	0.445896	0.18498	-0.110514	0.843487	0.56249	-1.64418	0.000187631	1.30539e-05	-0.931256	0.0478846	0.00622316	-0.335099	0.471997	0.103206	-1.03179	0.0232276	-0.322384	0.599095	-0.36692	0.487517	19.6683	17.221	26.6515	9.13562	14.4698	31.1994	7.52731	12.4114	16.8239	0.0979759	-0.195087	0.304759	-0.556775	0.476354	0.32088	-0.737719	-0.336996	-0.0438803
ENSG00000051523	CYBA	protein_coding	chr16	88643275	88651083	-1	EnsDb.Hsapiens.v106	-0.118186	0.800865	0.665095	-0.0517301	0.947434	0.8537	-0.0485374	0.942363	0.803701	0.144712	0.794657	0.635066	-0.0264583	0.97705	0.915543	0.101105	0.875299	0.561393	0.191944	0.711579	-0.121736	0.862953	0.190197	0.811923	242.26	230.714	251.185	324.583	282.318	289.611	440.022	339.626	378.734	2.13377	1.88839	2.01145	2.16373	2.058	2.01602	2.28762	2.32661	2.40468
ENSG00000051596	THOC3	protein_coding	chr5	175917873	176034680	-1	EnsDb.Hsapiens.v106	1.20446	0.000191297	2.06635e-05	0.588528	0.112575	0.022889	0.431362	0.24335	0.0466458	0.840501	0.0458941	0.00999314	0.671912	0.137472	0.0270027	0.0630667	0.929728	0.714989	0.497282	0.277066	-0.0780085	0.921656	0.379146	0.456537	22.4375	33.7579	13.9905	38.8336	35.4835	20.3053	40.1991	25.3536	27.1831	0.190708	0.340614	-0.188682	0.538224	0.851171	-0.000821974	0.510857	0.272643	0.332155
ENSG00000051620	HEBP2	protein_coding	chr6	138403531	138422197	1	EnsDb.Hsapiens.v106	0.766903	0.0776546	0.0247102	0.196318	0.748611	0.489458	0.353256	0.414509	0.119886	0.712007	0.191377	0.06829	-0.268062	0.697373	0.398698	0.873039	0.119579	0.00764652	0.725212	0.179445	0.0834858	0.918357	0.29565	0.593371	20.6509	31.2374	17.1805	69.4476	29.0991	38.3247	52.4599	31.5375	28.7034	0.118708	0.28455	-0.044789	0.987705	0.794526	0.450425	0.654904	0.381723	0.369814
ENSG00000051825	MPHOSPH9	protein_coding	chr12	123152320	123244014	-1	EnsDb.Hsapiens.v106	0.827723	0.170617	0.0691982	0.147	0.849452	0.645793	0.284371	0.503902	0.174429	0.196268	0.815151	0.6654	0.267467	0.736338	0.448497	-0.0412441	0.939698	0.744783	0.627115	0.38237	0.443457	0.529755	0.0101843	0.998974	29.0009	50.3784	24.0552	48.4316	56.9659	39.0873	55.7851	53.8166	29.2183	0.410317	0.668267	0.226208	0.493122	1.01593	0.26769	0.733781	0.822878	0.254328
ENSG00000052126	PLEKHA5	protein_coding	chr12	19129733	19376400	1	EnsDb.Hsapiens.v106	-0.407135	0.487097	0.302532	-0.433717	0.451948	0.18903	0.0530791	0.93185	0.777503	-0.270172	0.710663	0.517856	0.0348791	0.979737	0.925956	-0.109767	0.822671	0.458667	-0.151656	0.839322	-0.274322	0.712692	0.0642067	0.972393	1.49018	1.64211	2.34762	4.83021	6.57946	6.33738	4.40547	3.6388	5.12438	-1.99393	-2.08018	-1.57459	-1.29652	-0.0496289	-0.914589	-1.1049	-1.25295	-1.09628
ENSG00000052344	PRSS8	protein_coding	chr16	31131433	31135727	-1	EnsDb.Hsapiens.v106	-0.148832	NA	0.773814	0.0586453	NA	0.722969	-0.0389761	NA	0.516003	0.224312	NA	0.271895	0.104552	NA	0.411481	0.0143531	NA	0.771504	0.102183	NA	0.0888744	NA	-0.0112645	NA	0.022492	0	0.00702183	0.0961767	0.0484706	0	0.0119981	0.0366721	0	#NAME?	#NAME?	#NAME?	-4.03603	-2.49299	#NAME?	#NAME?	-4.91753	#NAME?
ENSG00000052723	SIKE1	protein_coding	chr1	114769479	114780685	-1	EnsDb.Hsapiens.v106	0.0528695	0.948258	0.900916	-0.225574	0.727957	0.462556	0.174656	0.731196	0.390262	-0.207963	0.776286	0.608863	-0.330252	0.640963	0.332961	0.0692921	0.908681	0.648324	0.633003	0.310061	0.0332857	0.969228	0.23366	0.687941	28.2524	37.1754	35.7259	36.0317	30.1638	44.0724	55.0117	32.2711	30.9047	0.390143	0.419612	0.531236	0.338674	0.790357	0.516539	0.689472	0.432275	0.378065
ENSG00000052749	RRP12	protein_coding	chr10	97356358	97426076	-1	EnsDb.Hsapiens.v106	-0.346268	0.587354	0.402073	-0.734454	0.198162	0.0515165	0.221475	0.622883	0.26734	-0.216303	0.775899	0.608401	-0.429374	0.534773	0.235315	0.0935787	0.844889	0.499805	-0.207166	0.787752	-0.188271	0.815453	0.0184165	0.996239	7.55906	11.6676	16.193	11.8505	8.56935	15.1438	8.9471	8.52081	11.2139	-0.686378	-0.514328	-0.278233	-0.377649	0.246424	-0.222272	-0.640493	-0.603246	-0.502385
ENSG00000052795	FNIP2	protein_coding	chr4	158769026	158908050	1	EnsDb.Hsapiens.v106	0.618586	0.0309447	0.00787882	-0.377362	0.271077	0.0832221	0.979614	0.000545938	1.11146e-05	0.996327	0.0034068	0.000389373	0.170678	0.749741	0.466799	0.675045	0.0882694	0.00469954	1.34116	4.98038e-05	0.0818832	0.905559	1.18028	0.00139904	7.40588	15.6798	9.96238	12.778	7.06807	6.06463	12.8059	5.15101	4.80186	-0.695119	-0.273584	-0.448757	-0.299727	0.0735393	-0.919611	-0.32116	-0.986344	-1.03195
ENSG00000052802	MSMO1	protein_coding	chr4	165327667	165343164	1	EnsDb.Hsapiens.v106	0.796346	0.21091	0.0918519	0.528855	0.392608	0.150674	0.0453198	0.942208	0.803515	0.130271	0.88457	0.775117	0.107476	0.912027	0.754253	-0.00711238	0.996146	0.978235	1.12318	0.125622	0.371524	0.603456	0.122808	0.845733	53.435	59.4558	28.8283	34.7471	35.2813	29.937	59.1769	35.1963	20.0163	0.90803	0.800079	0.347405	0.257403	0.735339	0.197337	0.694262	0.362293	-0.0708774
ENSG00000052841	TTC17	protein_coding	chr11	43358920	43494933	1	EnsDb.Hsapiens.v106	-0.489702	0.217551	0.0958061	-0.347496	0.450861	0.188169	-0.0697508	0.913364	0.726008	-0.744854	0.104124	0.0298491	-0.183095	0.795059	0.533386	-0.309178	0.499565	0.121011	-0.721063	0.120835	-0.393016	0.482794	-0.127674	0.918154	36.6833	33.9041	49.321	31.0953	47.695	56.6379	29.8877	36.8342	52.9726	0.603559	0.348535	0.776627	0.35111	1.04622	0.723911	0.332891	0.573858	0.814642
ENSG00000052850	ALX4	protein_coding	chr11	44260440	44310139	-1	EnsDb.Hsapiens.v106	0.0759857	NA	0.878454	0.0337038	NA	0.915299	0.00342694	NA	0.962859	0.0848989	NA	0.695725	0.0422198	NA	0.759713	0.00607249	NA	0.931777	-0.017972	NA	-0.00874599	NA	-0.00211863	NA	0.00184745	0.00195401	0	0.00900219	0.00597839	0	0	0	0	#NAME?	#NAME?	#NAME?	#NAME?	-3.63147	#NAME?	#NAME?	#NAME?	#NAME?
ENSG00000053108	FSTL4	protein_coding	chr5	133196455	133612541	-1	EnsDb.Hsapiens.v106	-0.457054	0.443337	0.262925	-0.224299	0.489439	0.217202	-0.00769396	NA	0.915048	-0.24579	0.600725	0.388733	0.0275091	NA	0.944072	-0.0412224	NA	0.34625	-0.593428	0.0728911	-0.222026	0.354684	-0.0358903	0.872144	0	0	0.0183284	0.0331765	0.154608	0.139765	0.00563396	0.033661	0.422772	#NAME?	#NAME?	#NAME?	#NAME?	-1.84076	#NAME?	#NAME?	-5.09101	-2.95023
ENSG00000053254	FOXN3	protein_coding	chr14	89124871	89619149	-1	EnsDb.Hsapiens.v106	0.150235	0.611594	0.429012	0.222888	0.499607	0.22584	-0.068127	0.895461	0.674403	-0.316169	0.364433	0.178426	-0.20715	0.655869	0.349889	-0.0667619	0.919968	0.68056	-0.504283	0.111099	-0.517578	0.127797	0.0255171	0.995687	34.4985	32.4758	28.9887	37.521	40.3561	47.5531	36.9877	35.9662	53.7923	0.554883	0.310946	0.366543	0.52025	1.04598	0.645174	0.492439	0.570531	0.868699
ENSG00000053328	METTL24	protein_coding	chr6	110243940	110358349	-1	EnsDb.Hsapiens.v106	-0.0166221	0.992878	0.981299	0.467543	0.248049	0.0728396	-0.164893	NA	0.0682578	-0.315982	0.580099	0.366298	0.115726	NA	0.625044	-0.0753892	NA	0.174497	-1.25911	0.0538923	0.0717838	0.918814	-0.107253	0.114744	0.119872	0.0133117	0.0136229	0.0185305	0.129786	0.0730883	0	0.192864	0.136809	-4.09793	#NAME?	#NAME?	#NAME?	-2.56235	-4.45467	#NAME?	-3.61573	#NAME?
ENSG00000053371	AKR7A2	protein_coding	chr1	19303965	19312144	-1	EnsDb.Hsapiens.v106	1.23268	3.73013e-05	3.32433e-06	0.481424	0.186239	0.0469072	0.602228	0.0726391	0.00729044	1.03178	0.0073215	0.000997471	0.720575	0.0859949	0.013742	0.148671	0.787868	0.40383	0.828518	0.0334691	0.591503	0.175879	0.101017	0.953167	12.5114	20.881	8.5191	19.6133	16.1432	9.00243	20.3035	17.6649	10.7845	-0.268587	-0.0426273	-0.564601	0.0273671	0.48274	-0.615696	-0.0021193	-0.0425421	-0.396415
ENSG00000053372	MRTO4	protein_coding	chr1	19251805	19260128	1	EnsDb.Hsapiens.v106	1.53109	1.27016e-08	5.55553e-10	0.476611	0.153561	0.0353337	0.941078	0.00147265	3.75955e-05	1.38031	5.36244e-05	3.11313e-06	0.62651	0.115004	0.0207778	0.53795	0.192908	0.0179201	1.41674	3.04767e-05	1.16376	0.00109122	0.121878	0.92743	16.6711	34.3251	11.4799	32.4911	19.5568	11.8313	29.3807	25.1586	10.4528	-0.0353142	0.352301	-0.336752	0.407681	0.686468	-0.422338	0.316355	0.287262	-0.420373
ENSG00000053438	NNAT	protein_coding	chr20	37521206	37523690	1	EnsDb.Hsapiens.v106	-0.382425	0.603193	0.418911	-0.255676	0.607863	0.32392	0.0242445	0.944359	0.808434	1.51732	0.0989874	0.027737	0.123867	0.828989	0.590634	0.133388	NA	0.0823485	-0.13031	0.859439	-0.0466395	0.946222	-0.009639	0.995708	0.136577	0.150461	0.290921	0.767717	0.140278	0.0773163	0.146346	0.166683	0.22268	#NAME?	-4.14267	-3.34876	-2.63632	-1.89204	-4.35784	-3.66112	-3.71031	-3.6094
ENSG00000053501	USE1	protein_coding	chr19	17215346	17219829	1	EnsDb.Hsapiens.v106	-0.536304	0.400048	0.225981	-0.178588	0.806451	0.572694	-0.115278	0.820016	0.516998	-0.296381	0.698024	0.50285	-0.393257	0.575849	0.270413	0.0569937	0.915411	0.665798	-0.34621	0.646146	-0.271655	0.71675	0.0087249	0.999503	9.27137	7.08347	11.7096	10.6254	8.51046	14.8753	9.56205	9.2762	14.0462	-0.513372	-0.907698	-0.320454	-0.530536	0.282189	-0.383613	-0.578794	-0.601228	-0.285221
ENSG00000053524	MCF2L2	protein_coding	chr3	183178041	183428778	-1	EnsDb.Hsapiens.v106	0.0563861	0.906608	0.82874	-0.222662	0.63077	0.346777	0.225729	0.599046	0.246949	-0.00837657	0.992106	0.981819	-0.434511	0.371017	0.124272	0.298566	0.514515	0.12999	-0.311455	0.502456	-0.945455	0.0187127	0.466385	0.328099	4.59458	5.74417	5.50688	3.29635	2.28886	3.30851	4.50164	2.73735	5.76396	-1.08268	-1.07865	-0.902891	-1.33664	-0.517965	-1.37863	-1.08918	-1.5243	-0.891768
ENSG00000053702	NRIP2	protein_coding	chr12	2825348	2835544	-1	EnsDb.Hsapiens.v106	-0.274728	0.681584	0.509237	-0.0354016	0.951611	0.863117	-0.0436494	NA	0.622464	0.190904	0.765526	0.592543	0.0242809	NA	0.909269	0.0250547	NA	0.668288	-0.25107	0.670719	-0.211101	0.567674	0.02071	0.972101	0.0798796	0.047628	0.0957756	0.0968699	0.0542601	0.0448876	0.0298023	0.0152201	0.0723009	-4.40849	#NAME?	-4.16026	-4.31652	-2.41183	#NAME?	#NAME?	#NAME?	#NAME?
ENSG00000053747	LAMA3	protein_coding	chr18	23689453	23956222	1	EnsDb.Hsapiens.v106	-2.32789	0.0126745	0.00260094	-0.664879	0.280513	0.0879794	-0.228145	0.440715	0.134158	-3.26212	0.00275438	0.000303518	-2.9388	0.00491774	0.000349886	-0.0293244	0.950066	0.778076	0.138466	0.860629	-0.235257	0.704369	0.0894147	0.798004	0.0379697	0.0135805	0.101653	0.0528837	0.067553	0.81171	0.0876169	0.0332733	0.069044	-4.98077	-5.98721	-4.0483	-4.54809	-2.45416	-2.4478	-4.20755	-5.01298	-5.00063
ENSG00000053770	AP5M1	protein_coding	chr14	57268924	57298742	1	EnsDb.Hsapiens.v106	-0.192792	0.760625	0.608838	-0.172818	0.801689	0.564548	0.0130407	0.990024	0.948776	-0.244926	0.733086	0.547561	-0.202107	0.80091	0.543215	0.00282248	0.998588	0.995017	-0.0733792	0.920628	-0.0255852	0.977533	-0.0125951	0.996128	28.7548	29.3784	34.8594	29.3952	29.346	37.6294	30.9483	32.2923	33.3802	0.402413	0.22845	0.506186	0.233621	0.707466	0.379225	0.287126	0.423236	0.387963
ENSG00000053900	ANAPC4	protein_coding	chr4	25377263	25418498	1	EnsDb.Hsapiens.v106	-0.263086	0.606604	0.423093	-0.288189	0.601044	0.31726	0.0391635	0.956988	0.842387	-0.3127	0.613002	0.401841	-0.327686	0.630249	0.321455	0.0251293	0.976726	0.879485	-0.368529	0.538414	-0.325627	0.620807	0.0105159	0.999503	23.9228	25.2139	31.172	27.9497	26.6518	36.7688	25.183	24.6612	34.4496	0.255909	0.107698	0.403723	0.285235	0.664706	0.35138	0.200794	0.262956	0.477397
ENSG00000053918	KCNQ1	protein_coding	chr11	2444684	2849105	1	EnsDb.Hsapiens.v106	0.766253	0.265307	0.125817	0.498943	0.417247	0.166411	0.0267801	0.97304	0.882114	0.58888	0.428866	0.229351	0.591426	0.373325	0.125447	-0.0367193	0.937925	0.740771	0.0359053	0.968408	0.143396	0.86482	-0.0378593	0.980552	4.97635	5.35499	2.4897	3.93133	4.80537	1.87898	3.14926	3.9662	3.01273	-1.07264	-1.15977	-1.8727	-1.41249	-0.0278134	-1.81821	-1.37711	-1.23701	-1.49589
ENSG00000054116	TRAPPC3	protein_coding	chr1	36136570	36156053	-1	EnsDb.Hsapiens.v106	0.20266	0.360328	0.194284	0.0754944	0.832603	0.61416	0.10749	0.758124	0.425166	-0.00450311	0.993099	0.984804	-0.479397	0.0666828	0.00973152	0.426556	0.140977	0.0102068	0.0541245	0.87636	-0.338443	0.26111	0.342579	0.313354	37.184	40.6355	35.1399	37.3265	26.2115	37.4147	37.4704	27.9485	36.0287	0.616035	0.496128	0.51929	0.516818	0.836126	0.466764	0.493403	0.371192	0.555993
ENSG00000054118	THRAP3	protein_coding	chr1	36224432	36305357	1	EnsDb.Hsapiens.v106	0.0530484	0.947067	0.898229	-0.290271	0.637865	0.355434	0.21726	0.648365	0.292785	-0.250407	0.731802	0.545995	-0.115989	0.897369	0.722071	-0.0320712	0.959335	0.804036	0.212194	0.777226	0.00910974	0.994584	0.0693963	0.971858	54.7637	78.3857	75.0415	39.5625	43.8791	50.9016	47.1223	38.7061	38.3409	0.928363	1.02324	1.09995	0.559631	1.14089	0.654581	0.578394	0.500752	0.565452
ENSG00000054148	PHPT1	protein_coding	chr9	136848724	136851027	1	EnsDb.Hsapiens.v106	1.95061	7.21971e-06	5.48169e-07	1.60451	0.000342375	1.95491e-05	0.155551	0.777301	0.454776	1.89712	0.000482112	3.94944e-05	1.01199	0.0752035	0.011418	0.315127	0.485766	0.111149	2.62127	1.20151e-06	2.30034	3.58546e-05	0.087536	0.957469	40.9433	50.6246	12.0181	53.6755	30.8206	12.5704	52.7903	43.3243	7.67609	0.691053	0.669877	-0.30177	0.795552	0.951192	-0.524401	0.756347	0.720667	-0.689364
ENSG00000054179	ENTPD2	protein_coding	chr9	137048107	137054061	-1	EnsDb.Hsapiens.v106	-0.286749	NA	0.544829	0.105958	NA	0.498977	-0.0980995	NA	0.178277	0.323766	NA	0.290739	0.274965	NA	0.104779	-0.0299557	NA	0.544354	-0.0707699	NA	0.00622799	NA	-0.0103825	NA	0.0348749	0	0.0196791	0.0372876	0.0898494	0	0.044977	0.0653296	0.0654168	-5.0748	#NAME?	#NAME?	#NAME?	-2.15537	#NAME?	-4.60054	-4.45981	-4.46274
ENSG00000054219	LY75	protein_coding	chr2	159803355	159904756	-1	EnsDb.Hsapiens.v106	0.7182	0.00263349	0.000408432	1.08006	2.7612e-06	8.55319e-08	-0.307439	0.30358	0.0686551	0.795429	0.00820266	0.00114588	0.994726	0.000791041	3.89833e-05	-0.147261	0.778305	0.390214	0.685905	0.0263929	0.823356	0.00797846	-0.118539	0.942318	39.0594	29.9548	17.8516	25.6005	29.8665	14.2833	25.2853	28.4147	15.2863	0.65461	0.250998	-0.00997133	0.227816	0.807658	-0.271514	0.197188	0.379092	-0.123376
ENSG00000054267	ARID4B	protein_coding	chr1	235131634	235328219	-1	EnsDb.Hsapiens.v106	-1.70784	5.5034e-06	4.06152e-07	-1.4506	0.000172161	8.9686e-06	-0.113224	0.827889	0.531092	-1.25667	0.00847963	0.00119397	-1.10329	0.0253915	0.00272145	-0.0349246	0.96001	0.806701	-1.10573	0.0218582	-1.11124	0.0253474	0.0254584	0.995687	38.4886	32.9779	115.116	34.1448	36.7584	90.9597	27.7678	26.4504	66.2103	0.642828	0.313749	1.35316	0.448236	0.916554	1.10227	0.277817	0.306736	1.03577
ENSG00000054277	OPN3	protein_coding	chr1	241590102	241677376	-1	EnsDb.Hsapiens.v106	2.06274	4.44198e-07	2.60624e-08	0.762385	0.0922691	0.0174583	1.01984	0.0188319	0.001025	0.592829	0.283369	0.122271	0.57046	0.324853	0.0993612	-0.0171214	0.986572	0.920743	1.42548	0.00474788	0.334781	0.614967	0.671128	0.208413	3.87028	9.09718	2.00325	5.98332	6.20247	3.61699	8.73507	4.07601	2.89411	-1.22829	-0.717566	-1.69414	-0.901094	-0.0824291	-1.32806	-0.623062	-1.19151	-1.44932
ENSG00000054282	SDCCAG8	protein_coding	chr1	243256034	243500091	1	EnsDb.Hsapiens.v106	-0.4249	0.277234	0.133721	-0.311138	0.495592	0.222316	-0.0549357	0.930519	0.774305	-1.46107	0.00050636	4.17172e-05	-0.243907	0.699339	0.400989	-1.02519	0.0343498	0.0010387	-0.86673	0.0474131	-0.0464048	0.951796	-0.597385	0.216625	8.27996	7.76949	10.7334	3.78162	9.11551	11.3955	4.66543	8.68968	9.06436	-0.614833	-0.833875	-0.39292	-1.24612	0.217171	-0.453321	-1.07493	-0.559984	-0.578148
ENSG00000054356	PTPRN	protein_coding	chr2	219289623	219309648	-1	EnsDb.Hsapiens.v106	-0.664756	0.139903	0.0528819	-0.366605	0.0952089	0.0182875	0.0206547	NA	0.626942	-0.512678	0.233577	0.0921219	0.000459048	NA	0.979203	-0.0660118	NA	0.103834	-0.727988	0.124802	-0.285971	0.309034	-0.0192522	0.975898	0.0351086	0.0548345	0.272377	0	0.0649811	0.0633215	0.00581007	0.0126549	0.1842	#NAME?	#NAME?	-3.34563	#NAME?	#NAME?	-4.3829	#NAME?	#NAME?	-3.62063
ENSG00000054392	HHAT	protein_coding	chr1	210328252	210676296	1	EnsDb.Hsapiens.v106	-1.68953	0.00192556	0.000284772	-0.589759	0.282702	0.0890496	-0.532224	0.24794	0.048024	-1.90486	0.00498656	0.000623223	-0.216271	0.783979	0.51729	-1.19534	0.0910771	0.00499564	-3.02893	1.48396e-05	-0.611227	0.346928	-1.81575	0.0254427	0.78294	0.382046	1.4155	0.342581	1.15718	1.51831	0.167868	0.81941	1.65373	-2.54982	-3.25598	-1.93517	-3.3067	-0.922182	-1.9676	-3.66034	-2.44138	-1.95477
ENSG00000054523	KIF1B	protein_coding	chr1	10210570	10381603	1	EnsDb.Hsapiens.v106	0.0557204	0.906823	0.829118	0.0242422	0.971028	0.91709	0.0178671	0.980462	0.910933	-0.60036	0.159813	0.0531714	-0.404567	0.418246	0.151264	-0.0845723	0.895978	0.617635	0.272001	0.586287	-0.147692	0.827848	0.268315	0.660614	9.61477	9.8332	9.41712	8.73637	9.87589	14.0487	10.3727	7.31029	8.35871	-0.481386	-0.645976	-0.491901	-0.590938	0.284596	-0.280634	-0.474451	-0.741527	-0.598219
ENSG00000054598	FOXC1	protein_coding	chr6	1609915	1613897	1	EnsDb.Hsapiens.v106	-0.158938	0.813506	0.683893	0.183876	0.626717	0.342823	-0.0991633	NA	0.173706	0.182363	0.753408	0.576459	0.256006	NA	0.185424	-0.0414818	NA	0.429315	0.305649	0.623179	-0.0697751	0.886339	0.0586551	0.769295	0.0267384	0.00377094	0.00728693	0.0410454	0.120856	0.0189662	0.138184	0.0274536	0.0463397	#NAME?	#NAME?	#NAME?	-4.9731	#NAME?	-5.4305	-3.91255	-5.39252	-4.95146
ENSG00000054611	TBC1D22A	protein_coding	chr22	46762617	47175699	1	EnsDb.Hsapiens.v106	-0.0525655	0.930056	0.86834	-0.104592	0.878896	0.702483	0.0412939	0.952186	0.82893	0.285462	0.643368	0.436255	0.0952841	0.910541	0.751258	0.0770974	0.907139	0.644023	-0.907431	0.0750454	-0.74965	0.164023	-0.0274265	0.99483	11.4708	12.1223	12.6432	17.7784	15.3768	13.9057	12.2636	12.9977	25.4734	-0.337981	-0.47829	-0.301299	-0.0538384	0.541064	-0.335115	-0.339413	-0.239929	0.244984
ENSG00000054654	SYNE2	protein_coding	chr14	63761899	64226433	1	EnsDb.Hsapiens.v106	-1.74508	3.22767e-08	1.52595e-09	-0.381899	0.355105	0.127787	-1.23223	0.000341989	6.20726e-06	-1.76888	7.42522e-06	3.43236e-07	-0.231274	0.708574	0.41196	-1.39567	0.00197955	1.88433e-05	-2.15372	3.04111e-08	-0.725327	0.10688	-1.17209	0.0100664	78.6123	30.7248	107.881	46.9864	139.666	172.1	34.6463	89.7918	164.646	1.21897	0.260424	1.34779	0.695181	1.57248	1.62175	0.437785	1.30143	1.73316
ENSG00000054690	PLEKHH1	protein_coding	chr14	67533290	67589612	1	EnsDb.Hsapiens.v106	-1.06105	0.169268	0.06853	-0.166019	0.779463	0.533351	-0.156867	0.549041	0.206049	-0.0270253	0.981769	0.96136	0.942612	0.16082	0.0337055	-0.194525	NA	0.0212058	2.9647	0.0310214	0.032913	0.945533	0.198482	0.137035	0.113147	0.0427138	0.192653	0.0174001	0.185801	0.0169087	0.218437	0.0116189	0.0104079	-4.09738	-5.26055	-3.77356	#NAME?	-1.78065	#NAME?	-3.365	#NAME?	-5.86635
ENSG00000054793	ATP9A	protein_coding	chr20	51596514	51768390	-1	EnsDb.Hsapiens.v106	0.341877	0.567607	0.380572	0.110479	0.886229	0.714908	0.0987625	0.86665	0.608927	0.902326	0.15381	0.0506637	0.0214128	0.986748	0.948087	0.381927	0.360055	0.0590112	0.267536	0.709669	-0.714585	0.271917	0.773928	0.192188	0.556073	0.655252	0.487198	0.916723	0.421059	0.406622	0.960213	0.348709	0.74179	-2.85957	-2.82192	-2.75594	-2.33925	-1.30907	-2.96866	-2.32576	-3.12573	-2.53021
ENSG00000054796	SPO11	protein_coding	chr20	57329803	57343994	1	EnsDb.Hsapiens.v106	NA	NA	NA	NA	NA	NA	NA	NA	NA	NA	NA	NA	NA	NA	NA	NA	NA	NA	NA	NA	NA	NA	NA	NA	0	0	0	0	0	0	0	0	0	#NAME?	#NAME?	#NAME?	#NAME?	#NAME?	#NAME?	#NAME?	#NAME?	#NAME?
ENSG00000054803	CBLN4	protein_coding	chr20	55997357	56005519	-1	EnsDb.Hsapiens.v106	-0.0197591	NA	0.988261	-0.00999448	NA	0.952023	-0.00329884	NA	0.963774	-0.0412146	NA	0.83705	0.0368999	NA	0.818868	-0.00705019	NA	0.662186	-0.0506508	NA	-0.00417186	NA	-0.00557619	NA	0	0	0	0	0.0261619	0.00727697	0	0.0070234	0.0179102	#NAME?	#NAME?	#NAME?	#NAME?	#NAME?	#NAME?	#NAME?	#NAME?	#NAME?
ENSG00000054938	CHRDL2	protein_coding	chr11	74696429	74731426	-1	EnsDb.Hsapiens.v106	-0.0066764	NA	0.988276	-0.00346324	NA	0.952038	-0.00114483	NA	0.963759	-0.00478212	NA	0.981609	-0.00289087	NA	0.959177	-0.000700018	NA	0.977569	-0.0443938	NA	-0.0227942	NA	-0.000704112	NA	0	0	0	0	0	0	0	0	0.0107923	#NAME?	#NAME?	#NAME?	#NAME?	#NAME?	#NAME?	#NAME?	#NAME?	#NAME?
ENSG00000054965	FAM168A	protein_coding	chr11	73400487	73598189	-1	EnsDb.Hsapiens.v106	0.0223554	0.968859	0.933319	0.203164	0.680644	0.40308	-0.142273	0.775434	0.451662	0.401746	0.397461	0.203661	0.340045	0.53376	0.234363	0.0148125	0.989582	0.933831	-0.245152	0.619783	-0.175925	0.788401	-0.0220348	0.995426	7.61524	6.54426	6.43365	8.42727	8.25661	6.15168	6.71113	6.99547	8.19832	-0.670733	-0.971566	-0.788452	-0.617884	0.221179	-0.939428	-0.796827	-0.73379	-0.612637
ENSG00000054967	RELT	protein_coding	chr11	73376399	73397474	1	EnsDb.Hsapiens.v106	0.161354	0.812693	0.682031	-0.0689405	0.931492	0.816448	0.125655	0.821782	0.520833	1.13991	0.0770936	0.0197384	0.202088	0.806024	0.550416	0.321752	0.425794	0.082633	0.41619	0.551754	-0.0341524	0.968773	0.152934	0.820717	6.44712	8.06314	6.99248	17.1461	8.17537	6.3327	11.8788	7.57832	7.95076	-0.818554	-0.810107	-0.843199	-0.123649	0.238046	-0.893763	-0.369913	-0.673668	-0.750781
ENSG00000054983	GALC	protein_coding	chr14	87837820	87993665	-1	EnsDb.Hsapiens.v106	-0.445719	0.376211	0.206224	-0.373433	0.490312	0.218286	-0.0078757	0.995492	0.973195	-0.0964428	0.901915	0.806319	-0.132242	0.883775	0.694082	0.0232047	0.977837	0.882409	0.111824	0.872975	-0.197022	0.800628	0.141297	0.875593	15.6841	15.5308	22.4654	18.734	17.7786	20.4732	23.4941	17.0173	21.1349	-0.0851361	-0.279501	0.174574	-0.0364303	0.535053	-0.0351053	0.0227138	-0.0520314	0.0128892
ENSG00000055044	NOP58	protein_coding	chr2	202265736	202303661	1	EnsDb.Hsapiens.v106	-0.769376	0.0194526	0.0044046	-1.35646	1.63869e-05	6.2405e-07	0.468123	0.195429	0.0326188	-0.487098	0.268528	0.112852	-0.674404	0.127792	0.0242306	0.115996	0.846828	0.504948	-0.218012	0.668104	-0.425539	0.403691	0.132816	0.909869	65.4757	100.893	179.412	108.175	91.7981	160.484	113.63	93.5694	135.555	1.07398	1.22402	1.76572	1.29051	1.43647	1.49528	1.32104	1.32582	1.58892
ENSG00000055070	SZRD1	protein_coding	chr1	16352575	16398145	1	EnsDb.Hsapiens.v106	0.791301	0.0365391	0.00961203	0.448836	0.303598	0.100424	0.192907	0.69608	0.343563	0.56258	0.259892	0.107247	0.235621	0.728426	0.43718	0.146961	0.787868	0.404232	0.897399	0.0542043	0.470944	0.39676	0.166344	0.84996	53.2284	66.2617	36.3996	67.5921	53.3684	42.8125	68.543	52.0297	33.8896	0.906336	0.885778	0.534552	0.972495	1.23091	0.524924	0.951754	0.862063	0.482687
ENSG00000055118	KCNH2	protein_coding	chr7	150944961	150978321	-1	EnsDb.Hsapiens.v106	0.722115	0.296116	0.147005	0.922756	0.157335	0.0365137	-0.102942	0.823381	0.52303	0.806139	0.284213	0.122916	1.85221	0.0401439	0.00497502	-0.155287	0.603167	0.192612	-0.190296	0.819376	2.54933	0.00677127	-2.9339	0.00540806	1.01557	0.754429	0.356047	0.33937	0.754562	0.123179	0.202046	2.25471	0.265901	-2.31074	-2.92916	-3.09943	-3.07426	-1.03194	-3.97093	-3.56132	-1.78984	-3.47986
ENSG00000055130	CUL1	protein_coding	chr7	148697914	148801110	1	EnsDb.Hsapiens.v106	0.378574	0.132112	0.0490433	0.040055	0.93527	0.823515	0.289209	0.333086	0.0806502	-0.131352	0.747142	0.56775	-0.169828	0.727636	0.436064	0.032987	0.966935	0.836181	0.343931	0.304946	0.155508	0.772097	0.128433	0.907412	33.0523	42.1146	32.0394	30.2675	29.2588	33.4039	31.5803	27.5685	24.5054	0.520693	0.52326	0.446751	0.333778	0.830914	0.378698	0.374114	0.360399	0.239466
ENSG00000055147	FAM114A2	protein_coding	chr5	153990148	154038936	-1	EnsDb.Hsapiens.v106	-0.33247	0.468015	0.285455	-0.122097	0.853865	0.655386	-0.121949	0.828188	0.532906	-1.36719	0.00316653	0.000358515	-0.541462	0.311015	0.0923479	-0.426641	0.357582	0.0583405	-0.40568	0.449388	0.0436273	0.958794	-0.243347	0.719254	15.775	13.5836	17.5471	10.3059	18.0515	29.6194	18.1904	26.6561	25.4855	-0.0866306	-0.390156	-0.0253449	-0.51492	0.558897	0.253665	-0.0802362	0.317259	0.245154
ENSG00000055163	CYFIP2	protein_coding	chr5	157266079	157395595	1	EnsDb.Hsapiens.v106	0.0893293	0.861482	0.75756	0.338521	0.459714	0.195038	-0.195339	0.67849	0.323499	0.357874	0.491804	0.283243	0.34757	0.549682	0.247826	-0.0127355	0.989582	0.934329	-0.454328	0.356103	-0.0784626	0.920801	-0.202138	0.812102	131.228	105.527	98.575	130.098	132.997	97.2876	78.9784	105.705	114.019	1.63669	1.26168	1.30719	1.43737	1.71078	1.17915	1.05986	1.42483	1.44488
ENSG00000055208	TAB2	protein_coding	chr6	149218641	149411613	1	EnsDb.Hsapiens.v106	0.313271	0.386713	0.214672	0.158142	0.755394	0.498673	0.104765	0.848633	0.57251	-0.472785	0.264268	0.110108	0.0535882	0.950579	0.844856	-0.352783	0.39872	0.0728725	0.5323	0.20067	0.444122	0.351821	0.026339	0.995687	126.704	140.906	111.551	83.0578	125.65	120.094	84.3235	81.2909	55.9485	1.61034	1.49327	1.40275	1.10515	1.58846	1.35169	1.08427	1.21241	0.901805
ENSG00000055211	GINM1	protein_coding	chr6	149566294	149591748	1	EnsDb.Hsapiens.v106	-0.246331	0.694006	0.524052	-0.415248	0.478218	0.208967	0.119412	0.82983	0.535838	-0.554232	0.403195	0.208268	-0.4675	0.489028	0.197961	0.0143317	0.996136	0.977577	-0.102824	0.891762	-0.0541971	0.951595	-0.010486	0.998505	15.5847	19.3466	24.166	17.5179	17.3352	30.0453	22.0945	22.8721	24.6115	-0.0985773	-0.104508	0.182509	-0.130005	0.450921	0.22298	-0.0240075	0.126972	0.182694
ENSG00000055332	EIF2AK2	protein_coding	chr2	37099210	37157522	-1	EnsDb.Hsapiens.v106	-0.888277	0.108587	0.0379222	-0.589701	0.289932	0.0928137	-0.0723656	0.902358	0.692787	-0.263762	0.730564	0.544389	0.803125	0.221411	0.0544493	-0.75231	0.14952	0.0114281	0.516608	0.453158	0.368309	0.607746	0.0116397	0.998359	42.7192	37.018	78.5636	18.8376	57.9368	24.661	31.8322	30.6946	19.1638	0.727737	0.416654	0.932605	-0.0928029	1.09028	0.130986	0.377389	0.445776	0.00560506
ENSG00000055483	USP36	protein_coding	chr17	78787381	78841441	-1	EnsDb.Hsapiens.v106	-2.42641	4.15008e-10	1.48224e-11	-2.32758	3.37786e-09	5.88248e-11	-0.0390575	0.955778	0.838397	-1.03184	0.0425405	0.00904	-0.744403	0.165412	0.0351163	-0.07988	0.894949	0.614506	-1.85142	0.000144791	-1.55175	0.00198245	-0.0806668	0.96502	32.5437	30.8712	176.925	29.8498	35.0037	68.2558	26.9358	31.8214	108.531	0.494018	0.268009	1.74171	0.326158	1.00022	0.921892	0.226232	0.4324	1.40183
ENSG00000055609	KMT2C	protein_coding	chr7	152134922	152436644	-1	EnsDb.Hsapiens.v106	-1.18632	0.000397423	4.66167e-05	-0.702569	0.056242	0.00893882	-0.302007	0.459076	0.144841	-1.29208	0.00193501	0.000197266	-0.513475	0.306731	0.090283	-0.465758	0.305916	0.0424127	-1.54963	0.000153773	-0.987071	0.0259718	-0.264314	0.690601	55.7313	40.7671	97.6203	51.5198	87.8134	137.013	40.8598	58.3841	129.275	0.942294	0.497515	1.26172	0.765469	1.36098	1.40343	0.563743	0.950109	1.56229
ENSG00000055732	MCOLN3	protein_coding	chr1	85018082	85048500	-1	EnsDb.Hsapiens.v106	-0.646283	0.191601	0.0806001	0.791762	0.0889697	0.0166381	-1.52287	0.00160533	4.18474e-05	-0.902134	0.113556	0.0336043	0.436818	0.489784	0.198715	-1.40556	0.0262467	0.000673105	-0.444258	0.471827	0.944052	0.101496	-1.49554	0.0156922	2.51423	0.763865	1.27994	0.759919	2.55738	1.68736	0.672757	2.35601	1.00121	-1.57074	-2.70966	-2.03438	-2.461	-0.476856	-2.03177	-2.51488	-1.61912	-2.276
ENSG00000055813	CCDC85A	protein_coding	chr2	56183990	56386172	1	EnsDb.Hsapiens.v106	-0.0175348	NA	0.988259	-0.00864093	NA	0.952021	-0.0027785	NA	0.963776	-0.0131082	NA	0.981587	0.05783	NA	0.585261	-0.00714682	NA	0.569269	-0.0530815	NA	-0.0113248	NA	-0.00579365	NA	0	0	0	0	0.0273304	0	0	0.00505543	0.0238907	#NAME?	#NAME?	#NAME?	#NAME?	#NAME?	#NAME?	#NAME?	#NAME?	#NAME?
ENSG00000055917	PUM2	protein_coding	chr2	20248691	20352234	-1	EnsDb.Hsapiens.v106	0.250509	0.385105	0.213259	-0.018659	0.971028	0.916638	0.229216	0.50799	0.177155	-0.190287	0.631889	0.423161	-0.173984	0.72793	0.436485	-0.00745636	0.996544	0.981366	0.135824	0.742009	-0.00991196	0.977533	0.104305	0.943	99.331	120.89	100.853	83.9193	84.2817	96.8358	75.4258	67.221	68.2157	1.4122	1.37085	1.32455	1.13499	1.41152	1.18219	1.01618	1.0656	1.05659
ENSG00000055950	MRPL43	protein_coding	chr10	100969458	100987515	-1	EnsDb.Hsapiens.v106	0.125852	0.824475	0.700775	-0.0399537	0.958715	0.881425	0.106038	0.857627	0.593184	-0.180157	0.781011	0.6148	-0.27659	0.682261	0.378814	0.0626401	0.927537	0.706471	0.308853	0.607392	0.139002	0.866165	0.0627039	0.977951	20.959	24.0571	21.7757	33.1454	29.4844	38.9031	39.9878	35.3769	30.741	0.150963	0.0714821	0.148949	0.325651	0.780704	0.49622	0.470808	0.519946	0.421225
ENSG00000055955	ITIH4	protein_coding	chr3	52812962	52830688	-1	EnsDb.Hsapiens.v106	-0.718751	0.160382	0.0637471	0.22115	0.739208	0.477256	-0.817576	0.0929111	0.0104736	0.050529	0.953969	0.903685	0.346751	0.625457	0.31703	-0.135751	0.769972	0.378664	-1.39841	0.0213858	-0.22267	0.770617	-0.548522	0.287937	8.97802	3.94953	7.15466	5.26139	7.34102	4.9649	2.37911	5.70675	7.51052	-0.565712	-1.37806	-0.696639	-1.10431	0.191254	-1.07455	-1.5756	-0.908905	-0.757777
ENSG00000055957	ITIH1	protein_coding	chr3	52777595	52792068	1	EnsDb.Hsapiens.v106	-0.479606	NA	0.147325	-0.087535	NA	0.548914	-0.0588255	NA	0.357421	-0.0319908	NA	0.958926	0.24835	NA	0.0534603	-0.0557946	NA	0.0467246	0.281701	NA	0.154528	NA	0.0011574	NA	0.0413706	0.00539704	0.102034	0	0.288311	0	0.0624118	0.0589091	0	-5.1172	#NAME?	#NAME?	#NAME?	-1.50919	#NAME?	#NAME?	-4.68155	#NAME?
ENSG00000056050	HPF1	protein_coding	chr4	169729470	169757944	-1	EnsDb.Hsapiens.v106	1.30914	0.00113226	0.000153825	0.957375	0.0233825	0.00289103	0.167181	0.751942	0.414543	0.356229	0.547974	0.335309	0.4947	0.394022	0.137686	-0.0834574	0.89191	0.605065	1.00305	0.0496927	0.942468	0.0762357	-0.00361153	0.999503	16.324	20.1041	7.53343	13.124	15.5073	9.73302	15.5777	15.7144	6.94564	-0.0534455	-0.0788991	-0.688197	-0.331101	0.449628	-0.583465	-0.218013	-0.0931238	-0.77331
ENSG00000056097	ZFR	protein_coding	chr5	32354350	32444740	-1	EnsDb.Hsapiens.v106	0.174962	0.74944	0.593873	-0.269874	0.625968	0.342288	0.337511	0.447732	0.13806	-0.354909	0.556581	0.343737	-0.37888	0.543849	0.242824	0.0362003	0.96392	0.825423	0.104472	0.884166	0.0163133	0.987433	0.0354139	0.993461	35.1753	52.4434	45.429	40.6882	37.8602	55.6593	41.8351	38.8678	38.2443	0.570545	0.691567	0.714742	0.544589	0.876812	0.6853	0.532696	0.597417	0.54984
ENSG00000056277	ZNF280C	protein_coding	chrX	130202707	130268899	-1	EnsDb.Hsapiens.v106	0.389114	0.470322	0.287461	-0.095404	0.903471	0.74605	0.309712	0.489093	0.164849	0.00413999	0.999207	0.998186	0.0588175	0.959168	0.86267	-0.0260301	0.974423	0.864366	1.01655	0.0815105	0.400792	0.552784	0.175943	0.795403	4.71311	7.1604	5.19756	3.85482	4.12292	3.87602	5.95658	3.9339	2.51692	-1.06657	-0.901887	-0.945912	-1.33305	-0.252492	-1.35669	-0.908439	-1.20702	-1.63938
ENSG00000056291	NPFFR2	protein_coding	chr4	72031902	72148305	1	EnsDb.Hsapiens.v106	NA	NA	NA	NA	NA	NA	NA	NA	NA	NA	NA	NA	NA	NA	NA	NA	NA	NA	NA	NA	NA	NA	NA	NA	0	0	0	0	0	0	0	0	0	#NAME?	#NAME?	#NAME?	#NAME?	#NAME?	#NAME?	#NAME?	#NAME?	#NAME?
ENSG00000056487	PHF21B	protein_coding	chr22	44881162	45010005	-1	EnsDb.Hsapiens.v106	0.0583507	NA	0.958726	-0.015125	NA	0.937248	0.0112535	NA	0.896047	-0.0550324	NA	0.901099	0.0585937	NA	0.595981	-0.0124297	NA	0.514662	-0.00714986	NA	-0.0384074	NA	0.0116101	NA	0	0.00402632	0	0	0.0654522	0.00541473	0.0495181	0.00696289	0.0868807	#NAME?	#NAME?	#NAME?	#NAME?	#NAME?	#NAME?	#NAME?	#NAME?	-4.19257
ENSG00000056558	TRAF1	protein_coding	chr9	120902393	120929173	-1	EnsDb.Hsapiens.v106	-1.84168	4.48606e-08	2.1833e-09	-1.32614	0.000129974	6.49122e-06	-0.31177	0.452159	0.140126	-0.874222	0.0533311	0.012203	-1.59076	0.000267579	1.09239e-05	0.423756	0.358122	0.058514	-1.16005	0.00798832	-1.15831	0.0104971	0.0185533	0.996044	35.7291	25.67	98.0859	61.5493	36.6241	122.354	42.0249	40.7289	102.278	0.583459	0.126819	1.30426	0.885034	1.00773	1.33258	0.57898	0.671232	1.33959
ENSG00000056586	RC3H2	protein_coding	chr9	122844556	122905359	-1	EnsDb.Hsapiens.v106	-0.670261	0.00430897	0.000724931	-0.493364	0.0549839	0.00867558	-0.120615	0.773678	0.449171	-1.25324	5.38535e-06	2.4056e-07	-0.713711	0.0195417	0.00194606	-0.398865	0.288626	0.0382217	-0.63851	0.0351828	-0.356584	0.359928	-0.177489	0.811495	38.0924	34.1877	55.4253	22.2905	32.1016	55.2215	26.0859	31.5269	41.693	0.630738	0.356622	0.858567	0.1099	0.880832	0.747032	0.227056	0.467739	0.665736
ENSG00000056736	IL17RB	protein_coding	chr3	53846568	53865794	1	EnsDb.Hsapiens.v106	2.66664	1.86923e-06	1.24128e-07	1.92237	0.000877909	5.74107e-05	0.269703	0.546711	0.204344	1.40321	0.0441735	0.00948098	0.619342	0.34495	0.110116	0.146635	0.722007	0.31342	2.68282	0.000127651	3.11433	1.53062e-05	-0.0856379	0.942478	19.7524	31.639	4.3977	4.31961	2.72455	1.30252	12.8426	17.2448	1.65234	0.101551	0.289157	-1.1473	-1.30478	-0.535533	-2.34328	-0.306907	-0.0574472	-1.88658
ENSG00000056972	TRAF3IP2	protein_coding	chr6	111555381	111606906	-1	EnsDb.Hsapiens.v106	0.763523	0.142748	0.0543712	0.231452	0.723775	0.456221	0.250301	0.58713	0.237736	0.39295	0.561669	0.348657	0.0692807	0.947405	0.835764	0.112998	0.827084	0.464326	2.10556	0.000590818	1.0139	0.106689	0.293445	0.550237	13.5456	19.9097	10.6242	18.8781	14.0914	12.9909	35.487	18.2959	7.02252	-0.224759	-0.0884404	-0.452149	-0.0134746	0.477668	-0.468651	0.325802	-0.000468665	-0.774994
ENSG00000056998	GYG2	protein_coding	chrX	2828822	2882820	1	EnsDb.Hsapiens.v106	-0.023204	NA	0.98551	0.0655575	NA	0.631819	-0.0199857	NA	0.61873	-0.0578685	NA	0.82376	-0.0332976	NA	0.796725	-0.00245529	NA	0.972327	-0.0860445	NA	-0.00484267	NA	-0.0103209	NA	0.0193796	0	0	0	0	0.00746996	0	0.0426104	0.104151	#NAME?	#NAME?	#NAME?	#NAME?	#NAME?	#NAME?	#NAME?	-4.85827	-4.10719
ENSG00000057019	DCBLD2	protein_coding	chr3	98795941	98901695	-1	EnsDb.Hsapiens.v106	0.824885	0.101678	0.0349234	0.132443	0.854682	0.656441	0.40779	0.354346	0.0904805	0.735913	0.241892	0.0967568	0.665334	0.292178	0.0836712	-0.0135312	0.988911	0.93088	0.746925	0.227963	0.299263	0.687867	0.127235	0.892398	0.877776	1.49156	0.773952	0.673347	0.701297	0.373359	0.842433	0.600801	0.414442	-2.42646	-2.21233	-2.42979	-2.60945	-1.09494	-3.19476	-2.36978	-2.68837	-2.96277
ENSG00000057149	SERPINB3	protein_coding	chr18	63655197	63661893	-1	EnsDb.Hsapiens.v106	NA	NA	NA	NA	NA	NA	NA	NA	NA	NA	NA	NA	NA	NA	NA	NA	NA	NA	NA	NA	NA	NA	NA	NA	0	0	0	0	0	0	0	0	0	#NAME?	#NAME?	#NAME?	#NAME?	#NAME?	#NAME?	#NAME?	#NAME?	#NAME?
ENSG00000057252	SOAT1	protein_coding	chr1	179293714	179358680	1	EnsDb.Hsapiens.v106	-0.0294989	0.927131	0.861358	0.12821	0.754908	0.497307	-0.144412	0.733678	0.393453	-0.595611	0.0569389	0.0133079	-0.377858	0.314708	0.0942751	-0.142143	0.798842	0.4208	0.0893414	0.828369	0.0246726	0.963492	0.0374212	0.98909	36.3361	32.0793	32.9071	21.3813	24.72	33.3277	25.4534	24.289	23.7342	0.594966	0.305778	0.464246	0.0628125	0.749518	0.378895	0.205886	0.254832	0.224204
ENSG00000057294	PKP2	protein_coding	chr12	32790755	32896777	-1	EnsDb.Hsapiens.v106	-0.290316	0.688122	0.516794	0.915468	0.144413	0.0324939	-1.17429	0.0653838	0.00625222	-0.744115	0.320664	0.146549	0.0431245	0.97144	0.895889	-0.186184	0.506654	0.125537	-2.95815	0.00211444	-0.325017	0.65092	-1.66947	0.0863859	0.852939	0.255835	0.329677	0.120213	0.34526	0.309468	0.0751145	0.387317	0.659733	-2.45191	-3.62835	-3.21118	-3.91404	-1.59221	-3.31712	-4.53182	-3.0702	-2.59527
ENSG00000057468	MSH4	protein_coding	chr1	75796882	75913242	1	EnsDb.Hsapiens.v106	0.0483034	0.958876	0.916936	0.185438	0.799378	0.560632	-0.0654401	0.877483	0.631505	-0.214744	0.790503	0.628178	-0.131856	0.866879	0.659999	-0.00626876	0.993068	0.957616	-0.260141	0.738637	-0.0639976	0.936977	-0.0314893	0.984081	0.149782	0.110426	0.10312	0.156271	0.161627	0.216209	0.0945765	0.12237	0.152382	-3.95141	-4.27822	-4.01884	-3.68783	-2.12782	-3.44916	-3.99824	-3.98554	-4.30276
ENSG00000057593	F7	protein_coding	chr13	113105788	113120685	1	EnsDb.Hsapiens.v106	-0.0833171	NA	0.467903	-0.0375099	NA	0.440003	-0.00302987	NA	0.963777	0.0748875	NA	0.788406	-0.00794176	NA	0.959155	0.0109032	NA	0.749115	-0.0161334	NA	0.0485	NA	-0.00682044	NA	0	0	0.0370114	0.00956914	0	0	0	0.0193867	0	#NAME?	#NAME?	#NAME?	#NAME?	#NAME?	#NAME?	#NAME?	#NAME?	#NAME?
ENSG00000057608	GDI2	protein_coding	chr10	5765223	5842132	-1	EnsDb.Hsapiens.v106	0.665422	0.21541	0.0944779	0.137497	0.855072	0.656896	0.262724	0.566481	0.219395	0.0603823	0.946518	0.890089	-0.0608154	0.951606	0.847496	0.0499258	0.938027	0.741009	0.94968	0.129483	0.427747	0.532894	0.120257	0.90104	148.678	223.679	128.256	193.427	169.093	182.882	266.275	190.26	115.864	1.7404	1.86366	1.50734	1.61332	1.67178	1.59681	1.88099	1.83749	1.39106
ENSG00000057657	PRDM1	protein_coding	chr6	105993463	106109939	1	EnsDb.Hsapiens.v106	0.67407	0.00944466	0.00183041	-0.0784618	0.873928	0.693298	0.71534	0.0100348	0.000443331	1.08751	0.000457113	3.69713e-05	0.94543	0.00339271	0.000220553	0.0733511	0.914692	0.664222	1.66454	2.08381e-08	0.959521	0.00303688	0.517536	0.194646	43.3299	75.1128	46.0925	54.6705	50.2946	24.6606	55.7656	34.8504	16.9083	0.737264	0.989161	0.727392	0.810958	1.14914	0.150153	0.789778	0.537057	-0.0463697
ENSG00000057663	ATG5	protein_coding	chr6	106045423	106325791	-1	EnsDb.Hsapiens.v106	0.108173	0.854987	0.747651	-0.067664	0.929026	0.809962	0.111859	0.848725	0.573834	-0.153455	0.820985	0.673868	-0.178918	0.815831	0.567263	0.025088	0.976912	0.879975	0.457697	0.430247	0.127659	0.877072	0.119622	0.910632	20.6083	23.9873	21.9932	29.1464	27.7642	33.5449	30.9768	23.9308	20.8716	0.136898	0.0691007	0.156044	0.282123	0.686504	0.311894	0.313975	0.190611	0.0984972
ENSG00000057704	TMCC3	protein_coding	chr12	94567122	94650557	-1	EnsDb.Hsapiens.v106	-2.38067	8.09408e-07	4.95323e-08	-1.77752	0.000268753	1.4794e-05	-0.24593	0.592684	0.242315	-2.41933	6.6992e-05	3.97955e-06	-1.44803	0.0165134	0.00156533	-0.266527	0.514706	0.130098	-1.22972	0.0370421	-2.02704	0.00105705	0.238472	0.655601	0.554955	0.377858	2.17289	0.349702	0.629259	2.12167	0.717313	0.40683	1.99622	-2.82088	-3.26673	-1.64557	-3.08788	-1.14185	-1.78225	-2.46674	-2.99844	-1.77745
ENSG00000057757	PITHD1	protein_coding	chr1	23778418	23788232	1	EnsDb.Hsapiens.v106	-0.0860234	0.858115	0.752746	-0.34016	0.428109	0.173206	0.210056	0.649948	0.295114	0.0412563	0.955347	0.905572	-0.610503	0.183819	0.0412589	0.507649	0.257272	0.0307962	0.337286	0.499554	0.053104	0.954113	0.151787	0.882241	38.747	48.0518	51.2734	73.7135	42.8639	71.6088	67.4994	54.0242	51.8821	0.64962	0.627872	0.797973	1.00765	0.992084	0.947303	0.910892	0.862521	0.822292
ENSG00000057935	MTA3	protein_coding	chr2	42494569	42756947	1	EnsDb.Hsapiens.v106	0.740514	0.0639009	0.0193855	0.357011	0.46727	0.200839	0.221718	0.641691	0.286613	0.831297	0.0925819	0.0253129	0.707707	0.172232	0.0375801	0.0282619	0.975287	0.874312	1.09993	0.0209767	0.572622	0.298256	0.199146	0.788714	7.05074	9.12825	5.16129	9.07966	8.66758	4.66532	11.8325	8.44069	5.01158	-0.735573	-0.703309	-0.966771	-0.64287	0.181516	-1.13495	-0.363014	-0.614606	-1.03878
ENSG00000058056	USP13	protein_coding	chr3	179653032	179804366	1	EnsDb.Hsapiens.v106	0.338556	0.444975	0.264456	-0.23666	0.664968	0.384479	0.470615	0.242353	0.046403	0.556998	0.282391	0.121592	0.0203627	0.986998	0.949187	0.297941	0.521944	0.134614	0.957437	0.045395	0.119125	0.881519	0.5308	0.29943	4.76667	7.63185	5.8778	7.6072	4.92096	4.84977	9.39852	5.00021	4.46772	-1.05706	-0.85279	-0.871189	-0.73571	-0.0464168	-1.09731	-0.5609	-1.00159	-1.10484
ENSG00000058063	ATP11B	protein_coding	chr3	182793503	182921629	1	EnsDb.Hsapiens.v106	-0.35995	0.525285	0.338766	-0.319084	0.589142	0.305966	0.0159007	0.989424	0.946519	-0.687591	0.265085	0.110682	-0.468052	0.475513	0.18788	-0.0405886	0.950706	0.78065	-0.214127	0.764909	-0.268931	0.725461	0.0401947	0.988469	71.6912	73.2574	99.7044	82.1757	91.7432	154.251	94.3612	84.5142	115.743	1.14848	0.96894	1.2937	1.0048	1.31696	1.42604	1.12859	1.21492	1.41947
ENSG00000058085	LAMC2	protein_coding	chr1	183186238	183245127	1	EnsDb.Hsapiens.v106	0.40856	0.545492	0.358257	0.0588267	NA	0.794017	0.0642732	NA	0.491896	-0.0384001	NA	0.953209	0.213924	NA	0.136123	-0.0572639	NA	0.120069	0.623365	NA	0.0437821	NA	0.0726877	NA	0.0169299	0.0363698	0.0120876	0	0.0463941	0	0.0850839	0.0101926	0.00742383	-5.89014	-5.31518	#NAME?	#NAME?	-3.26144	#NAME?	-4.07094	-5.94426	#NAME?
ENSG00000058091	CDK14	protein_coding	chr7	90466424	91210590	1	EnsDb.Hsapiens.v106	-3.50643	4.74596e-07	2.80044e-08	-0.38891	0.525029	0.245748	-2.66729	0.000434197	8.44213e-06	-3.06586	0.000553327	4.62286e-05	-1.12773	0.123465	0.0229813	-0.286555	0.340656	0.0526464	-1.26979	0.0972197	-0.452901	0.50194	-0.113139	0.846638	1.00333	0.119258	1.63955	0.08183	0.2754	0.950466	0.395294	0.696221	1.36489	-2.47638	-4.38697	-1.83932	-4.37429	-1.60568	-2.32323	-2.91694	-2.61762	-2.1136
ENSG00000058262	SEC61A1	protein_coding	chr3	128051641	128071683	1	EnsDb.Hsapiens.v106	0.516559	0.0174691	0.00386682	0.508935	0.0264703	0.00337596	-0.00538899	0.993595	0.966731	0.635636	0.0191158	0.00328139	0.270249	0.491486	0.200173	0.280811	0.457895	0.0968402	0.633245	0.0184825	0.723957	0.00834699	-0.078456	0.968204	103.182	102.627	70.8094	115.911	89.2604	72.974	97.4979	105.403	61.3786	1.44408	1.23881	1.04564	1.38518	1.47971	0.965799	1.22051	1.4294	0.975277
ENSG00000058272	PPP1R12A	protein_coding	chr12	79773563	79935460	-1	EnsDb.Hsapiens.v106	-0.169724	0.743279	0.586512	-0.181926	0.754589	0.49662	0.0286188	0.977095	0.891893	-0.722355	0.179259	0.0621988	-0.311302	0.640662	0.332563	-0.153106	0.764786	0.370106	-0.0926746	0.895615	-0.23858	0.742485	0.0826668	0.967155	64.6799	67.0579	77.4797	45.6955	61.2034	83.8851	56.4126	47.7225	61.0845	1.06424	0.897419	1.11949	0.564335	1.13279	1.0174	0.806945	0.787064	0.913807
ENSG00000058335	RASGRF1	protein_coding	chr15	78959906	79090780	-1	EnsDb.Hsapiens.v106	-0.756308	0.221907	0.0983785	-0.219847	0.594234	0.310781	-0.0675452	0.758041	0.424662	0.282313	0.501433	0.292842	0.309003	0.334008	0.103762	-0.0305821	NA	0.576887	0.0562684	0.92626	0.317799	0.402963	-0.0685178	0.709029	0.0171622	0.00726051	0.0565846	0.142631	0.231503	0.0455542	0.0266492	0.122105	0.0198712	-5.7999	#NAME?	#NAME?	-4.07989	-1.6271	#NAME?	-5.13069	-4.4468	-5.42967
ENSG00000058404	CAMK2B	protein_coding	chr7	44217150	44334577	-1	EnsDb.Hsapiens.v106	-0.0576743	0.946126	0.896513	0.262352	0.546022	0.262267	-0.107844	0.565995	0.21857	-0.030785	0.968534	0.930245	-0.260257	0.534103	0.234732	0.0630521	NA	0.260584	-0.539426	0.360051	-0.265591	0.48619	6.94037e-05	0.999503	0.127701	0.0322451	0.032283	0.0426272	0.00783563	0.0447067	0.0553746	0.0612216	0.257799	-4.27222	-5.34503	#NAME?	-4.75516	#NAME?	-4.65675	-4.57737	-5.11069	-4.24199
ENSG00000058453	CROCC	protein_coding	chr1	16740273	16972964	1	EnsDb.Hsapiens.v106	-1.1619	0.0562479	0.0164883	-0.00101407	0.997899	0.995403	-0.815426	0.126994	0.0166685	0.532983	0.457705	0.253075	0.382181	0.597109	0.289098	0.0122287	0.989582	0.933819	-0.853306	0.222868	-0.197305	0.798902	-0.139768	0.807357	6.51427	2.41676	6.531	7.57841	7.26896	4.24591	4.26665	7.43033	10.1234	-0.808888	-1.77588	-0.787444	-0.771785	0.197833	-1.30113	-1.13676	-0.762349	-0.60242
ENSG00000058600	POLR3E	protein_coding	chr16	22297375	22335101	1	EnsDb.Hsapiens.v106	-1.88983	6.59648e-07	3.97555e-08	-1.90701	8.00784e-07	2.20403e-08	0.0200452	0.981614	0.91875	-1.30077	0.00717351	0.000972843	-1.5825	0.00120934	6.42872e-05	0.121063	0.837536	0.484952	-1.51098	0.00155445	-1.29537	0.0094915	-0.0549493	0.982614	28.8399	29.5903	117.187	35.2176	28.4178	96.9461	28.4798	31.8773	90.2508	0.408843	0.232062	1.3745	0.470858	0.848734	1.07301	0.296522	0.47563	1.27978
ENSG00000058668	ATP2B4	protein_coding	chr1	203626787	203744081	1	EnsDb.Hsapiens.v106	0.189725	0.607586	0.424167	-0.100811	0.847325	0.642013	0.241644	0.549151	0.20615	0.609004	0.108629	0.03161	-0.125857	0.8464	0.618879	0.628381	0.123531	0.0081206	0.116448	0.816279	-0.455074	0.302168	0.459371	0.309908	62.2818	77.7568	67.5709	126.949	71.871	79.9742	70.7836	44.5286	64.7571	1.0342	1.01708	0.99181	1.44345	1.32124	1.0363	0.979658	0.741554	1.01817
ENSG00000058673	ZC3H11A	protein_coding	chr1	203795623	203854999	1	EnsDb.Hsapiens.v106	0.0457811	0.94265	0.890257	0.00438961	0.995609	0.989139	0.0250032	0.978885	0.901015	-0.162072	0.809913	0.656965	-0.135644	0.867153	0.662525	-0.000176887	0.998151	0.993834	0.280008	0.655364	0.0464156	0.963315	0.0958093	0.950419	61.5751	63.6579	61.3515	69.4071	69.5955	80.2981	76.7445	62.8559	60.2413	1.02454	0.855479	0.945468	0.923146	1.20996	0.958091	0.984943	0.982119	0.92877
ENSG00000058729	RIOK2	protein_coding	chr5	97160867	97183247	-1	EnsDb.Hsapiens.v106	-0.392542	0.477813	0.294138	-0.485542	0.36398	0.132784	0.0882619	0.885854	0.649731	-0.412661	0.52782	0.316692	-0.288564	0.6939	0.393124	-0.0195344	0.977837	0.882239	-0.0564628	0.943214	0.0869288	0.927161	-0.047885	0.977951	19.2603	22.3021	31.2585	17.4411	18.5374	25.9891	18.1268	21.1871	19.0974	0.0591817	-0.0165029	0.401562	-0.148611	0.533665	0.0400192	-0.0670849	0.144556	0.00911197
ENSG00000058799	YIPF1	protein_coding	chr1	53851719	53889798	-1	EnsDb.Hsapiens.v106	-0.0824756	0.888354	0.800278	0.131792	0.839919	0.630305	-0.142916	0.781755	0.462352	-0.175078	0.790743	0.628847	0.124333	0.879155	0.686374	-0.15732	0.767747	0.373906	0.0916979	0.895615	0.152954	0.846754	-0.0375239	0.990311	13.7688	11.3888	12.1512	9.70173	12.8914	11.3501	13.2591	14.3618	12.2539	-0.192551	-0.526977	-0.343588	-0.53275	0.344163	-0.450491	-0.339887	-0.192179	-0.315427
ENSG00000058804	NDC1	protein_coding	chr1	53765478	53838463	-1	EnsDb.Hsapiens.v106	1.59081	0.00201541	0.000299716	0.348588	0.561712	0.277168	0.830173	0.0980118	0.0113706	0.638663	0.324172	0.149262	0.325633	0.65633	0.350443	0.0746852	0.894345	0.610787	1.52867	0.0153904	0.802278	0.211316	0.139478	0.838773	17.4138	41.0032	12.05	27.8377	22.5609	15.3296	34.3334	22.522	9.84185	-0.00157299	0.49688	-0.303435	0.139102	0.619619	-0.288014	0.402115	0.133731	-0.618292
ENSG00000058866	DGKG	protein_coding	chr3	186105668	186362234	-1	EnsDb.Hsapiens.v106	0.553854	0.421227	0.244166	0.296956	0.561886	0.277358	0.0107717	0.987859	0.939363	2.9503	0.00586223	0.000760037	3.1143	0.00542397	0.000392974	-0.0150019	0.972043	0.858231	1.35883	0.117016	3.22608	0.00947874	-0.139093	0.623137	0.121115	0.116004	0.0684883	0.768399	0.878876	0.0612271	0.127178	0.383509	0.0233493	-4.21788	-4.31707	-4.45383	-2.45422	-0.918853	-4.6237	-3.80358	-3.26078	-5.32095
ENSG00000059122	FLYWCH1	protein_coding	chr16	2911931	2951208	1	EnsDb.Hsapiens.v106	0.267256	0.641316	0.462599	0.488443	0.334181	0.11606	-0.168404	0.742506	0.402786	1.51248	0.00531826	0.000675164	0.461032	0.464479	0.179989	0.505995	0.293828	0.0393791	0.508816	0.39526	0.0819599	0.929417	0.161122	0.839107	16.752	13.2029	10.7138	32.1326	15.6793	9.8193	27.6846	19.4531	17.8071	-0.0350141	-0.420118	-0.396876	0.358872	0.584474	-0.555882	0.265089	0.0673725	-0.112586
ENSG00000059145	UNKL	protein_coding	chr16	1363205	1414751	-1	EnsDb.Hsapiens.v106	-0.828958	0.122134	0.044182	-0.581745	0.287359	0.0915441	-0.0614386	0.920143	0.74441	1.15427	0.0691626	0.0170906	0.0413889	0.974838	0.904077	0.618704	0.222892	0.023551	-0.480247	0.474548	-0.418534	0.546224	0.0126729	0.997661	8.90346	7.96282	15.8496	29.4462	11.4447	10.8631	14.9325	14.3621	23.6221	-0.547374	-0.817	-0.112575	0.259154	0.437248	-0.50996	-0.194453	-0.158811	0.168841
ENSG00000059377	TBXAS1	protein_coding	chr7	139777051	140020325	1	EnsDb.Hsapiens.v106	1.49281	6.77651e-10	2.4858e-11	1.24851	5.33069e-07	1.40583e-08	0.178501	0.655448	0.299853	1.09018	0.000469655	3.82547e-05	0.864117	0.00865078	0.00070357	0.122654	0.821827	0.456968	0.0170124	0.971053	0.293553	0.518367	-0.204842	0.76615	15.8113	18.5486	6.43868	20.1101	17.497	9.08364	13.2415	16.6314	13.1342	-0.0828205	-0.135166	-0.793609	0.0423152	0.547224	-0.612384	-0.287163	-0.0423258	-0.247772
ENSG00000059378	PARP12	protein_coding	chr7	140023749	140062951	-1	EnsDb.Hsapiens.v106	-1.37494	0.000133018	1.38283e-05	-0.466324	0.281846	0.088603	-0.687534	0.0785082	0.00816076	-0.501438	0.323628	0.148866	-0.0262806	0.978572	0.92165	-0.26598	0.587951	0.178382	-0.664292	0.178832	-0.0438505	0.952258	-0.345636	0.535881	82.5612	44.5186	122.788	53.2974	78.2629	80.4754	45.6596	73.8994	77.5222	1.26155	0.566576	1.40579	0.768401	1.34596	1.04661	0.651153	1.14621	1.15873
ENSG00000059573	ALDH18A1	protein_coding	chr10	95605941	95656711	-1	EnsDb.Hsapiens.v106	1.0329	0.000626059	7.87081e-05	0.138387	0.791873	0.550067	0.790882	0.0155014	0.000789808	0.802899	0.0414178	0.00874307	0.479419	0.295949	0.0852186	0.161785	0.761954	0.36645	0.949	0.0138909	0.337336	0.52053	0.368431	0.471612	14.1445	26.8424	12.6066	22.0614	17.858	11.9142	23.2935	15.2636	11.4114	-0.167958	0.160552	-0.289524	0.11757	0.624894	-0.412857	0.143598	-0.111524	-0.357861
ENSG00000059588	TARBP1	protein_coding	chr1	234391313	234479179	-1	EnsDb.Hsapiens.v106	0.375813	0.37813	0.207769	0.505259	0.233892	0.0664701	-0.11215	0.844893	0.564718	0.636266	0.195556	0.070622	0.791345	0.105379	0.0182669	-0.0910758	0.881699	0.579029	0.775863	0.103404	1.19226	0.0111447	-0.210834	0.774685	15.9643	13.9711	10.4248	13.5942	15.9162	8.16843	13.0772	18.2446	7.06272	-0.0736773	-0.369458	-0.409831	-0.261303	0.499847	-0.783147	-0.308831	0.0297378	-0.784032
ENSG00000059691	GATB	protein_coding	chr4	151670504	151761007	-1	EnsDb.Hsapiens.v106	1.52988	1.71633e-06	1.13062e-07	0.528286	0.169936	0.0410446	0.832911	0.0168404	0.000880702	0.506296	0.272735	0.115319	0.188846	0.778179	0.508861	0.165761	0.753161	0.355253	0.488196	0.289556	0.0422352	0.959944	0.259019	0.674818	4.05094	7.98424	2.6229	4.5627	3.6141	3.0507	6.14468	4.34424	4.19033	-1.18978	-0.836846	-1.50293	-1.08716	-0.257793	-1.4375	-0.869906	-1.11195	-1.13888
ENSG00000059728	MXD1	protein_coding	chr2	69897688	69942945	1	EnsDb.Hsapiens.v106	-0.587749	0.131319	0.0485902	-0.224978	0.674879	0.396491	-0.227751	0.615011	0.260413	-0.522934	0.286202	0.124414	-0.314408	0.605019	0.296693	-0.0760362	0.897644	0.620884	-0.0668224	0.907592	-0.0505462	0.951148	-0.00392445	0.999503	11.7599	9.10005	14.2627	7.79627	8.95513	11.9688	8.04663	8.13619	8.55891	-0.319582	-0.709881	-0.186661	-0.68211	0.225684	-0.420974	-0.67043	-0.634164	-0.59635
ENSG00000059758	CDK17	protein_coding	chr12	96278261	96400480	-1	EnsDb.Hsapiens.v106	-1.74926	0.000512637	6.26199e-05	-1.56964	0.00249741	0.000192964	-0.0470478	0.933713	0.783048	-1.73566	0.00503617	0.000631775	-0.927819	0.128062	0.0243061	-0.186476	0.657999	0.243609	-0.964892	0.119718	-0.656802	0.295437	-0.0448132	0.984979	38.1391	34.7807	132.775	34.1237	55.0599	138.549	33.1474	37.93	77.9467	0.631997	0.365155	1.44447	0.412528	1.03408	1.32259	0.348257	0.578631	1.12989
ENSG00000059769	DNAJC25	protein_coding	chr9	111631334	111654351	1	EnsDb.Hsapiens.v106	-0.277192	0.620604	0.439801	-0.539665	0.29022	0.0929784	0.184992	0.712705	0.364786	-0.611687	0.305372	0.136477	-0.718402	0.224042	0.0554947	0.064435	0.917338	0.673857	0.0209119	0.980224	0.0394272	0.966188	-0.00976188	0.998974	3.14778	4.13731	5.22366	3.56797	3.06967	6.22548	3.88284	3.98717	3.80756	-1.39519	-1.33842	-0.969598	-1.3194	-0.394972	-0.970813	-1.24162	-1.27433	-1.2651
ENSG00000059804	SLC2A3	protein_coding	chr12	7919230	7936187	-1	EnsDb.Hsapiens.v106	-2.63136	2.36074e-17	3.62822e-19	-2.22481	1.9713e-12	2.05189e-14	-0.261678	0.532343	0.192988	-0.976667	0.0191158	0.00328059	-0.8221	0.0610907	0.00858435	-0.0524145	0.943528	0.754661	-0.657876	0.134049	-0.607889	0.198792	0.00165329	0.999503	136.627	104.166	671.761	109.422	118.518	231.754	111.381	111.174	186.553	1.67169	1.25137	2.77353	1.33742	1.52155	1.77682	1.27676	1.44553	1.84292
ENSG00000059915	PSD	protein_coding	chr10	102402617	102421539	-1	EnsDb.Hsapiens.v106	-1.1737	0.0493169	0.0139697	-0.388524	0.52548	0.246108	-0.264001	0.525176	0.187646	-0.284337	0.710266	0.517418	-0.367507	0.607181	0.299192	0.0520216	0.923776	0.692894	-0.0533202	0.947537	-0.521026	0.443036	0.175232	0.723866	1.88811	1.14559	2.99459	1.67097	1.38232	2.30946	2.07476	1.09888	2.21511	-1.85791	-2.51698	-1.39808	-1.91426	-0.886323	-1.73693	-1.7371	-2.20686	-1.65485
ENSG00000060069	CTDP1	protein_coding	chr18	79679803	79754503	1	EnsDb.Hsapiens.v106	-0.845692	0.0744048	0.0234171	-0.65816	0.188531	0.0478051	-0.0550464	0.93037	0.772845	-0.134808	0.859599	0.73127	-0.594724	0.333225	0.103304	0.227266	0.610855	0.198625	-0.789697	0.173899	-0.741677	0.216912	0.0151564	0.996128	12.7875	11.7134	23.3284	18.2293	11.2921	20.7005	12.7458	12.2626	25.5438	-0.251769	-0.507119	0.199324	-0.0953464	0.422796	-0.0112362	-0.328852	-0.298509	0.211014
ENSG00000060138	YBX3	protein_coding	chr12	10699089	10723323	-1	EnsDb.Hsapiens.v106	0.0101063	0.988473	0.972946	-1.02441	0.0102142	0.00104018	0.979848	0.0172922	0.000919232	0.556679	0.285202	0.123769	-0.4202	0.471244	0.185178	0.916	0.0830582	0.0042043	0.376236	0.498787	-0.367683	0.541993	0.571611	0.266676	3.70312	8.37081	8.30515	15.9804	6.78064	10.0797	17.3239	8.87982	12.6759	-1.25524	-0.772703	-0.587875	-0.137864	0.0830654	-0.55494	-0.0768685	-0.639634	-0.266783
ENSG00000060140	STYK1	protein_coding	chr12	10618923	10674318	-1	EnsDb.Hsapiens.v106	3.66774	9.30547e-05	9.25106e-06	2.69704	0.00450705	0.00038726	0.179546	0.636942	0.28134	3.12399	0.00355878	0.000413207	3.68035	0.00104	5.37168e-05	-0.065573	0.87759	0.566399	2.9976	0.013138	4.67265	0.000522518	-0.179372	0.571923	0.468211	0.843927	0.0462994	1.04108	1.49063	0.0683304	0.45607	1.25933	0.0254017	-2.99533	-2.65574	#NAME?	-2.29668	-0.844746	#NAME?	-2.90439	-2.32542	#NAME?
ENSG00000060237	WNK1	protein_coding	chr12	752579	911452	1	EnsDb.Hsapiens.v106	0.13221	0.84632	0.733142	-0.0854956	0.914502	0.772496	0.124497	0.826617	0.528647	-0.408443	0.539656	0.327545	-0.119847	0.891508	0.711037	-0.0920055	0.866064	0.542767	-0.347686	0.610136	-0.321224	0.655579	0.0186728	0.995725	106.72	131.315	117.376	78.71	100.591	116.792	80.5125	76.4344	112.522	1.47157	1.43673	1.43301	1.06738	1.53334	1.30228	0.967711	1.05608	1.40956
ENSG00000060303	RPS17P5	processed_pseudogene	chr6	50857255	50857662	-1	EnsDb.Hsapiens.v106	NA	NA	NA	NA	NA	NA	NA	NA	NA	NA	NA	NA	NA	NA	NA	NA	NA	NA	NA	NA	NA	NA	NA	NA	0	0	0	0	0	0	0	0	0	#NAME?	#NAME?	#NAME?	#NAME?	#NAME?	#NAME?	#NAME?	#NAME?	#NAME?
ENSG00000060339	CCAR1	protein_coding	chr10	68721012	68792377	1	EnsDb.Hsapiens.v106	0.18641	0.676783	0.503687	-0.0467103	0.944606	0.848978	0.175651	0.731179	0.390025	-0.120141	0.831365	0.689634	-0.127939	0.86591	0.658188	0.0155667	0.994184	0.965904	0.060292	0.924969	-0.0539605	0.949546	0.0594488	0.982614	30.9673	37.2481	32.2653	31.9272	31.6132	35.5367	37.0401	33.6708	35.3318	0.464421	0.42464	0.450497	0.347313	0.884543	0.392177	0.486336	0.508563	0.515328
ENSG00000060491	OGFR	protein_coding	chr20	62804835	62814000	1	EnsDb.Hsapiens.v106	-0.479629	0.31776	0.162113	-0.0208161	0.980414	0.945484	-0.288241	0.519127	0.183551	-0.00656313	0.995994	0.990645	-0.22184	0.76728	0.491344	0.105043	0.844125	0.498704	-0.19589	0.77322	-0.0568022	0.947026	-0.045746	0.986502	19.8451	13.7939	20.2184	27.7409	22.1176	27.8447	24.5905	27.2344	29.0952	0.103746	-0.37603	0.0646701	0.277665	0.769237	0.203269	0.186522	0.350651	0.319918
ENSG00000060558	GNA15	protein_coding	chr19	3136033	3163749	1	EnsDb.Hsapiens.v106	1.0531	6.61165e-06	4.97606e-07	-0.355217	0.247472	0.0725215	1.42458	2.77096e-09	8.65599e-12	1.70412	1.85821e-09	3.93334e-11	0.0772489	0.904742	0.738334	1.59116	2.26414e-07	3.29625e-10	2.41687	3.89555e-18	0.260584	0.578152	2.09662	6.25702e-13	14.2759	39.8536	18.7188	56.2465	17.7069	16.6392	67.5652	15.1258	12.2987	-0.161624	0.477132	0.0356106	0.832433	0.621273	-0.149744	0.944344	-0.119485	-0.311306
ENSG00000060566	CREB3L3	protein_coding	chr19	4153631	4173054	1	EnsDb.Hsapiens.v106	3.3734	0.0010853	0.00014671	0.212689	0.715628	0.44576	2.44935	0.0132314	0.000642079	0.121192	0.893358	0.791717	0.185344	0.808714	0.555041	-0.0328033	0.933051	0.727615	6.4783	0.000269173	2.91212	0.0408702	0.304259	0.205212	0.0612449	0.521694	0.0375851	0.121218	0.149668	0.0916707	0.655093	0.130389	0	-4.69961	-3.04973	#NAME?	-3.92379	-1.86483	-4.11275	-2.58527	-3.98115	#NAME?
ENSG00000060642	PIGV	protein_coding	chr1	26787054	26800659	1	EnsDb.Hsapiens.v106	-0.264478	0.603193	0.41895	0.462702	0.325515	0.111388	-0.643479	0.126106	0.0165248	0.301189	0.634374	0.426104	0.22134	0.770682	0.497102	0.0204202	0.98221	0.906424	0.0114382	0.968728	0.316066	0.635643	-0.150403	0.863638	16.3487	8.75841	10.8151	13.7642	13.2958	10.6808	10.6123	14.2893	10.3631	-0.0583374	-0.737249	-0.381344	-0.244998	0.268605	-0.487472	-0.513132	-0.272913	-0.425371
ENSG00000060656	PTPRU	protein_coding	chr1	29236516	29326813	1	EnsDb.Hsapiens.v106	-0.772914	0.29585	0.146831	-0.596953	0.246338	0.071992	0.0433702	0.904303	0.697282	0.77658	0.287304	0.125162	0.0101235	0.993858	0.977211	0.114243	0.541449	0.147891	1.89565	0.0705342	-0.0751963	0.918023	0.183136	0.113562	0.0235144	0.0303702	0.102499	0.432269	0.104868	0.101703	0.298072	0.0201555	0.0216774	-5.54413	-5.45133	-4.23686	-2.91447	-2.11051	-4.1126	-3.78785	-5.42043	#NAME?
ENSG00000060688	SNRNP40	protein_coding	chr1	31259568	31296788	-1	EnsDb.Hsapiens.v106	0.470428	0.161546	0.0643681	-0.0334537	0.959392	0.882767	0.416295	0.239955	0.0454786	0.288859	0.544641	0.331899	0.0430387	0.964115	0.876256	0.136704	0.795074	0.414655	0.643912	0.112949	0.222106	0.711865	0.234294	0.72337	45.3889	66.2779	46.6754	62.7324	51.9726	50.1711	71.0676	52.6837	43.437	0.777107	0.888566	0.736698	0.872325	1.11878	0.666298	0.959903	0.854569	0.685286
ENSG00000060709	RIMBP2	protein_coding	chr12	130396133	130768228	-1	EnsDb.Hsapiens.v106	0.140177	NA	0.575033	0.0577062	NA	0.756678	0.00608727	NA	0.805228	-0.0249233	NA	0.976605	0.0449663	NA	0.727353	-0.01059	NA	0.704982	0.054229	NA	0.0477121	NA	-0.00345127	NA	0.0183256	0.0200802	0	0	0.0139095	0	0.0119774	0.034261	0.00294603	#NAME?	#NAME?	#NAME?	#NAME?	#NAME?	#NAME?	#NAME?	#NAME?	#NAME?
ENSG00000060718	COL11A1	protein_coding	chr1	102876467	103108872	-1	EnsDb.Hsapiens.v106	-0.00678154	NA	0.988276	-0.00342063	NA	0.952038	-0.00116477	NA	0.963759	-0.00470444	NA	0.981609	-0.00285167	NA	0.959177	-0.00065047	NA	0.977569	-0.0060339	NA	0.0433287	NA	-0.00528014	NA	0	0	0	0	0	0	0	0.00173912	0	#NAME?	#NAME?	#NAME?	#NAME?	#NAME?	#NAME?	#NAME?	#NAME?	#NAME?
ENSG00000060749	QSER1	protein_coding	chr11	32892811	32993316	1	EnsDb.Hsapiens.v106	0.0972577	0.877269	0.781252	-0.220568	0.726789	0.460555	0.210303	0.666279	0.30948	-0.578114	0.340367	0.160886	-0.0306324	0.979506	0.92501	-0.22925	0.602308	0.190665	-0.233886	0.733476	-0.136561	0.875842	-0.0234657	0.995434	8.11623	11.0549	10.1658	5.50281	8.97359	9.30072	6.33664	6.73372	7.85054	-0.620108	-0.560015	-0.450957	-1.0555	0.113683	-0.68724	-0.864557	-0.766836	-0.669485
ENSG00000060762	MPC1	protein_coding	chr6	166364919	166383013	-1	EnsDb.Hsapiens.v106	-0.256409	0.67071	0.496444	-0.277575	0.653194	0.371421	0.0416471	0.953193	0.831265	-0.955953	0.124767	0.0379575	-0.643009	0.301094	0.0875691	-0.0470462	0.928199	0.710229	-0.304617	0.660872	-0.145028	0.861211	-0.0363964	0.98909	26.7368	28.6889	35.9286	16.4427	19.2294	38.4653	28.1619	31.3976	37.7646	0.347551	0.215382	0.535408	-0.250973	0.534612	0.386748	0.232634	0.417475	0.480261
ENSG00000060971	ACAA1	protein_coding	chr3	38103129	38137242	-1	EnsDb.Hsapiens.v106	0.20788	0.760147	0.607663	0.228961	0.737569	0.474882	-0.0368321	0.956506	0.840694	0.196062	0.80536	0.65043	-0.0868183	0.92707	0.789966	0.104265	0.831432	0.471634	-0.129261	0.866792	-0.182142	0.818856	0.0341138	0.990281	27.3444	25.4037	21.0442	31.7795	22.9905	25.898	24.6142	21.9444	28.2809	0.366593	0.118971	0.119589	0.275778	0.804598	0.133193	0.153767	0.143037	0.240094
ENSG00000060982	BCAT1	protein_coding	chr12	24810024	24949101	-1	EnsDb.Hsapiens.v106	3.20298	2.77461e-12	7.24126e-14	0.95743	0.0508697	0.00782024	1.95031	0.00010215	1.35342e-06	2.1141	0.000259893	1.89982e-05	1.05504	0.0765516	0.0117052	0.361347	0.413749	0.0782368	2.62104	4.96965e-06	1.68695	0.00487116	0.277518	0.593568	13.3509	58.444	5.90567	22.6332	11.7056	4.53795	20.2719	11.298	2.89207	-0.219917	0.784377	-1.01394	0.116715	0.297081	-1.13571	0.0387101	-0.350337	-1.47561
ENSG00000061273	HDAC7	protein_coding	chr12	47782722	47833132	-1	EnsDb.Hsapiens.v106	1.22448	0.0621015	0.0186716	0.398584	0.525957	0.246438	0.226022	0.581993	0.232803	1.14183	0.131647	0.0409638	0.0240192	0.98594	0.946061	0.301161	0.324974	0.0481119	0.314752	0.700233	-0.25427	0.735742	0.175689	0.661304	36.6831	63.2577	21.6026	93.5382	30.9669	29.8094	66.0224	29.7856	45.956	0.601305	0.850202	0.147183	1.02384	0.964065	0.124101	0.881982	0.318634	0.585366
ENSG00000061337	LZTS1	protein_coding	chr8	20246165	20303963	-1	EnsDb.Hsapiens.v106	2.11041	0.00018349	1.96784e-05	3.49606	8.72992e-10	1.3805e-11	-0.868991	0.0976512	0.011313	2.43421	0.000470547	3.83517e-05	2.76461	0.000108545	3.90521e-06	-0.0699139	0.894345	0.613034	2.8832	3.79353e-05	3.0707	2.02372e-05	-0.0305644	0.986502	3.46177	1.36924	0.275673	2.18362	2.73359	0.327905	2.20715	2.53017	0.253929	-1.31676	-2.2568	-3.20559	-1.75394	-0.33618	-3.28196	-1.62343	-1.54223	-3.50602
ENSG00000061455	PRDM6	protein_coding	chr5	123089241	123194266	1	EnsDb.Hsapiens.v106	-0.00372816	NA	0.978831	-0.0898662	NA	0.697565	0.0267694	NA	0.717365	-0.235843	NA	0.237785	-0.0492132	NA	0.659205	-0.0269137	NA	0.43355	-0.126233	NA	0.0533788	NA	-0.0227079	NA	0	0.00246281	0.00213301	0.00665065	0.0313662	0.0830538	0.00468718	0.0417384	0.0121373	#NAME?	#NAME?	#NAME?	-6.09067	-3.4825	#NAME?	-6.24376	#NAME?	#NAME?
ENSG00000061492	WNT8A	protein_coding	chr5	138083990	138092365	1	EnsDb.Hsapiens.v106	-0.0740251	NA	0.73489	0.00831048	NA	0.955129	-0.0122446	NA	0.777379	-0.0117766	NA	0.981598	-0.0069625	NA	0.959166	-0.00163845	NA	0.977579	-0.0476672	NA	-0.0234531	NA	-0.00168119	NA	0.0223346	0	0.0277387	0	0	0	0	0	0.026314	#NAME?	#NAME?	#NAME?	#NAME?	#NAME?	#NAME?	#NAME?	#NAME?	#NAME?
ENSG00000061656	SPAG4	protein_coding	chr20	35615829	35621094	1	EnsDb.Hsapiens.v106	-1.65715	0.0166189	0.00363607	-3.1244	3.92909e-05	1.66539e-06	0.417859	0.254067	0.0500006	-1.54033	0.054809	0.0126719	-2.51952	0.00562753	0.000410994	0.124551	0.700185	0.286897	-0.935166	0.209293	-4.03279	2.85345e-05	2.21089	0.0381483	0.564328	1.37543	5.60836	1.31755	0.690317	5.68451	2.17542	0.285049	6.0913	-3.25984	-2.22671	-1.03334	-2.09512	-1.35525	-0.980991	-1.67568	-3.31872	-0.855848
ENSG00000061676	NCKAP1	protein_coding	chr2	182909115	183038858	-1	EnsDb.Hsapiens.v106	0.00611098	0.989258	0.974269	0.112412	0.855471	0.65756	-0.073859	0.898383	0.680452	-0.768162	0.102493	0.0291174	-0.474983	0.376339	0.127169	-0.113412	0.849072	0.509454	0.410213	0.433907	0.103528	0.896766	0.140384	0.897448	4.97189	4.52322	4.48833	3.37987	4.0812	6.28606	4.46028	3.52612	3.17901	-1.01996	-1.27572	-1.06262	-1.33417	-0.196972	-0.938257	-1.10021	-1.28429	-1.43347
ENSG00000061794	MRPS35	protein_coding	chr12	27710822	27756295	1	EnsDb.Hsapiens.v106	0.713816	0.0414566	0.0112447	0.0451686	0.948061	0.854787	0.547023	0.136304	0.0185366	-0.0215817	0.975225	0.944463	-0.0695671	0.93157	0.802828	0.028499	0.971961	0.857235	0.85341	0.0487308	0.412063	0.446356	0.204148	0.789227	33.7883	55.5919	32.5088	30.2585	28.9557	30.9202	39.5175	29.4178	20.3851	0.536217	0.743297	0.458247	0.260623	0.804127	0.295663	0.530735	0.399207	0.102424
ENSG00000061918	GUCY1B1	protein_coding	chr4	155758992	155807811	1	EnsDb.Hsapiens.v106	-0.363375	0.49785	0.312146	0.72071	0.128254	0.0274376	-1.07969	0.0234793	0.00140874	-1.91652	0.00302725	0.000339554	0.247534	0.739646	0.453101	-2.27205	0.00195708	1.85198e-05	-0.66126	0.283883	1.96116	0.000547989	-2.84343	1.1563e-06	1.17142	0.464059	0.627704	0.172795	1.04266	0.807191	0.282388	2.31814	0.498459	-2.19518	-3.11055	-2.5704	-3.59444	-0.972593	-2.45693	-3.19228	-1.66454	-2.84182
ENSG00000061936	SFSWAP	protein_coding	chr12	131711081	131799738	1	EnsDb.Hsapiens.v106	-0.728435	0.0417702	0.0113535	-0.713303	0.0545735	0.00858353	0.0169675	0.982786	0.924071	-0.325144	0.527815	0.316662	-0.296264	0.619519	0.311776	0.000659914	0.997965	0.992303	-0.723114	0.107205	-0.596684	0.225164	-0.0299522	0.994699	19.2386	19.6423	34.0173	21.6283	21.5633	28.2073	20.6991	21.8171	36.6072	0.0805476	-0.0889315	0.489401	0.0940711	0.750559	0.250373	0.0413909	0.160352	0.543826
ENSG00000061938	TNK2	protein_coding	chr3	195863364	195911945	-1	EnsDb.Hsapiens.v106	-0.523868	0.403526	0.22894	-0.0373302	0.966388	0.901551	-0.20882	0.635668	0.280362	0.608947	0.39231	0.199646	0.0192311	0.989577	0.962023	0.178132	0.631839	0.216769	-0.433903	0.553833	-0.304699	0.682934	-0.00354679	0.999503	22.7587	14.687	23.9292	41.4514	22.4439	21.913	21.432	21.8878	34.1849	0.211051	-0.322173	0.217164	0.464612	0.795071	-0.0311529	0.0484574	0.151082	0.347687
ENSG00000061987	MON2	protein_coding	chr12	62466817	62600476	1	EnsDb.Hsapiens.v106	-0.705633	0.0626957	0.018932	-0.540189	0.188741	0.0478771	-0.0709221	0.908828	0.711957	-1.21451	0.00716895	0.00097173	-0.431672	0.436601	0.161998	-0.427362	0.35491	0.0572737	-0.913278	0.0473457	-0.657693	0.19501	-0.0827922	0.967714	29.5271	27.1242	46.5269	21.5009	36.7527	54.4939	21.8361	25.2103	44.7526	0.428841	0.171508	0.732743	0.0824885	0.868867	0.66618	0.0961828	0.289313	0.676626
ENSG00000062038	CDH3	protein_coding	chr16	68636189	68727468	1	EnsDb.Hsapiens.v106	0.741148	0.198837	0.0847781	0.172365	0.593166	0.309748	0.0629426	0.805357	0.496377	0.882848	0.181619	0.063352	0.208702	0.669627	0.365509	0.0695962	0.71614	0.305408	-0.0551933	0.929723	-0.098648	0.848756	0.0213499	0.984979	0.117619	0.198511	0.0581804	0.348946	0.115364	0.0351346	0.195771	0.140876	0.263438	-4.51229	-4.02333	#NAME?	-3.05318	-2.25276	#NAME?	-3.5176	-4.19756	-4.07045
ENSG00000062096	ARSF	protein_coding	chrX	3041471	3112727	1	EnsDb.Hsapiens.v106	NA	NA	NA	NA	NA	NA	NA	NA	NA	NA	NA	NA	NA	NA	NA	NA	NA	NA	NA	NA	NA	NA	NA	NA	0	0	0	0	0	0	0	0	0	#NAME?	#NAME?	#NAME?	#NAME?	#NAME?	#NAME?	#NAME?	#NAME?	#NAME?
ENSG00000062194	GPBP1	protein_coding	chr5	57173948	57264679	1	EnsDb.Hsapiens.v106	-1.18061	0.00314659	0.000502152	-1.01652	0.013933	0.00152348	-0.0600745	0.924472	0.756676	-1.28077	0.00962113	0.00140211	-0.770109	0.144172	0.0290719	-0.181695	0.720727	0.311345	-0.472003	0.398348	-0.268466	0.69659	-0.0608598	0.977951	70.3101	64.944	158.362	48.9509	67.2984	133.463	57.9187	65.5856	86.0788	1.13012	0.872203	1.66182	0.681127	1.15882	1.36525	0.816411	1.03231	1.18025
ENSG00000062282	DGAT2	protein_coding	chr11	75759512	75801535	1	EnsDb.Hsapiens.v106	1.70753	0.00260161	0.000402985	0.624612	0.277141	0.0862559	0.507443	0.261835	0.0526508	0.831259	0.189424	0.0673278	-0.292884	0.693608	0.392616	1.02071	0.118998	0.00758312	0.861032	0.168373	-1.01097	0.115944	2.20924	0.00209925	0.471195	0.900803	0.234155	2.0857	0.681813	0.981498	2.60208	0.457615	1.2262	-2.99092	-2.57241	-3.49561	-1.6951	-1.10536	-2.3016	-1.51568	-2.91917	-2.15727
ENSG00000062370	ZNF112	protein_coding	chr19	44326555	44367217	-1	EnsDb.Hsapiens.v106	-5.8605	0.00164225	0.000236999	-0.249549	0.58606	0.302962	-0.276191	0.0475901	0.00387301	-1.40249	0.100363	0.0282683	-0.449571	0.28776	0.0818785	-0.0418236	NA	0.527504	-1.73628	0.0828997	-0.0761629	0.889475	-0.11826	0.341277	0.140906	0	0.314741	0.0156694	0.0422236	0.287334	0.0046325	0.106812	0.169379	-4.2199	#NAME?	-3.66343	#NAME?	-2.77982	-3.2909	#NAME?	-4.08302	-3.67295
ENSG00000062485	CS	protein_coding	chr12	56271699	56300391	-1	EnsDb.Hsapiens.v106	0.666237	0.000536356	6.58683e-05	0.320137	0.185966	0.0468009	0.298392	0.237968	0.0449159	0.558989	0.0272408	0.00517399	0.409099	0.165412	0.0351107	0.111429	0.8392	0.48936	0.923051	8.71072e-05	0.668273	0.00993547	0.177083	0.785842	92.661	117.52	73.1843	94.3887	85.3665	62.7756	101.389	85.7565	52.3952	1.35651	1.34827	1.07768	1.22444	1.43981	0.859821	1.24683	1.26385	0.85085
ENSG00000062524	LTK	protein_coding	chr15	41503637	41513887	-1	EnsDb.Hsapiens.v106	-1.45203	0.0130723	0.0027052	-0.0891391	0.91738	0.777865	-1.05281	0.0669537	0.00650894	-1.18554	0.0901056	0.0243601	-0.187042	0.822245	0.578026	-0.28232	0.443309	0.0888447	-1.69719	0.0169178	-0.236368	0.75886	-0.472967	0.265197	3.48414	1.19647	3.89022	0.648621	1.4474	1.88888	0.751684	2.23609	3.15354	-1.30691	-2.3502	-1.2437	-2.91317	-0.660812	-1.80157	-2.43261	-1.64215	-1.4298
ENSG00000062582	MRPS24	protein_coding	chr7	43866558	43869893	-1	EnsDb.Hsapiens.v106	0.645736	0.017886	0.00397466	0.218161	0.580767	0.297489	0.343795	0.293584	0.0646242	0.49628	0.17775	0.0614446	-0.134132	0.816037	0.567846	0.531607	0.172402	0.0144676	1.01669	0.00165441	0.486684	0.228135	0.345949	0.469017	51.3636	69.4187	43.2962	86.068	52.8781	59.3158	94.7616	66.1873	44.8911	0.877425	0.924435	0.678213	1.15753	1.17036	0.811754	1.15647	1.02048	0.729558
ENSG00000062598	ELMO2	protein_coding	chr20	46366050	46432985	-1	EnsDb.Hsapiens.v106	-1.27465	5.37066e-08	2.67611e-09	-1.43384	1.02894e-09	1.65285e-11	0.133566	0.764548	0.437132	-0.645783	0.0468461	0.0102855	-0.801907	0.0125781	0.00111304	0.120168	0.839885	0.490411	-0.424507	0.220887	-0.606715	0.0778236	0.135675	0.89825	24.7961	27.9266	69.3598	27.6393	24.2132	44.6152	25.811	22.0798	35.5946	0.285554	0.194505	1.03829	0.257193	0.759436	0.596761	0.217596	0.183732	0.545562
ENSG00000062650	WAPL	protein_coding	chr10	86435256	86521792	-1	EnsDb.Hsapiens.v106	-0.0581411	0.904208	0.824694	-0.250013	0.590471	0.307277	0.150076	0.75772	0.424001	-0.355124	0.447415	0.243983	-0.259157	0.650218	0.343651	-0.0411937	0.96437	0.827024	0.0844482	0.887978	-0.0294196	0.967607	0.0599326	0.980552	33.4545	39.3893	41.2146	31.8012	33.6086	42.5972	32.2174	29.3194	30.1463	0.529926	0.469986	0.633784	0.347797	0.851788	0.53565	0.386207	0.398948	0.384256
ENSG00000062716	VMP1	protein_coding	chr17	59707192	59842255	1	EnsDb.Hsapiens.v106	0.187418	0.774877	0.627137	-0.0210263	0.978004	0.939358	0.11027	0.848725	0.574212	0.371513	0.592711	0.380011	0.142469	0.873588	0.67366	0.0693125	0.908666	0.647791	1.27014	0.0400818	0.521748	0.429156	0.181693	0.772674	200.319	241.17	205.416	233.81	194.37	163.937	310.947	192.866	107.6	1.97906	1.90305	1.85979	1.84969	1.74149	1.49964	1.9358	1.85344	1.37403
ENSG00000062725	APPBP2	protein_coding	chr17	60443158	60526242	-1	EnsDb.Hsapiens.v106	-0.534003	0.139897	0.0528662	-0.257313	0.59219	0.308912	-0.180759	0.706303	0.357845	-0.504724	0.275247	0.116913	-0.498647	0.306731	0.090274	0.0216845	0.980864	0.901582	-0.508183	0.264158	-0.29302	0.617894	-0.0897543	0.961109	19.1661	15.8453	23.6539	19.0017	18.4256	28.3073	16.5732	19.0461	24.7573	0.0708576	-0.260595	0.213574	-0.000812674	0.519634	0.192509	-0.113218	0.0441961	0.234729
ENSG00000062822	POLD1	protein_coding	chr19	50384204	50418018	1	EnsDb.Hsapiens.v106	2.18326	1.80757e-07	9.86299e-09	0.982362	0.0286442	0.00373695	0.872287	0.0525379	0.00446234	3.91236	2.15166e-14	2.26609e-16	2.12686	6.93009e-05	2.31787e-06	1.40806	0.0203866	0.000458896	2.40578	3.49413e-06	1.19518	0.0305078	0.633434	0.257444	11.3889	24.9633	5.08731	56.5539	17.3249	3.47328	38.2066	17.6911	6.49653	-0.349601	0.103895	-1.02838	0.802494	0.623767	-1.34924	0.517054	0.00729125	-0.851254
ENSG00000063015	SEZ6	protein_coding	chr17	28954901	29006440	-1	EnsDb.Hsapiens.v106	-0.306615	NA	0.400212	-0.0821649	NA	0.643328	-0.0266806	NA	0.690817	0.492521	NA	0.0786537	0.0325809	NA	0.954912	0.0722813	NA	0.0583998	-0.177308	NA	0.0757536	NA	-0.0368153	NA	0.103807	0.063171	0.177423	0.169756	0.00356411	0	0	0.0302143	0.00857618	#NAME?	#NAME?	-3.68658	-4.04553	#NAME?	#NAME?	#NAME?	-5.25194	#NAME?
ENSG00000063046	EIF4B	protein_coding	chr12	53006282	53042215	1	EnsDb.Hsapiens.v106	-0.0252106	0.94471	0.893847	-0.143212	0.693552	0.418925	0.107803	0.80767	0.499766	-0.179545	0.641255	0.434057	-0.532796	0.101927	0.0174242	0.283612	0.485137	0.110669	0.112687	0.782236	0.0371548	0.952081	0.05018	0.986502	265.928	292.363	297.901	302.042	229.585	345.599	309.831	293.482	285.111	2.2113	2.07745	2.15005	2.09867	1.95432	2.1379	2.07071	2.24151	2.18124
ENSG00000063127	SLC6A16	protein_coding	chr19	49289638	49325215	-1	EnsDb.Hsapiens.v106	0.0925141	0.90827	0.831495	0.834178	0.160979	0.03783	-0.439329	0.291193	0.0638626	-1.08025	0.141412	0.0452077	0.486838	0.482161	0.192943	-1.93656	0.0328677	0.000973571	0.37528	0.617943	0.415083	0.551016	-0.0436102	0.982614	2.34	1.17387	1.00942	0.217237	1.23646	0.64058	0.826477	0.967326	0.53081	-1.68428	-2.49986	-2.23634	-3.41472	-0.841235	-2.65772	-2.43384	-2.31127	-2.76786
ENSG00000063169	BICRA	protein_coding	chr19	47608196	47703277	1	EnsDb.Hsapiens.v106	-0.254275	0.74219	0.585079	0.0121695	0.990524	0.975462	-0.0709232	0.8446	0.564083	-0.0219997	0.976646	0.948315	-0.0606701	0.938501	0.815529	0.0149926	0.974423	0.866203	-0.379794	0.599721	-0.177309	0.772018	-0.011639	0.995434	4.84444	3.19044	4.7377	3.96779	3.41615	4.20016	3.10767	3.59683	6.60833	-1.03899	-1.54987	-1.01692	-1.49232	-0.209972	-1.53261	-1.80769	-1.62352	-1.07516
ENSG00000063176	SPHK2	protein_coding	chr19	48619291	48630717	1	EnsDb.Hsapiens.v106	0.642338	0.0623189	0.0187761	0.396051	0.325994	0.111813	0.145601	0.769591	0.443799	1.15203	0.00408726	0.000488774	0.306679	0.59241	0.284639	0.618011	0.175911	0.0150311	0.300065	0.55037	-0.0559333	0.935268	0.212673	0.770086	7.44043	8.69538	5.36553	15.4134	8.40581	6.39926	11.6957	8.70422	9.23773	-0.691509	-0.7444	-0.9211	-0.171694	0.240778	-0.887126	-0.37495	-0.559305	-0.53256
ENSG00000063177	RPL18	protein_coding	chr19	48615328	48619184	-1	EnsDb.Hsapiens.v106	-0.48508	0.0702129	0.0218309	-0.444511	0.126048	0.0268046	-0.012085	0.987356	0.93689	-0.129505	0.769275	0.597774	-0.845682	0.00791846	0.00062884	0.630795	0.0786623	0.00383643	-0.218259	0.584825	-0.289444	0.518483	0.0593916	0.982614	1032.63	1020.18	1449.16	1884.5	1096.12	2080.26	1687.83	1576.17	1990.85	3.31198	3.0806	3.36284	3.51567	2.801	3.51788	3.31541	3.56558	3.71624
ENSG00000063180	CA11	protein_coding	chr19	48637946	48646187	-1	EnsDb.Hsapiens.v106	-0.0601172	0.942179	0.889312	-0.0836355	0.919927	0.786009	0.0226186	0.977652	0.894614	-0.490099	0.505182	0.296426	-0.394945	0.565217	0.259705	0.0100435	0.989364	0.932741	-0.617684	0.404385	-0.164099	0.832119	-0.0772622	0.928715	3.69221	4.01872	4.22197	2.65622	2.51976	4.91632	2.74917	4.18522	5.74723	-1.38546	-1.77856	-1.16467	-1.52386	-0.404563	-1.08755	-1.4932	-1.14126	-0.975356
ENSG00000063241	ISOC2	protein_coding	chr19	55452985	55462343	-1	EnsDb.Hsapiens.v106	2.28238	2.89925e-13	6.80989e-15	1.77162	3.5922e-08	7.65789e-10	0.356853	0.340617	0.0839481	2.3387	1.36948e-09	2.82835e-11	1.90091	1.62549e-06	3.56363e-08	0.222511	0.647747	0.230895	1.83618	1.41017e-06	1.53145	0.000106592	0.13346	0.907412	8.137	11.4104	2.22679	13.8856	10.4262	2.58192	15.0491	12.4504	3.99224	-0.618204	-0.526627	-1.63645	-0.236217	0.32548	-1.57212	-0.192481	-0.278338	-1.19705
ENSG00000063244	U2AF2	protein_coding	chr19	55654146	55674716	1	EnsDb.Hsapiens.v106	0.149277	0.834741	0.714841	0.0136888	0.989854	0.973013	0.065166	0.918554	0.740206	0.295919	0.688708	0.489975	0.0673786	0.951606	0.848409	0.0731159	0.895978	0.617587	-0.080347	0.917928	-0.116838	0.889905	0.0245183	0.995261	77.8759	87.5504	76.951	96.096	77.4241	71.2772	84.7265	78.495	92.1705	1.21494	1.11222	1.11831	1.21476	1.44756	0.908115	1.04468	1.15221	1.15015
ENSG00000063245	EPN1	protein_coding	chr19	55675226	55709858	1	EnsDb.Hsapiens.v106	0.039741	0.965828	0.927484	-0.0211147	0.979605	0.943574	0.0295167	0.967569	0.871474	0.297652	0.703349	0.509565	-0.147147	0.864303	0.653921	0.157982	0.679896	0.2679	-0.29473	0.692532	-0.221992	0.775441	0.0024371	0.999503	15.4098	16.4406	15.8524	25.0819	14.5708	18.1473	16.3533	16.2419	22.6296	-0.10302	-0.230962	-0.0903657	0.114796	0.566413	-0.177986	-0.154506	-0.094673	-0.0269078
ENSG00000063322	MED29	protein_coding	chr19	39391303	39400641	1	EnsDb.Hsapiens.v106	-0.781368	0.00682451	0.00125332	-0.685468	0.0240256	0.00299734	-0.0461226	0.938215	0.793898	-0.370189	0.371963	0.184255	-0.665818	0.0878357	0.0141733	0.20332	0.673818	0.261091	-0.195878	0.667722	-0.29771	0.555417	0.0753719	0.972979	12.7585	12.1806	21.575	16.1816	12.6773	21.5687	16.661	15.094	19.4825	-0.251821	-0.472472	0.120935	-0.119305	0.456225	0.0437497	-0.112638	-0.120281	0.0594736
ENSG00000063438	AHRR	protein_coding	chr5	321714	438291	1	EnsDb.Hsapiens.v106	4.61883	1.38296e-15	2.55992e-17	3.57746	1.52794e-09	2.55383e-11	0.493985	0.275131	0.0577913	5.50967	1.63171e-15	1.43065e-17	2.80247	9.57606e-05	3.36789e-06	2.21761	0.00536945	6.91513e-05	2.56014	0.000185935	0.924189	0.167324	0.504437	0.286651	2.73239	5.47564	0.191148	18.8127	3.16243	0.368181	10.1077	3.75083	1.43382	-1.50484	-1.11382	-3.67974	-0.0546437	-0.251666	-3.0894	-0.534203	-1.23732	-2.10265
ENSG00000063515	GSC2	protein_coding	chr22	19146993	19150292	-1	EnsDb.Hsapiens.v106	0.160956	NA	0.554944	0.0998385	NA	0.257413	-0.017011	NA	0.58729	-0.035764	NA	0.772917	-0.0566574	NA	0.505698	0.0120191	NA	0.710588	-0.0101393	NA	-0.0546308	NA	0.0136447	NA	0.0650149	0.0159153	0	0.00984889	0	0.0236326	0.0156951	0	0.0234792	#NAME?	#NAME?	#NAME?	#NAME?	#NAME?	#NAME?	#NAME?	#NAME?	#NAME?
ENSG00000063587	ZNF275	protein_coding	chrX	153334147	153360110	1	EnsDb.Hsapiens.v106	0.816861	0.00387021	0.000639331	0.960736	0.000604691	3.72504e-05	-0.124819	0.794531	0.478764	0.419566	0.301862	0.134338	0.775712	0.0383803	0.00469495	-0.245494	0.594128	0.183342	0.657788	0.0772032	0.736254	0.0542238	-0.0602599	0.977951	13.1281	11.6083	6.40328	8.64228	11.4711	6.26958	8.97979	9.76489	5.46598	-0.228381	-0.510927	-0.812212	-0.599339	0.382377	-0.892994	-0.575195	-0.46634	-0.937385
ENSG00000063601	MTMR1	protein_coding	chrX	150692971	150765108	1	EnsDb.Hsapiens.v106	0.48016	0.088751	0.0293006	0.419975	0.17834	0.0440574	0.0287586	0.965812	0.867447	0.288369	0.478104	0.271013	0.271564	0.567333	0.262293	0.000404124	0.997166	0.98438	0.223849	0.599202	0.194402	0.722937	0.00699681	0.999503	33.2479	34.158	24.0016	28.9398	29.0715	23.2772	26.6853	26.424	22.5174	0.523952	0.35482	0.217314	0.288668	0.830159	0.0979517	0.247672	0.325619	0.176497
ENSG00000063660	GPC1	protein_coding	chr2	240435663	240468076	1	EnsDb.Hsapiens.v106	1.66083	0.00112825	0.000153226	0.961915	0.0678308	0.0114969	0.272356	0.543784	0.202032	1.93981	0.00203745	0.000209823	0.916393	0.147191	0.0298394	0.280293	0.500608	0.121546	-0.0389577	0.960009	0.0428435	0.962352	-0.0274894	0.992859	1.63939	2.50106	0.699134	3.7409	1.99803	0.817832	0.859985	0.943646	0.901324	-1.92039	-1.74279	-2.60478	-1.25996	-0.528948	-2.51805	-2.33547	-2.33486	-2.41929
ENSG00000063761	ADCK1	protein_coding	chr14	77800109	77935014	1	EnsDb.Hsapiens.v106	-0.274132	0.669863	0.49517	0.606721	0.276957	0.086096	-0.771419	0.126058	0.0165049	0.936988	0.160026	0.0532923	0.644526	0.33083	0.102045	0.0440669	0.943756	0.757103	-1.51296	0.0213203	-0.328663	0.65092	-0.35461	0.410702	2.89766	1.22459	1.57947	1.60424	1.38707	0.647849	1.02884	2.37015	3.61384	-1.4646	-2.33927	-1.91295	-1.97319	-0.711828	-2.69536	-2.20308	-1.5946	-1.30305
ENSG00000063854	HAGH	protein_coding	chr16	1795620	1827157	-1	EnsDb.Hsapiens.v106	-0.246865	0.619899	0.439032	-0.0589424	0.936745	0.828617	-0.115536	0.85003	0.576813	0.233262	0.708947	0.515861	-0.14399	0.852142	0.629809	0.205216	0.67119	0.25741	-0.434556	0.427682	-0.322749	0.616793	-0.0259111	0.995687	21.2121	18.4446	22.3912	30.7653	21.7152	25.1579	27.8465	29.2086	40.1772	0.160594	-0.139462	0.173701	0.313705	0.773341	0.148447	0.279362	0.406748	0.63077
ENSG00000063978	RNF4	protein_coding	chr4	2462220	2625320	1	EnsDb.Hsapiens.v106	0.216797	0.521134	0.33488	-0.0887453	0.860892	0.666417	0.251959	0.486857	0.162705	0.352155	0.366872	0.180476	-0.062189	0.927843	0.791378	0.306578	0.481294	0.108456	0.0791911	0.889866	-0.0581283	0.932641	0.0832327	0.967714	57.8755	72.7251	62.1182	73.1752	53.0178	55.9043	60.7492	54.9236	57.681	0.974786	0.95774	0.929541	1.02679	1.20556	0.771375	0.861118	0.909751	0.926343
ENSG00000064012	CASP8	protein_coding	chr2	201233443	201361836	1	EnsDb.Hsapiens.v106	-0.691608	0.100937	0.0345482	-0.234113	0.668525	0.388829	-0.258265	0.555436	0.210518	-0.419332	0.459995	0.254781	-0.370108	0.553728	0.251052	0.00222746	0.997965	0.99305	-0.28426	0.637068	0.0583361	0.951245	-0.155215	0.85788	94.9492	68.6543	118.681	87.7208	87.5051	125.934	86.14	116.518	110.119	1.37605	0.916933	1.44814	1.1417	1.3557	1.30302	1.08476	1.47836	1.36004
ENSG00000064042	LIMCH1	protein_coding	chr4	41359607	41700044	1	EnsDb.Hsapiens.v106	-0.320468	0.649522	0.471657	-0.243005	0.672044	0.393131	0.00976785	0.986008	0.93285	-1.26858	0.115021	0.034173	0.664695	0.205499	0.0488904	-0.296615	0.00645341	9.28678e-05	0.288633	0.642933	3.61049	0.0192616	-0.199123	0.0967496	0.0754899	0.100017	0.148091	0.0133731	0.961643	0.203901	0.0288097	0.378318	0.0134966	-4.62093	-4.55488	-3.83294	#NAME?	-0.954325	-4.40701	-4.92761	-3.23882	-5.74265
ENSG00000064102	INTS13	protein_coding	chr12	26905181	26938326	-1	EnsDb.Hsapiens.v106	0.761409	0.0958039	0.032305	0.412462	0.42853	0.173488	0.160681	0.764123	0.434942	0.20935	0.759389	0.584897	0.388872	0.551805	0.249499	-0.0974787	0.867853	0.544795	0.894723	0.106201	0.465689	0.460637	0.122445	0.911712	21.2555	26.4605	14.4948	18.2963	22.5756	15.1883	27.6264	21.13	13.1437	0.154577	0.142106	-0.15689	-0.147205	0.606217	-0.23855	0.234702	0.121027	-0.304122
ENSG00000064115	TM7SF3	protein_coding	chr12	26971579	27014434	-1	EnsDb.Hsapiens.v106	0.544579	0.134811	0.0503318	0.500447	0.20066	0.0527833	0.00644182	0.997192	0.983756	0.505811	0.275429	0.117131	0.410561	0.436549	0.161951	0.0342701	0.974423	0.863247	0.59942	0.185081	0.398266	0.460794	0.0755565	0.972512	17.1527	17.2192	11.4334	18.4854	17.6242	12.3554	22.1502	19.7291	13.8552	-0.0234213	-0.197838	-0.347586	-0.039749	0.568523	-0.404122	0.0619851	0.0941931	-0.19809
ENSG00000064195	DLX3	protein_coding	chr17	49990005	49995224	-1	EnsDb.Hsapiens.v106	-0.0777676	NA	0.637963	-0.0358344	NA	0.605467	-0.00183748	NA	0.963765	-0.00814217	NA	0.981601	-0.00507721	NA	0.959169	-0.00112456	NA	0.977577	0.0819027	NA	-0.00503168	NA	0.0106133	NA	0	0	0.0634656	0	0	0	0.0281693	0	0	#NAME?	#NAME?	#NAME?	#NAME?	#NAME?	#NAME?	#NAME?	#NAME?	#NAME?
ENSG00000064199	SPA17	protein_coding	chr11	124673844	124697518	1	EnsDb.Hsapiens.v106	2.45194	0.0020384	0.000303528	1.64729	0.034024	0.00464823	0.139081	0.745842	0.407286	1.35223	0.105506	0.0303736	1.26492	0.111743	0.0199268	-0.00995954	0.9868	0.921975	1.62852	0.0538133	2.05122	0.0269801	-0.0580384	0.960466	0.352558	0.536021	0.073591	0.536589	0.591461	0.134084	0.83251	1.1577	0.174489	-3.2092	-3.05938	-4.62751	-2.75561	-1.24864	-3.84218	-2.55291	-2.1885	-3.84674
ENSG00000064201	TSPAN32	protein_coding	chr11	2301997	2318204	1	EnsDb.Hsapiens.v106	-0.521146	0.434341	0.255386	0.109087	0.895685	0.732412	-0.298278	0.445939	0.137046	-0.00299154	0.994014	0.98664	0.0766645	0.94589	0.832131	-0.024881	0.96204	0.818857	0.0357458	0.964759	0.815933	0.239956	-0.241546	0.461917	6.49194	3.31119	5.58356	5.4185	6.10511	5.42577	2.29116	6.32949	2.20748	-0.79987	-1.52721	-1.07874	-1.22048	0.0966191	-1.02757	-1.67378	-0.815176	-1.7967
ENSG00000064205	CCN5	protein_coding	chr20	44714844	44728509	1	EnsDb.Hsapiens.v106	-0.0678377	NA	0.839164	-0.0319583	NA	0.803812	-0.0031229	NA	0.963767	0.0532472	NA	0.903956	0.0341284	NA	0.87775	0.00100784	NA	0.973254	-0.0473993	NA	-0.0232362	NA	-0.00196769	NA	0	0	0.0103271	0.00643359	0.0097629	0	0	0	0.0142105	#NAME?	#NAME?	#NAME?	#NAME?	#NAME?	#NAME?	#NAME?	#NAME?	#NAME?
ENSG00000064218	DMRT3	protein_coding	chr9	976655	991732	1	EnsDb.Hsapiens.v106	-0.00726027	NA	0.988274	-0.00366587	NA	0.952036	-0.00118281	NA	0.963761	-0.00509744	NA	0.981605	0.0575224	NA	0.747681	-0.00645104	NA	0.730125	-0.00649731	NA	-0.00310947	NA	-0.000685878	NA	0	0	0	0	0.0181883	0	0	0	0	#NAME?	#NAME?	#NAME?	#NAME?	#NAME?	#NAME?	#NAME?	#NAME?	#NAME?
ENSG00000064225	ST3GAL6	protein_coding	chr3	98732236	98821201	1	EnsDb.Hsapiens.v106	-5.90896	1.23642e-05	9.85381e-07	-1.15575	0.101018	0.0197304	-3.17233	0.0281253	0.0018245	-0.775256	0.283643	0.122535	0.0580456	0.953872	0.852393	-0.138262	0.442024	0.0882859	-4.00072	0.00264477	-0.34556	0.531489	-0.182031	0.198994	0.551901	0.0211811	2.50486	0.16138	0.783857	0.669957	0.0408749	0.420145	1.16024	-3.54743	#NAME?	-1.5856	-3.79956	-1.32889	-2.60153	-4.64016	-3.24724	-2.16181
ENSG00000064270	ATP2C2	protein_coding	chr16	84368527	84464187	1	EnsDb.Hsapiens.v106	-0.227614	0.590009	0.404888	0.0784761	NA	0.653009	-0.060783	NA	0.197158	0.290377	NA	0.148397	0.0746412	NA	0.656718	0.0354308	NA	0.305322	0.203595	NA	0.0846268	NA	0.00734388	NA	0.26429	0.0278175	0.133344	0.191027	0.020801	0	0.0478641	0.0329469	0	#NAME?	-5.35469	#NAME?	#NAME?	#NAME?	#NAME?	-4.50269	#NAME?	#NAME?
ENSG00000064300	NGFR	protein_coding	chr17	49495293	49515008	1	EnsDb.Hsapiens.v106	-2.26341	0.0282284	0.00701652	-2.40098	0.0310751	0.00415827	0.0198138	0.952186	0.828975	-0.0834144	0.910863	0.823439	-0.404914	0.429358	0.157202	0.0955148	0.648845	0.2323	-0.93908	0.208012	-0.674256	0.169429	0.0288678	0.977652	0.0180738	0.0224139	0.208388	0.232686	0.075716	0.280919	0.0565439	0.038975	0.302111	-5.5885	-5.53792	-3.71566	-3.78954	-2.28929	-3.3291	#NAME?	-4.87068	-3.60474
ENSG00000064309	CDON	protein_coding	chr11	125955796	126063335	-1	EnsDb.Hsapiens.v106	0.243733	0.648134	0.47026	0.176925	0.765944	0.514398	0.0163816	0.986895	0.935071	-0.0303611	0.976416	0.94739	0.542091	0.352005	0.113885	-0.327471	0.467689	0.101556	0.468765	0.430555	0.716515	0.204315	-0.135857	0.893616	0.794684	0.812306	0.672655	0.475084	0.817199	0.491859	0.645565	0.841689	0.44328	-2.50945	-2.65125	-2.53069	-2.81668	-1.04474	-2.8822	-2.55523	-2.41916	-2.98953
ENSG00000064313	TAF2	protein_coding	chr8	119730774	119832863	-1	EnsDb.Hsapiens.v106	0.0519624	0.932474	0.873167	-0.202401	0.73565	0.472471	0.181236	0.724398	0.379814	-0.196952	0.786107	0.622064	-0.431299	0.503029	0.208771	0.126396	0.813295	0.445059	-0.0211638	0.980414	-0.206539	0.780912	0.0978327	0.949281	19.6712	24.713	23.7119	30.4392	23.8917	35.6497	29.1828	23.9852	29.5758	0.0995808	0.095116	0.209211	0.241532	0.672455	0.366329	0.295407	0.231722	0.372882
ENSG00000064393	HIPK2	protein_coding	chr7	139561570	139777998	-1	EnsDb.Hsapiens.v106	1.11808	0.0993086	0.033842	0.516369	0.393806	0.151567	0.11908	0.802358	0.491432	0.136786	0.883774	0.773824	0.0788167	0.938501	0.81554	0.00758216	0.993068	0.956853	0.256438	0.75939	0.0400835	0.963492	0.0473867	0.977951	15.7882	21.99	7.9136	13.332	12.9129	11.2523	14.9061	11.7551	10.9112	-0.0808084	0.000993685	-0.620436	-0.291532	0.500748	-0.613105	-0.491096	-0.597189	-0.482044
[truncated: 59,191 more rows]
