# Supplementary material for: Memory CD4+ T cells sequentially restructure their 3D genome during stepwise activation
Source: Front Cell Dev Biol. 2025 Feb 13;13:1514627. doi: 10.3389/fcell.2025.1514627 (PMC11866950; doi:10.3389/fcell.2025.1514627)
Supplement: Supplementary file 2 [file Table3.xlsx]

## Sheet: d1 IL2vsUN UP
source	term_name	term_id	highlighted	adjusted_p_value	negative_log10_of_adjusted_p_value	term_size	query_size	intersection_size	effective_domain_size	intersections
GO:MF	protein binding	GO:0005515	TRUE	1.49144e-17	16.8264	14838	904	776	20212	ABCC4,ABHD17C,ABHD8,ABI3,ACAA2,ACAP1,ACAT1,ACOT11,ACOT7,ACTB,ACY1,ADAM15,ADAMTS4,ADCY1,ADM2,AHRR,AIFM2,AKR1A1,ALDOC,ANKRD1,ANKRD34A,ANKRD35,ANLN,ANXA4,ANXA6,APBA1,APOBEC3B,APOBEC3C,APOBEC3G,APOBEC3H,APOC1,APOE,APOL4,AQP1,ARHGAP18,ARHGAP19,ARHGEF11,ARHGEF12,ARHGEF39,ARL2,ARL6IP5,ARMC6,ARPC5L,ARRB1,ARV1,ASB2,ASF1B,ASNS,ASPM,ATAD5,ATP5MC1,ATP6V0A1,ATP8B2,ATRNL1,AUNIP,AURKA,AURKB,AVEN,B4GAT1,BATF3,BC…
GO:MF	catalytic activity	GO:0003824	TRUE	2.31674e-15	14.6351	5758	904	376	20212	A4GALT,ABCB6,ABCC4,ABHD14A,ABHD17C,ABHD8,ACAA2,ACAT1,ACOT11,ACOT7,ACSS2,ACTB,ACY1,ADAM15,ADAMTS4,ADCY1,AGMAT,AGPAT2,AIFM2,AKR1A1,ALDH1B1,ALDOC,APOBEC3B,APOBEC3C,APOBEC3G,APOBEC3H,ARL2,ARSB,ASB2,ASNS,ASPHD2,ASRGL1,ATAD5,ATP8B2,ATP8B3,AURKA,AURKB,B3GALNT1,B3GNT9,B4GALNT1,B4GALT2,B4GAT1,BCAT2,BDH1,BLVRB,BMPR1A,BRCA1,BRIP1,BTK,BUB1,BUB1B,C1RL,CALM3,CAMK1,CAPN12,CBR1,CBS,CCND3,CCNE1,CCR1,CCR5,CDC25A,C…
GO:MF	structural constituent of chromatin	GO:0030527	TRUE	1.6827e-14	13.774	100	904	30	20212	CENPA,H1-5,H2AC12,H2AC13,H2AC14,H2AC16,H2AC17,H2AX,H2BC10,H2BC11,H2BC13,H2BC14,H2BC17,H2BC3,H2BC6,H2BC7,H2BC9,H3C10,H3C11,H3C12,H3C13,H3C2,H3C3,H3C6,H3C7,H3C8,H4C12,H4C2,H4C8,H4C9
GO:MF	heterocyclic compound binding	GO:1901363	TRUE	1.99667e-08	7.69969	2325	904	170	20212	ABCB6,ABCC4,ACAT1,ACOT7,ACSS2,ACTB,ADCY1,AIFM2,ALDH1B1,ANXA6,ARL2,ASNS,ATAD5,ATP8B2,ATP8B3,AURKA,AURKB,BMPR1A,BRIP1,BTK,BUB1,BUB1B,BVES,CAMK1,CBS,CDC6,CDK1,CDK2,CDK4,CDK6,CDKL1,CGAS,CHDH,CHEK1,CIITA,CIT,CLCN4,DCTPP1,DGKH,DHCR24,DHFR,DNA2,DTYMK,EGLN3,EIF2AK4,ENTPD1,EPHA1,ERBB3,ERCC6L,ETFA,FKBP1B,GAPDH,GARS1,GCAT,GPSM2,GPT2,GRK3,GSR,HASPIN,HELLS,HINT2,HSD17B8,IDH2,KHK,KIF11,KIF14,KIF15,KIF18B,KIF20…
GO:MF	hydrolase activity	GO:0016787	FALSE	4.83281e-08	7.3158	2478	904	177	20212	ABCB6,ABCC4,ABHD14A,ABHD17C,ABHD8,ACAA2,ACOT11,ACOT7,ACTB,ACY1,ADAM15,ADAMTS4,AGMAT,APOBEC3B,APOBEC3C,APOBEC3G,APOBEC3H,ARL2,ARSB,ASRGL1,ATAD5,ATP8B2,ATP8B3,BRIP1,C1RL,CAPN12,CCR1,CCR5,CDC25A,CDC25C,CDC6,CDKN3,CES4A,CHIT1,CLC,CLYBL,CMBL,CPPED1,CTDSPL,CTSA,CTSC,CTSH,CTSL,CTSW,DCLRE1B,DCTPP1,DMD,DNA2,DNASE1L1,DPP4,DPYSL2,DUSP23,DUSP6,DUSP7,EME1,ENPP6,ENTPD1,ERAP2,ERCC1,ERCC6L,ERI2,ERMP1,ESPL1,EXO1,…
GO:MF	nucleotide binding	GO:0000166	FALSE	8.39856e-08	7.0758	2187	904	160	20212	ABCB6,ABCC4,ACAT1,ACOT7,ACSS2,ACTB,ADCY1,AIFM2,ALDH1B1,ANXA6,ARL2,ASNS,ATAD5,ATP8B2,ATP8B3,AURKA,AURKB,BMPR1A,BRIP1,BTK,BUB1,BUB1B,BVES,CAMK1,CDC6,CDK1,CDK2,CDK4,CDK6,CDKL1,CGAS,CHDH,CHEK1,CIITA,CIT,CLCN4,DCTPP1,DGKH,DHCR24,DHFR,DNA2,DTYMK,EIF2AK4,ENTPD1,EPHA1,ERBB3,ERCC6L,ETFA,FKBP1B,GAPDH,GARS1,GPSM2,GRK3,GSR,HASPIN,HELLS,HINT2,HSD17B8,IDH2,KHK,KIF11,KIF14,KIF15,KIF18B,KIF20A,KIF23,KIF24,KIF2C,…
GO:MF	nucleoside phosphate binding	GO:1901265	FALSE	8.69262e-08	7.06085	2188	904	160	20212	ABCB6,ABCC4,ACAT1,ACOT7,ACSS2,ACTB,ADCY1,AIFM2,ALDH1B1,ANXA6,ARL2,ASNS,ATAD5,ATP8B2,ATP8B3,AURKA,AURKB,BMPR1A,BRIP1,BTK,BUB1,BUB1B,BVES,CAMK1,CDC6,CDK1,CDK2,CDK4,CDK6,CDKL1,CGAS,CHDH,CHEK1,CIITA,CIT,CLCN4,DCTPP1,DGKH,DHCR24,DHFR,DNA2,DTYMK,EIF2AK4,ENTPD1,EPHA1,ERBB3,ERCC6L,ETFA,FKBP1B,GAPDH,GARS1,GPSM2,GRK3,GSR,HASPIN,HELLS,HINT2,HSD17B8,IDH2,KHK,KIF11,KIF14,KIF15,KIF18B,KIF20A,KIF23,KIF24,KIF2C,…
GO:MF	catalytic activity, acting on DNA	GO:0140097	TRUE	2.51335e-07	6.59975	248	904	36	20212	ATAD5,BRIP1,DCLRE1B,DNA2,DNASE1L1,DNMT3B,DSCC1,EME1,ERCC1,ERCC6L,EXO1,FEN1,HELLS,MCM2,MCM3,MCM4,MCM5,MGME1,MSH5,NEIL3,NME1,NTHL1,PCNA,PIF1,POLA1,POLE2,POLH,POLQ,RAD51,RAD54L,RECQL4,RFC4,TERT,TOP2A,XRCC2,XRCC3
GO:MF	adenyl nucleotide binding	GO:0030554	FALSE	6.53892e-07	6.18449	1661	904	127	20212	ABCB6,ABCC4,ACAT1,ACOT7,ACSS2,ACTB,ADCY1,ALDH1B1,ASNS,ATAD5,ATP8B2,ATP8B3,AURKA,AURKB,BMPR1A,BRIP1,BTK,BUB1,BUB1B,BVES,CAMK1,CDC6,CDK1,CDK2,CDK4,CDK6,CDKL1,CGAS,CHEK1,CIITA,CIT,CLCN4,DGKH,DHFR,DNA2,DTYMK,EIF2AK4,ENTPD1,EPHA1,ERBB3,ERCC6L,GAPDH,GARS1,GRK3,GSR,HASPIN,HELLS,HSD17B8,IDH2,KHK,KIF11,KIF14,KIF15,KIF18B,KIF20A,KIF23,KIF24,KIF2C,KIF4A,KIFC1,MAPKAPK3,MATK,MCM2,MCM3,MCM4,MCM5,MELK,MKI67,MSH…
GO:MF	anion binding	GO:0043168	FALSE	6.96599e-07	6.15702	2452	904	171	20212	ABCB6,ABCC4,ACAT1,ACOT7,ACSS2,ACTB,ADCY1,AIFM2,ANXA6,APOC1,ARL2,ASNS,ATAD5,ATP8B2,ATP8B3,AURKA,AURKB,BMPR1A,BRIP1,BTK,BUB1,BUB1B,BVES,CAMK1,CAPG,CBS,CDC6,CDK1,CDK2,CDK4,CDK6,CDKL1,CGAS,CHDH,CHEK1,CIDEB,CIITA,CIT,CLCN4,CTSC,DGKH,DHCR24,DHFR,DNA2,DTYMK,EGLN3,EIF2AK4,ENTPD1,EPHA1,ERBB3,ERCC6L,ETFA,FABP5,GARS1,GCAT,GPT2,GRK3,GSDMA,GSR,GSTP1,HASPIN,HELLS,HSD17B8,KHK,KIF11,KIF14,KIF15,KIF18B,KIF20A,KIF…
GO:MF	protein dimerization activity	GO:0046983	FALSE	2.08364e-06	5.68118	1113	904	93	20212	ACOT7,AHRR,APOE,AURKA,BCL2,BCL2L1,BMPR1A,CBS,CEACAM1,CENPA,CENPF,CENPW,CGAS,CIP2A,CORO1A,CSF1,DCLRE1B,DIAPH3,DPP4,E2F1,E2F2,E2F3,ECT2,ENG,ERBB3,GARS1,GLIPR2,GZMA,H2AC12,H2AC13,H2AC14,H2AC16,H2AC17,H2AX,H2BC10,H2BC11,H2BC13,H2BC14,H2BC17,H2BC3,H2BC6,H2BC7,H2BC9,H3C10,H3C11,H3C12,H3C13,H3C2,H3C3,H3C6,H3C7,H3C8,H4C12,H4C2,H4C8,H4C9,HES6,IL17A,IL17F,IMPA2,LHPP,LRP4,LYL1,MAD2L1,MTHFD1L,MXD3,NAGA,NQO2,…
GO:MF	purine nucleotide binding	GO:0017076	FALSE	4.8699e-06	5.31248	2021	904	144	20212	ABCB6,ABCC4,ACAT1,ACOT7,ACSS2,ACTB,ADCY1,ALDH1B1,ANXA6,ARL2,ASNS,ATAD5,ATP8B2,ATP8B3,AURKA,AURKB,BMPR1A,BRIP1,BTK,BUB1,BUB1B,BVES,CAMK1,CDC6,CDK1,CDK2,CDK4,CDK6,CDKL1,CGAS,CHEK1,CIITA,CIT,CLCN4,DGKH,DHFR,DNA2,DTYMK,EIF2AK4,ENTPD1,EPHA1,ERBB3,ERCC6L,GAPDH,GARS1,GRK3,GSR,HASPIN,HELLS,HSD17B8,IDH2,KHK,KIF11,KIF14,KIF15,KIF18B,KIF20A,KIF23,KIF24,KIF2C,KIF4A,KIFC1,MAPKAPK3,MATK,MCM2,MCM3,MCM4,MCM5,MEL…
GO:MF	adenyl ribonucleotide binding	GO:0032559	FALSE	9.64642e-06	5.01563	1560	904	117	20212	ABCB6,ABCC4,ACAT1,ACOT7,ACSS2,ACTB,ADCY1,ASNS,ATAD5,ATP8B2,ATP8B3,AURKA,AURKB,BMPR1A,BRIP1,BTK,BUB1,BUB1B,BVES,CAMK1,CDC6,CDK1,CDK2,CDK4,CDK6,CDKL1,CGAS,CHEK1,CIITA,CIT,CLCN4,DGKH,DNA2,DTYMK,EIF2AK4,ENTPD1,EPHA1,ERBB3,ERCC6L,GARS1,GRK3,HASPIN,HELLS,KHK,KIF11,KIF14,KIF15,KIF18B,KIF20A,KIF23,KIF24,KIF2C,KIF4A,KIFC1,MAPKAPK3,MATK,MCM2,MCM3,MCM4,MCM5,MELK,MKI67,MSH5,MTHFD1,MTHFD1L,MYLK2,NEK2,NEK6,NLR…
GO:MF	single-stranded DNA helicase activity	GO:0017116	FALSE	1.13935e-05	4.94334	23	904	10	20212	DNA2,DSCC1,MCM2,MCM3,MCM4,MCM5,PIF1,POLQ,RAD51,RFC4
GO:MF	ATP binding	GO:0005524	FALSE	1.37951e-05	4.86028	1500	904	113	20212	ABCB6,ABCC4,ACSS2,ACTB,ADCY1,ASNS,ATAD5,ATP8B2,ATP8B3,AURKA,AURKB,BMPR1A,BRIP1,BTK,BUB1,BUB1B,CAMK1,CDC6,CDK1,CDK2,CDK4,CDK6,CDKL1,CGAS,CHEK1,CIITA,CIT,CLCN4,DGKH,DNA2,DTYMK,EIF2AK4,ENTPD1,EPHA1,ERBB3,ERCC6L,GARS1,GRK3,HASPIN,HELLS,KHK,KIF11,KIF14,KIF15,KIF18B,KIF20A,KIF23,KIF24,KIF2C,KIF4A,KIFC1,MAPKAPK3,MATK,MCM2,MCM3,MCM4,MCM5,MELK,MKI67,MSH5,MTHFD1,MTHFD1L,MYLK2,NEK2,NEK6,NLRC3,NME1,NME2,NME4…
GO:MF	identical protein binding	GO:0042802	FALSE	2.23242e-05	4.65122	2162	904	149	20212	ABI3,ACAT1,ACOT7,ACTB,ACY1,ANXA4,ANXA6,APOBEC3G,APOE,AQP1,BCL2,BCL2L1,BIRC5,BMPR1A,BRCA1,BTK,CBS,CCR2,CCR5,CD3G,CD79B,CEACAM1,CENPF,CEP55,CFH,CGAS,CIDEB,CIP2A,CLC,CORO1A,CORO1B,CSF1,CTSC,DCLRE1B,DCTPP1,DGKH,DIAPH3,DPP4,DPYSL2,E2F7,E2F8,EBP,ECT2,EMILIN1,ENG,ERBB3,ESYT1,FABP5,FN1,GAPDH,GARS1,GIPC1,GLIPR2,GNPDA1,GPSM2,GZMA,H2BC10,H2BC6,H2BC7,HJURP,IL17A,IL17F,IMPA2,IRF5,ITGA2B,KIF24,LHPP,LRP4,MAD2L1…
GO:MF	cytoskeletal protein binding	GO:0008092	FALSE	2.25179e-05	4.64747	1002	904	83	20212	ABI3,ACTB,ALDOC,ANKRD1,ANKRD35,ANLN,ANXA6,APOE,ARPC5L,BIRC5,BRCA1,CALM3,CAPG,CCR5,CEACAM1,CENPF,CFL1,CORO1A,CORO1B,CORO2A,DIAPH3,DLGAP5,DMD,DMTN,EPS8L1,GAPDH,GIPC1,GJB6,GTSE1,INF2,IQGAP3,JAKMIP1,KIF11,KIF14,KIF15,KIF18B,KIF20A,KIF23,KIF24,KIF2C,KIF4A,KIFC1,LRP8,LRRC61,MICAL2,MYLK2,NEFH,NEK6,NUF2,NUSAP1,PARVB,PDLIM2,PFN1,PHPT1,PKD2,PLK1,PPARG,PPP1R18,PPP5C,PRC1,PSRC1,PYCARD,RAB3B,RAB3D,RACGAP1,RCS…
GO:MF	protein heterodimerization activity	GO:0046982	FALSE	2.91819e-05	4.53489	363	904	41	20212	AURKA,BCL2,BCL2L1,CENPA,CENPW,ERBB3,H2AC12,H2AC13,H2AC14,H2AC16,H2AC17,H2AX,H2BC10,H2BC11,H2BC13,H2BC14,H2BC17,H2BC3,H2BC6,H2BC7,H2BC9,H3C10,H3C11,H3C12,H3C13,H3C2,H3C3,H3C6,H3C7,H3C8,H4C12,H4C2,H4C8,H4C9,IL17A,IL17F,PAFAH1B3,RALGAPA2,SAE1,SOS1,TOP2A
GO:MF	purine ribonucleotide binding	GO:0032555	FALSE	5.79833e-05	4.2367	1919	904	134	20212	ABCB6,ABCC4,ACAT1,ACOT7,ACSS2,ACTB,ADCY1,ANXA6,ARL2,ASNS,ATAD5,ATP8B2,ATP8B3,AURKA,AURKB,BMPR1A,BRIP1,BTK,BUB1,BUB1B,BVES,CAMK1,CDC6,CDK1,CDK2,CDK4,CDK6,CDKL1,CGAS,CHEK1,CIITA,CIT,CLCN4,DGKH,DNA2,DTYMK,EIF2AK4,ENTPD1,EPHA1,ERBB3,ERCC6L,GARS1,GRK3,HASPIN,HELLS,KHK,KIF11,KIF14,KIF15,KIF18B,KIF20A,KIF23,KIF24,KIF2C,KIF4A,KIFC1,MAPKAPK3,MATK,MCM2,MCM3,MCM4,MCM5,MELK,MKI67,MSH5,MTHFD1,MTHFD1L,MYLK2,NE…
GO:MF	purine ribonucleoside triphosphate binding	GO:0035639	FALSE	7.13959e-05	4.14633	1853	904	130	20212	ABCB6,ABCC4,ACSS2,ACTB,ADCY1,ANXA6,ARL2,ASNS,ATAD5,ATP8B2,ATP8B3,AURKA,AURKB,BMPR1A,BRIP1,BTK,BUB1,BUB1B,CAMK1,CDC6,CDK1,CDK2,CDK4,CDK6,CDKL1,CGAS,CHEK1,CIITA,CIT,CLCN4,DGKH,DNA2,DTYMK,EIF2AK4,ENTPD1,EPHA1,ERBB3,ERCC6L,GARS1,GRK3,HASPIN,HELLS,KHK,KIF11,KIF14,KIF15,KIF18B,KIF20A,KIF23,KIF24,KIF2C,KIF4A,KIFC1,MAPKAPK3,MATK,MCM2,MCM3,MCM4,MCM5,MELK,MKI67,MSH5,MTHFD1,MTHFD1L,MYLK2,NEK2,NEK6,NLRC3,NME…
GO:MF	ribonucleotide binding	GO:0032553	FALSE	9.62791e-05	4.01647	1936	904	134	20212	ABCB6,ABCC4,ACAT1,ACOT7,ACSS2,ACTB,ADCY1,ANXA6,ARL2,ASNS,ATAD5,ATP8B2,ATP8B3,AURKA,AURKB,BMPR1A,BRIP1,BTK,BUB1,BUB1B,BVES,CAMK1,CDC6,CDK1,CDK2,CDK4,CDK6,CDKL1,CGAS,CHEK1,CIITA,CIT,CLCN4,DGKH,DNA2,DTYMK,EIF2AK4,ENTPD1,EPHA1,ERBB3,ERCC6L,GARS1,GRK3,HASPIN,HELLS,KHK,KIF11,KIF14,KIF15,KIF18B,KIF20A,KIF23,KIF24,KIF2C,KIF4A,KIFC1,MAPKAPK3,MATK,MCM2,MCM3,MCM4,MCM5,MELK,MKI67,MSH5,MTHFD1,MTHFD1L,MYLK2,NE…
GO:MF	carbohydrate derivative binding	GO:0097367	FALSE	0.000243172	3.61409	2304	904	152	20212	ABCB6,ABCC4,ACAT1,ACOT7,ACSS2,ACTB,ADCY1,ANXA6,APOE,ARL2,ASNS,ATAD5,ATP8B2,ATP8B3,AURKA,AURKB,BMPR1A,BRIP1,BTK,BUB1,BUB1B,BVES,CAMK1,CDC6,CDK1,CDK2,CDK4,CDK6,CDKL1,CFH,CGAS,CHEK1,CHIT1,CIITA,CIT,CLCN4,COLQ,CTSL,DCTPP1,DGKH,DNA2,DTYMK,EIF2AK4,ENG,ENTPD1,EPHA1,ERBB3,ERCC6L,FN1,GARS1,GRK3,H2BC11,HASPIN,HBEGF,HELLS,HMMR,HPSE,KHK,KIF11,KIF14,KIF15,KIF18B,KIF20A,KIF23,KIF24,KIF2C,KIF4A,KIFC1,MAPKAPK3,M…
GO:MF	ATP-dependent activity, acting on DNA	GO:0008094	FALSE	0.000296532	3.52793	123	904	20	20212	ATAD5,BRIP1,DNA2,DSCC1,ERCC6L,HELLS,MCM2,MCM3,MCM4,MCM5,MSH5,PIF1,POLQ,RAD51,RAD54L,RECQL4,RFC4,TOP2A,XRCC2,XRCC3
GO:MF	cyclin-dependent protein serine/threonine kinase regulator activity	GO:0016538	TRUE	0.000520001	3.284	48	904	12	20212	CCNA2,CCNB1,CCNB2,CCND3,CCNE1,CCNF,CDK4,CDKN2A,CDKN2B,CDKN2C,CKS1B,KAT2B
GO:MF	kinase activity	GO:0016301	TRUE	0.00158796	2.79916	787	904	64	20212	AURKA,AURKB,BMPR1A,BTK,BUB1,BUB1B,CALM3,CAMK1,CCND3,CCNE1,CDK1,CDK2,CDK2AP2,CDK4,CDK6,CDKL1,CDKN2A,CDKN2B,CDKN2C,CHEK1,CIITA,CIT,CKS1B,DGKH,DTYMK,EIF2AK4,ENG,EPHA1,EPS8L1,ERBB3,GRK3,HASPIN,KHK,MAPKAPK3,MATK,MELK,MMD,MPP1,MYLK2,NEK2,NEK6,NME1,NME2,NME4,PAK6,PBK,PCK2,PDGFRB,PKMYT1,PKN3,PLK1,PLK4,PTK6,RPS6KA1,RPS6KA5,STYK1,TGFBR1,TK1,TK2,TRIB3,TTK,TXK,UCK2,XYLB
GO:MF	microtubule binding	GO:0008017	FALSE	0.00159808	2.7964	278	904	31	20212	BIRC5,CENPF,DIAPH3,DLGAP5,GAPDH,GJB6,GTSE1,JAKMIP1,KIF11,KIF14,KIF15,KIF18B,KIF20A,KIF23,KIF24,KIF2C,KIF4A,KIFC1,NEFH,NUF2,NUSAP1,PLK1,PRC1,PSRC1,RACGAP1,REEP2,SKA1,SKA3,SPAG5,SPC24,TUBGCP4
GO:MF	DNA helicase activity	GO:0003678	FALSE	0.00531072	2.27485	59	904	12	20212	BRIP1,DNA2,DSCC1,MCM2,MCM3,MCM4,MCM5,PIF1,POLQ,RAD51,RECQL4,RFC4
GO:MF	hydrolase activity, acting on ester bonds	GO:0016788	FALSE	0.00565855	2.24729	768	904	61	20212	ABHD17C,ACAA2,ACOT11,ACOT7,ARSB,CCR1,CCR5,CDC25A,CDC25C,CDKN3,CES4A,CPPED1,CTDSPL,DCLRE1B,DNA2,DNASE1L1,DUSP23,DUSP6,DUSP7,EME1,ENPP6,ERCC1,ERI2,EXO1,EXOSC4,FEN1,IMPA2,LHPP,MGME1,MTMR2,NANP,NME1,NT5C,NT5DC2,NTHL1,NYNRIN,OLAH,PAFAH1B3,PDP2,PDXP,PHPT1,PLD6,POLQ,POP5,PPM1M,PPP1CA,PPP5C,PSPH,PTPDC1,PTPN21,PTPN6,PTPN7,PTPN9,PTPRN2,REXO5,RNASE2,RNASEH2A,RPP25,SMPD3,STS,XRCC3
GO:MF	damaged DNA binding	GO:0003684	TRUE	0.0104364	1.98145	73	904	13	20212	AUNIP,BRCA1,DCLRE1B,ERCC1,FEN1,H2AX,HMGB2,NEIL3,NTHL1,PCNA,POLH,POLQ,RECQL4
GO:MF	transferase activity, transferring phosphorus-containing groups	GO:0016772	FALSE	0.0116058	1.93532	959	904	71	20212	AURKA,AURKB,BMPR1A,BTK,BUB1,BUB1B,CALM3,CAMK1,CCND3,CCNE1,CDK1,CDK2,CDK2AP2,CDK4,CDK6,CDKL1,CDKN2A,CDKN2B,CDKN2C,CGAS,CHEK1,CIITA,CIT,CKS1B,DGKH,DTYMK,EIF2AK4,ENG,EPHA1,EPS8L1,ERBB3,GRK3,HASPIN,KHK,MAPKAPK3,MATK,MELK,MMD,MPP1,MYLK2,NEK2,NEK6,NME1,NME2,NME4,PAK6,PBK,PCK2,PDGFRB,PKMYT1,PKN3,PLK1,PLK4,POLA1,POLE2,POLH,POLQ,PTK6,RPS6KA1,RPS6KA5,STYK1,TERT,TGFBR1,TK1,TK2,TRIB3,TTK,TXK,UAP1L1,UCK2,XYLB
GO:MF	oxidoreductase activity	GO:0016491	FALSE	0.0148223	1.82909	742	904	58	20212	ABCC4,AIFM2,AKR1A1,ALDH1B1,ASPHD2,BDH1,BLVRB,CBR1,CBS,CHDH,CYP1A1,CYP4F22,DHCR24,DHFR,DHRS2,EGLN3,EPX,ETFA,F8,FADS1,FADS2,FAR2,FDXR,GAPDH,GSR,GSTK1,GSTP1,HBD,HBE1,HBG2,HPDL,HSD17B8,HSD3B7,IDH2,KCNAB2,L2HGDH,LOXL1,MICAL2,MTHFD1,MTHFD1L,NDUFB7,NQO1,NQO2,PDIA4,PDIA6,PHGDH,PLOD1,PRDX1,PRDX2,PYCR1,RRM2,SCD,SORD,SQLE,STEAP3,TBXAS1,TXNDC5,UEVLD
GO:MF	single-stranded DNA binding	GO:0003697	TRUE	0.0152491	1.81676	121	904	17	20212	CDC45,ERCC1,HMGB2,MCM10,MCM2,MCM3,MCM4,MCM5,NEIL3,POLA1,RAD51,RAD51AP1,RAD54L,RECQL4,SMC2,STN1,SWSAP1
GO:MF	enzyme binding	GO:0019899	FALSE	0.0285404	1.54454	2103	904	131	20212	ACAT1,ACTB,ADAMTS4,ANKRD1,APOE,ARRB1,ATP6V0A1,AURKA,AURKB,BCL2,BCL2L1,BIRC5,BRCA1,BTK,CALM3,CARHSP1,CAVIN3,CBS,CCNA2,CCNB1,CCND3,CCNE1,CDC25A,CDC25C,CDC42EP1,CDC6,CDKN2A,CDKN2B,CDKN2C,CDT1,CEACAM1,CIT,CKS1B,CTSC,CYP1A1,DACT1,DGKH,DHCR24,DIAPH3,DMD,DOCK3,DPP4,DPYSL2,ECT2,EPHA1,ERBB3,F2RL3,FAM83H,FANCI,FLOT1,FN1,FOXM1,GOLGA7B,GSTP1,H1-5,H2AC13,H2AC16,H2AC17,H2AX,H2BC9,HIC1,INF2,IQGAP3,IRF5,ITGB2,JA…
GO:MF	tubulin binding	GO:0015631	FALSE	0.0406898	1.39051	389	904	35	20212	BIRC5,BRCA1,CENPF,DIAPH3,DLGAP5,GAPDH,GJB6,GTSE1,JAKMIP1,KIF11,KIF14,KIF15,KIF18B,KIF20A,KIF23,KIF24,KIF2C,KIF4A,KIFC1,LRRC61,NEFH,NUF2,NUSAP1,PLK1,PRC1,PSRC1,RACGAP1,REEP2,SKA1,SKA3,SPAG5,SPC24,STMN1,TTLL7,TUBGCP4
GO:MF	histone kinase activity	GO:0035173	TRUE	0.0460048	1.3372	25	904	7	20212	AURKA,BUB1,CDK1,CDK2,CHEK1,HASPIN,RPS6KA5
GO:MF	DNA nuclease activity	GO:0004536	FALSE	0.046985	1.32804	62	904	11	20212	DCLRE1B,DNA2,DNASE1L1,EME1,ERCC1,EXO1,FEN1,MGME1,NME1,POLQ,XRCC3
GO:MF	phosphoprotein phosphatase activity	GO:0004721	TRUE	0.0477226	1.32128	185	904	21	20212	CDC25A,CDC25C,CDKN3,CPPED1,CTDSPL,DUSP23,DUSP6,DUSP7,MTMR2,PDP2,PDXP,PHPT1,PPM1M,PPP1CA,PPP5C,PTPDC1,PTPN21,PTPN6,PTPN7,PTPN9,PTPRN2
GO:BP	mitotic cell cycle process	GO:1903047	TRUE	2.09266e-47	46.6793	745	881	137	21031	ACTB,ANLN,ATAD5,AURKA,AURKB,AVEN,BCL2,BIRC5,BRCA1,BUB1,BUB1B,CALM3,CCNA2,CCNB1,CCNB2,CCND3,CCNE1,CCNF,CDC20,CDC25A,CDC25C,CDC45,CDC6,CDCA2,CDCA5,CDCA8,CDK1,CDK2,CDK2AP2,CDK4,CDK6,CDKN2A,CDKN2B,CDKN2C,CDKN3,CDT1,CENPA,CENPF,CENPI,CEP55,CFL1,CHEK1,CIT,CKS1B,CLSPN,CTDSPL,CYP1A1,DACT1,DLGAP5,DNA2,DTL,E2F1,E2F3,E2F7,ECT2,EIF4EBP1,EME1,ESPL1,FBXO43,FHL1,FOXM1,GFI1B,GINS1,GINS3,GPSM2,GTSE1,HASPIN,HECW2,…
GO:BP	mitotic cell cycle	GO:0000278	FALSE	5.07824e-47	46.2943	895	881	150	21031	ACTB,ANLN,ASNS,ATAD5,AURKA,AURKB,AVEN,BCL2,BIRC5,BRCA1,BUB1,BUB1B,CALM3,CCNA2,CCNB1,CCNB2,CCND3,CCNE1,CCNF,CDC20,CDC25A,CDC25C,CDC45,CDC6,CDCA2,CDCA5,CDCA8,CDK1,CDK2,CDK2AP2,CDK4,CDK6,CDKN2A,CDKN2B,CDKN2C,CDKN3,CDT1,CENPA,CENPF,CENPI,CENPW,CEP55,CFL1,CHEK1,CIT,CKS1B,CLSPN,CTDSPL,CYP1A1,DACT1,DLGAP5,DNA2,DTL,E2F1,E2F3,E2F7,E2F8,ECT2,EIF4EBP1,EME1,ESPL1,FBXO43,FHL1,FOXM1,GFI1B,GINS1,GINS3,GPSM2,GTS…
GO:BP	cell cycle process	GO:0022402	FALSE	3.46394e-46	45.4604	1276	881	180	21031	ACTB,ANLN,ARL2,ASPM,ATAD5,AUNIP,AURKA,AURKB,AVEN,BCL2,BCL2L1,BIRC5,BRCA1,BRIP1,BUB1,BUB1B,CALM3,CCNA2,CCNB1,CCNB2,CCND3,CCNE1,CCNF,CDC20,CDC25A,CDC25C,CDC45,CDC6,CDCA2,CDCA5,CDCA8,CDK1,CDK2,CDK2AP2,CDK4,CDK6,CDKN2A,CDKN2B,CDKN2C,CDKN3,CDT1,CENPA,CENPF,CENPI,CENPN,CENPO,CENPU,CENPW,CENPX,CEP55,CFL1,CHEK1,CIT,CKS1B,CLSPN,CTDSPL,CYP1A1,DACT1,DIAPH3,DLGAP5,DNA2,DSCC1,DTL,E2F1,E2F3,E2F7,E2F8,ECT2,EIF2…
GO:BP	cell cycle	GO:0007049	FALSE	2.5145e-42	41.5995	1819	881	213	21031	ACTB,ANLN,ARL2,ASNS,ASPM,ATAD5,AUNIP,AURKA,AURKB,AVEN,BCL2,BCL2L1,BIRC5,BRCA1,BRIP1,BUB1,BUB1B,CALM3,CAMK1,CCNA2,CCNB1,CCNB2,CCND3,CCNE1,CCNF,CDC20,CDC25A,CDC25C,CDC45,CDC6,CDCA2,CDCA3,CDCA5,CDCA8,CDK1,CDK2,CDK2AP2,CDK4,CDK6,CDKL1,CDKN2A,CDKN2B,CDKN2C,CDKN3,CDT1,CENPA,CENPF,CENPI,CENPN,CENPO,CENPU,CENPW,CENPX,CEP55,CFL1,CHAF1B,CHEK1,CIT,CKS1B,CLSPN,CTDSPL,CYP1A1,DACT1,DIAPH3,DLGAP5,DNA2,DSCC1,DTL…
GO:BP	chromosome organization	GO:0051276	TRUE	1.07376e-34	33.9691	635	881	110	21031	ACTB,AURKB,BIRC5,BRIP1,BUB1,BUB1B,CCNB1,CCNE1,CDC20,CDC45,CDC6,CDCA5,CDCA8,CDK1,CDK2,CDT1,CENPA,CENPF,CENPI,CENPN,CENPO,CENPW,CENPX,DCLRE1B,DLGAP5,DNA2,DSCC1,ERCC1,ESCO2,ESPL1,EXO1,FEN1,GINS1,GINS2,GINS3,H1-5,H3C10,H3C11,H3C12,H3C2,H3C3,H3C6,H3C7,H3C8,H4C12,H4C2,H4C8,H4C9,HASPIN,HECW2,HJURP,HMGB2,INCENP,KAT2B,KIF11,KIF14,KIF18B,KIF23,KIF2C,KIF4A,KIFC1,KNL1,MAD2L1,MCM2,MCM3,MCM4,MCM5,MND1,MSH5,MYB…
GO:BP	regulation of cell cycle process	GO:0010564	FALSE	4.40517e-34	33.356	724	881	117	21031	ACTB,ANLN,ATAD5,AURKA,AURKB,AVEN,BCL2,BCL2L1,BIRC5,BRCA1,BRIP1,BUB1,BUB1B,CALM3,CCNB1,CCNF,CDC20,CDC25A,CDC25C,CDC45,CDC6,CDCA2,CDCA5,CDCA8,CDK1,CDK2,CDK2AP2,CDK4,CDK6,CDKN2A,CDKN2B,CDKN2C,CDT1,CENPF,CHEK1,CIT,CLSPN,CTDSPL,CYP1A1,DACT1,DLGAP5,DNA2,DTL,E2F1,E2F7,E2F8,ECT2,EIF2AK4,EME1,ESPL1,FBXO43,FBXO6,FEN1,FHL1,GFI1B,GIPC1,GPSM2,GTSE1,H2AX,HASPIN,HECW2,IGF2,INCENP,KAT2B,KIF11,KIF14,KIF20A,KIF23,…
GO:BP	chromosome segregation	GO:0007059	FALSE	2.91646e-29	28.5351	425	881	83	21031	ACTB,ASPM,AURKA,AURKB,BIRC5,BRCA1,BRIP1,BUB1,BUB1B,CCNB1,CCNB2,CCNE1,CDC20,CDC6,CDCA2,CDCA5,CDCA8,CDK1,CDT1,CENPF,CENPI,CENPN,CENPO,CENPU,CENPW,CENPX,DIAPH3,DLGAP5,ECT2,ESCO2,ESPL1,GPSM2,HASPIN,HECW2,HJURP,INCENP,KAT2B,KIF11,KIF14,KIF18B,KIF23,KIF2C,KIF4A,KIFC1,KNL1,MAD2L1,MKI67,MND1,MSH5,MYBL2,NCAPD2,NCAPG,NCAPG2,NEK2,NEK6,NUF2,NUSAP1,OIP5,PLK1,PRC1,PSRC1,RACGAP1,RMI2,SEPTIN1,SGO1,SGO2,SKA1,SKA3…
GO:BP	cell cycle phase transition	GO:0044770	FALSE	8.23615e-29	28.0843	537	881	93	21031	ACTB,ANLN,ATAD5,AURKA,AURKB,AVEN,BCL2,BIRC5,BRCA1,BRIP1,BUB1,BUB1B,CALM3,CCNA2,CCNB1,CCNB2,CCND3,CCNE1,CCNF,CDC20,CDC25A,CDC25C,CDC45,CDC6,CDCA5,CDCA8,CDK1,CDK2,CDK2AP2,CDK4,CDK6,CDKN2A,CDKN2B,CDKN2C,CDKN3,CDT1,CENPF,CHEK1,CKS1B,CLSPN,CTDSPL,CYP1A1,DACT1,DLGAP5,DNA2,DTL,E2F1,E2F3,E2F7,EIF2AK4,EIF4EBP1,EME1,ESPL1,FBXO6,FHL1,FOXM1,GFI1B,GTSE1,H2AX,HASPIN,HECW2,INCENP,IQGAP3,KIF14,KNL1,MAD2L1,MELK,N…
GO:BP	mitotic cell cycle phase transition	GO:0044772	FALSE	1.0005e-28	27.9998	432	881	83	21031	ACTB,ANLN,ATAD5,AURKA,AURKB,AVEN,BCL2,BIRC5,BRCA1,BUB1,BUB1B,CALM3,CCNA2,CCNB1,CCNB2,CCND3,CCNE1,CCNF,CDC20,CDC25A,CDC25C,CDC6,CDCA5,CDCA8,CDK1,CDK2,CDK2AP2,CDK4,CDK6,CDKN2A,CDKN2B,CDKN2C,CDKN3,CENPF,CHEK1,CKS1B,CLSPN,CTDSPL,CYP1A1,DACT1,DLGAP5,DTL,E2F1,E2F3,E2F7,EIF4EBP1,ESPL1,FHL1,FOXM1,GFI1B,GTSE1,HASPIN,HECW2,INCENP,IQGAP3,KIF14,KNL1,MAD2L1,MELK,NEK6,NPM2,NUF2,ORC1,PKD2,PKMYT1,PLK1,PSME1,PSME…
GO:BP	nuclear division	GO:0000280	FALSE	7.25365e-27	26.1394	447	881	82	21031	ANLN,ASPM,AURKA,AURKB,BIRC5,BRIP1,BUB1,BUB1B,CCNB1,CCNB2,CCNE1,CDC20,CDC25C,CDCA2,CDCA5,CDCA8,CDK1,CDT1,CENPF,CENPI,CENPX,CHEK1,DLGAP5,EME1,ESPL1,FANCA,FBXO43,HASPIN,IGF2,INCENP,KAT2B,KIF11,KIF14,KIF18B,KIF23,KIF2C,KIF4A,KIFC1,KNL1,LIF,LRP5,MAD2L1,MKI67,MND1,MSH5,MYBL2,NCAPD2,NCAPG,NCAPG2,NEK2,NPM2,NUF2,NUSAP1,PDGFRB,PDXP,PKMYT1,PLK1,PRC1,PSRC1,RACGAP1,RAD51,RAD51AP1,RAD54L,RMI1,SEPTIN1,SGO1,SKA1…
GO:BP	regulation of cell cycle	GO:0051726	FALSE	1.08151e-26	25.966	1105	881	135	21031	ACTB,ANLN,ASNS,ASPM,ATAD5,AURKA,AURKB,AVEN,BCL2,BCL2L1,BIRC5,BRCA1,BRIP1,BUB1,BUB1B,CALM3,CCNB1,CCND3,CCNE1,CCNF,CDC20,CDC25A,CDC25C,CDC45,CDC6,CDCA2,CDCA5,CDCA8,CDK1,CDK2,CDK2AP2,CDK4,CDK6,CDKL1,CDKN2A,CDKN2B,CDKN2C,CDKN3,CDT1,CENPF,CHEK1,CIT,CKS1B,CLSPN,CTDSPL,CYP1A1,DACT1,DLGAP5,DNA2,DTL,E2F1,E2F2,E2F7,E2F8,ECT2,EIF2AK4,EIF4EBP1,EME1,ENSG00000259316,ESPL1,FBXO43,FBXO6,FEN1,FHL1,FOXM1,GFI1B,GIP…
GO:BP	organelle fission	GO:0048285	FALSE	1.59673e-26	25.7968	495	881	86	21031	ANLN,ASPM,AURKA,AURKB,BIRC5,BRIP1,BUB1,BUB1B,CCNB1,CCNB2,CCNE1,CDC20,CDC25C,CDCA2,CDCA5,CDCA8,CDK1,CDT1,CENPF,CENPI,CENPX,CHEK1,DLGAP5,EME1,ESPL1,FANCA,FBXO43,HASPIN,IGF2,INCENP,INF2,KAT2B,KIF11,KIF14,KIF18B,KIF23,KIF2C,KIF4A,KIFC1,KNL1,LIF,LRP5,MAD2L1,MKI67,MND1,MSH5,MTFR2,MYBL2,NCAPD2,NCAPG,NCAPG2,NEK2,NPM2,NUF2,NUSAP1,PDGFRB,PDXP,PKMYT1,PLK1,PPARG,PRC1,PSRC1,RACGAP1,RAD51,RAD51AP1,RAD54L,RMI1,…
GO:BP	cell division	GO:0051301	FALSE	1.72432e-26	25.7634	656	881	100	21031	ANLN,ASPM,AURKA,AURKB,BCL2L1,BIRC5,BRIP1,BUB1,BUB1B,CALM3,CCNA2,CCNB1,CCNB2,CCND3,CCNE1,CCNF,CDC20,CDC25A,CDC25C,CDC6,CDCA2,CDCA3,CDCA5,CDCA8,CDK1,CDK2,CDK2AP2,CDK4,CDK6,CDKN2A,CDT1,CENPA,CENPF,CENPW,CENPX,CEP55,CFL1,CIT,CKS1B,E2F7,E2F8,ECT2,ERCC6L,ESPL1,GIPC1,GPSM2,HELLS,HOXB4,IGF2,INCENP,IQGAP3,KAT2B,KIF11,KIF14,KIF18B,KIF20A,KIF23,KIF2C,KIF4A,KIFC1,KNL1,MAD2L1,MCM5,NCAPD2,NCAPG,NCAPG2,NEK2,NEK…
GO:BP	mitotic nuclear division	GO:0140014	FALSE	3.77104e-26	25.4235	279	881	64	21031	ANLN,AURKA,AURKB,BIRC5,BUB1,BUB1B,CCNB1,CDC20,CDC25C,CDCA2,CDCA5,CDCA8,CDK1,CDT1,CENPF,CENPI,CHEK1,DLGAP5,ESPL1,FBXO43,HASPIN,IGF2,INCENP,KAT2B,KIF11,KIF14,KIF18B,KIF23,KIF2C,KIF4A,KIFC1,KNL1,LRP5,MAD2L1,MKI67,MYBL2,NCAPD2,NCAPG,NCAPG2,NEK2,NPM2,NUF2,NUSAP1,PDGFRB,PDXP,PKMYT1,PLK1,PRC1,PSRC1,RACGAP1,SKA1,SKA3,SMC2,SMPD3,SPAG5,SPC24,SPC25,TPX2,TRIP13,TTK,TUBG1,UBE2C,XRCC3,ZWINT
GO:BP	regulation of cell cycle phase transition	GO:1901987	FALSE	1.28991e-25	24.8894	433	881	79	21031	ACTB,ANLN,ATAD5,AURKA,AURKB,AVEN,BCL2,BIRC5,BRCA1,BRIP1,BUB1,BUB1B,CCNB1,CDC20,CDC25A,CDC25C,CDC45,CDC6,CDCA5,CDCA8,CDK1,CDK2,CDK2AP2,CDK4,CDK6,CDKN2A,CDKN2B,CDKN2C,CDT1,CENPF,CHEK1,CLSPN,CTDSPL,CYP1A1,DACT1,DLGAP5,DNA2,DTL,E2F1,E2F7,EIF2AK4,EME1,ESPL1,FBXO6,FHL1,GFI1B,GTSE1,H2AX,HASPIN,HECW2,INCENP,KIF14,KNL1,MAD2L1,NEK6,NPM2,NUF2,ORC1,PKD2,PKMYT1,PLK1,PSME1,PSME2,PTPN6,RAD51,RRM2,SPC24,SPC25,ST…
GO:BP	regulation of mitotic cell cycle	GO:0007346	FALSE	4.96212e-25	24.3043	496	881	84	21031	ACTB,ANLN,ASNS,ATAD5,AURKA,AURKB,AVEN,BCL2,BIRC5,BRCA1,BUB1,BUB1B,CCNB1,CDC20,CDC25A,CDC25C,CDC6,CDCA2,CDCA5,CDCA8,CDK1,CDK2,CDK2AP2,CDK4,CDK6,CDKN2A,CDKN2B,CDKN2C,CENPF,CHEK1,CKS1B,CLSPN,CTDSPL,CYP1A1,DACT1,DLGAP5,DTL,E2F1,E2F7,EIF4EBP1,EME1,ESPL1,FBXO43,FHL1,GFI1B,GTSE1,HASPIN,HECW2,IGF2,INCENP,KIF14,KNL1,LRP5,MAD2L1,MKI67,NEK2,NEK6,NPM2,NUF2,NUSAP1,ORC1,PDGFRB,PDXP,PKD2,PKMYT1,PLK1,PSME1,PSME2…
GO:BP	regulation of mitotic cell cycle phase transition	GO:1901990	FALSE	8.77043e-25	24.057	332	881	68	21031	ACTB,ANLN,ATAD5,AURKA,AURKB,AVEN,BCL2,BIRC5,BRCA1,BUB1,BUB1B,CCNB1,CDC20,CDC25A,CDC25C,CDC6,CDCA5,CDCA8,CDK1,CDK2,CDK2AP2,CDK4,CDK6,CDKN2A,CDKN2B,CDKN2C,CENPF,CHEK1,CLSPN,CTDSPL,CYP1A1,DACT1,DLGAP5,DTL,E2F1,E2F7,ESPL1,FHL1,GFI1B,GTSE1,HASPIN,HECW2,INCENP,KIF14,KNL1,MAD2L1,NEK6,NPM2,NUF2,ORC1,PKD2,PLK1,PSME1,PSME2,PTPN6,RRM2,SPC24,SPC25,STIL,TERT,TFDP1,TICRR,TRIP13,TTK,UBD,UBE2C,XRCC3,ZWINT
GO:BP	nuclear chromosome segregation	GO:0098813	FALSE	2.47538e-24	23.6064	318	881	66	21031	ACTB,ASPM,AURKA,AURKB,BIRC5,BRIP1,BUB1,BUB1B,CCNB1,CCNB2,CCNE1,CDC20,CDC6,CDCA5,CDCA8,CDK1,CDT1,CENPF,CENPI,DLGAP5,ECT2,ESPL1,HASPIN,HECW2,INCENP,KAT2B,KIF11,KIF14,KIF18B,KIF23,KIF2C,KIF4A,KIFC1,KNL1,MAD2L1,MND1,MSH5,MYBL2,NCAPD2,NCAPG,NCAPG2,NEK2,NEK6,NUF2,NUSAP1,PLK1,PRC1,PSRC1,RACGAP1,RMI2,SEPTIN1,SGO1,SKA1,SKA3,SMC2,SPAG5,SPC24,SPC25,TOP2A,TPX2,TRIP13,TTK,TUBG1,UBE2C,XRCC3,ZWINT
GO:BP	sister chromatid segregation	GO:0000819	FALSE	5.44316e-24	23.2641	230	881	56	21031	ACTB,AURKB,BIRC5,BUB1,BUB1B,CCNB1,CDC20,CDC6,CDCA5,CDCA8,CDK1,CDT1,CENPF,CENPI,DLGAP5,ESPL1,HASPIN,HECW2,INCENP,KAT2B,KIF11,KIF14,KIF18B,KIF23,KIF2C,KIF4A,KIFC1,KNL1,MAD2L1,MYBL2,NCAPD2,NCAPG,NCAPG2,NEK2,NEK6,NUF2,NUSAP1,PLK1,PRC1,PSRC1,RACGAP1,RMI2,SKA1,SKA3,SMC2,SPAG5,SPC24,SPC25,TOP2A,TPX2,TRIP13,TTK,TUBG1,UBE2C,XRCC3,ZWINT
GO:BP	mitotic sister chromatid segregation	GO:0000070	FALSE	5.73804e-23	22.2412	189	881	50	21031	AURKB,BIRC5,BUB1,BUB1B,CCNB1,CDC20,CDCA5,CDCA8,CDK1,CDT1,CENPF,CENPI,DLGAP5,ESPL1,HASPIN,INCENP,KAT2B,KIF11,KIF14,KIF18B,KIF23,KIF2C,KIF4A,KIFC1,KNL1,MAD2L1,MYBL2,NCAPD2,NCAPG,NCAPG2,NEK2,NUF2,NUSAP1,PLK1,PRC1,PSRC1,RACGAP1,SKA1,SKA3,SMC2,SPAG5,SPC24,SPC25,TPX2,TRIP13,TTK,TUBG1,UBE2C,XRCC3,ZWINT
GO:BP	DNA metabolic process	GO:0006259	FALSE	3.74975e-22	21.426	1040	881	122	21031	ACTB,ANKRD1,APOBEC3B,APOBEC3C,APOBEC3G,APOBEC3H,ATAD5,AUNIP,AURKB,BRCA1,BRIP1,CBS,CCNA2,CCNE1,CD40LG,CDC45,CDC6,CDCA5,CDK1,CDK2,CDKN2A,CDT1,CENPF,CENPX,CGAS,CHAF1B,CHEK1,CLSPN,DCLRE1B,DCTPP1,DNA2,DNASE1L1,DNMT3B,DSCC1,DTL,E2F7,E2F8,EME1,ERCC1,ESCO2,EXO1,EXOSC4,FAM111B,FANCA,FANCC,FANCI,FBXO6,FEN1,FOXM1,GINS1,GINS2,GINS3,GZMA,H1-5,H2AX,HELLS,HMGB2,KAT2B,MAGEF1,MCM10,MCM2,MCM3,MCM4,MCM5,MGME1,MND1,…
GO:BP	negative regulation of cell cycle process	GO:0010948	FALSE	4.48072e-20	19.3487	302	881	59	21031	AURKB,AVEN,BCL2,BIRC5,BRCA1,BRIP1,BUB1,BUB1B,CCNB1,CCNF,CDC20,CDC45,CDC6,CDCA8,CDK1,CDK2,CDK2AP2,CDKN2B,CDT1,CENPF,CHEK1,CLSPN,CTDSPL,DACT1,DNA2,DTL,E2F1,E2F7,E2F8,EIF2AK4,EME1,ESPL1,FBXO43,FBXO6,FHL1,GFI1B,GTSE1,H2AX,HASPIN,INCENP,KAT2B,KNL1,LIF,MAD2L1,NEK2,NUF2,ORC1,PKD2,PKMYT1,PLK1,RAD51,SPC24,SPC25,TICRR,TRIP13,TTK,WDR76,XRCC3,ZWINT
GO:BP	regulation of mitotic nuclear division	GO:0007088	FALSE	2.88501e-19	18.5399	118	881	37	21031	AURKA,AURKB,BIRC5,BUB1,BUB1B,CCNB1,CDC20,CDC25C,CDCA2,CDCA8,CENPF,CHEK1,DLGAP5,ESPL1,FBXO43,HASPIN,IGF2,INCENP,KNL1,LRP5,MAD2L1,MKI67,NEK2,NUF2,NUSAP1,PDGFRB,PDXP,PKMYT1,PLK1,SMPD3,SPC24,SPC25,TRIP13,TTK,UBE2C,XRCC3,ZWINT
GO:BP	regulation of nuclear division	GO:0051783	FALSE	1.95192e-18	17.7095	147	881	40	21031	AURKA,AURKB,BIRC5,BUB1,BUB1B,CCNB1,CDC20,CDC25C,CDCA2,CDCA8,CENPF,CHEK1,DLGAP5,ESPL1,FBXO43,HASPIN,IGF2,INCENP,KNL1,LIF,LRP5,MAD2L1,MKI67,NEK2,NPM2,NUF2,NUSAP1,PDGFRB,PDXP,PKMYT1,PLK1,RAD51AP1,SMPD3,SPC24,SPC25,TRIP13,TTK,UBE2C,XRCC3,ZWINT
GO:BP	negative regulation of cell cycle phase transition	GO:1901988	FALSE	6.59802e-18	17.1806	260	881	52	21031	AURKB,AVEN,BCL2,BIRC5,BRCA1,BRIP1,BUB1,BUB1B,CCNB1,CDC20,CDC45,CDC6,CDCA8,CDK1,CDK2,CDK2AP2,CDKN2B,CDT1,CENPF,CHEK1,CLSPN,CTDSPL,DACT1,DNA2,DTL,E2F1,E2F7,EIF2AK4,EME1,FBXO6,FHL1,GFI1B,GTSE1,H2AX,HASPIN,INCENP,KNL1,MAD2L1,NUF2,ORC1,PKD2,PKMYT1,PLK1,RAD51,SPC24,SPC25,TICRR,TRIP13,TTK,WDR76,XRCC3,ZWINT
GO:BP	DNA replication	GO:0006260	FALSE	7.85671e-18	17.1048	281	881	54	21031	ATAD5,BRCA1,CCNA2,CCNE1,CDC45,CDC6,CDK1,CDK2,CDT1,CENPX,CHAF1B,CHEK1,DNA2,DSCC1,DTL,E2F7,E2F8,EME1,ESCO2,FAM111B,FEN1,GINS1,GINS2,GINS3,MCM10,MCM2,MCM3,MCM4,MCM5,MGME1,NPM2,ORC1,ORC6,PCLAF,PCNA,PIF1,POLA1,POLE2,POLH,POLQ,PTMS,RAD51,RECQL4,RFC4,RMI1,RMI2,RNASEH2A,RRM2,STN1,TFPT,TICRR,TK1,TRAIP,WDHD1
GO:BP	regulation of chromosome segregation	GO:0051983	FALSE	9.19738e-18	17.0363	129	881	37	21031	ACTB,AURKB,BIRC5,BUB1,BUB1B,CCNB1,CDC20,CDC6,CDCA2,CDCA8,CDK1,CENPF,DLGAP5,ESPL1,HASPIN,HECW2,INCENP,KAT2B,KIF2C,KNL1,MAD2L1,MKI67,NCAPD2,NCAPG,NCAPG2,NEK6,NUF2,PLK1,RMI2,SMC2,SPC24,SPC25,TRIP13,TTK,UBE2C,XRCC3,ZWINT
GO:BP	positive regulation of cell cycle process	GO:0090068	FALSE	2.31341e-17	16.6357	257	881	51	21031	ATAD5,AURKA,AURKB,BIRC5,BUB1,CCNB1,CDC20,CDC25A,CDC25C,CDC6,CDCA5,CDCA8,CDK1,CDK4,CIT,CYP1A1,DLGAP5,DTL,E2F7,E2F8,ECT2,ESPL1,FEN1,GIPC1,GPSM2,IGF2,INCENP,KAT2B,KIF14,KIF23,KNL1,LRP5,MAD2L1,NCAPD2,NCAPG,NCAPG2,NPM2,NUSAP1,PDGFRB,PLK4,RACGAP1,RAD51AP1,RRM2,SMC2,SMPD3,SPAG5,STIL,TERT,TFDP1,UBE2C,XRCC3
GO:BP	negative regulation of cell cycle	GO:0045786	FALSE	1.75004e-16	15.757	388	881	62	21031	AURKB,AVEN,BCL2,BIRC5,BRCA1,BRIP1,BUB1,BUB1B,CCNB1,CCNF,CDC20,CDC45,CDC6,CDCA8,CDK1,CDK2,CDK2AP2,CDK6,CDKN2A,CDKN2B,CDT1,CENPF,CHEK1,CLSPN,CTDSPL,DACT1,DNA2,DTL,E2F1,E2F7,E2F8,EIF2AK4,EME1,ESPL1,FBXO43,FBXO6,FHL1,GFI1B,GTSE1,H2AX,HASPIN,INCENP,KAT2B,KNL1,LIF,MAD2L1,NEK2,NUDT6,NUF2,ORC1,PKD2,PKMYT1,PLK1,RAD51,SPC24,SPC25,TICRR,TRIP13,TTK,WDR76,XRCC3,ZWINT
GO:BP	positive regulation of cell cycle	GO:0045787	FALSE	4.14523e-16	15.3825	349	881	58	21031	ASNS,ATAD5,AURKA,AURKB,BIRC5,BUB1,CCNB1,CCND3,CDC20,CDC25A,CDC25C,CDC6,CDCA5,CDCA8,CDK1,CDK4,CHEK1,CIT,CYP1A1,DLGAP5,DTL,E2F7,E2F8,ECT2,EIF4EBP1,ESPL1,FEN1,GIPC1,GPSM2,IGF2,INCENP,KAT2B,KIF14,KIF23,KNL1,LRP5,MAD2L1,NCAPD2,NCAPG,NCAPG2,NPM2,NUSAP1,PDGFRB,PKD2,PLK4,PSRC1,PTK6,RACGAP1,RAD51AP1,RRM2,SMC2,SMPD3,SPAG5,STIL,TERT,TFDP1,UBE2C,XRCC3
GO:BP	regulation of chromosome separation	GO:1905818	FALSE	1.91075e-15	14.7188	74	881	27	21031	AURKB,BIRC5,BUB1,BUB1B,CCNB1,CDC20,CDCA8,CENPF,DLGAP5,ESPL1,HASPIN,INCENP,KNL1,MAD2L1,NCAPD2,NCAPG,NCAPG2,NUF2,PLK1,SMC2,SPC24,SPC25,TRIP13,TTK,UBE2C,XRCC3,ZWINT
GO:BP	response to stress	GO:0006950	FALSE	2.22364e-15	14.6529	3855	881	267	21031	ABCB6,ABI3,ACAA2,ACAT1,ACOT11,ACTB,ADAM15,ADCY1,AIFM2,ANKRD1,ANXA6,APOBEC3B,APOBEC3C,APOBEC3G,APOBEC3H,APOE,AQP1,ARL6IP5,ASNS,ATAD5,AUNIP,AURKA,AURKB,BATF3,BCL2,BCL2L1,BMPR1A,BRCA1,BRIP1,BTK,BVES,C1RL,C5AR2,CBS,CCL17,CCNA2,CCR1,CCR2,CCR5,CD244,CD40LG,CDC45,CDCA5,CDK1,CDK2,CDK6,CDKN2A,CDKN2B,CEACAM1,CENPX,CFH,CGAS,CHAC1,CHAF1B,CHEK1,CIDEB,CIITA,CLIC1,CLSPN,CORO1A,CORO1B,CSF1,CTSC,CXCR6,CYP1A1,DCLR…
GO:BP	cell cycle checkpoint signaling	GO:0000075	FALSE	3.98229e-15	14.3999	197	881	42	21031	AURKB,BIRC5,BRCA1,BRIP1,BUB1,BUB1B,CCNB1,CDC20,CDC45,CDC6,CDCA8,CDK1,CDK2,CDT1,CENPF,CHEK1,CLSPN,DNA2,DTL,E2F1,E2F7,EIF2AK4,EME1,FBXO6,GTSE1,H2AX,HASPIN,INCENP,KNL1,MAD2L1,NUF2,ORC1,PLK1,RAD51,SPC24,SPC25,TICRR,TRIP13,TTK,WDR76,XRCC3,ZWINT
GO:BP	negative regulation of mitotic cell cycle phase transition	GO:1901991	FALSE	6.82258e-15	14.1661	181	881	40	21031	AURKB,AVEN,BCL2,BIRC5,BRCA1,BUB1,BUB1B,CCNB1,CDC20,CDC6,CDCA8,CDK1,CDK2,CDK2AP2,CDKN2B,CENPF,CHEK1,CLSPN,CTDSPL,DACT1,DTL,E2F7,FHL1,GFI1B,GTSE1,HASPIN,INCENP,KNL1,MAD2L1,NUF2,ORC1,PKD2,PLK1,SPC24,SPC25,TICRR,TRIP13,TTK,XRCC3,ZWINT
GO:BP	organelle organization	GO:0006996	FALSE	7.14488e-15	14.146	3613	881	253	21031	ABCB6,ABCC4,ABI3,ACAA2,ACTB,AIFM2,ANKRD1,ANLN,AP1S1,APOE,AQP1,ARHGAP18,ARHGEF11,ARL2,ARPC5L,ARRB1,ARSB,ASB2,ASPM,ATP6V0A1,ATP8B2,ATP8B3,AUNIP,AURKA,AURKB,B4GALNT1,BCL2,BCL2L1,BIN2,BIRC5,BRCA1,BRIP1,BUB1,BUB1B,CAPG,CAVIN3,CCNB1,CCNB2,CCNE1,CCNF,CDC20,CDC25C,CDC42EP1,CDC45,CDC6,CDCA2,CDCA5,CDCA8,CDK1,CDK2,CDK2AP2,CDKL1,CDKN2A,CDT1,CENPA,CENPF,CENPI,CENPN,CENPO,CENPW,CENPX,CFL1,CHEK1,CIDEB,CLCN4,COR…
GO:BP	cellular response to stress	GO:0033554	FALSE	1.19685e-14	13.922	1770	881	152	21031	ABI3,ACAA2,ACTB,AIFM2,ANKRD1,AQP1,ARL6IP5,ASNS,ATAD5,AUNIP,BATF3,BCL2,BCL2L1,BMPR1A,BRCA1,BRIP1,BTK,CBS,CCNA2,CDC45,CDCA5,CDK1,CDK2,CDK6,CDKN2A,CDKN2B,CENPX,CGAS,CHAC1,CHAF1B,CHEK1,CIDEB,CLSPN,DCLRE1B,DCTPP1,DHFR,DHRS2,DNA2,DTL,E2F1,E2F7,ECT2,EFHD1,EGLN3,EIF2AK4,EME1,ENSG00000259316,ERCC1,ERMP1,ESCO2,EXO1,FADS1,FANCA,FANCC,FANCI,FBXO6,FEN1,FKBP1B,FLOT1,FOXM1,GINS2,GSR,GSTP1,GTSE1,H2AX,HIC1,HMGB2,…
GO:BP	chromosome separation	GO:0051304	FALSE	2.83587e-14	13.5473	81	881	27	21031	AURKB,BIRC5,BUB1,BUB1B,CCNB1,CDC20,CDCA8,CENPF,DLGAP5,ESPL1,HASPIN,INCENP,KNL1,MAD2L1,NCAPD2,NCAPG,NCAPG2,NUF2,PLK1,SMC2,SPC24,SPC25,TRIP13,TTK,UBE2C,XRCC3,ZWINT
GO:BP	cellular response to stimulus	GO:0051716	FALSE	3.42523e-14	13.4653	7394	881	430	21031	ABCB6,ABCC4,ABI3,ACAA2,ACOT11,ACTB,ADAM15,ADCY1,ADGRG5,ADM2,AGPAT2,AIFM2,AKR1A1,ANKRD1,ANXA4,ANXA6,APOE,AQP1,ARHGAP11A,ARHGAP18,ARHGAP19,ARHGEF11,ARHGEF12,ARL6IP5,ARRB1,ASB2,ASNS,ASPM,ATAD5,ATRNL1,AUNIP,AURKA,AURKB,BATF3,BCAT2,BCL2,BCL2L1,BIN2,BIRC5,BMPR1A,BRCA1,BRIP1,BTK,BUB1,BUB1B,C5AR2,CACNA1A,CALM3,CAMK1,CARHSP1,CAVIN3,CBR1,CBS,CCL17,CCNA2,CCNB1,CCND3,CCNE1,CCR1,CCR2,CCR5,CD244,CD3G,CD40LG,CD…
GO:BP	regulation of sister chromatid segregation	GO:0033045	FALSE	4.33945e-14	13.3626	104	881	30	21031	ACTB,AURKB,BIRC5,BUB1,BUB1B,CCNB1,CDC20,CDC6,CDCA8,CDK1,CENPF,DLGAP5,ESPL1,HASPIN,HECW2,INCENP,KAT2B,KNL1,MAD2L1,NEK6,NUF2,PLK1,RMI2,SPC24,SPC25,TRIP13,TTK,UBE2C,XRCC3,ZWINT
GO:BP	regulation of mitotic sister chromatid separation	GO:0010965	FALSE	1.32164e-13	12.8789	59	881	23	21031	AURKB,BIRC5,BUB1,BUB1B,CCNB1,CDC20,CDCA8,CENPF,DLGAP5,ESPL1,HASPIN,INCENP,KNL1,MAD2L1,NUF2,PLK1,SPC24,SPC25,TRIP13,TTK,UBE2C,XRCC3,ZWINT
GO:BP	regulation of mitotic sister chromatid segregation	GO:0033047	FALSE	2.05445e-13	12.6873	54	881	22	21031	AURKB,BIRC5,BUB1,BUB1B,CCNB1,CDC20,CDCA8,CDK1,CENPF,HASPIN,INCENP,KAT2B,KNL1,MAD2L1,NUF2,PLK1,SPC24,SPC25,TRIP13,TTK,XRCC3,ZWINT
GO:BP	DNA-templated DNA replication	GO:0006261	FALSE	2.80916e-13	12.5514	162	881	36	21031	ATAD5,BRCA1,CCNE1,CDC45,CDC6,CDK2,CDT1,CENPX,DNA2,DSCC1,E2F7,E2F8,EME1,FEN1,GINS1,GINS2,GINS3,MCM10,MCM2,MCM3,MCM4,MCM5,MGME1,ORC1,ORC6,PCNA,POLA1,POLE2,POLQ,RAD51,RECQL4,RFC4,TICRR,TK1,TRAIP,WDHD1
GO:BP	mitotic sister chromatid separation	GO:0051306	FALSE	4.85259e-13	12.314	62	881	23	21031	AURKB,BIRC5,BUB1,BUB1B,CCNB1,CDC20,CDCA8,CENPF,DLGAP5,ESPL1,HASPIN,INCENP,KNL1,MAD2L1,NUF2,PLK1,SPC24,SPC25,TRIP13,TTK,UBE2C,XRCC3,ZWINT
GO:BP	regulation of mitotic metaphase/anaphase transition	GO:0030071	FALSE	5.90553e-13	12.2287	90	881	27	21031	ACTB,AURKB,BIRC5,BUB1,BUB1B,CCNB1,CDC20,CDC6,CDCA8,CENPF,DLGAP5,ESPL1,HASPIN,HECW2,INCENP,KNL1,MAD2L1,NEK6,NUF2,PLK1,SPC24,SPC25,TRIP13,TTK,UBE2C,XRCC3,ZWINT
GO:BP	negative regulation of nuclear division	GO:0051784	FALSE	7.34403e-13	12.1341	63	881	23	21031	AURKB,BIRC5,BUB1,BUB1B,CCNB1,CDC20,CDCA8,CENPF,CHEK1,FBXO43,HASPIN,INCENP,KNL1,LIF,MAD2L1,NUF2,PLK1,SPC24,SPC25,TRIP13,TTK,XRCC3,ZWINT
GO:BP	spindle assembly checkpoint signaling	GO:0071173	FALSE	1.12053e-12	11.9506	46	881	20	21031	AURKB,BIRC5,BUB1,BUB1B,CCNB1,CDC20,CDCA8,CENPF,HASPIN,INCENP,KNL1,MAD2L1,NUF2,PLK1,SPC24,SPC25,TRIP13,TTK,XRCC3,ZWINT
GO:BP	mitotic spindle checkpoint signaling	GO:0071174	FALSE	1.12053e-12	11.9506	46	881	20	21031	AURKB,BIRC5,BUB1,BUB1B,CCNB1,CDC20,CDCA8,CENPF,HASPIN,INCENP,KNL1,MAD2L1,NUF2,PLK1,SPC24,SPC25,TRIP13,TTK,XRCC3,ZWINT
GO:BP	mitotic spindle assembly checkpoint signaling	GO:0007094	FALSE	1.12053e-12	11.9506	46	881	20	21031	AURKB,BIRC5,BUB1,BUB1B,CCNB1,CDC20,CDCA8,CENPF,HASPIN,INCENP,KNL1,MAD2L1,NUF2,PLK1,SPC24,SPC25,TRIP13,TTK,XRCC3,ZWINT
GO:BP	regulation of metaphase/anaphase transition of cell cycle	GO:1902099	FALSE	1.48546e-12	11.8281	93	881	27	21031	ACTB,AURKB,BIRC5,BUB1,BUB1B,CCNB1,CDC20,CDC6,CDCA8,CENPF,DLGAP5,ESPL1,HASPIN,HECW2,INCENP,KNL1,MAD2L1,NEK6,NUF2,PLK1,SPC24,SPC25,TRIP13,TTK,UBE2C,XRCC3,ZWINT
GO:BP	response to stimulus	GO:0050896	FALSE	1.78437e-12	11.7485	8976	881	492	21031	ABCB6,ABCC4,ABI3,ACAA2,ACAT1,ACOT11,ACTB,ADAM15,ADCY1,ADGRG5,ADM2,AGPAT2,AIFM2,AKR1A1,ANKRD1,ANXA4,ANXA6,AP1S1,APOBEC3B,APOBEC3C,APOBEC3G,APOBEC3H,APOE,AQP1,ARHGAP11A,ARHGAP18,ARHGAP19,ARHGEF11,ARHGEF12,ARL6IP5,ARRB1,ARSB,ASB2,ASNS,ASPM,ATAD5,ATRNL1,AUNIP,AURKA,AURKB,B4GALT2,BATF3,BCAT2,BCL2,BCL2L1,BIN2,BIRC5,BMPR1A,BRCA1,BRIP1,BTK,BUB1,BUB1B,BVES,C1RL,C5AR2,CACNA1A,CALM3,CAMK1,CARHSP1,CAVIN3,CBR…
GO:BP	spindle checkpoint signaling	GO:0031577	FALSE	1.87453e-12	11.7271	47	881	20	21031	AURKB,BIRC5,BUB1,BUB1B,CCNB1,CDC20,CDCA8,CENPF,HASPIN,INCENP,KNL1,MAD2L1,NUF2,PLK1,SPC24,SPC25,TRIP13,TTK,XRCC3,ZWINT
GO:BP	metaphase/anaphase transition of mitotic cell cycle	GO:0007091	FALSE	2.00243e-12	11.6984	94	881	27	21031	ACTB,AURKB,BIRC5,BUB1,BUB1B,CCNB1,CDC20,CDC6,CDCA8,CENPF,DLGAP5,ESPL1,HASPIN,HECW2,INCENP,KNL1,MAD2L1,NEK6,NUF2,PLK1,SPC24,SPC25,TRIP13,TTK,UBE2C,XRCC3,ZWINT
GO:BP	DNA repair	GO:0006281	FALSE	2.62917e-12	11.5802	604	881	72	21031	ACTB,AUNIP,BRCA1,BRIP1,CDC45,CDCA5,CDK1,CDK2,CENPX,CGAS,CHAF1B,CHEK1,CLSPN,DCLRE1B,DNA2,DTL,EME1,ERCC1,ESCO2,EXO1,FANCA,FANCC,FANCI,FBXO6,FEN1,FOXM1,GINS2,H2AX,HMGB2,KAT2B,MAGEF1,MCM2,MCM3,MCM4,MCM5,MGME1,MSH5,NEIL3,NTHL1,NUDT1,NYNRIN,OTUB2,PCLAF,PCNA,PIF1,PLK1,POLA1,POLE2,POLH,POLQ,PPP5C,RAD51,RAD51AP1,RAD54L,RDM1,RECQL4,RFC4,RMI1,RMI2,RNASEH2A,SWSAP1,TFPT,TICRR,TP73,TRAIP,TRIP13,UBE2T,UHRF1,WDH…
GO:BP	negative regulation of sister chromatid segregation	GO:0033046	FALSE	3.08824e-12	11.5103	48	881	20	21031	AURKB,BIRC5,BUB1,BUB1B,CCNB1,CDC20,CDCA8,CENPF,HASPIN,INCENP,KNL1,MAD2L1,NUF2,PLK1,SPC24,SPC25,TRIP13,TTK,XRCC3,ZWINT
GO:BP	negative regulation of mitotic sister chromatid separation	GO:2000816	FALSE	3.08824e-12	11.5103	48	881	20	21031	AURKB,BIRC5,BUB1,BUB1B,CCNB1,CDC20,CDCA8,CENPF,HASPIN,INCENP,KNL1,MAD2L1,NUF2,PLK1,SPC24,SPC25,TRIP13,TTK,XRCC3,ZWINT
GO:BP	negative regulation of mitotic sister chromatid segregation	GO:0033048	FALSE	3.08824e-12	11.5103	48	881	20	21031	AURKB,BIRC5,BUB1,BUB1B,CCNB1,CDC20,CDCA8,CENPF,HASPIN,INCENP,KNL1,MAD2L1,NUF2,PLK1,SPC24,SPC25,TRIP13,TTK,XRCC3,ZWINT
GO:BP	negative regulation of mitotic metaphase/anaphase transition	GO:0045841	FALSE	3.08824e-12	11.5103	48	881	20	21031	AURKB,BIRC5,BUB1,BUB1B,CCNB1,CDC20,CDCA8,CENPF,HASPIN,INCENP,KNL1,MAD2L1,NUF2,PLK1,SPC24,SPC25,TRIP13,TTK,XRCC3,ZWINT
GO:BP	regulation of chromosome organization	GO:0033044	FALSE	4.60469e-12	11.3368	248	881	43	21031	ACTB,AURKB,BIRC5,BUB1,BUB1B,CCNB1,CDC20,CDC6,CDCA8,CDK1,CDK2,CENPF,DLGAP5,ERCC1,ESPL1,FEN1,HASPIN,HECW2,INCENP,KAT2B,KNL1,MAD2L1,MCM2,NCAPD2,NCAPG,NCAPG2,NEK2,NEK6,NUF2,PIF1,PLK1,RMI2,SMC2,SPC24,SPC25,STN1,TFPT,TOP2A,TRIP13,TTK,UBE2C,XRCC3,ZWINT
GO:BP	metaphase/anaphase transition of cell cycle	GO:0044784	FALSE	4.7841e-12	11.3202	97	881	27	21031	ACTB,AURKB,BIRC5,BUB1,BUB1B,CCNB1,CDC20,CDC6,CDCA8,CENPF,DLGAP5,ESPL1,HASPIN,HECW2,INCENP,KNL1,MAD2L1,NEK6,NUF2,PLK1,SPC24,SPC25,TRIP13,TTK,UBE2C,XRCC3,ZWINT
GO:BP	negative regulation of mitotic nuclear division	GO:0045839	FALSE	7.69643e-12	11.1137	56	881	21	21031	AURKB,BIRC5,BUB1,BUB1B,CCNB1,CDC20,CDCA8,CENPF,CHEK1,HASPIN,INCENP,KNL1,MAD2L1,NUF2,PLK1,SPC24,SPC25,TRIP13,TTK,XRCC3,ZWINT
GO:BP	negative regulation of chromosome separation	GO:1905819	FALSE	8.03215e-12	11.0952	50	881	20	21031	AURKB,BIRC5,BUB1,BUB1B,CCNB1,CDC20,CDCA8,CENPF,HASPIN,INCENP,KNL1,MAD2L1,NUF2,PLK1,SPC24,SPC25,TRIP13,TTK,XRCC3,ZWINT
GO:BP	negative regulation of chromosome segregation	GO:0051985	FALSE	8.03215e-12	11.0952	50	881	20	21031	AURKB,BIRC5,BUB1,BUB1B,CCNB1,CDC20,CDCA8,CENPF,HASPIN,INCENP,KNL1,MAD2L1,NUF2,PLK1,SPC24,SPC25,TRIP13,TTK,XRCC3,ZWINT
GO:BP	negative regulation of metaphase/anaphase transition of cell cycle	GO:1902100	FALSE	8.03215e-12	11.0952	50	881	20	21031	AURKB,BIRC5,BUB1,BUB1B,CCNB1,CDC20,CDCA8,CENPF,HASPIN,INCENP,KNL1,MAD2L1,NUF2,PLK1,SPC24,SPC25,TRIP13,TTK,XRCC3,ZWINT
GO:BP	negative regulation of mitotic cell cycle	GO:0045930	FALSE	1.0631e-11	10.9734	232	881	41	21031	AURKB,AVEN,BCL2,BIRC5,BRCA1,BUB1,BUB1B,CCNB1,CDC20,CDC6,CDCA8,CDK1,CDK2,CDK2AP2,CDKN2B,CENPF,CHEK1,CLSPN,CTDSPL,DACT1,DTL,E2F7,EME1,FHL1,GFI1B,GTSE1,HASPIN,INCENP,KNL1,MAD2L1,NUF2,ORC1,PKD2,PLK1,SPC24,SPC25,TICRR,TRIP13,TTK,XRCC3,ZWINT
GO:BP	meiotic cell cycle	GO:0051321	FALSE	1.53676e-11	10.8134	290	881	46	21031	ASPM,AURKA,BIRC5,BRIP1,CCNB2,CCNE1,CDC20,CDC25A,CDC25C,CDK2,CENPX,EME1,ESPL1,EXO1,FANCA,FBXO43,H2AX,INCENP,KNL1,LIF,MND1,MSH5,NCAPD2,NEK2,NPM2,NUF2,PKMYT1,PLD6,PLK1,RAD51,RAD51AP1,RAD54L,RMI1,SEPTIN1,SGO1,SGO2,SMC1B,SMC2,TESMIN,TOP2A,TRIP13,TTK,TUBG1,TUBGCP4,XRCC2,ZWINT
GO:BP	mitotic cell cycle checkpoint signaling	GO:0007093	FALSE	2.14869e-11	10.6678	146	881	32	21031	AURKB,BIRC5,BRCA1,BUB1,BUB1B,CCNB1,CDC20,CDC6,CDCA8,CDK1,CDK2,CENPF,CHEK1,CLSPN,DTL,E2F7,EME1,GTSE1,HASPIN,INCENP,KNL1,MAD2L1,NUF2,ORC1,PLK1,SPC24,SPC25,TICRR,TRIP13,TTK,XRCC3,ZWINT
GO:BP	negative regulation of chromosome organization	GO:2001251	FALSE	2.48553e-11	10.6046	95	881	26	21031	AURKB,BIRC5,BUB1,BUB1B,CCNB1,CDC20,CDCA8,CENPF,ERCC1,ESPL1,HASPIN,INCENP,KNL1,MAD2L1,MCM2,NUF2,PIF1,PLK1,SPC24,SPC25,STN1,TOP2A,TRIP13,TTK,XRCC3,ZWINT
GO:BP	DNA damage response	GO:0006974	FALSE	2.49424e-11	10.6031	896	881	90	21031	ACTB,ANKRD1,ATAD5,AUNIP,BCL2,BCL2L1,BRCA1,BRIP1,CDC45,CDCA5,CDK1,CDK2,CDKN2A,CENPX,CGAS,CHAF1B,CHEK1,CIDEB,CLSPN,DCLRE1B,DNA2,DTL,E2F1,E2F7,EGLN3,EIF2AK4,EME1,ENSG00000259316,ERCC1,ESCO2,EXO1,FANCA,FANCC,FANCI,FBXO6,FEN1,FOXM1,GINS2,GTSE1,H2AX,HIC1,HMGB2,KAT2B,MAGEF1,MCM10,MCM2,MCM3,MCM4,MCM5,MGME1,MSH5,NEIL3,NTHL1,NUDT1,NYNRIN,OTUB2,PCLAF,PCNA,PHLDA3,PIF1,PLK1,POLA1,POLE2,POLH,POLQ,PPP5C,PYCARD,…
GO:BP	protein-DNA complex assembly	GO:0065004	FALSE	2.63523e-11	10.5792	238	881	41	21031	ASF1B,CDC45,CDT1,CENPA,CENPF,CENPI,CENPN,CENPO,CENPW,CENPX,CHAF1B,DLGAP5,H1-5,H2AX,H2BC10,H2BC11,H2BC13,H2BC14,H2BC17,H2BC3,H2BC6,H2BC7,H2BC9,H3C10,H3C11,H3C12,H3C13,H3C2,H3C3,H3C6,H3C7,H3C8,H4C12,H4C2,H4C8,H4C9,HJURP,HMGB2,MCM2,OIP5,RAD51
GO:BP	microtubule cytoskeleton organization involved in mitosis	GO:1902850	FALSE	3.8577e-11	10.4137	168	881	34	21031	AURKA,AURKB,BIRC5,CCNB1,CDC20,CDCA8,CDK1,CENPA,DLGAP5,ESPL1,GPSM2,INCENP,KIF11,KIF23,KIF4A,KIFC1,MAD2L1,MYBL2,NEK2,NEK6,NUF2,NUSAP1,PLK1,PRC1,PSRC1,RACGAP1,SAPCD2,SPC25,STIL,STMN1,TPX2,TTK,TUBG1,WDR62
GO:BP	nucleosome assembly	GO:0006334	TRUE	6.07967e-11	10.2161	115	881	28	21031	ASF1B,CHAF1B,H1-5,H2AX,H2BC10,H2BC11,H2BC13,H2BC14,H2BC17,H2BC3,H2BC6,H2BC7,H2BC9,H3C10,H3C11,H3C12,H3C13,H3C2,H3C3,H3C6,H3C7,H3C8,H4C12,H4C2,H4C8,H4C9,HMGB2,MCM2
GO:BP	regulation of organelle organization	GO:0033043	FALSE	1.05432e-10	9.97703	1173	881	106	21031	ABI3,ACAA2,ACTB,ARHGAP18,ARL2,ARPC5L,AURKA,AURKB,BCL2L1,BIRC5,BRCA1,BUB1,BUB1B,CAPG,CCNB1,CCNF,CDC20,CDC25C,CDC42EP1,CDC6,CDCA2,CDCA8,CDK1,CDK2,CDK2AP2,CDKL1,CENPF,CHEK1,CORO1A,CORO1B,DIAPH3,DLGAP5,DMTN,ECT2,EPHA1,ERCC1,ESPL1,FBXO43,FEN1,GPSM2,HASPIN,HECW2,IGF2,INCENP,INF2,KAT2B,KIF24,KNL1,LAPTM4B,LIF,LRFN4,LRP5,MAD2L1,MCM2,MKI67,NCAPD2,NCAPG,NCAPG2,NEK2,NEK6,NPM2,NUF2,NUSAP1,PDGFRB,PDXP,PFN1,PIF…
GO:BP	metaphase chromosome alignment	GO:0051310	FALSE	1.5875e-10	9.79929	102	881	26	21031	AURKB,BIRC5,CCNB1,CDCA5,CDCA8,CDT1,CENPF,ECT2,INCENP,KAT2B,KIF14,KIF2C,KIFC1,KNL1,NEK2,NUF2,PSRC1,RACGAP1,SEPTIN1,SGO1,SKA1,SKA3,SPAG5,SPC24,SPC25,ZWINT
GO:BP	intracellular signal transduction	GO:0035556	FALSE	2.12508e-10	9.67262	2668	881	189	21031	ACOT11,ADCY1,ANKRD1,APOE,AQP1,ARHGAP11A,ARHGAP18,ARHGAP19,ARHGEF11,ARHGEF12,ARL6IP5,ARRB1,ASB2,ATAD5,AURKA,AURKB,BCL2,BCL2L1,BIRC5,BMPR1A,BRCA1,BRIP1,BTK,BUB1,BUB1B,CALM3,CAMK1,CARHSP1,CAVIN3,CBS,CCL17,CCNA2,CCNB1,CCR1,CCR2,CCR5,CDC20,CDC42EP1,CDC45,CDC6,CDCA8,CDK1,CDK2,CDKN2A,CDT1,CEACAM1,CENPF,CFL1,CGAS,CHAC1,CHEK1,CIDEB,CISH,CIT,CLSPN,CORO2A,CSF1,CTSH,CXCR6,DACT1,DEPDC1,DEPDC1B,DGKH,DHCR24,DMD…
GO:BP	phosphorus metabolic process	GO:0006793	TRUE	2.44211e-10	9.61223	2596	881	185	21031	ACAT1,ACOT11,ACOT7,ACSS2,ACTB,ADCY1,ADM2,AGPAT2,AKR1A1,ALDOC,APOC1,APOE,ARL2,ARRB1,ATP5MC1,AURKA,AURKB,BCL2,BIRC5,BMPR1A,BTK,BUB1,BUB1B,CALM3,CAMK1,CCND3,CCNE1,CD244,CDC25A,CDC25C,CDC6,CDCA2,CDCA8,CDK1,CDK2,CDK2AP2,CDK4,CDK6,CDKL1,CDKN2A,CDKN2B,CDKN2C,CDKN3,CEACAM1,CHEK1,CIITA,CISH,CIT,CKS1B,CLSPN,CSF1,CTDSPL,DBNDD2,DCTPP1,DGKH,DMD,DMTN,DTYMK,DUSP23,DUSP6,DUSP7,ECT2,EIF2AK4,ELOVL6,ENG,ENPP6,ENTPD…
GO:BP	phosphate-containing compound metabolic process	GO:0006796	FALSE	3.8728e-10	9.41197	2571	881	183	21031	ACAT1,ACOT11,ACOT7,ACSS2,ACTB,ADCY1,ADM2,AGPAT2,AKR1A1,ALDOC,APOC1,APOE,ARL2,ARRB1,ATP5MC1,AURKA,AURKB,BCL2,BIRC5,BMPR1A,BTK,BUB1,BUB1B,CALM3,CAMK1,CCND3,CCNE1,CD244,CDC25A,CDC25C,CDC6,CDCA2,CDCA8,CDK1,CDK2,CDK2AP2,CDK4,CDK6,CDKL1,CDKN2A,CDKN2B,CDKN2C,CDKN3,CEACAM1,CHEK1,CIITA,CISH,CIT,CKS1B,CLSPN,CSF1,CTDSPL,DBNDD2,DCTPP1,DGKH,DMD,DMTN,DTYMK,DUSP23,DUSP6,DUSP7,ECT2,EIF2AK4,ELOVL6,ENG,ENPP6,ENTPD…
GO:BP	G1/S transition of mitotic cell cycle	GO:0000082	FALSE	4.06867e-10	9.39055	213	881	37	21031	ACTB,BCL2,CCNA2,CCND3,CCNE1,CDC25A,CDC6,CDK1,CDK2,CDK2AP2,CDK4,CDK6,CDKN2A,CDKN2B,CDKN2C,CDKN3,CTDSPL,CYP1A1,DACT1,E2F1,E2F3,E2F7,EIF4EBP1,FHL1,GFI1B,GTSE1,IQGAP3,KIF14,PKD2,PSME1,PSME2,PTPN6,RHOU,RRM2,STIL,TERT,TFDP1
GO:BP	attachment of spindle microtubules to kinetochore	GO:0008608	FALSE	4.22725e-10	9.37394	53	881	19	21031	AURKB,BIRC5,CCNB1,CDCA8,CDT1,ECT2,INCENP,KAT2B,KIF2C,KNL1,NEK2,NUF2,RACGAP1,SGO1,SKA1,SKA3,SPAG5,SPC24,SPC25
GO:BP	regulation of cellular component organization	GO:0051128	FALSE	4.60586e-10	9.33669	2425	881	175	21031	ABHD17C,ABI3,ACAA2,ACTB,ADAM15,ANLN,APOC1,APOE,ARHGAP18,ARHGEF11,ARL2,ARPC5L,ARRB1,ARSB,AURKA,AURKB,BCL2,BCL2L1,BIRC5,BRCA1,BTK,BUB1,BUB1B,CAMK1,CAPG,CCNB1,CCNF,CD63,CDC20,CDC25C,CDC42EP1,CDC6,CDCA2,CDCA8,CDK1,CDK2,CDK2AP2,CDKL1,CDKN2A,CDKN2C,CEACAM1,CENPF,CFL1,CHEK1,CISH,COLQ,CORO1A,CORO1B,CTTNBP2,CUX2,DACT1,DIAPH3,DLGAP5,DMD,DMTN,DPP4,DPYSL2,DRAXIN,ECT2,EMILIN1,EPHA1,EPS8L1,ERCC1,ESPL1,EXOSC4,F…
GO:BP	spindle organization	GO:0007051	FALSE	6.17568e-10	9.20932	205	881	36	21031	ASPM,AUNIP,AURKA,AURKB,BIRC5,CCNB1,CCNB2,CDC20,CDCA8,DLGAP5,ESPL1,GPSM2,INCENP,KIF11,KIF23,KIF4A,KIFC1,MYBL2,NEK2,NEK6,NUF2,PLK1,PRC1,PSRC1,RACGAP1,SEPTIN1,SPAG5,SPC25,STIL,STMN1,TPX2,TTK,TUBB,TUBG1,TUBGCP4,WDR62
GO:BP	nucleosome organization	GO:0034728	FALSE	6.73151e-10	9.17189	135	881	29	21031	ASF1B,CHAF1B,H1-5,H2AX,H2BC10,H2BC11,H2BC13,H2BC14,H2BC17,H2BC3,H2BC6,H2BC7,H2BC9,H3C10,H3C11,H3C12,H3C13,H3C2,H3C3,H3C6,H3C7,H3C8,H4C12,H4C2,H4C8,H4C9,HMGB2,MCM2,NFE2
GO:BP	meiotic cell cycle process	GO:1903046	FALSE	9.85324e-10	9.00642	219	881	37	21031	ASPM,AURKA,BIRC5,BRIP1,CCNB2,CCNE1,CDC20,CDC25A,CDC25C,CENPX,EME1,ESPL1,FANCA,FBXO43,INCENP,KNL1,LIF,MND1,MSH5,NCAPD2,NPM2,NUF2,PKMYT1,PLK1,RAD51,RAD51AP1,RAD54L,RMI1,SEPTIN1,SGO1,SMC2,TESMIN,TOP2A,TRIP13,TTK,TUBG1,ZWINT
GO:BP	microtubule cytoskeleton organization	GO:0000226	FALSE	2.02334e-09	8.69393	659	881	70	21031	ARL2,ASPM,AUNIP,AURKA,AURKB,BIRC5,BRCA1,CCNB1,CCNB2,CCNF,CDC20,CDCA8,CDK1,CDK2,CDK2AP2,CENPA,CFL1,CHEK1,DIAPH3,DLGAP5,ESPL1,GAPDH,GPSM2,INCENP,JHY,KAT2B,KIF11,KIF18B,KIF20A,KIF23,KIF24,KIF2C,KIF4A,KIFC1,LRRC61,MAD2L1,MYBL2,NEFH,NEK2,NEK6,NUF2,NUSAP1,PCLAF,PKD2,PLK1,PLK4,PRC1,PSRC1,RACGAP1,SAPCD2,SEPTIN1,SGO1,SKA1,SKA3,SPAG5,SPC25,STIL,STMN1,TPX2,TRIM46,TTK,TTLL7,TUBA1B,TUBA1C,TUBB,TUBG1,TUBGCP4,W…
GO:BP	mitotic spindle organization	GO:0007052	FALSE	2.93462e-09	8.53245	133	881	28	21031	AURKA,AURKB,BIRC5,CCNB1,CDC20,CDCA8,DLGAP5,GPSM2,INCENP,KIF11,KIF23,KIF4A,KIFC1,MYBL2,NEK2,NEK6,NUF2,PLK1,PRC1,PSRC1,RACGAP1,SPC25,STIL,STMN1,TPX2,TTK,TUBG1,WDR62
GO:BP	chromosome localization	GO:0050000	FALSE	3.17183e-09	8.49869	124	881	27	21031	AURKB,BIRC5,CCNB1,CDCA5,CDCA8,CDT1,CENPF,DLGAP5,ECT2,INCENP,KAT2B,KIF14,KIF2C,KIFC1,KNL1,NEK2,NUF2,PSRC1,RACGAP1,SEPTIN1,SGO1,SKA1,SKA3,SPAG5,SPC24,SPC25,ZWINT
GO:BP	negative regulation of organelle organization	GO:0010639	FALSE	3.52956e-09	8.45228	361	881	48	21031	ACAA2,AURKB,BCL2L1,BIRC5,BRCA1,BUB1,BUB1B,CAPG,CCNB1,CCNF,CDC20,CDCA8,CENPF,CHEK1,CORO1A,CORO1B,DIAPH3,DMTN,ERCC1,ESPL1,FBXO43,HASPIN,INCENP,KAT2B,KIF24,KNL1,LIF,MAD2L1,MCM2,NUF2,PFN1,PIF1,PLK1,PPARG,SPC24,SPC25,SPTB,STMN1,STN1,TMSB10,TOP2A,TPX2,TRIP13,TSPO,TTK,TWF2,XRCC3,ZWINT
GO:BP	establishment of chromosome localization	GO:0051303	FALSE	4.06554e-09	8.39088	116	881	26	21031	AURKB,BIRC5,CCNB1,CDCA5,CDCA8,CDT1,CENPF,ECT2,INCENP,KAT2B,KIF14,KIF2C,KIFC1,KNL1,NEK2,NUF2,PSRC1,RACGAP1,SEPTIN1,SGO1,SKA1,SKA3,SPAG5,SPC24,SPC25,ZWINT
GO:BP	DNA replication initiation	GO:0006270	FALSE	1.88507e-08	7.72467	37	881	15	21031	CCNE1,CDC45,CDC6,CDK2,CDT1,GINS3,MCM10,MCM2,MCM3,MCM4,MCM5,ORC1,ORC6,POLA1,TICRR
GO:BP	cell cycle G1/S phase transition	GO:0044843	FALSE	1.92545e-08	7.71547	241	881	37	21031	ACTB,BCL2,CCNA2,CCND3,CCNE1,CDC25A,CDC6,CDK1,CDK2,CDK2AP2,CDK4,CDK6,CDKN2A,CDKN2B,CDKN2C,CDKN3,CTDSPL,CYP1A1,DACT1,E2F1,E2F3,E2F7,EIF4EBP1,FHL1,GFI1B,GTSE1,IQGAP3,KIF14,PKD2,PSME1,PSME2,PTPN6,RHOU,RRM2,STIL,TERT,TFDP1
GO:BP	cell cycle G2/M phase transition	GO:0044839	FALSE	2.20244e-08	7.6571	154	881	29	21031	ATAD5,AURKA,AURKB,AVEN,BRCA1,CALM3,CCNA2,CCNB1,CCNB2,CDC25A,CDC25C,CDC6,CDK1,CDK2,CDK4,CDK6,CDKN2A,CENPF,CHEK1,CLSPN,DTL,FHL1,FOXM1,KIF14,MELK,ORC1,PKMYT1,PLK1,TICRR
GO:BP	cell cycle DNA replication	GO:0044786	FALSE	4.05999e-08	7.39147	45	881	16	21031	ATAD5,CDC45,CDT1,DNA2,E2F7,E2F8,FEN1,GINS1,GINS3,MCM2,MCM3,MCM4,PCNA,POLA1,RAD51,TK1
GO:BP	G2/M transition of mitotic cell cycle	GO:0000086	FALSE	4.54478e-08	7.34249	138	881	27	21031	AURKA,AURKB,AVEN,BRCA1,CALM3,CCNA2,CCNB1,CDC25A,CDC25C,CDC6,CDK1,CDK2,CDK4,CDK6,CDKN2A,CENPF,CHEK1,CLSPN,DTL,FHL1,FOXM1,KIF14,MELK,ORC1,PKMYT1,PLK1,TICRR
GO:BP	meiotic nuclear division	GO:0140013	FALSE	1.1159e-07	6.95237	197	881	32	21031	ASPM,AURKA,BIRC5,BRIP1,CCNB2,CCNE1,CDC20,CENPX,EME1,ESPL1,FANCA,FBXO43,INCENP,KNL1,LIF,MND1,MSH5,NPM2,NUF2,PLK1,RAD51,RAD51AP1,RAD54L,RMI1,SEPTIN1,SGO1,SMC2,TESMIN,TOP2A,TRIP13,TTK,ZWINT
GO:BP	DNA recombination	GO:0006310	FALSE	1.52025e-07	6.81809	334	881	43	21031	ACTB,ATAD5,AUNIP,BRCA1,BRIP1,CD40LG,CDC45,CENPX,CGAS,CHEK1,EME1,ERCC1,EXO1,FEN1,GINS2,H1-5,H2AX,HMGB2,MAGEF1,MCM2,MCM3,MCM4,MCM5,MND1,MSH5,PIF1,POLQ,RAD51,RAD51AP1,RAD54L,RECQL4,RMI1,RMI2,SANBR,SWSAP1,TFPT,TNFSF13,TOP2A,TRIP13,UHRF1,XRCC2,XRCC3,ZMYND8
GO:BP	regulation of biological process	GO:0050789	FALSE	1.52344e-07	6.81717	12287	881	606	21031	ABCC4,ABHD17C,ABI3,ACAA2,ACOT11,ACTB,ADAM15,ADCY1,ADGRG5,ADM2,AGPAT2,AHRR,AIFM2,AKR1A1,ANKRD1,ANKRD34A,ANLN,ANXA4,ANXA6,APBA1,APOBEC3B,APOBEC3C,APOBEC3G,APOBEC3H,APOC1,APOE,AQP1,ARHGAP11A,ARHGAP18,ARHGAP19,ARHGEF11,ARHGEF12,ARHGEF39,ARL2,ARL6IP5,ARPC5L,ARRB1,ARSB,ARV1,ASB2,ASNS,ASPM,ATAD5,ATP6V0A1,ATP6V0E2,ATRNL1,AUNIP,AURKA,AURKB,AVEN,BATF3,BCL2,BCL2L1,BIRC5,BMPR1A,BRCA1,BRIP1,BTK,BUB1,BUB1B,BVE…
GO:BP	cytokinesis	GO:0000910	FALSE	1.74002e-07	6.75945	189	881	31	21031	ANLN,AURKA,AURKB,BCL2L1,BIRC5,CALM3,CDC6,CDCA8,CENPA,CEP55,CFL1,CIT,E2F7,E2F8,ECT2,ESPL1,GIPC1,INCENP,IQGAP3,KIF14,KIF20A,KIF23,KIF4A,NUSAP1,PDXP,PLK1,PRC1,RACGAP1,SEPTIN1,SEPTIN8,STMN1
GO:BP	regulation of cell cycle G2/M phase transition	GO:1902749	FALSE	1.76177e-07	6.75405	116	881	24	21031	ATAD5,AURKA,AURKB,AVEN,BRCA1,CCNB1,CDC25A,CDC25C,CDC6,CDK1,CDK2,CDK4,CDK6,CDKN2A,CENPF,CHEK1,CLSPN,DTL,FHL1,KIF14,ORC1,PKMYT1,PLK1,TICRR
GO:BP	cell population proliferation	GO:0008283	FALSE	2.97307e-07	6.5268	2006	881	143	21031	ACTB,APOE,AQP1,ASPM,ATAD5,BCL2,BCL2L1,BIRC5,BMPR1A,BRIP1,BTK,BYSL,CCNA2,CCNB1,CCND3,CCNE1,CCR2,CD40LG,CDC25A,CDC25C,CDC6,CDCA7,CDCA7L,CDK1,CDK2,CDK4,CDK6,CDKN2A,CDKN2B,CDKN2C,CDKN3,CEACAM1,CHEK1,CKS1B,CLC,CORO1A,CSF1,CTSH,DHCR24,DHRS2,DLL4,DMD,DPP4,E2F1,E2F3,E2F7,E2F8,EGLN3,EMILIN1,ENG,EPHA1,ERBB3,ERCC1,FANCA,FBXO2,FBXW8,FKBP1B,FN1,FOXM1,GINS1,GJB6,GSTP1,HAVCR2,HBEGF,HELLS,HMGB2,HOXB4,HPSE,IGF2,I…
GO:BP	cytoskeleton organization	GO:0007010	FALSE	3.0235e-07	6.51949	1512	881	116	21031	ABI3,ACTB,ANKRD1,ANLN,APOE,AQP1,ARHGAP18,ARHGEF11,ARL2,ARPC5L,ARRB1,ASB2,ASPM,AUNIP,AURKA,AURKB,BCL2,BIRC5,BRCA1,CAPG,CAVIN3,CCNB1,CCNB2,CCNF,CDC20,CDC42EP1,CDCA8,CDK1,CDK2,CDK2AP2,CENPA,CFL1,CHEK1,CORO1A,CORO1B,DIAPH3,DLGAP5,DMD,DMTN,DPYSL2,ECT2,EPHA1,ESPL1,FAM83H,GAPDH,GPSM2,INCENP,INF2,IQGAP3,JHY,KAT2B,KIF11,KIF18B,KIF20A,KIF23,KIF24,KIF2C,KIF4A,KIFC1,KRT7,LRRC61,MAD2L1,MICAL2,MYBL2,NEFH,NEK2,…
GO:BP	regulation of cellular process	GO:0050794	FALSE	3.9077e-07	6.40808	11738	881	582	21031	ABHD17C,ABI3,ACAA2,ACOT11,ACTB,ADAM15,ADCY1,ADGRG5,ADM2,AGPAT2,AHRR,AIFM2,AKR1A1,ANKRD1,ANKRD34A,ANLN,ANXA4,ANXA6,APBA1,APOBEC3B,APOBEC3C,APOBEC3G,APOBEC3H,APOC1,APOE,AQP1,ARHGAP11A,ARHGAP18,ARHGAP19,ARHGEF11,ARHGEF12,ARHGEF39,ARL2,ARL6IP5,ARPC5L,ARRB1,ARSB,ARV1,ASB2,ASNS,ASPM,ATAD5,ATP6V0A1,ATP6V0E2,ATRNL1,AUNIP,AURKA,AURKB,AVEN,BATF3,BCL2,BCL2L1,BIRC5,BMPR1A,BRCA1,BRIP1,BTK,BUB1,BUB1B,BVES,BYSL…
GO:BP	phosphorylation	GO:0016310	FALSE	5.0881e-07	6.29344	1579	881	119	21031	ACTB,ADM2,APOE,ARRB1,AURKA,AURKB,BCL2,BIRC5,BMPR1A,BTK,BUB1,BUB1B,CALM3,CAMK1,CCND3,CCNE1,CDC25A,CDC25C,CDC6,CDCA8,CDK1,CDK2,CDK2AP2,CDK4,CDK6,CDKL1,CDKN2A,CDKN2B,CDKN2C,CDKN3,CEACAM1,CHEK1,CIITA,CIT,CKS1B,CLSPN,CSF1,CTDSPL,DBNDD2,DGKH,DMD,DMTN,DTYMK,DUSP6,DUSP7,ECT2,EIF2AK4,ENG,EPHA1,EPS8L1,ERBB3,FLOT1,FN1,GRK3,GSTP1,HASPIN,HBEGF,HCST,IGF2,IL13,IL23R,IL9,INCENP,IQGAP3,ITGB2,KHK,KIF14,LCP2,LIF,LR…
GO:BP	regulation of G2/M transition of mitotic cell cycle	GO:0010389	FALSE	5.68918e-07	6.24495	103	881	22	21031	AURKA,AURKB,AVEN,BRCA1,CCNB1,CDC25A,CDC25C,CDC6,CDK1,CDK2,CDK4,CDK6,CDKN2A,CENPF,CHEK1,CLSPN,DTL,FHL1,KIF14,ORC1,PLK1,TICRR
GO:BP	double-strand break repair	GO:0006302	FALSE	6.02398e-07	6.22012	309	881	40	21031	ACTB,AUNIP,BRCA1,BRIP1,CDC45,CDCA5,CGAS,CHEK1,DCLRE1B,DNA2,EME1,ERCC1,ESCO2,FEN1,FOXM1,GINS2,H2AX,HMGB2,MAGEF1,MCM2,MCM3,MCM4,MCM5,OTUB2,PLK1,POLA1,POLQ,PPP5C,RAD51,RAD51AP1,RAD54L,RECQL4,RMI1,RMI2,SWSAP1,TRIP13,UHRF1,XRCC2,XRCC3,ZMYND8
GO:BP	spindle assembly	GO:0051225	FALSE	6.23495e-07	6.20517	133	881	25	21031	ASPM,AURKA,AURKB,BIRC5,CCNB2,CDC20,CDCA8,GPSM2,INCENP,KIF11,KIF23,KIF4A,KIFC1,MYBL2,NEK2,NEK6,PLK1,PRC1,RACGAP1,SEPTIN1,SPAG5,STIL,TPX2,TUBB,TUBGCP4
GO:BP	biological regulation	GO:0065007	FALSE	8.20889e-07	6.08572	12680	881	618	21031	ABCC4,ABHD17C,ABI3,ACAA2,ACOT11,ACTB,ADAM15,ADCY1,ADGRG5,ADM2,AGPAT2,AHRR,AIFM2,AKR1A1,ANKRD1,ANKRD34A,ANLN,ANXA4,ANXA6,APBA1,APOBEC3B,APOBEC3C,APOBEC3G,APOBEC3H,APOC1,APOE,AQP1,ARHGAP11A,ARHGAP18,ARHGAP19,ARHGEF11,ARHGEF12,ARHGEF39,ARL2,ARL6IP5,ARPC5L,ARRB1,ARSB,ARV1,ASB2,ASNS,ASPM,ATAD5,ATP6V0A1,ATP6V0E2,ATP8B2,ATP8B3,ATRNL1,AUNIP,AURKA,AURKB,AVEN,BATF3,BCAT2,BCL2,BCL2L1,BIRC5,BMPR1A,BRCA1,BRIP…
GO:BP	positive regulation of chromosome segregation	GO:0051984	FALSE	1.10977e-06	5.95477	28	881	12	21031	AURKB,BIRC5,CCNB1,CDC6,CDCA8,CDK1,INCENP,KAT2B,NCAPD2,NCAPG,NCAPG2,SMC2
GO:BP	nuclear DNA replication	GO:0033260	FALSE	1.4186e-06	5.84814	41	881	14	21031	ATAD5,CDC45,CDT1,DNA2,FEN1,GINS1,GINS3,MCM2,MCM3,MCM4,PCNA,POLA1,RAD51,TK1
GO:BP	organonitrogen compound metabolic process	GO:1901564	TRUE	1.53322e-06	5.8144	5986	881	333	21031	A4GALT,ABCB6,ABHD17C,ACAT1,ACOT11,ACOT7,ACSS2,ACTB,ADAM15,ADAMTS4,ADCY1,ADM2,AGMAT,AKR1A1,ALDOC,APOBEC3B,APOBEC3C,APOBEC3G,APOBEC3H,APOC1,APOE,APOL4,AQP1,ARL2,ARL6IP5,ARRB1,ARV1,ASB2,ASNS,ASPHD2,ASRGL1,ATP5MC1,AURKA,AURKB,B3GALNT1,B3GNT9,B4GALNT1,B4GALT2,B4GAT1,BCAT2,BCL2,BIRC5,BLVRB,BMPR1A,BRCA1,BTK,BUB1,C1RL,C8ORF88,CALM3,CAMK1,CAPN12,CBFB,CBS,CCNA2,CCND3,CCNE1,CCNF,CDC20,CDC25A,CDC25C,CDC6,CDC…
GO:BP	spindle elongation	GO:0051231	FALSE	1.58062e-06	5.80117	14	881	9	21031	AURKB,BIRC5,CDCA8,INCENP,KIF11,KIF23,KIF4A,PRC1,RACGAP1
GO:BP	regulation of cytokinesis	GO:0032465	FALSE	2.68635e-06	5.57084	92	881	20	21031	AURKA,AURKB,BCL2L1,BIRC5,CALM3,CDC6,CDCA8,CIT,E2F7,E2F8,ECT2,GIPC1,INCENP,KIF14,KIF20A,KIF23,PDXP,PLK1,PRC1,RACGAP1
GO:BP	positive regulation of chromosome separation	GO:1905820	FALSE	2.91976e-06	5.53465	30	881	12	21031	AURKB,BIRC5,CDC20,CDCA8,DLGAP5,ESPL1,INCENP,NCAPD2,NCAPG,NCAPG2,SMC2,UBE2C
GO:BP	mitotic spindle midzone assembly	GO:0051256	FALSE	3.38928e-06	5.46989	11	881	8	21031	AURKB,BIRC5,CDCA8,INCENP,KIF23,KIF4A,PRC1,RACGAP1
GO:BP	regulation of cell population proliferation	GO:0042127	FALSE	6.21291e-06	5.20671	1683	881	121	21031	ACTB,APOE,AQP1,ASPM,ATAD5,BCL2,BCL2L1,BIRC5,BMPR1A,BRIP1,BTK,CCNA2,CCNB1,CCND3,CCNE1,CCR2,CD40LG,CDC6,CDCA7,CDCA7L,CDK1,CDK2,CDK4,CDK6,CDKN2A,CDKN2B,CDKN2C,CDKN3,CEACAM1,CHEK1,CLC,CORO1A,CSF1,CTSH,DHCR24,DHRS2,DLL4,DMD,DPP4,E2F1,E2F3,E2F7,EGLN3,EMILIN1,ENG,EPHA1,ERBB3,FANCA,FBXO2,FN1,FOXM1,GJB6,GSTP1,HAVCR2,HBEGF,HMGB2,HPSE,IGF2,IL12RB1,IL13,IL23R,IL26,IL2RA,IL9,IQGAP3,KAT2B,KIF14,LIF,LRP5,LTA,MA…
GO:BP	positive regulation of biological process	GO:0048518	FALSE	8.66396e-06	5.06228	6250	881	341	21031	ABHD17C,ABI3,ACTB,ADCY1,ADM2,AGPAT2,AIFM2,ANKRD1,ANLN,APOE,AQP1,ARHGEF11,ARHGEF39,ARL2,ARL6IP5,ARRB1,ARSB,ASNS,ASPM,ATAD5,AURKA,AURKB,BCL2,BCL2L1,BIRC5,BMPR1A,BRCA1,BTK,BUB1,BVES,C1RL,C5AR2,CALHM2,CALM3,CAMK1,CAVIN3,CBFB,CBR1,CCL17,CCNA2,CCNB1,CCND3,CCNE1,CCR1,CCR2,CD244,CD3G,CD40LG,CD63,CD79B,CD99L2,CDC20,CDC25A,CDC25C,CDC42EP1,CDC6,CDCA2,CDCA5,CDCA7L,CDCA8,CDK1,CDK2,CDK4,CDK6,CDKN2A,CDKN2B,CDT1…
GO:BP	protein phosphorylation	GO:0006468	FALSE	8.84396e-06	5.05335	1346	881	102	21031	ACTB,ADM2,APOE,ARRB1,AURKA,AURKB,BCL2,BIRC5,BMPR1A,BTK,BUB1,CALM3,CAMK1,CCND3,CCNE1,CDC25A,CDC25C,CDC6,CDCA8,CDK1,CDK2,CDK4,CDK6,CDKL1,CDKN2A,CDKN2B,CDKN2C,CDKN3,CEACAM1,CHEK1,CIT,CLSPN,CSF1,CTDSPL,DBNDD2,DMD,DMTN,DUSP6,DUSP7,ECT2,EIF2AK4,ENG,EPHA1,ERBB3,FLOT1,FN1,GRK3,GSTP1,HASPIN,HBEGF,HCST,IGF2,IL13,IL23R,IL9,INCENP,IQGAP3,ITGB2,KIF14,LCP2,LIF,LRP4,LRP5,LRP8,MAPKAPK3,MATK,MELK,MMD,MYDGF,MYLK2,…
GO:BP	DNA unwinding involved in DNA replication	GO:0006268	FALSE	9.16295e-06	5.03796	21	881	10	21031	CDC45,GINS1,GINS2,GINS3,MCM2,MCM3,MCM4,MCM5,RAD51,RECQL4
GO:BP	mitotic spindle elongation	GO:0000022	FALSE	9.79303e-06	5.00908	12	881	8	21031	AURKB,BIRC5,CDCA8,INCENP,KIF23,KIF4A,PRC1,RACGAP1
GO:BP	mitotic cytokinesis	GO:0000281	FALSE	1.1778e-05	4.92893	90	881	19	21031	ANLN,AURKB,BIRC5,CDCA8,CENPA,CEP55,CFL1,CIT,ECT2,ESPL1,INCENP,IQGAP3,KIF20A,KIF23,KIF4A,NUSAP1,PLK1,RACGAP1,STMN1
GO:BP	regulation of attachment of spindle microtubules to kinetochore	GO:0051988	FALSE	1.6168e-05	4.79134	22	881	10	21031	AURKB,BIRC5,CCNB1,CDCA8,ECT2,INCENP,KAT2B,NEK2,RACGAP1,SPAG5
GO:BP	mitotic DNA replication	GO:1902969	FALSE	1.71272e-05	4.76631	17	881	9	21031	CDC45,GINS1,GINS3,MCM2,MCM3,MCM4,POLA1,RAD51,TK1
GO:BP	cell communication	GO:0007154	FALSE	1.90257e-05	4.72066	6537	881	352	21031	ABCC4,ACAA2,ACOT11,ADAM15,ADCY1,ADGRG5,ADM2,AGPAT2,ANKRD1,ANXA4,ANXA6,APBA1,APOE,AQP1,ARHGAP11A,ARHGAP18,ARHGAP19,ARHGEF11,ARHGEF12,ARL6IP5,ARRB1,ASB2,ASNS,ASPM,ATAD5,ATRNL1,AURKA,AURKB,BCL2,BCL2L1,BIRC5,BMPR1A,BRCA1,BRIP1,BTK,BUB1,BUB1B,C5AR2,CACNA1A,CALM3,CAMK1,CARHSP1,CAVIN3,CBS,CCL17,CCNA2,CCNB1,CCND3,CCNE1,CCR1,CCR2,CCR5,CD244,CD3G,CD40LG,CD63,CD79B,CDC20,CDC42EP1,CDC45,CDC6,CDCA8,CDK1,CDK2,…
GO:BP	telomere organization	GO:0032200	FALSE	1.9422e-05	4.71171	191	881	28	21031	AURKB,CCNE1,DCLRE1B,DNA2,ERCC1,EXO1,FEN1,H3C10,H3C11,H3C12,H3C2,H3C3,H3C6,H3C7,H3C8,H4C12,H4C2,H4C8,H4C9,NEK2,PCNA,PIF1,RAD51,RECQL4,STN1,TERT,TFPT,XRCC3
GO:BP	signaling	GO:0023052	FALSE	2.85704e-05	4.54408	6447	881	347	21031	ABCC4,ACAA2,ACOT11,ADAM15,ADCY1,ADGRG5,ADM2,AGPAT2,ANKRD1,ANXA4,ANXA6,APBA1,APOE,AQP1,ARHGAP11A,ARHGAP18,ARHGAP19,ARHGEF11,ARHGEF12,ARL6IP5,ARRB1,ASB2,ASPM,ATAD5,ATRNL1,AURKA,AURKB,BCL2,BCL2L1,BIRC5,BMPR1A,BRCA1,BRIP1,BTK,BUB1,BUB1B,BVES,C5AR2,CACNA1A,CALM3,CAMK1,CARHSP1,CAVIN3,CBS,CCL17,CCNA2,CCNB1,CCND3,CCNE1,CCR1,CCR2,CCR5,CD244,CD3G,CD40LG,CD63,CD79B,CDC20,CDC42EP1,CDC45,CDC6,CDCA8,CDK1,CDK2,…
GO:BP	positive regulation of cellular process	GO:0048522	FALSE	2.99712e-05	4.5233	5717	881	314	21031	ABHD17C,ABI3,ACTB,ADCY1,ADM2,AGPAT2,AIFM2,ANKRD1,ANLN,APOE,AQP1,ARHGEF11,ARHGEF39,ARL2,ARL6IP5,ARRB1,ARSB,ASNS,ASPM,ATAD5,AURKA,AURKB,BCL2,BCL2L1,BIRC5,BMPR1A,BRCA1,BTK,BUB1,CALHM2,CALM3,CAMK1,CAVIN3,CBFB,CBR1,CCL17,CCNA2,CCNB1,CCND3,CCNE1,CCR1,CCR2,CD244,CD40LG,CD63,CD99L2,CDC20,CDC25A,CDC25C,CDC42EP1,CDC6,CDCA2,CDCA5,CDCA7L,CDCA8,CDK1,CDK2,CDK4,CDK6,CDKN2A,CDKN2B,CDT1,CEACAM1,CGAS,CHEK1,CIDEB,C…
GO:BP	serine family amino acid biosynthetic process	GO:0009070	TRUE	3.29793e-05	4.48176	18	881	9	21031	CBS,DHFR,GGT1,MTHFD1,PHGDH,PSAT1,PSPH,SHMT1,SHMT2
GO:BP	DNA geometric change	GO:0032392	FALSE	3.45054e-05	4.46211	86	881	18	21031	BRIP1,CDC45,DNA2,DSCC1,GINS1,GINS2,GINS3,HMGB2,MCM2,MCM3,MCM4,MCM5,PIF1,POLQ,RAD51,RECQL4,RFC4,TOP2A
GO:BP	regulation of G1/S transition of mitotic cell cycle	GO:2000045	FALSE	3.77629e-05	4.42294	161	881	25	21031	ACTB,BCL2,CDC6,CDK2,CDK2AP2,CDKN2A,CDKN2B,CDKN2C,CTDSPL,CYP1A1,DACT1,E2F1,E2F7,FHL1,GFI1B,GTSE1,KIF14,PKD2,PSME1,PSME2,PTPN6,RRM2,STIL,TERT,TFDP1
GO:BP	regulation of cell division	GO:0051302	FALSE	3.95033e-05	4.40337	185	881	27	21031	ASPM,AURKA,AURKB,BCL2L1,BIRC5,CALM3,CDC6,CDCA8,CDK2AP2,CIT,E2F7,E2F8,ECT2,GIPC1,IGF2,INCENP,KAT2B,KIF14,KIF18B,KIF20A,KIF23,OSM,PDXP,PLK1,PRC1,RACGAP1,THBS4
GO:BP	attachment of mitotic spindle microtubules to kinetochore	GO:0051315	FALSE	4.54254e-05	4.3427	24	881	10	21031	AURKB,BIRC5,CDCA8,CDT1,INCENP,KAT2B,KIF2C,NUF2,SKA1,SKA3
GO:BP	meiosis I cell cycle process	GO:0061982	FALSE	4.77894e-05	4.32067	140	881	23	21031	AURKA,BIRC5,BRIP1,CCNB2,CCNE1,CDC20,CDC25A,CDC25C,CENPX,EME1,ESPL1,KNL1,MND1,MSH5,PKMYT1,PLK1,RAD51,RAD51AP1,RAD54L,RMI1,TOP2A,TRIP13,ZWINT
GO:BP	DNA integrity checkpoint signaling	GO:0031570	FALSE	4.77894e-05	4.32067	140	881	23	21031	BRCA1,BRIP1,CDC45,CDC6,CDK1,CDK2,CDT1,CHEK1,CLSPN,DNA2,DTL,E2F1,E2F7,EIF2AK4,EME1,FBXO6,GTSE1,H2AX,ORC1,PLK1,RAD51,TICRR,WDR76
GO:BP	chromatin remodeling	GO:0006338	FALSE	4.80453e-05	4.31835	664	881	60	21031	ACTB,ASF1B,AURKA,BRCA1,BUB1,CDK1,CDK2,CENPA,CENPI,CENPN,CENPW,CHAF1B,CHEK1,COPRS,EPOP,ERCC6L,H1-5,H2AX,H2BC10,H2BC11,H2BC13,H2BC14,H2BC17,H2BC3,H2BC6,H2BC7,H2BC9,H3C10,H3C11,H3C12,H3C13,H3C2,H3C3,H3C6,H3C7,H3C8,H4C12,H4C2,H4C8,H4C9,HASPIN,HELLS,HJURP,HMGB2,IGF2,IRF4,KAT2B,MCM2,NFE2,NIBAN2,NPM2,OIP5,RAD54L,RPS6KA5,SUV39H2,TFPT,TGM2,UHRF1,USP49,ZFP57
GO:BP	cytoskeleton-dependent cytokinesis	GO:0061640	FALSE	5.41619e-05	4.26631	119	881	21	21031	ANLN,AURKB,BIRC5,CDCA8,CENPA,CEP55,CFL1,CIT,ECT2,ESPL1,INCENP,IQGAP3,KIF20A,KIF23,KIF4A,NUSAP1,PLK1,RACGAP1,SEPTIN1,SEPTIN8,STMN1
GO:BP	spindle midzone assembly	GO:0051255	FALSE	5.51144e-05	4.25873	14	881	8	21031	AURKB,BIRC5,CDCA8,INCENP,KIF23,KIF4A,PRC1,RACGAP1
GO:BP	mitotic metaphase chromosome alignment	GO:0007080	FALSE	5.53874e-05	4.25659	61	881	15	21031	AURKB,BIRC5,CCNB1,CDCA5,CDCA8,CDT1,INCENP,KAT2B,KIF14,KIF2C,KIFC1,NUF2,PSRC1,SKA1,SKA3
GO:BP	double-strand break repair via homologous recombination	GO:0000724	FALSE	5.63454e-05	4.24914	176	881	26	21031	ACTB,AUNIP,BRCA1,CDC45,CGAS,CHEK1,FEN1,GINS2,H2AX,MAGEF1,MCM2,MCM3,MCM4,MCM5,POLQ,RAD51,RAD51AP1,RAD54L,RECQL4,RMI1,RMI2,SWSAP1,UHRF1,XRCC2,XRCC3,ZMYND8
GO:BP	microtubule-based process	GO:0007017	FALSE	6.18787e-05	4.20846	953	881	77	21031	APBA1,ARL2,ASPM,AUNIP,AURKA,AURKB,BIRC5,BRCA1,CCNB1,CCNB2,CCNF,CDC20,CDCA8,CDK1,CDK2,CDK2AP2,CENPA,CFL1,CHEK1,DIAPH3,DLGAP5,DYNC2I2,ESPL1,GAPDH,GPSM2,GTSE1,INCENP,JHY,KAT2B,KIF11,KIF14,KIF15,KIF18B,KIF20A,KIF23,KIF24,KIF2C,KIF4A,KIFC1,LRRC61,MAD2L1,MYBL2,NEFH,NEK2,NEK6,NUF2,NUSAP1,PCLAF,PKD2,PLK1,PLK4,PRC1,PSRC1,RACGAP1,ROPN1L,SAPCD2,SEPTIN1,SGO1,SKA1,SKA3,SORD,SPAG5,SPC25,STIL,STMN1,TPX2,TRIM46,…
GO:BP	negative regulation of cellular component organization	GO:0051129	FALSE	6.68339e-05	4.175	719	881	63	21031	ABI3,ACAA2,APOC1,APOE,AURKB,BCL2L1,BIRC5,BRCA1,BUB1,BUB1B,CAPG,CCNB1,CCNF,CDC20,CDCA8,CENPF,CHEK1,CORO1A,CORO1B,DACT1,DIAPH3,DMTN,DPP4,DRAXIN,EMILIN1,ERCC1,ESPL1,FBXO43,HASPIN,INCENP,KAT2B,KIF14,KIF24,KNL1,KREMEN1,LIF,LRP4,MAD2L1,MCM2,MTMR2,NLRC3,NUF2,PFN1,PIF1,PLK1,PPARG,PTPN9,RTN4R,SPC24,SPC25,SPTB,STMN1,STN1,TMSB10,TOP2A,TPX2,TRIM46,TRIP13,TSPO,TTK,TWF2,XRCC3,ZWINT
GO:BP	DNA duplex unwinding	GO:0032508	FALSE	6.84196e-05	4.16482	80	881	17	21031	BRIP1,CDC45,DNA2,DSCC1,GINS1,GINS2,GINS3,MCM2,MCM3,MCM4,MCM5,PIF1,POLQ,RAD51,RECQL4,RFC4,TOP2A
GO:BP	small molecule metabolic process	GO:0044281	TRUE	7.21653e-05	4.14167	1813	881	124	21031	ACAA2,ACAT1,ACOT11,ACOT7,ACSS2,ADCY1,AGMAT,AIFM2,AKR1A1,ALDH1B1,ALDOC,APOBEC3B,APOBEC3C,APOBEC3G,APOBEC3H,APOC1,APOE,ARL2,ARV1,ASNS,ASRGL1,ATP5MC1,BCAT2,BRCA1,CBR1,CBS,CD244,CEACAM1,CLYBL,CYP1A1,CYP4F22,DCTPP1,DHCR24,DHFR,DTYMK,EBP,EGLN3,ELOVL6,ENTPD1,ETFA,FABP5,FADS1,FADS2,FAH,FAR2,FDPS,FDXR,FUCA2,FUT7,GALM,GAPDH,GARS1,GCAT,GGH,GGT1,GLO1,GNPDA1,GPAT2,GPT2,GSTP1,HPDL,HSD17B8,HSD3B7,IDH2,IGF2,IMPA…
GO:BP	apoptotic process	GO:0006915	TRUE	8.29539e-05	4.08116	1913	881	129	21031	ACAA2,ACTB,AIFM2,AKR1A1,ANKRD1,ANXA4,ANXA6,APOE,AQP1,ARL6IP5,ASNS,ATAD5,AURKA,AURKB,AVEN,BCL2,BCL2L1,BIRC5,BRCA1,BTK,BUB1,BUB1B,CALHM2,CBS,CCR5,CD3G,CD40LG,CDCA7,CDK1,CDKN2A,CFL1,CHAC1,CHEK1,CIDEB,CIT,CLC,CORO1A,CTSC,CTSH,CTSL,DHRS2,DRAXIN,DUSP6,E2F1,E2F2,E2F3,ECT2,EDA2R,EGLN3,EMILIN1,ERBB3,ESPL1,GAPDH,GLO1,GSTP1,GZMA,GZMB,GZMH,HELLS,HIC1,HINT2,HMGB2,IFI27L1,IFI27L2,IL13,IL17A,IL2RA,IRF5,ITGB2,KI…
GO:BP	regulation of response to stimulus	GO:0048583	FALSE	9.06449e-05	4.04266	3939	881	229	21031	ACAA2,ACTB,AGPAT2,AIFM2,ANKRD1,APOBEC3G,APOE,ARHGAP11A,ARHGAP18,ARHGAP19,ARHGEF11,ARHGEF12,ARL6IP5,ARRB1,ASPM,ATAD5,AUNIP,AURKA,AURKB,BCL2,BCL2L1,BIRC5,BMPR1A,BRCA1,BTK,C1RL,C5AR2,CALM3,CAVIN3,CBS,CCL17,CCNB1,CCR1,CCR2,CD3G,CD63,CD79B,CDCA8,CDKN2A,CDKN2B,CEACAM1,CFH,CGAS,CHAC1,CHEK1,CISH,CIT,CLC,CORO1B,CSF1,CTSC,CTSH,CTSL,CUX2,DACT1,DEPDC1B,DHFR,DLL4,DMD,DMTN,DOCK3,DPP4,DRAXIN,DUSP6,DUSP7,ECT2,ED…
GO:BP	positive regulation of cell population proliferation	GO:0008284	FALSE	9.1882e-05	4.03677	962	881	77	21031	ACTB,AQP1,ASPM,ATAD5,BCL2,BCL2L1,BIRC5,BMPR1A,BTK,CCNA2,CCNB1,CCNE1,CCR2,CD40LG,CDC6,CDCA7L,CDK1,CDK2,CDK4,CDK6,CORO1A,CSF1,CTSH,DLL4,DMD,DPP4,E2F1,E2F3,EPHA1,ERBB3,FN1,FOXM1,HAVCR2,HBEGF,HMGB2,HPSE,IGF2,IL12RB1,IL13,IL23R,IL2RA,IL9,IQGAP3,KIF14,LIF,LRP5,LTA,MATK,MYDGF,MZB1,NME1,NME2,OSM,PDGFRB,PRC1,PTPN6,PYCARD,S100A6,SAPCD2,SASH3,SHC4,SHMT2,SIRPG,SMPD3,STX3,TERT,TGFBR1,THBS4,TMIGD2,TNFRSF11A,TN…
GO:BP	regulation of DNA replication	GO:0006275	FALSE	9.87464e-05	4.00548	123	881	21	21031	ATAD5,CCNA2,CDC6,CDK1,CDK2,CDT1,DNA2,DSCC1,E2F7,E2F8,ESCO2,MCM2,MCM3,MCM4,MCM5,NPM2,PCNA,RFC4,STN1,TFPT,TICRR
GO:BP	recombinational repair	GO:0000725	FALSE	0.000101206	3.99479	181	881	26	21031	ACTB,AUNIP,BRCA1,CDC45,CGAS,CHEK1,FEN1,GINS2,H2AX,MAGEF1,MCM2,MCM3,MCM4,MCM5,POLQ,RAD51,RAD51AP1,RAD54L,RECQL4,RMI1,RMI2,SWSAP1,UHRF1,XRCC2,XRCC3,ZMYND8
GO:BP	meiotic cell cycle phase transition	GO:0044771	FALSE	0.000113755	3.94403	15	881	8	21031	CCNB2,CDC20,CDC25A,CDC25C,KNL1,PKMYT1,TTK,ZWINT
GO:BP	anatomical structure development	GO:0048856	FALSE	0.000114323	3.94187	5899	881	319	21031	ABCB6,ABI3,ACAT1,ACTB,ADAM15,ADAMTS4,ADCY1,ADM2,AGPAT2,ALDOC,ANKRD1,ANLN,ANXA4,ANXA6,APBA1,APOE,AQP1,ARHGAP18,ARMC6,ARSB,ASB2,ASF1B,ASPM,ATAD5,AURKA,AURKB,B4GALNT1,B4GALT2,B4GAT1,BATF3,BCL2,BCL2L1,BMPR1A,BRCA1,BRIP1,BTK,BVES,BYSL,CALM3,CAMK1,CAPG,CBFB,CBR1,CBS,CCNA2,CCNB1,CCNB2,CCNF,CCR1,CCR2,CD3G,CD40LG,CD79B,CDC20,CDC42EP1,CDK1,CDK6,CDKN2A,CDKN2B,CDKN2C,CEACAM1,CENPF,CENPU,CEP55,CFL1,CHAC1,CHEK…
GO:BP	immune system process	GO:0002376	TRUE	0.000125923	3.8999	2776	881	172	21031	ACTB,ADAM15,APOBEC3B,APOBEC3C,APOBEC3G,APOBEC3H,APOE,ASB2,ATAD5,AURKB,BATF3,BCL2,BMPR1A,BTK,C1RL,C5AR2,CBFB,CCL17,CCNB2,CCND3,CCR1,CCR2,CCR5,CD244,CD3G,CD40LG,CD79B,CD99L2,CDK6,CDKN2A,CDKN2B,CEACAM1,CFH,CGAS,CHIT1,CIITA,CLC,CORO1A,CSF1,CTSC,CTSH,CTSL,CTSW,CXCR6,DHRS2,DIAPH3,DLL4,DMTN,DPP4,EIF2AK4,EMILIN1,EPX,ERAP2,ERCC1,EXO1,FANCA,FANCC,FKBP1B,FLOT1,FN1,FUT7,GAPDH,GCNT1,GFI1B,GGT1,GPR68,GZMA,GZMB…
GO:BP	protein localization to chromosome, centromeric region	GO:0071459	TRUE	0.00012804	3.89266	40	881	12	21031	AURKB,BUB1B,CDK1,CENPA,H2BC11,H4C12,H4C2,H4C8,H4C9,HASPIN,KNL1,TTK
GO:BP	DNA conformation change	GO:0071103	FALSE	0.000148581	3.82804	94	881	18	21031	BRIP1,CDC45,DNA2,DSCC1,GINS1,GINS2,GINS3,HMGB2,MCM2,MCM3,MCM4,MCM5,PIF1,POLQ,RAD51,RECQL4,RFC4,TOP2A
GO:BP	non-membrane-bounded organelle assembly	GO:0140694	FALSE	0.000219933	3.65771	409	881	42	21031	ANKRD1,ANLN,ASB2,ASPM,AURKA,AURKB,BIN2,BIRC5,BRCA1,CCNB2,CDC20,CDCA8,CDK2,CENPA,CENPF,CENPW,CENPX,DIAPH3,DLGAP5,GPSM2,INCENP,KAT2B,KIF11,KIF23,KIF4A,KIFC1,MYBL2,NEK2,NEK6,PDGFRB,PLK1,PLK4,PRC1,RACGAP1,SEPTIN1,SPAG5,SQLE,STIL,TPX2,TUBB,TUBGCP4,WDR62
GO:BP	signal transduction	GO:0007165	FALSE	0.000225634	3.64659	5959	881	320	21031	ACAA2,ACOT11,ADAM15,ADCY1,ADGRG5,ADM2,AGPAT2,ANKRD1,ANXA4,ANXA6,APOE,AQP1,ARHGAP11A,ARHGAP18,ARHGAP19,ARHGEF11,ARHGEF12,ARL6IP5,ARRB1,ASB2,ASPM,ATAD5,ATRNL1,AURKA,AURKB,BCL2,BCL2L1,BIRC5,BMPR1A,BRCA1,BRIP1,BTK,BUB1,BUB1B,C5AR2,CALM3,CAMK1,CARHSP1,CAVIN3,CBS,CCL17,CCNA2,CCNB1,CCND3,CCNE1,CCR1,CCR2,CCR5,CD244,CD3G,CD40LG,CD63,CD79B,CDC20,CDC42EP1,CDC45,CDC6,CDCA8,CDK1,CDK2,CDK4,CDK6,CDKN2A,CDKN2B,C…
GO:BP	centromere complex assembly	GO:0034508	FALSE	0.000260863	3.58359	28	881	10	21031	CENPA,CENPF,CENPI,CENPN,CENPO,CENPW,CENPX,DLGAP5,HJURP,OIP5
GO:BP	carboxylic acid biosynthetic process	GO:0046394	FALSE	0.000263953	3.57847	324	881	36	21031	ACOT7,ACSS2,AKR1A1,APOC1,ASNS,BCAT2,BRCA1,CBR1,CBS,CEACAM1,CYP1A1,DHFR,ELOVL6,FABP5,FADS1,FADS2,GGT1,GSTP1,HSD17B8,HSD3B7,KAT2B,LPGAT1,MTHFD1,MTHFD1L,NANP,OLAH,PHGDH,PSAT1,PSPH,PYCARD,PYCR1,SCD,SHMT1,SHMT2,TBXAS1,TRIB3
GO:BP	protein modification process	GO:0036211	FALSE	0.000267481	3.57271	3031	881	183	21031	A4GALT,ABHD17C,ACTB,ADM2,APOE,ARRB1,ASB2,ASPHD2,AURKA,AURKB,B3GALNT1,B3GNT9,B4GALT2,B4GAT1,BCL2,BIRC5,BMPR1A,BRCA1,BTK,BUB1,CALM3,CAMK1,CBFB,CCNA2,CCND3,CCNE1,CCNF,CDC20,CDC25A,CDC25C,CDC6,CDCA2,CDCA3,CDCA8,CDK1,CDK2,CDK4,CDK6,CDKL1,CDKN2A,CDKN2B,CDKN2C,CDKN3,CEACAM1,CENPX,CHEK1,CISH,CIT,CLSPN,CSF1,CTDSPL,DBNDD2,DMD,DMTN,DSCC1,DTL,DUSP23,DUSP6,DUSP7,ECT2,EGLN3,EIF2AK4,ENG,EPHA1,ERBB3,ESCO2,FANCA,…
GO:BP	regulation of spindle checkpoint	GO:0090231	FALSE	0.000289941	3.53769	22	881	9	21031	AURKB,BIRC5,CCNB1,CDCA8,INCENP,KNL1,MAD2L1,XRCC3,ZWINT
GO:BP	regulation of DNA metabolic process	GO:0051052	FALSE	0.000295631	3.52925	521	881	49	21031	ACTB,ANKRD1,ATAD5,AUNIP,AURKB,BRCA1,CCNA2,CDC6,CDK1,CDK2,CDKN2A,CDT1,CGAS,CHEK1,DNA2,DSCC1,E2F7,E2F8,ERCC1,ESCO2,FOXM1,GZMA,H1-5,H2AX,KAT2B,MAGEF1,MCM2,MCM3,MCM4,MCM5,NEK2,NIBAN2,NPM2,OTUB2,PCNA,PDGFRB,PIF1,POLH,POLQ,RAD51,RAD51AP1,RFC4,RMI2,STN1,STPG1,TFDP1,TFPT,TICRR,TNFSF13
GO:BP	positive regulation of mitotic cell cycle	GO:0045931	FALSE	0.000312867	3.50464	120	881	20	21031	ASNS,AURKA,CCNB1,CDC20,CDC25A,CDC25C,CDC6,CDCA5,CDK1,CDK4,CYP1A1,DLGAP5,DTL,EIF4EBP1,ESPL1,RRM2,STIL,TERT,TFDP1,UBE2C
GO:BP	cell cycle DNA replication initiation	GO:1902292	FALSE	0.000318998	3.49621	5	881	5	21031	GINS3,MCM2,MCM3,MCM4,POLA1
GO:BP	nuclear cell cycle DNA replication initiation	GO:1902315	FALSE	0.000318998	3.49621	5	881	5	21031	GINS3,MCM2,MCM3,MCM4,POLA1
GO:BP	mitotic DNA replication initiation	GO:1902975	FALSE	0.000318998	3.49621	5	881	5	21031	GINS3,MCM2,MCM3,MCM4,POLA1
GO:BP	organic acid biosynthetic process	GO:0016053	FALSE	0.000332574	3.47811	327	881	36	21031	ACOT7,ACSS2,AKR1A1,APOC1,ASNS,BCAT2,BRCA1,CBR1,CBS,CEACAM1,CYP1A1,DHFR,ELOVL6,FABP5,FADS1,FADS2,GGT1,GSTP1,HSD17B8,HSD3B7,KAT2B,LPGAT1,MTHFD1,MTHFD1L,NANP,OLAH,PHGDH,PSAT1,PSPH,PYCARD,PYCR1,SCD,SHMT1,SHMT2,TBXAS1,TRIB3
GO:BP	positive regulation of mitotic cell cycle phase transition	GO:1901992	FALSE	0.000358616	3.44537	89	881	17	21031	CCNB1,CDC20,CDC25A,CDC25C,CDC6,CDCA5,CDK1,CDK4,CYP1A1,DLGAP5,DTL,ESPL1,RRM2,STIL,TERT,TFDP1,UBE2C
GO:BP	fibroblast proliferation	GO:0048144	TRUE	0.000359369	3.44446	110	881	19	21031	AQP1,CCNA2,CCNB1,CDC6,CDK1,CDK4,CDK6,CKS1B,E2F1,E2F8,FN1,GSTP1,IL13,LIF,LTA,NLRC3,PPARG,PRDX1,S100A6
GO:BP	programmed cell death	GO:0012501	FALSE	0.000378062	3.42244	1984	881	130	21031	ACAA2,ACTB,AIFM2,AKR1A1,ANKRD1,ANXA4,ANXA6,APOE,AQP1,ARL6IP5,ASNS,ATAD5,AURKA,AURKB,AVEN,BCL2,BCL2L1,BIRC5,BRCA1,BTK,BUB1,BUB1B,CALHM2,CBS,CCR5,CD3G,CD40LG,CDCA7,CDK1,CDKN2A,CFL1,CHAC1,CHEK1,CIDEB,CIT,CLC,CORO1A,CTSC,CTSH,CTSL,DHRS2,DRAXIN,DUSP6,E2F1,E2F2,E2F3,ECT2,EDA2R,EGLN3,EMILIN1,ERBB3,ESPL1,GAPDH,GLO1,GSDMA,GSTP1,GZMA,GZMB,GZMH,HELLS,HIC1,HINT2,HMGB2,IFI27L1,IFI27L2,IL13,IL17A,IL2RA,IRF5,IT…
GO:BP	cell death	GO:0008219	FALSE	0.000423258	3.37339	1988	881	130	21031	ACAA2,ACTB,AIFM2,AKR1A1,ANKRD1,ANXA4,ANXA6,APOE,AQP1,ARL6IP5,ASNS,ATAD5,AURKA,AURKB,AVEN,BCL2,BCL2L1,BIRC5,BRCA1,BTK,BUB1,BUB1B,CALHM2,CBS,CCR5,CD3G,CD40LG,CDCA7,CDK1,CDKN2A,CFL1,CHAC1,CHEK1,CIDEB,CIT,CLC,CORO1A,CTSC,CTSH,CTSL,DHRS2,DRAXIN,DUSP6,E2F1,E2F2,E2F3,ECT2,EDA2R,EGLN3,EMILIN1,ERBB3,ESPL1,GAPDH,GLO1,GSDMA,GSTP1,GZMA,GZMB,GZMH,HELLS,HIC1,HINT2,HMGB2,IFI27L1,IFI27L2,IL13,IL17A,IL2RA,IRF5,IT…
GO:BP	small molecule biosynthetic process	GO:0044283	FALSE	0.000442859	3.35373	592	881	53	21031	ACAA2,ACOT7,ACSS2,AKR1A1,ALDOC,APOC1,APOE,ARV1,ASNS,BCAT2,BRCA1,CBR1,CBS,CD244,CEACAM1,CYP1A1,DHCR24,DHFR,DTYMK,EBP,ELOVL6,FABP5,FADS1,FADS2,FDPS,FDXR,GGT1,GSTP1,HSD17B8,HSD3B7,IMPA2,KAT2B,LPGAT1,MTHFD1,MTHFD1L,NANP,OLAH,PCK2,PHGDH,PSAT1,PSPH,PYCARD,PYCR1,SCD,SHMT1,SHMT2,SLC25A10,SLC39A14,SORD,TBXAS1,TK1,TK2,TRIB3
GO:BP	macromolecule modification	GO:0043412	FALSE	0.000470647	3.32731	3262	881	193	21031	A4GALT,ABHD17C,ACTB,ADM2,APOBEC3B,APOBEC3C,APOBEC3G,APOBEC3H,APOE,ARRB1,ASB2,ASPHD2,AURKA,AURKB,B3GALNT1,B3GNT9,B4GALT2,B4GAT1,BCL2,BIRC5,BMPR1A,BRCA1,BTK,BUB1,CALM3,CAMK1,CBFB,CCNA2,CCND3,CCNE1,CCNF,CDC20,CDC25A,CDC25C,CDC6,CDCA2,CDCA3,CDCA8,CDK1,CDK2,CDK4,CDK6,CDKL1,CDKN2A,CDKN2B,CDKN2C,CDKN3,CEACAM1,CENPX,CHEK1,CISH,CIT,CLSPN,CSF1,CTDSPL,DBNDD2,DMD,DMTN,DNMT3B,DSCC1,DTL,DUSP23,DUSP6,DUSP7,ECT2…
GO:BP	protein-DNA complex organization	GO:0071824	FALSE	0.000505085	3.29664	915	881	72	21031	ACTB,ASF1B,AURKA,BRCA1,BUB1,CDC45,CDK1,CDK2,CDT1,CENPA,CENPF,CENPI,CENPN,CENPO,CENPW,CENPX,CHAF1B,CHEK1,COPRS,DLGAP5,EPOP,ERCC6L,FAM50B,GFI1B,H1-5,H2AX,H2BC10,H2BC11,H2BC13,H2BC14,H2BC17,H2BC3,H2BC6,H2BC7,H2BC9,H3C10,H3C11,H3C12,H3C13,H3C2,H3C3,H3C6,H3C7,H3C8,H4C12,H4C2,H4C8,H4C9,HASPIN,HELLS,HJURP,HMGB2,IGF2,IRF4,KAT2B,MCM2,MKI67,NFE2,NIBAN2,NPM2,OIP5,RAD51,RAD54L,RCCD1,RPS6KA5,SUV39H2,TFPT,TGM2…
GO:BP	meiotic chromosome segregation	GO:0045132	FALSE	0.000697386	3.15653	93	881	17	21031	ASPM,AURKA,BRIP1,CCNB2,CCNE1,ESPL1,KNL1,MND1,MSH5,NUF2,PLK1,SEPTIN1,SGO1,SMC2,TRIP13,TTK,ZWINT
GO:BP	mitotic spindle assembly	GO:0090307	FALSE	0.00071405	3.14627	73	881	15	21031	AURKB,BIRC5,CDC20,CDCA8,INCENP,KIF11,KIF23,KIF4A,KIFC1,MYBL2,NEK2,PLK1,PRC1,RACGAP1,TPX2
GO:BP	developmental process	GO:0032502	FALSE	0.000736419	3.13288	6453	881	339	21031	ABCB6,ABI3,ACAT1,ACTB,ADAM15,ADAMTS4,ADCY1,ADM2,AGPAT2,ALDOC,ANKRD1,ANLN,ANXA4,ANXA6,APBA1,APOE,AQP1,ARHGAP18,ARMC6,ARSB,ASB2,ASF1B,ASPM,ATAD5,ATP6V0A1,AURKA,AURKB,B4GALNT1,B4GALT2,B4GAT1,BATF3,BCL2,BCL2L1,BMPR1A,BRCA1,BRIP1,BTK,BVES,BYSL,CALM3,CAMK1,CAPG,CBFB,CBR1,CBS,CCDC34,CCNA2,CCNB1,CCNB2,CCNF,CCR1,CCR2,CD3G,CD40LG,CD63,CD79B,CDC20,CDC25C,CDC42EP1,CDK1,CDK6,CDKN2A,CDKN2B,CDKN2C,CEACAM1,CENPF…
GO:BP	regulation of cell cycle G1/S phase transition	GO:1902806	FALSE	0.000754514	3.12233	187	881	25	21031	ACTB,BCL2,CDC6,CDK2,CDK2AP2,CDKN2A,CDKN2B,CDKN2C,CTDSPL,CYP1A1,DACT1,E2F1,E2F7,FHL1,GFI1B,GTSE1,KIF14,PKD2,PSME1,PSME2,PTPN6,RRM2,STIL,TERT,TFDP1
GO:BP	positive regulation of spindle checkpoint	GO:0090232	FALSE	0.000760172	3.11909	13	881	7	21031	AURKB,BIRC5,CDCA8,INCENP,KNL1,MAD2L1,XRCC3
GO:BP	pyrimidine-containing compound metabolic process	GO:0072527	FALSE	0.00102605	2.98883	85	881	16	21031	APOBEC3B,APOBEC3C,APOBEC3G,APOBEC3H,DCTPP1,DTYMK,NME1,NME2,NME4,NT5C,NTHL1,SHMT1,TK1,TK2,TYMS,UCK2
GO:BP	positive regulation of mitotic sister chromatid separation	GO:1901970	FALSE	0.00115015	2.93924	19	881	8	21031	AURKB,BIRC5,CDC20,CDCA8,DLGAP5,ESPL1,INCENP,UBE2C
GO:BP	regulation of cell cycle checkpoint	GO:1901976	FALSE	0.00117204	2.93106	48	881	12	21031	AURKB,BIRC5,BRCA1,CCNB1,CDCA8,INCENP,KNL1,MAD2L1,RAD51,WDR76,XRCC3,ZWINT
GO:BP	regulation of DNA-templated DNA replication	GO:0090329	FALSE	0.00117204	2.93106	48	881	12	21031	CDK2,CDT1,DSCC1,E2F7,E2F8,MCM2,MCM3,MCM4,MCM5,PCNA,RFC4,TICRR
GO:BP	sister chromatid cohesion	GO:0007062	FALSE	0.00123863	2.90706	57	881	13	21031	BUB1,BUB1B,CDC20,CDCA5,DSCC1,ESCO2,ESPL1,FEN1,HASPIN,PLK1,SGO1,SGO2,SMC1B
GO:BP	DNA biosynthetic process	GO:0071897	FALSE	0.00125235	2.90228	192	881	25	21031	ANKRD1,AURKB,CCNA2,CENPF,CHEK1,DSCC1,DTL,NEK2,NIBAN2,PCLAF,PCNA,PDGFRB,PIF1,POLA1,POLE2,POLH,POLQ,RFC4,SMPD3,STN1,TERT,TFDP1,TK1,TK2,TYMS
GO:BP	chromatin organization	GO:0006325	FALSE	0.0013196	2.87956	816	881	65	21031	ACTB,ASF1B,AURKA,BRCA1,BUB1,CDK1,CDK2,CENPA,CENPI,CENPN,CENPW,CHAF1B,CHEK1,COPRS,EPOP,ERCC6L,FAM50B,GFI1B,H1-5,H2AX,H2BC10,H2BC11,H2BC13,H2BC14,H2BC17,H2BC3,H2BC6,H2BC7,H2BC9,H3C10,H3C11,H3C12,H3C13,H3C2,H3C3,H3C6,H3C7,H3C8,H4C12,H4C2,H4C8,H4C9,HASPIN,HELLS,HJURP,HMGB2,IGF2,IRF4,KAT2B,MCM2,MKI67,NFE2,NIBAN2,NPM2,OIP5,RAD54L,RCCD1,RPS6KA5,SUV39H2,TFPT,TGM2,UHRF1,USP49,ZFP57,ZMYND8
GO:BP	negative regulation of biological process	GO:0048519	FALSE	0.00163596	2.78623	5874	881	311	21031	ABHD17C,ABI3,ACAA2,ACOT11,ACTB,ADAM15,AIFM2,AKR1A1,ANKRD1,ANKRD34A,ANXA4,ANXA6,APOBEC3B,APOBEC3C,APOBEC3G,APOBEC3H,APOC1,APOE,AQP1,ARL2,ARL6IP5,ARRB1,ASNS,ASPM,ATAD5,AUNIP,AURKA,AURKB,AVEN,BATF3,BCL2,BCL2L1,BIRC5,BMPR1A,BRCA1,BRIP1,BTK,BUB1,BUB1B,C5AR2,C8ORF88,CALM3,CAPG,CARHSP1,CAVIN3,CBFB,CBS,CCNB1,CCND3,CCNE1,CCNF,CCR1,CCR2,CCR5,CD40LG,CDC20,CDC45,CDC6,CDCA8,CDK1,CDK2,CDK2AP2,CDK6,CDKN2A,CDKN2…
GO:BP	cellular response to chemical stimulus	GO:0070887	FALSE	0.00176341	2.75365	2683	881	162	21031	ABCB6,ABCC4,ACAA2,ACTB,ADAM15,ADCY1,AGPAT2,AIFM2,AKR1A1,ANKRD1,APOE,AQP1,ARL6IP5,BCAT2,BCL2,BCL2L1,BIN2,BIRC5,BRCA1,BRIP1,BTK,C5AR2,CACNA1A,CBR1,CBS,CCL17,CCNA2,CCR1,CCR2,CCR5,CDC6,CDK1,CDK2,CDK4,CDKN2B,CEACAM1,CGAS,CHEK1,CIITA,CMBL,COL5A2,CORO1A,CORO1B,CPNE7,CSF1,CTSH,CTSL,CUX2,CXCR6,CYP1A1,DHFR,DHRS2,DMTN,DPP4,E2F1,ECT2,EDA2R,EFHD1,EGLN3,ENG,EPX,ERMP1,FANCC,FKBP1B,FLOT1,FUT7,GAPDH,GIPC1,GJB6,GP…
GO:BP	cell activation	GO:0001775	FALSE	0.00193248	2.71389	1092	881	80	21031	ACTB,APOE,ATAD5,BATF3,BCL2,BTK,CBFB,CCND3,CCR2,CD244,CD3G,CD40LG,CD79B,CDK6,CDKN2A,CEACAM1,CGAS,CLC,CLIC1,CORO1A,CSF1,CTSC,CTSL,DGKH,DHRS2,DLL4,DPP4,EIF2AK4,EMILIN1,ERCC1,EXO1,F2RL3,FANCA,FKBP1B,FN1,FUT7,HAVCR2,HELLS,IGF2,IL12RB1,IL13,IL17A,IL23R,IL2RA,IL9,IRF4,ITGAL,ITGAM,ITGB2,LAT2,LCP2,LGALS1,LYL1,MZB1,NCR3,NLRC3,PRDX1,PRDX2,PSMB10,PTPN6,PYCARD,RPS6KA1,SANBR,SASH3,SERPINE2,SIRPG,SIT1,SOS1,TBC1…
GO:BP	positive regulation of cell cycle phase transition	GO:1901989	FALSE	0.00230265	2.63777	112	881	18	21031	ATAD5,CCNB1,CDC20,CDC25A,CDC25C,CDC6,CDCA5,CDK1,CDK4,CYP1A1,DLGAP5,DTL,ESPL1,RRM2,STIL,TERT,TFDP1,UBE2C
GO:BP	negative regulation of cellular process	GO:0048523	FALSE	0.00238575	2.62237	5541	881	295	21031	ABHD17C,ABI3,ACAA2,ACTB,ADAM15,AIFM2,AKR1A1,ANKRD1,ANKRD34A,ANXA4,ANXA6,APOBEC3B,APOBEC3C,APOBEC3G,APOBEC3H,APOC1,APOE,AQP1,ARL6IP5,ARRB1,ASNS,ASPM,ATAD5,AUNIP,AURKA,AURKB,AVEN,BATF3,BCL2,BCL2L1,BIRC5,BMPR1A,BRCA1,BRIP1,BTK,BUB1,BUB1B,C5AR2,C8ORF88,CALM3,CAPG,CARHSP1,CAVIN3,CBFB,CBS,CCNB1,CCND3,CCNE1,CCNF,CCR1,CCR2,CCR5,CD40LG,CDC20,CDC45,CDC6,CDCA8,CDK1,CDK2,CDK2AP2,CDK6,CDKN2A,CDKN2B,CDKN2C,CDK…
GO:BP	CENP-A containing chromatin assembly	GO:0034080	FALSE	0.00241393	2.61727	10	881	6	21031	CENPA,CENPI,CENPN,CENPW,HJURP,OIP5
GO:BP	chromatin remodeling at centromere	GO:0031055	FALSE	0.00241393	2.61727	10	881	6	21031	CENPA,CENPI,CENPN,CENPW,HJURP,OIP5
GO:BP	response to organic substance	GO:0010033	TRUE	0.00249892	2.60225	2637	881	159	21031	ACAT1,ACTB,ADAM15,ADCY1,AGPAT2,AKR1A1,ANKRD1,APOE,AQP1,ARL6IP5,ARSB,BCAT2,BCL2,BCL2L1,BIRC5,BRCA1,BRIP1,BTK,CACNA1A,CBS,CCL17,CCNA2,CCR1,CCR2,CCR5,CDC6,CDK1,CDK2,CDK4,CDK6,CDKN2B,CDT1,CEACAM1,CGAS,CHAC1,CHEK1,CIITA,CITED4,COL5A2,CORO1A,CSF1,CTSC,CTSH,CTSL,CUX2,CXCR6,CYP1A1,DHCR24,DHFR,DMTN,DTYMK,DUSP6,EDA2R,ERCC1,ERMP1,FBXO6,FKBP1B,FLOT1,FUT7,GAPDH,GCNT1,GIPC1,GJB6,GPR27,GPR68,GSTP1,H2BC11,HAVCR2…
GO:BP	regulation of developmental process	GO:0050793	FALSE	0.00254741	2.5939	2455	881	150	21031	ABI3,ACTB,ADM2,APOE,AQP1,ARHGAP18,ASPM,ATAD5,AURKA,BCL2,BCL2L1,BMPR1A,BRCA1,BTK,BVES,CAMK1,CBFB,CCR1,CCR2,CDC20,CDC42EP1,CDK1,CDK6,CDKN2A,CDKN2B,CEACAM1,CENPF,CFL1,CLIC1,CMTM5,COL5A2,COLQ,CORO1A,CORO1B,CSF1,CTSC,CTSH,CUX2,DLL4,DMD,DMTN,DRAXIN,DUSP6,E2F1,E2F2,ECT2,EIF2AK4,EMILIN1,ENG,EPHA1,ERBB3,ETV4,FADS1,FANCA,FBXW8,FKBP1B,FLOT1,FN1,GFI1B,GLIPR2,GPR68,H4C12,H4C2,H4C8,H4C9,HECW2,HES6,HMGB2,HOPX,H…
GO:BP	regulation of DNA-templated DNA replication initiation	GO:0030174	FALSE	0.00264777	2.57712	15	881	7	21031	CDK2,CDT1,MCM2,MCM3,MCM4,MCM5,TICRR
GO:BP	DNA strand elongation involved in DNA replication	GO:0006271	FALSE	0.00264777	2.57712	15	881	7	21031	DNA2,GINS1,MCM3,MCM4,PCNA,POLA1,RFC4
GO:BP	regulation of mitotic cell cycle spindle assembly checkpoint	GO:0090266	FALSE	0.00287334	2.54161	21	881	8	21031	AURKB,BIRC5,CCNB1,CDCA8,INCENP,KNL1,MAD2L1,XRCC3
GO:BP	regulation of mitotic spindle checkpoint	GO:1903504	FALSE	0.00287334	2.54161	21	881	8	21031	AURKB,BIRC5,CCNB1,CDCA8,INCENP,KNL1,MAD2L1,XRCC3
GO:BP	regulation of protein phosphorylation	GO:0001932	FALSE	0.0034871	2.45754	910	881	69	21031	ACTB,APOE,ARRB1,AURKB,BCL2,BIRC5,CALM3,CAMK1,CCND3,CDC25A,CDC25C,CDC6,CDCA8,CDKN2A,CDKN2B,CDKN2C,CDKN3,CEACAM1,CLSPN,CSF1,CTDSPL,DBNDD2,DMD,DMTN,DUSP6,DUSP7,ECT2,ENG,EPHA1,FLOT1,FN1,GSTP1,HBEGF,IGF2,IL13,IL23R,IL9,INCENP,IQGAP3,ITGB2,KIF14,LCP2,LIF,LRP4,LRP5,LRP8,MMD,MYDGF,OSM,PBK,PDGFRB,PKD2,PKMYT1,PLK1,PPARG,PSRC1,PTK6,PTPN6,PYCARD,RAD51,RALB,ROPN1L,SH2D3C,SMPD3,THBS4,TNFRSF11A,TPX2,TRIB3,WARS1
GO:BP	carboxylic acid metabolic process	GO:0019752	FALSE	0.00453649	2.34328	899	881	68	21031	ACAA2,ACAT1,ACOT11,ACOT7,ACSS2,AGMAT,AKR1A1,ALDOC,APOC1,ARL2,ARV1,ASNS,ASRGL1,BCAT2,BRCA1,CBR1,CBS,CEACAM1,CYP1A1,CYP4F22,DHFR,EGLN3,ELOVL6,ETFA,FABP5,FADS1,FADS2,FAH,GAPDH,GCAT,GGH,GGT1,GNPDA1,GPAT2,GPT2,GSTP1,HPDL,HSD17B8,HSD3B7,IDH2,KAT2B,L2HGDH,LPGAT1,MPST,MTHFD1,MTHFD1L,NANP,NUDT8,OLAH,PCK2,PHGDH,PPARG,PSAT1,PSPH,PYCARD,PYCR1,QPRT,SCD,SHMT1,SHMT2,SLC27A3,SLC4A4,SORD,TBXAS1,TRIB3,TST,UEVLD,XY…
GO:BP	DNA strand elongation	GO:0022616	FALSE	0.00491261	2.30869	37	881	10	21031	DCLRE1B,DNA2,GINS1,MCM3,MCM4,PCNA,POLA1,RFC4,TERT,TFPT
GO:BP	serine family amino acid metabolic process	GO:0009069	FALSE	0.00491261	2.30869	37	881	10	21031	CBS,DHFR,GGT1,MPST,MTHFD1,PHGDH,PSAT1,PSPH,SHMT1,SHMT2
GO:BP	organonitrogen compound catabolic process	GO:1901565	FALSE	0.00493396	2.3068	1399	881	95	21031	ABHD17C,ACAT1,ACOT7,ALDOC,APOBEC3B,APOBEC3C,APOBEC3G,APOBEC3H,APOC1,APOE,ARL2,ARRB1,ASB2,ASRGL1,AURKA,BCAT2,BLVRB,BTK,CBS,CCNF,CDC20,CDK2,CDKN2A,CEACAM1,CHAC1,CHDH,CHIT1,CTSA,CTSC,CTSH,CTSL,CTSW,DACT1,DCTPP1,DTL,ERAP2,ETFA,FAH,FBXO2,FBXO44,FBXO6,FBXW8,GAPDH,GCAT,GGT1,GIPC1,GNPDA1,GPT2,GRIN2C,GZMA,GZMB,HECW2,HMMR,HPSE,KAT2B,KIF14,LAPTM4B,MAD2L1,MAGEF1,MGAT3,MPST,NQO1,NT5C,NTHL1,NUDT1,NUDT8,PANO1,P…
GO:BP	positive regulation of attachment of spindle microtubules to kinetochore	GO:0051987	FALSE	0.00512177	2.29058	11	881	6	21031	AURKB,BIRC5,CCNB1,CDCA8,INCENP,KAT2B
GO:BP	oxoacid metabolic process	GO:0043436	FALSE	0.00531504	2.27449	921	881	69	21031	ACAA2,ACAT1,ACOT11,ACOT7,ACSS2,AGMAT,AKR1A1,ALDOC,APOC1,ARL2,ARV1,ASNS,ASRGL1,BCAT2,BRCA1,CBR1,CBS,CEACAM1,CYP1A1,CYP4F22,DHFR,EGLN3,ELOVL6,ETFA,FABP5,FADS1,FADS2,FAH,GAPDH,GCAT,GGH,GGT1,GNPDA1,GPAT2,GPT2,GSTP1,HPDL,HSD17B8,HSD3B7,IDH2,KAT2B,L2HGDH,LPGAT1,MPST,MTHFD1,MTHFD1L,NANP,NUDT8,OLAH,PCK2,PHGDH,PPARG,PSAT1,PSPH,PYCARD,PYCR1,QPRT,SCD,SHMT1,SHMT2,SLC27A3,SLC4A4,SORD,SULT1A1,TBXAS1,TRIB3,TST,…
GO:BP	positive regulation of cytokinesis	GO:0032467	FALSE	0.00568754	2.24508	46	881	11	21031	AURKB,BIRC5,CDC6,CDCA8,CIT,ECT2,GIPC1,INCENP,KIF14,KIF23,RACGAP1
GO:BP	meiosis I	GO:0007127	FALSE	0.00573456	2.2415	131	881	19	21031	AURKA,BIRC5,BRIP1,CCNB2,CCNE1,CENPX,EME1,ESPL1,KNL1,MND1,MSH5,PLK1,RAD51,RAD51AP1,RAD54L,RMI1,TOP2A,TRIP13,ZWINT
GO:BP	regulation of transferase activity	GO:0051338	TRUE	0.00598834	2.22269	594	881	50	21031	ACTB,APOE,AURKB,CALM3,CAMK1,CCND3,CDC20,CDC25A,CDC25C,CDC6,CDKN2A,CDKN2B,CDKN2C,CDKN3,CEACAM1,CLSPN,CSF1,DBNDD2,DSCC1,DUSP7,ECT2,EPHA1,GSTP1,IL23R,KAT2B,KIF14,LCP2,LRP5,LRP8,MAD2L1,MMD,NEK2,PCNA,PDGFRB,PHPT1,PIF1,PKD2,PKMYT1,PLK1,PPARG,PSRC1,PTK6,PYCARD,RALB,RFC4,TNFRSF11A,TPX2,TRIB3,UBE2C,WARS1
GO:BP	lymphocyte activation	GO:0046649	FALSE	0.00613549	2.21215	783	881	61	21031	ACTB,ATAD5,BCL2,BTK,CBFB,CCND3,CCR2,CD244,CD3G,CD40LG,CD79B,CDK6,CDKN2A,CEACAM1,CGAS,CLC,CORO1A,CTSL,DLL4,DPP4,EIF2AK4,ERCC1,EXO1,FANCA,FKBP1B,FUT7,HAVCR2,HELLS,IGF2,IL12RB1,IL13,IL23R,IL2RA,IL9,IRF4,ITGAL,LAT2,LGALS1,LYL1,MZB1,NCR3,NLRC3,PRDX1,PRDX2,PSMB10,PTPN6,PYCARD,SANBR,SASH3,SIRPG,SIT1,SOS1,TBC1D10C,TMIGD2,TNFAIP8L2,TNFSF13,TNFSF13B,TPD52,TREML2,ULBP1,ZBTB7B
GO:BP	catabolic process	GO:0009056	FALSE	0.00638238	2.19502	2556	881	153	21031	ABHD17C,ACAA2,ACAT1,ACOT7,ADAM15,AKR1A1,ALDH1B1,ALDOC,APOBEC3B,APOBEC3C,APOBEC3G,APOBEC3H,APOC1,APOE,ARL2,ARRB1,ARSB,ASB2,ASRGL1,ATP6V0A1,ATP6V0E2,AURKA,BCAT2,BCL2,BCL2L1,BLVRB,BTK,CARHSP1,CBS,CCNF,CDC20,CDK2,CDKN2A,CEACAM1,CHAC1,CHDH,CHIT1,COLQ,CTSA,CTSC,CTSH,CTSL,CTSW,CYP1A1,DACT1,DCTPP1,DIAPH3,DNA2,DNASE1L1,DTL,E2F1,EIF2AK4,ENPP6,ENTPD1,EPX,ERAP2,ETFA,EXOSC4,FAH,FBXO2,FBXO44,FBXO6,FBXW8,FEN1,F…
GO:BP	positive regulation of DNA replication	GO:0045740	FALSE	0.00641807	2.1926	38	881	10	21031	ATAD5,CDK1,CDK2,CDT1,DNA2,E2F7,E2F8,NPM2,PCNA,STN1
GO:BP	organic acid metabolic process	GO:0006082	FALSE	0.00665855	2.17662	927	881	69	21031	ACAA2,ACAT1,ACOT11,ACOT7,ACSS2,AGMAT,AKR1A1,ALDOC,APOC1,ARL2,ARV1,ASNS,ASRGL1,BCAT2,BRCA1,CBR1,CBS,CEACAM1,CYP1A1,CYP4F22,DHFR,EGLN3,ELOVL6,ETFA,FABP5,FADS1,FADS2,FAH,GAPDH,GCAT,GGH,GGT1,GNPDA1,GPAT2,GPT2,GSTP1,HPDL,HSD17B8,HSD3B7,IDH2,KAT2B,L2HGDH,LPGAT1,MPST,MTHFD1,MTHFD1L,NANP,NUDT8,OLAH,PCK2,PHGDH,PPARG,PSAT1,PSPH,PYCARD,PYCR1,QPRT,SCD,SHMT1,SHMT2,SLC27A3,SLC4A4,SORD,SULT1A1,TBXAS1,TRIB3,TST,…
GO:BP	organic substance catabolic process	GO:1901575	FALSE	0.00685777	2.16382	2074	881	129	21031	ABHD17C,ACAA2,ACAT1,ACOT7,AKR1A1,ALDH1B1,ALDOC,APOBEC3B,APOBEC3C,APOBEC3G,APOBEC3H,APOC1,APOE,ARL2,ARRB1,ASB2,ASRGL1,AURKA,BCAT2,BLVRB,BTK,CARHSP1,CBS,CCNF,CDC20,CDK2,CDKN2A,CEACAM1,CHAC1,CHDH,CHIT1,COLQ,CTSA,CTSC,CTSH,CTSL,CTSW,CYP1A1,DACT1,DCTPP1,DNA2,DNASE1L1,DTL,E2F1,ENPP6,ENTPD1,ERAP2,ETFA,EXOSC4,FAH,FBXO2,FBXO44,FBXO6,FBXW8,FEN1,FUCA2,FUT7,GALM,GAPDH,GCAT,GGT1,GIPC1,GNPDA1,GPT2,GRIN2C,GZMA,…
GO:BP	leukocyte activation	GO:0045321	FALSE	0.00691105	2.16046	946	881	70	21031	ACTB,ATAD5,BATF3,BCL2,BTK,CBFB,CCND3,CCR2,CD244,CD3G,CD40LG,CD79B,CDK6,CDKN2A,CEACAM1,CGAS,CLC,CORO1A,CSF1,CTSC,CTSL,DHRS2,DLL4,DPP4,EIF2AK4,ERCC1,EXO1,FANCA,FKBP1B,FN1,FUT7,HAVCR2,HELLS,IGF2,IL12RB1,IL13,IL23R,IL2RA,IL9,IRF4,ITGAL,ITGAM,ITGB2,LAT2,LCP2,LGALS1,LYL1,MZB1,NCR3,NLRC3,PRDX1,PRDX2,PSMB10,PTPN6,PYCARD,SANBR,SASH3,SIRPG,SIT1,SOS1,TBC1D10C,TMIGD2,TNFAIP8L2,TNFSF13,TNFSF13B,TPD52,TREML2,U…
GO:BP	hemopoiesis	GO:0030097	FALSE	0.00715414	2.14544	965	881	71	21031	ACTB,ANLN,ARMC6,BATF3,BCL2,BTK,BVES,CBFB,CCR1,CCR2,CD3G,CD40LG,CD79B,CDK6,CDKN2A,CDKN2B,CEACAM1,CSF1,CTSL,DHRS2,DIAPH3,DLL4,DMTN,EBP,ERCC1,ESCO2,FANCA,FUT7,GFI1B,GLO1,GPR68,H4C12,H4C2,H4C8,H4C9,HMGB2,HOXB4,IL12RB1,IL17A,IL23R,IL2RA,IL9,IRF4,KLF1,LGALS1,LIF,LYL1,MELK,MEOX1,NCAPG2,NME2,NRROS,OSM,PPARG,PRDX2,PRXL2A,PTPN6,RACGAP1,RRAS,SASH3,SLC1A5,SMPD3,SOS1,TESC,TNFRSF11A,TNFSF13B,TOP2A,TPD52,TRPM2,…
GO:BP	homologous recombination	GO:0035825	FALSE	0.00871306	2.05983	67	881	13	21031	BRCA1,BRIP1,CENPX,EME1,MND1,MSH5,RAD51,RAD51AP1,RAD54L,RMI1,TOP2A,TRIP13,UHRF1
GO:BP	regulation of meiotic cell cycle phase transition	GO:1901993	FALSE	0.00987949	2.00527	12	881	6	21031	CDC25A,CDC25C,KNL1,PKMYT1,TTK,ZWINT
GO:BP	double-strand break repair via break-induced replication	GO:0000727	FALSE	0.00987949	2.00527	12	881	6	21031	CDC45,GINS2,MCM2,MCM3,MCM4,MCM5
GO:BP	positive regulation of mitotic cell cycle spindle assembly checkpoint	GO:0090267	FALSE	0.00987949	2.00527	12	881	6	21031	AURKB,BIRC5,CDCA8,INCENP,MAD2L1,XRCC3
GO:BP	L-serine metabolic process	GO:0006563	FALSE	0.00987949	2.00527	12	881	6	21031	CBS,PHGDH,PSAT1,PSPH,SHMT1,SHMT2
GO:BP	negative regulation of cell cycle G2/M phase transition	GO:1902750	FALSE	0.0103636	1.98449	68	881	13	21031	AURKB,AVEN,BRCA1,CDC6,CDK1,CHEK1,CLSPN,DTL,FHL1,ORC1,PKMYT1,PLK1,TICRR
GO:BP	interstrand cross-link repair	GO:0036297	TRUE	0.010665	1.97204	40	881	10	21031	CENPX,DCLRE1B,ERCC1,FANCA,FANCC,FANCI,NEIL3,RAD51,RAD51AP1,XRCC3
GO:BP	regulation of meiotic cell cycle	GO:0051445	FALSE	0.0122849	1.91063	69	881	13	21031	ASPM,CDC20,CDC25A,CDC25C,FBXO43,KNL1,LIF,NPM2,PKMYT1,RAD51AP1,TRIP13,TTK,ZWINT
GO:BP	centrosome cycle	GO:0007098	FALSE	0.0125913	1.89993	138	881	19	21031	ARL2,AURKA,BRCA1,CCNF,CDK1,CDK2,CHEK1,KAT2B,KIF11,NEK2,PCLAF,PKD2,PLK1,PLK4,SGO1,STIL,WDR62,XRCC2,XRCC3
GO:BP	cellular detoxification	GO:1990748	TRUE	0.0131849	1.87992	114	881	17	21031	ABCB6,AIFM2,AKR1A1,APOE,DHFR,EPX,FANCC,GSR,GSTK1,GSTP1,HBD,HBE1,HBG2,NQO1,PRDX1,PRDX2,PRXL2A
GO:BP	regulation of fibroblast proliferation	GO:0048145	FALSE	0.0133368	1.87495	91	881	15	21031	AQP1,CCNA2,CCNB1,CDC6,CDK4,CDK6,E2F1,FN1,GSTP1,IL13,LIF,LTA,NLRC3,PPARG,S100A6
GO:BP	regulation of phosphorylation	GO:0042325	FALSE	0.0141956	1.84785	966	881	70	21031	ACTB,APOE,ARRB1,AURKB,BCL2,BIRC5,CALM3,CAMK1,CCND3,CDC25A,CDC25C,CDC6,CDCA8,CDKN2A,CDKN2B,CDKN2C,CDKN3,CEACAM1,CLSPN,CSF1,CTDSPL,DBNDD2,DMD,DMTN,DUSP6,DUSP7,ECT2,ENG,EPHA1,FLOT1,FN1,GSTP1,HBEGF,IGF2,IL13,IL23R,IL9,INCENP,IQGAP3,ITGB2,KIF14,LCP2,LIF,LRP4,LRP5,LRP8,MMD,MYDGF,OSM,PBK,PDGFRB,PKD2,PKMYT1,PLK1,PPARG,PPP1R14B,PSRC1,PTK6,PTPN6,PYCARD,RAD51,RALB,ROPN1L,SH2D3C,SMPD3,THBS4,TNFRSF11A,TPX2,TR…
GO:BP	regulation of phosphate metabolic process	GO:0019220	FALSE	0.014237	1.84658	1132	881	79	21031	ACTB,APOC1,APOE,ARL2,ARRB1,AURKB,BCL2,BIRC5,CALM3,CAMK1,CCND3,CD244,CDC25A,CDC25C,CDC6,CDCA2,CDCA8,CDKN2A,CDKN2B,CDKN2C,CDKN3,CEACAM1,CLSPN,CSF1,CTDSPL,DBNDD2,DMD,DMTN,DUSP6,DUSP7,ECT2,ENG,EPHA1,FKBP1B,FLOT1,FN1,GSTP1,HBEGF,IGF2,IL13,IL23R,IL9,INCENP,IQGAP3,ITGB2,KAT2B,KIF14,LCP2,LIF,LRP4,LRP5,LRP8,MMD,MTMR2,MYDGF,OSM,PBK,PDGFRB,PKD2,PKMYT1,PLK1,PPARG,PPP1R14B,PSRC1,PTK6,PTPN6,PYCARD,RAD51,RALB,R…
GO:BP	regulation of phosphorus metabolic process	GO:0051174	FALSE	0.0147043	1.83256	1133	881	79	21031	ACTB,APOC1,APOE,ARL2,ARRB1,AURKB,BCL2,BIRC5,CALM3,CAMK1,CCND3,CD244,CDC25A,CDC25C,CDC6,CDCA2,CDCA8,CDKN2A,CDKN2B,CDKN2C,CDKN3,CEACAM1,CLSPN,CSF1,CTDSPL,DBNDD2,DMD,DMTN,DUSP6,DUSP7,ECT2,ENG,EPHA1,FKBP1B,FLOT1,FN1,GSTP1,HBEGF,IGF2,IL13,IL23R,IL9,INCENP,IQGAP3,ITGB2,KAT2B,KIF14,LCP2,LIF,LRP4,LRP5,LRP8,MMD,MTMR2,MYDGF,OSM,PBK,PDGFRB,PKD2,PKMYT1,PLK1,PPARG,PPP1R14B,PSRC1,PTK6,PTPN6,PYCARD,RAD51,RALB,R…
GO:BP	regulation of protein modification process	GO:0031399	FALSE	0.01579	1.80162	1229	881	84	21031	ACTB,APOE,ARRB1,AURKB,BCL2,BIRC5,BRCA1,CALM3,CAMK1,CCND3,CDC20,CDC25A,CDC25C,CDC6,CDCA2,CDCA8,CDKN2A,CDKN2B,CDKN2C,CDKN3,CEACAM1,CENPX,CLSPN,CSF1,CTDSPL,DBNDD2,DMD,DMTN,DUSP6,DUSP7,ECT2,ENG,EPHA1,FANCI,FBXO2,FKBP1B,FLOT1,FN1,GSTP1,HBEGF,HINT2,IGF2,IL13,IL23R,IL9,INCENP,IQGAP3,ITGB2,KAT2B,KIF14,LCP2,LIF,LRP4,LRP5,LRP8,MAD2L1,MMD,MYDGF,OSM,PBK,PDGFRB,PKD2,PKMYT1,PLK1,PPARG,PSRC1,PTK6,PTPN6,PYCARD,R…
GO:BP	regulation of attachment of mitotic spindle microtubules to kinetochore	GO:1902423	FALSE	0.0160688	1.79402	8	881	5	21031	AURKB,BIRC5,CDCA8,INCENP,KAT2B
GO:BP	positive regulation of attachment of mitotic spindle microtubules to kinetochore	GO:1902425	FALSE	0.0160688	1.79402	8	881	5	21031	AURKB,BIRC5,CDCA8,INCENP,KAT2B
GO:BP	positive regulation of response to stimulus	GO:0048584	FALSE	0.0171104	1.76674	2274	881	137	21031	ACTB,AGPAT2,ANKRD1,APOE,ARL6IP5,ARRB1,ASPM,ATAD5,AURKB,BCL2,BIRC5,BMPR1A,BRCA1,BTK,C1RL,C5AR2,CAVIN3,CCL17,CCR1,CCR2,CD3G,CD63,CD79B,CDCA8,CDKN2A,CDKN2B,CEACAM1,CFH,CGAS,CSF1,CTSC,CTSH,CTSL,CUX2,DACT1,DEPDC1B,DLL4,DMTN,ECT2,EDA2R,EIF2AK4,EMILIN1,ENG,ERBB3,F2RL3,FABP5,FKBP1B,FLOT1,FN1,FOXM1,GAPDH,GIPC1,GLIPR2,GPR27,GRIN2C,H2AX,HAVCR2,HBEGF,HCST,HIC1,HMGB2,HPSE,IGF2,IGHE,IL12RB1,IL17A,IL17F,IL23R,I…
GO:BP	regulation of metaphase plate congression	GO:0090235	FALSE	0.017696	1.75212	13	881	6	21031	AURKB,BIRC5,CDCA8,INCENP,KAT2B,SPAG5
GO:BP	negative regulation of meiotic cell cycle	GO:0051447	FALSE	0.0178916	1.74735	19	881	7	21031	FBXO43,KNL1,LIF,PKMYT1,TRIP13,TTK,ZWINT
GO:BP	positive regulation of cell cycle checkpoint	GO:1901978	FALSE	0.0178916	1.74735	19	881	7	21031	AURKB,BIRC5,CDCA8,INCENP,KNL1,MAD2L1,XRCC3
GO:BP	DNA replication checkpoint signaling	GO:0000076	FALSE	0.0178916	1.74735	19	881	7	21031	CDC45,CDC6,CDT1,CLSPN,DNA2,ORC1,TICRR
GO:BP	organelle localization	GO:0051640	FALSE	0.0197332	1.7048	620	881	50	21031	ASPM,AURKB,BIRC5,BTK,BVES,CCNB1,CDCA5,CDCA8,CDT1,CENPA,CENPF,CFL1,DLGAP5,DMD,ECT2,ESPL1,ESYT1,GPSM2,IL13,INCENP,KAT2B,KIF14,KIF2C,KIFC1,KNL1,LAT2,MAD2L1,NEFH,NEK2,NUF2,NUSAP1,PLK1,PSRC1,RAB3B,RAB3D,RACGAP1,RALB,SAPCD2,SEPTIN1,SGO1,SKA1,SKA3,SMPD3,SPAG5,SPC24,SPC25,STX3,TRIM46,WIPI1,ZWINT
GO:BP	regulation of molecular function	GO:0065009	FALSE	0.0200125	1.6987	1799	881	113	21031	ACTB,ADAM15,ADCY1,ANXA4,APOC1,APOE,AQP1,ARHGAP11A,ARL2,ARL6IP5,ARRB1,AURKA,AURKB,BCL2,BTK,BVES,CALM3,CAMK1,CCND3,CCR2,CD40LG,CDC20,CDC25A,CDC25C,CDC6,CDKN2A,CDKN2B,CDKN2C,CDKN3,CDT1,CEACAM1,CLSPN,CSF1,CTSH,DACT1,DBNDD2,DGKH,DHFR,DMD,DSCC1,DUSP7,E2F1,ECT2,EDA2R,EGLN3,EIF2AK4,ENG,EPHA1,FHL1,FKBP1B,FLOT1,GAPDH,GSTP1,GZMA,HAVCR2,HES6,HJURP,HMGB2,IL23R,IL32,IQGAP3,ITGAM,ITGB2,KAT2B,KIF14,LCP2,LRP5,LRP…
GO:BP	positive regulation of nuclear division	GO:0051785	FALSE	0.0211866	1.67394	62	881	12	21031	AURKA,CDC20,DLGAP5,ESPL1,IGF2,LRP5,NPM2,NUSAP1,PDGFRB,RAD51AP1,SMPD3,UBE2C
GO:BP	regulation of protein metabolic process	GO:0051246	FALSE	0.0215787	1.66597	2102	881	128	21031	ACTB,APOE,AQP1,ARL6IP5,ARRB1,AURKA,AURKB,BCL2,BIRC5,BRCA1,C8ORF88,CALM3,CAMK1,CCND3,CDC20,CDC25A,CDC25C,CDC6,CDCA2,CDCA8,CDK2,CDKN2A,CDKN2B,CDKN2C,CDKN3,CEACAM1,CENPX,CHAC1,CLSPN,CSF1,CTDSPL,CTSA,CTSC,CTSH,DACT1,DBNDD2,DHFR,DMD,DMTN,DTL,DUSP6,DUSP7,ECT2,EGLN3,EIF2AK4,EIF4EBP1,ENG,EPHA1,FANCI,FBXO2,FBXW8,FKBP1B,FLOT1,FN1,GAPDH,GIPC1,GRIN2C,GSTP1,GZMB,HBEGF,HINT2,IGF2,IL13,IL17F,IL23R,IL9,INCENP,IQ…
GO:BP	DNA damage checkpoint signaling	GO:0000077	FALSE	0.0228212	1.64166	131	881	18	21031	BRCA1,BRIP1,CDK1,CDK2,CHEK1,CLSPN,DTL,E2F1,E2F7,EIF2AK4,EME1,FBXO6,GTSE1,H2AX,PLK1,RAD51,TICRR,WDR76
GO:BP	signal transduction in response to DNA damage	GO:0042770	FALSE	0.0228986	1.64019	197	881	23	21031	ANKRD1,ATAD5,BRCA1,BRIP1,CDK1,CDK2,CDKN2A,CHEK1,CLSPN,DTL,E2F1,E2F7,EIF2AK4,EME1,FBXO6,FOXM1,GTSE1,H2AX,HIC1,PLK1,RAD51,TICRR,WDR76
GO:BP	multicellular organism development	GO:0007275	FALSE	0.02291	1.63998	4643	881	248	21031	ABCB6,ABI3,ACAT1,ACTB,ADAM15,ADAMTS4,ADCY1,ADM2,ANKRD1,ANXA6,APBA1,APOE,AQP1,ARSB,ASB2,ASF1B,ASPM,ATAD5,AURKA,AURKB,B4GALNT1,B4GALT2,B4GAT1,BCL2,BCL2L1,BMPR1A,BRCA1,BRIP1,BTK,BVES,BYSL,CALM3,CAMK1,CAPG,CBFB,CBS,CCNB1,CCNB2,CCR1,CCR2,CD40LG,CDC20,CDK1,CDK6,CDKN2A,CDKN2B,CDKN2C,CEACAM1,CENPF,CENPU,CFL1,CHAC1,CHEK1,CIT,CLC,COL15A1,COL5A2,COLQ,CSF1,CTSC,CTSH,CUX2,CYP1A1,DACT1,DHCR24,DHFR,DIAPH3,DLL4,…
GO:BP	regulation of multicellular organismal process	GO:0051239	FALSE	0.0261941	1.5818	2955	881	169	21031	ACOT11,ACTB,ADM2,AGPAT2,ANXA4,ANXA6,APOC1,APOE,AQP1,ARRB1,ARSB,ASPM,ATAD5,BCL2,BMPR1A,BRCA1,BTK,BVES,C5AR2,CALM3,CBFB,CCR1,CCR2,CD244,CD40LG,CDK1,CDK6,CDKN2A,CDKN2B,CEACAM1,CFL1,CGAS,CLC,CORO1A,CSF1,CTSC,CTSH,CUX2,DLL4,DMD,DMTN,DPP4,DRAXIN,DUSP6,E2F2,EIF2AK4,ELOVL6,EMILIN1,ENG,EPHA1,EPX,ERBB3,ETV4,FABP5,FANCA,FBXW8,FKBP1B,FLOT1,FN1,GAPDH,GFI1B,GJC1,GLIPR2,GPR68,GRIN2C,GSTP1,H4C12,H4C2,H4C8,H4C9,H…
GO:BP	chromosome condensation	GO:0030261	FALSE	0.0268151	1.57162	44	881	10	21031	CDCA5,CDK1,H1-5,NCAPD2,NCAPG,NCAPG2,NUSAP1,PLK1,SMC2,TOP2A
GO:BP	protein localization to chromosome	GO:0034502	FALSE	0.0297925	1.52589	121	881	17	21031	AURKB,BUB1B,CDK1,CENPA,ESCO2,H1-5,H2BC11,H4C12,H4C2,H4C8,H4C9,HASPIN,KNL1,PLK1,TERT,TTK,ZMYND8
GO:BP	cellular response to chemical stress	GO:0062197	FALSE	0.0330686	1.48058	304	881	30	21031	AIFM2,AQP1,ARL6IP5,BTK,CDK1,DHFR,DHRS2,ECT2,EFHD1,ERMP1,FANCC,GSR,KAT2B,MEAK7,MGAT3,NME2,NQO1,PCNA,PKD2,PPARG,PRDX1,PRDX2,PYCARD,PYCR1,RCSD1,SLC25A23,SMPD3,TBC1D24,TRPM2,TSPO
GO:BP	positive regulation of mitotic nuclear division	GO:0045840	FALSE	0.0331918	1.47897	45	881	10	21031	AURKA,CDC20,DLGAP5,ESPL1,IGF2,LRP5,NUSAP1,PDGFRB,SMPD3,UBE2C
GO:BP	tetrahydrofolate interconversion	GO:0035999	TRUE	0.0349034	1.45713	9	881	5	21031	MTHFD1,MTHFD1L,SHMT1,SHMT2,TYMS
GO:BP	negative regulation of G2/M transition of mitotic cell cycle	GO:0010972	FALSE	0.0352	1.45346	65	881	12	21031	AURKB,AVEN,BRCA1,CDC6,CDK1,CHEK1,CLSPN,DTL,FHL1,ORC1,PLK1,TICRR
GO:BP	positive regulation of fibroblast proliferation	GO:0048146	FALSE	0.0361465	1.44193	55	881	11	21031	AQP1,CCNA2,CCNB1,CDC6,CDK4,CDK6,E2F1,FN1,IL13,LIF,S100A6
GO:BP	regulation of multicellular organismal development	GO:2000026	FALSE	0.0368297	1.4338	1411	881	92	21031	ACTB,ADM2,AQP1,ASPM,BMPR1A,BRCA1,BTK,CBFB,CCR1,CCR2,CDK1,CDK6,CDKN2A,CDKN2B,CEACAM1,CFL1,CSF1,CTSC,CTSH,CUX2,DLL4,DRAXIN,DUSP6,E2F2,EMILIN1,ENG,EPHA1,ETV4,FANCA,FBXW8,FN1,GFI1B,GPR68,H4C12,H4C2,H4C8,H4C9,HES6,HMGB2,HOPX,HPSE,IL12RB1,IL13,IL17A,IL17F,IL23R,IL2RA,IRF4,ITGB2,KAT2B,KIF14,LIF,LRP4,LRP8,LTA,MTMR2,MYDGF,NIBAN2,NME2,ODAPH,PI16,PPARG,PRDX2,PRXL2A,PTPN6,RACGAP1,RFLNB,RRAS,RTN4R,SASH3,SERPI…
GO:BP	cellular response to toxic substance	GO:0097237	FALSE	0.0371437	1.43011	123	881	17	21031	ABCB6,AIFM2,AKR1A1,APOE,DHFR,EPX,FANCC,GSR,GSTK1,GSTP1,HBD,HBE1,HBG2,NQO1,PRDX1,PRDX2,PRXL2A
GO:BP	kinetochore organization	GO:0051383	FALSE	0.0383602	1.41612	21	881	7	21031	CENPA,CENPF,CENPW,CENPX,DLGAP5,NUF2,SMC2
GO:BP	carbohydrate derivative catabolic process	GO:1901136	FALSE	0.0407733	1.38962	262	881	27	21031	ACAT1,ACOT7,ALDOC,APOBEC3B,APOBEC3C,APOBEC3G,APOBEC3H,ARL2,BTK,CHIT1,CTSL,DCTPP1,FBXO2,FBXO44,FBXO6,FUCA2,GAPDH,GNPDA1,HMMR,HPSE,KAT2B,NAGA,NT5C,NTHL1,NUDT1,NUDT8,SLC4A4
GO:BP	regulation of protein kinase activity	GO:0045859	FALSE	0.0416069	1.38083	451	881	39	21031	ACTB,APOE,CALM3,CAMK1,CCND3,CDC25A,CDC25C,CDC6,CDKN2A,CDKN2B,CDKN2C,CDKN3,CEACAM1,CLSPN,CSF1,DBNDD2,DUSP7,ECT2,EPHA1,GSTP1,IL23R,KIF14,LCP2,LRP5,LRP8,MMD,PDGFRB,PKD2,PKMYT1,PLK1,PPARG,PSRC1,PTK6,PYCARD,RALB,TNFRSF11A,TPX2,TRIB3,WARS1
GO:BP	establishment of organelle localization	GO:0051656	FALSE	0.045606	1.34098	486	881	41	21031	AURKB,BIRC5,BTK,CCNB1,CDCA5,CDCA8,CDT1,CENPA,CENPF,CFL1,ECT2,ESPL1,GPSM2,IL13,INCENP,KAT2B,KIF14,KIF2C,KIFC1,KNL1,LAT2,MAD2L1,NEFH,NEK2,NUF2,NUSAP1,PLK1,PSRC1,RACGAP1,SAPCD2,SEPTIN1,SGO1,SKA1,SKA3,SMPD3,SPAG5,SPC24,SPC25,TRIM46,WIPI1,ZWINT
GO:BP	cell development	GO:0048468	FALSE	0.0482511	1.31649	2819	881	161	21031	ABI3,ACTB,ADCY1,ANKRD1,ANLN,ANXA6,APOE,ARMC6,ARSB,ASB2,ASPM,AURKA,B4GAT1,BATF3,BCL2,BCL2L1,BMPR1A,BRIP1,BTK,BVES,CAMK1,CBFB,CCR1,CCR2,CD3G,CD40LG,CD79B,CDK1,CDK6,CDKN2A,CDKN2B,CEACAM1,CFL1,CSF1,CTSL,CUX2,DHFR,DHRS2,DIAPH3,DLL4,DMD,DMTN,DPYSL2,DRAXIN,EBP,EFHD1,EIF2AK4,ENG,ERBB3,ERCC1,ESCO2,FANCA,FANCC,FBXW8,FKBP1B,FLOT1,FN1,FUT7,GFI1B,GJC1,GLO1,GPR68,GPRIN1,H4C12,H4C2,H4C8,H4C9,HECW2,HES6,HMGB2,HO…
GO:CC	cytoplasm	GO:0005737	TRUE	4.27596e-32	31.369	12345	928	695	22097	A4GALT,ABCB6,ABCC4,ABHD14A,ABHD17C,ABI3,ACAA2,ACAP1,ACAT1,ACOT11,ACOT7,ACSS2,ACTB,ACY1,ADAM15,ADCY1,AGFG2,AGMAT,AGPAT2,AHRR,AIFM2,AKR1A1,ALDH1B1,ALDOC,ANKRD1,ANKRD34A,ANLN,ANXA4,ANXA6,AP1S1,APBA1,APOBEC3B,APOBEC3C,APOBEC3G,APOBEC3H,APOC1,APOE,AQP1,ARHGAP11A,ARHGAP18,ARHGAP19,ARHGEF11,ARHGEF12,ARL2,ARL6IP5,ARMC6,ARPC5L,ARRB1,ARSB,ARV1,ASB2,ASF1B,ASNS,ASPM,ASRGL1,ATP5MC1,ATP6V0A1,ATP6V0E2,ATP8B2,AT…
GO:CC	chromosomal region	GO:0098687	FALSE	2.82389e-26	25.5492	402	928	76	22097	ACTB,AURKA,AURKB,BIRC5,BUB1,BUB1B,CCNB1,CDC20,CDCA5,CDCA8,CDK1,CDK2,CDT1,CENPA,CENPF,CENPI,CENPN,CENPO,CENPU,CENPW,CENPX,CHEK1,DCLRE1B,DNA2,DSCC1,ERCC1,ERCC6L,ESCO2,FEN1,H2AX,H2BC11,H2BC3,H4C12,H4C2,H4C8,H4C9,HELLS,HJURP,INCENP,KAT2B,KIF2C,KNL1,MAD2L1,MCM2,MCM3,MCM4,MCM5,NCAPD2,NCAPG,NEK2,NUF2,OIP5,ORC1,PCNA,PIF1,PLK1,PPP1CA,RAD51,RAD51AP1,RECQL4,SGO1,SGO2,SKA1,SKA3,SMC1B,SPAG5,SPC24,SPC25,STN1,S…
GO:CC	cytosol	GO:0005829	FALSE	1.76753e-22	21.7526	5487	928	370	22097	ABCB6,ACOT11,ACOT7,ACSS2,ACTB,ACY1,AHRR,AIFM2,AKR1A1,ALDH1B1,ALDOC,ANKRD1,ANLN,AP1S1,APBA1,APOBEC3G,APOBEC3H,ARHGAP11A,ARHGAP18,ARHGAP19,ARHGEF11,ARHGEF12,ARL2,ARL6IP5,ARMC6,ARRB1,ASB2,ASF1B,ASNS,ASRGL1,ATP6V0A1,ATP8B2,AURKA,AURKB,AVEN,BATF3,BCL2,BCL2L1,BIRC5,BLVRB,BTK,BUB1,BUB1B,BYSL,CAMK1,CARHSP1,CAVIN3,CBR1,CBS,CCNA2,CCNB1,CCNB2,CCND3,CCNE1,CCNF,CCR2,CD3G,CDC20,CDC25A,CDC25C,CDC42EP1,CDC6,CDCA…
GO:CC	chromosome	GO:0005694	FALSE	9.13044e-22	21.0395	1949	928	179	22097	ACTB,ARRB1,ASF1B,ATAD5,AUNIP,AURKA,AURKB,BATF3,BIRC5,BRCA1,BUB1,BUB1B,BYSL,CCNB1,CDC20,CDC45,CDCA2,CDCA5,CDCA8,CDK1,CDK2,CDK2AP2,CDK4,CDKN2A,CDT1,CENPA,CENPF,CENPI,CENPN,CENPO,CENPU,CENPW,CENPX,CGAS,CHAF1B,CHEK1,CUX2,DCLRE1B,DNA2,DSCC1,DTL,E2F1,E2F2,E2F3,E2F7,E2F8,EME1,EPOP,ERCC1,ERCC6L,ESCO2,ETV4,EXOSC4,FAM111B,FANCA,FANCC,FANCI,FEN1,FOXM1,GINS1,GINS2,GINS3,H1-5,H2AC12,H2AC13,H2AC14,H2AC16,H2AC1…
GO:CC	chromosome, centromeric region	GO:0000775	FALSE	1.65377e-19	18.7815	259	928	53	22097	ACTB,AURKA,AURKB,BIRC5,BUB1,BUB1B,CCNB1,CDC20,CDCA5,CDCA8,CDT1,CENPA,CENPF,CENPI,CENPN,CENPO,CENPU,CENPW,CENPX,DSCC1,ERCC6L,ESCO2,H2BC11,H4C12,H4C2,H4C8,H4C9,HELLS,HJURP,INCENP,KAT2B,KIF2C,KNL1,MAD2L1,NCAPD2,NCAPG,NEK2,NUF2,OIP5,PLK1,SGO1,SGO2,SKA1,SKA3,SMC1B,SPAG5,SPC24,SPC25,SUMO3,SUV39H2,TOP2A,TTK,ZWINT
GO:CC	condensed chromosome	GO:0000793	FALSE	5.46763e-17	16.2622	282	928	52	22097	ACTB,AURKA,AURKB,BIRC5,BRCA1,BUB1,BUB1B,CCNB1,CDC20,CDK2,CDT1,CENPA,CENPF,CENPI,CENPN,CENPO,CENPU,CENPW,CENPX,CHEK1,ERCC6L,H2AX,HJURP,HMGB2,INCENP,KAT2B,KIF2C,KNL1,MAD2L1,MKI67,NCAPD2,NCAPG,NCAPG2,NEK2,NUF2,PLK1,RAD51,RGS12,SGO1,SGO2,SKA1,SKA3,SMC1B,SMC2,SPAG5,SPC24,SPC25,SUMO3,TOP2A,TTK,TUBG1,ZWINT
GO:CC	nucleoplasm	GO:0005654	FALSE	2.27902e-15	14.6423	4220	928	284	22097	ABCB6,ACOT7,ACTB,ADAMTS4,AHRR,ALDH1B1,ANKRD1,ANLN,APOBEC3B,APOBEC3H,ARHGAP18,ARHGEF11,ARL2,ARRB1,ASF1B,ATP6V0A1,AURKA,AURKB,B4GALT2,BATF3,BCAT2,BIRC5,BLVRB,BRCA1,BRIP1,BUB1,BYSL,CAPG,CBFB,CCNA2,CCNB1,CCND3,CCNE1,CD63,CDC20,CDC25A,CDC25C,CDC45,CDC6,CDCA2,CDCA5,CDCA7,CDCA7L,CDCA8,CDK1,CDK2,CDK2AP2,CDK4,CDK6,CDKL1,CDKN2A,CDT1,CENPA,CENPF,CENPI,CENPN,CENPO,CENPU,CENPW,CENPX,CGAS,CHAF1B,CHCHD1,CHEK1,C…
GO:CC	extracellular exosome	GO:0070062	FALSE	5.02284e-15	14.2991	2109	928	171	22097	ABCB6,ABHD8,ACAT1,ACOT11,ACOT7,ACTB,ACY1,ADAM15,ADCY1,AKR1A1,ALDOC,ANXA4,ANXA6,APOE,AQP1,ARHGEF12,ARPC5L,ARSB,ATP6V0A1,B4GAT1,BLVRB,C1RL,CAPG,CBR1,CD63,CD79B,CDK1,CDKL1,CEACAM1,CFH,CFL1,CLIC1,CMBL,COL15A1,CORO1A,CORO1B,CPNE7,CTDSPL,CTSA,CTSC,CTSH,CTSL,CUX2,DPP4,DPYSL2,EMILIN1,ENPP6,ENTPD1,EPS8L1,EPX,FABP5,FAH,FLOT1,FN1,FUCA2,GALM,GAPDH,GARS1,GGH,GGT1,GIPC1,GLIPR2,GLO1,GNPDA1,GSR,GSTK1,GSTP1,H2AC1…
GO:CC	extracellular vesicle	GO:1903561	FALSE	6.74574e-15	14.171	2133	928	172	22097	ABCB6,ABHD8,ACAT1,ACOT11,ACOT7,ACTB,ACY1,ADAM15,ADCY1,AKR1A1,ALDOC,ANXA4,ANXA6,APOE,AQP1,ARHGEF12,ARPC5L,ARSB,ATP6V0A1,B4GAT1,BLVRB,C1RL,CAPG,CBR1,CD63,CD79B,CDK1,CDKL1,CEACAM1,CFH,CFL1,CLIC1,CMBL,COL15A1,CORO1A,CORO1B,CPNE7,CTDSPL,CTSA,CTSC,CTSH,CTSL,CUX2,DPP4,DPYSL2,EMILIN1,ENPP6,ENTPD1,EPS8L1,EPX,FABP5,FAH,FLOT1,FN1,FUCA2,GALM,GAPDH,GARS1,GGH,GGT1,GIPC1,GLIPR2,GLO1,GNPDA1,GSR,GSTK1,GSTP1,H2AC1…
GO:CC	extracellular organelle	GO:0043230	FALSE	7.0624e-15	14.151	2134	928	172	22097	ABCB6,ABHD8,ACAT1,ACOT11,ACOT7,ACTB,ACY1,ADAM15,ADCY1,AKR1A1,ALDOC,ANXA4,ANXA6,APOE,AQP1,ARHGEF12,ARPC5L,ARSB,ATP6V0A1,B4GAT1,BLVRB,C1RL,CAPG,CBR1,CD63,CD79B,CDK1,CDKL1,CEACAM1,CFH,CFL1,CLIC1,CMBL,COL15A1,CORO1A,CORO1B,CPNE7,CTDSPL,CTSA,CTSC,CTSH,CTSL,CUX2,DPP4,DPYSL2,EMILIN1,ENPP6,ENTPD1,EPS8L1,EPX,FABP5,FAH,FLOT1,FN1,FUCA2,GALM,GAPDH,GARS1,GGH,GGT1,GIPC1,GLIPR2,GLO1,GNPDA1,GSR,GSTK1,GSTP1,H2AC1…
GO:CC	extracellular membrane-bounded organelle	GO:0065010	FALSE	7.0624e-15	14.151	2134	928	172	22097	ABCB6,ABHD8,ACAT1,ACOT11,ACOT7,ACTB,ACY1,ADAM15,ADCY1,AKR1A1,ALDOC,ANXA4,ANXA6,APOE,AQP1,ARHGEF12,ARPC5L,ARSB,ATP6V0A1,B4GAT1,BLVRB,C1RL,CAPG,CBR1,CD63,CD79B,CDK1,CDKL1,CEACAM1,CFH,CFL1,CLIC1,CMBL,COL15A1,CORO1A,CORO1B,CPNE7,CTDSPL,CTSA,CTSC,CTSH,CTSL,CUX2,DPP4,DPYSL2,EMILIN1,ENPP6,ENTPD1,EPS8L1,EPX,FABP5,FAH,FLOT1,FN1,FUCA2,GALM,GAPDH,GARS1,GGH,GGT1,GIPC1,GLIPR2,GLO1,GNPDA1,GSR,GSTK1,GSTP1,H2AC1…
GO:CC	condensed chromosome, centromeric region	GO:0000779	FALSE	9.91076e-15	14.0039	182	928	39	22097	ACTB,AURKA,AURKB,BIRC5,BUB1,BUB1B,CCNB1,CDC20,CDT1,CENPA,CENPF,CENPI,CENPN,CENPO,CENPU,CENPW,CENPX,ERCC6L,HJURP,INCENP,KAT2B,KIF2C,KNL1,MAD2L1,NCAPD2,NCAPG,NEK2,NUF2,PLK1,SGO1,SGO2,SKA1,SKA3,SPAG5,SPC24,SPC25,SUMO3,TTK,ZWINT
GO:CC	extracellular space	GO:0005615	FALSE	3.86473e-14	13.4129	3303	928	233	22097	ABCB6,ABHD8,ACAT1,ACOT11,ACOT7,ACTB,ACY1,ADAM15,ADAMTS4,ADCY1,AIFM2,AKR1A1,ALDOC,ANXA4,ANXA6,APOC1,APOE,APOL4,AQP1,ARHGEF12,ARPC5L,ARSB,ATP6V0A1,B4GAT1,BIVM,BLVRB,C1RL,CAPG,CBR1,CCL17,CD40LG,CD63,CD79B,CDK1,CDKL1,CEACAM1,CFH,CFL1,CHEK1,CHIT1,CLIC1,CMBL,CMTM5,COL15A1,COL5A2,COLQ,CORO1A,CORO1B,CPNE7,CSF1,CTDSPL,CTSA,CTSC,CTSH,CTSL,CTSW,CUX2,DPP4,DPYSL2,EGFL6,EMILIN1,ENG,ENPP6,ENTPD1,EPS8L1,EPX,ERBB…
GO:CC	nucleosome	GO:0000786	TRUE	4.46692e-14	13.35	135	928	33	22097	ACTB,CENPA,H1-5,H2AC12,H2AC13,H2AC14,H2AC16,H2AC17,H2AX,H2BC10,H2BC11,H2BC13,H2BC14,H2BC17,H2BC3,H2BC6,H2BC7,H2BC9,H3C10,H3C11,H3C12,H3C13,H3C2,H3C3,H3C6,H3C7,H3C8,H4C12,H4C2,H4C8,H4C9,IRF4,TGM2
GO:CC	kinetochore	GO:0000776	FALSE	3.04193e-13	12.5169	171	928	36	22097	ACTB,AURKA,AURKB,BIRC5,BUB1,BUB1B,CCNB1,CDC20,CDT1,CENPF,CENPI,CENPN,CENPO,CENPU,CENPW,CENPX,ERCC6L,HJURP,INCENP,KAT2B,KIF2C,KNL1,MAD2L1,NEK2,NUF2,PLK1,SGO1,SGO2,SKA1,SKA3,SPAG5,SPC24,SPC25,SUMO3,TTK,ZWINT
GO:CC	vesicle	GO:0031982	FALSE	5.39404e-12	11.2681	4004	928	261	22097	ABCB6,ABCC4,ABHD17C,ABHD8,ACAP1,ACAT1,ACOT11,ACOT7,ACTB,ACY1,ADAM15,ADCY1,AGPAT2,AKR1A1,ALDOC,ANXA4,ANXA6,AP1S1,APBA1,APOE,AQP1,ARHGEF12,ARPC5L,ARRB1,ARSB,ATP6V0A1,ATP6V0E2,ATP8B3,B4GAT1,BCL2L1,BIN2,BLVRB,BTK,C1RL,CALM3,CAPG,CBR1,CCR5,CD3G,CD63,CD79B,CDK1,CDK2,CDKL1,CEACAM1,CFH,CFL1,CHIT1,CIDEB,CLCN4,CLIC1,CMBL,COL15A1,COPZ2,CORO1A,CORO1B,CPNE7,CPPED1,CTDSPL,CTSA,CTSC,CTSH,CTSL,CTSW,CTTNBP2,CUX2,…
GO:CC	spindle	GO:0005819	FALSE	1.02125e-11	10.9909	436	928	57	22097	ASPM,AUNIP,AURKA,AURKB,BIRC5,BUB1B,CALM3,CAPG,CCNB1,CDC20,CDC6,CDCA8,CDK1,CENPF,CKAP2L,DIAPH3,DLGAP5,ECT2,ESPL1,GPSM2,HASPIN,HECW2,HMMR,INCENP,KAT2B,KIF11,KIF14,KIF15,KIF18B,KIF20A,KIF23,KIF2C,KIF4A,KIFC1,MAD2L1,NEK2,NEK6,NUSAP1,PKD2,PLK1,POC1A,PRC1,PSRC1,PTPN7,RACGAP1,SEPTIN1,SGO1,SHCBP1,SKA1,SKA3,SPAG5,TPX2,TTK,TUBB,TUBG1,TUBGCP4,WDR62
GO:CC	microtubule cytoskeleton	GO:0015630	FALSE	5.87195e-10	9.23122	1405	928	116	22097	ARHGAP18,ARL2,ASPM,AUNIP,AURKA,AURKB,BCL2L1,BIRC5,BRCA1,BUB1B,CALM3,CAPG,CCDC15,CCNB1,CCNB2,CCNE1,CCNF,CDC20,CDC45,CDC6,CDCA8,CDK1,CDK2,CDK2AP2,CDK6,CENPF,CENPU,CEP55,CHEK1,CKAP2L,CTSC,DCLRE1B,DIAPH3,DLGAP5,DPYSL2,DTL,DYNC2I2,E2F1,ECT2,ESPL1,FBXW8,FLOT1,GAPDH,GPSM2,GTSE1,H2AX,HASPIN,HECW2,HMMR,HOXB4,INCENP,JAKMIP1,JPT1,KAT2B,KCNAB2,KIF11,KIF14,KIF15,KIF18B,KIF20A,KIF23,KIF24,KIF2C,KIF4A,KIFC1,LRP…
GO:CC	outer kinetochore	GO:0000940	FALSE	2.28984e-09	8.64019	21	928	12	22097	BUB1,BUB1B,CCNB1,CENPF,KNL1,NUF2,PLK1,SKA1,SKA3,SPC24,SPC25,ZWINT
GO:CC	mitotic spindle	GO:0072686	FALSE	1.68844e-08	7.77252	185	928	31	22097	ASPM,AURKA,AURKB,CAPG,CDC6,CDK1,CKAP2L,DLGAP5,ECT2,ESPL1,GPSM2,HECW2,KAT2B,KIF11,KIF18B,KIF23,KIFC1,MAD2L1,NUSAP1,PKD2,PLK1,PRC1,PTPN7,RACGAP1,SKA1,SKA3,SPAG5,TPX2,TUBB,TUBG1,WDR62
GO:CC	extracellular region	GO:0005576	FALSE	4.63587e-08	7.33387	4213	928	255	22097	ABCB6,ABHD8,ACAT1,ACOT11,ACOT7,ACTB,ACY1,ADAM15,ADAMTS4,ADCY1,ADM2,AIFM2,AKR1A1,ALDOC,ANXA4,ANXA6,APOC1,APOE,APOL4,AQP1,ARHGEF12,ARPC5L,ARSB,ATP6V0A1,B4GAT1,BIN2,BIVM,BLVRB,C1RL,CAPG,CBR1,CCL17,CD40LG,CD63,CD79B,CD99L2,CDK1,CDKL1,CEACAM1,CES4A,CFH,CFL1,CHEK1,CHIT1,CLIC1,CMBL,CMTM5,COL15A1,COL5A2,COLQ,CORO1A,CORO1B,CPNE7,CPPED1,CSF1,CTDSPL,CTSA,CTSC,CTSH,CTSL,CTSW,CUX2,DNASE1L1,DPP4,DPYSL2,DRAXIN,…
GO:CC	intracellular organelle lumen	GO:0070013	FALSE	1.04755e-07	6.97982	6657	928	367	22097	ABCB6,ABCC4,ACAA2,ACAT1,ACOT11,ACOT7,ACSS2,ACTB,ADAMTS4,AHRR,ALDH1B1,ALDOC,ANKRD1,ANLN,APOBEC3B,APOBEC3H,APOE,ARHGAP18,ARHGEF11,ARL2,ARRB1,ARSB,ASF1B,ATP6V0A1,ATP8B2,AURKA,AURKB,B4GALT2,BATF3,BCAT2,BCL2L1,BDH1,BIN2,BIRC5,BLVRB,BRCA1,BRIP1,BUB1,BYSL,CAPG,CBFB,CCNA2,CCNB1,CCND3,CCNE1,CCR2,CD63,CDC20,CDC25A,CDC25C,CDC45,CDC6,CDCA2,CDCA5,CDCA7,CDCA7L,CDCA8,CDK1,CDK2,CDK2AP2,CDK4,CDK6,CDKL1,CDKN2A,CDT…
GO:CC	organelle lumen	GO:0043233	FALSE	1.04755e-07	6.97982	6657	928	367	22097	ABCB6,ABCC4,ACAA2,ACAT1,ACOT11,ACOT7,ACSS2,ACTB,ADAMTS4,AHRR,ALDH1B1,ALDOC,ANKRD1,ANLN,APOBEC3B,APOBEC3H,APOE,ARHGAP18,ARHGEF11,ARL2,ARRB1,ARSB,ASF1B,ATP6V0A1,ATP8B2,AURKA,AURKB,B4GALT2,BATF3,BCAT2,BCL2L1,BDH1,BIN2,BIRC5,BLVRB,BRCA1,BRIP1,BUB1,BYSL,CAPG,CBFB,CCNA2,CCNB1,CCND3,CCNE1,CCR2,CD63,CDC20,CDC25A,CDC25C,CDC45,CDC6,CDCA2,CDCA5,CDCA7,CDCA7L,CDCA8,CDK1,CDK2,CDK2AP2,CDK4,CDK6,CDKL1,CDKN2A,CDT…
GO:CC	membrane-enclosed lumen	GO:0031974	FALSE	1.04755e-07	6.97982	6657	928	367	22097	ABCB6,ABCC4,ACAA2,ACAT1,ACOT11,ACOT7,ACSS2,ACTB,ADAMTS4,AHRR,ALDH1B1,ALDOC,ANKRD1,ANLN,APOBEC3B,APOBEC3H,APOE,ARHGAP18,ARHGEF11,ARL2,ARRB1,ARSB,ASF1B,ATP6V0A1,ATP8B2,AURKA,AURKB,B4GALT2,BATF3,BCAT2,BCL2L1,BDH1,BIN2,BIRC5,BLVRB,BRCA1,BRIP1,BUB1,BYSL,CAPG,CBFB,CCNA2,CCNB1,CCND3,CCNE1,CCR2,CD63,CDC20,CDC25A,CDC25C,CDC45,CDC6,CDCA2,CDCA5,CDCA7,CDCA7L,CDCA8,CDK1,CDK2,CDK2AP2,CDK4,CDK6,CDKL1,CDKN2A,CDT…
GO:CC	nuclear chromosome	GO:0000228	FALSE	1.06539e-07	6.97249	222	928	33	22097	BIRC5,BRCA1,CDC45,CHEK1,EME1,GINS1,GINS2,GINS3,H2AX,INCENP,MCM10,MCM2,MCM3,MCM4,MCM5,NCAPD2,NCAPG,NCAPG2,NEK2,ORC1,ORC6,PCNA,PLK1,POLA1,POLE2,RAD51,RGS12,SMC1B,SMC2,TFPT,TOP2A,TUBG1,WDHD1
GO:CC	microtubule organizing center	GO:0005815	FALSE	1.58507e-07	6.79995	865	928	77	22097	ARL2,ASPM,AUNIP,AURKA,AURKB,BCL2L1,BRCA1,BUB1B,CALM3,CAPG,CCDC15,CCNB1,CCNB2,CCNE1,CCNF,CDC20,CDC45,CDK1,CDK2,CDK6,CENPF,CENPU,CEP55,CHEK1,CKAP2L,CTSC,DCLRE1B,DIAPH3,DLGAP5,DTL,DYNC2I2,E2F1,ECT2,ESPL1,FBXW8,FLOT1,GPSM2,H2AX,HASPIN,HMMR,HOXB4,KAT2B,KIF15,KIF23,KIF24,KIF2C,KIFC1,LRRC45,MCM3,MPP1,NEK2,NEK6,NLRC3,PCLAF,PCNA,PKD2,PLK1,PLK4,POC1A,RAD51,RILP,RPP25,SEPTIN1,SGO1,SKA1,SKA3,SLC1A4,SMTN,SPAG…
GO:CC	centrosome	GO:0005813	FALSE	2.13822e-07	6.66995	726	928	68	22097	ARL2,ASPM,AUNIP,AURKA,AURKB,BCL2L1,BUB1B,CALM3,CCDC15,CCNB1,CCNB2,CCNE1,CCNF,CDC20,CDC45,CDK1,CDK2,CDK6,CENPF,CENPU,CEP55,CHEK1,CKAP2L,CTSC,DCLRE1B,DLGAP5,DTL,DYNC2I2,E2F1,ECT2,ESPL1,FLOT1,GPSM2,H2AX,HASPIN,HMMR,HOXB4,KAT2B,KIF15,KIF23,KIF24,KIF2C,KIFC1,LRRC45,MCM3,MPP1,NEK2,NEK6,NLRC3,PCLAF,PCNA,PLK1,PLK4,POC1A,RAD51,RPP25,SEPTIN1,SGO1,SKA1,SKA3,SLC1A4,SPAG5,STIL,TRAF5,TUBG1,TUBGCP4,WDR62,XRCC2
GO:CC	CMG complex	GO:0071162	TRUE	5.45318e-07	6.26335	11	928	8	22097	CDC45,GINS1,GINS2,GINS3,MCM2,MCM3,MCM4,MCM5
GO:CC	cytoskeleton	GO:0005856	FALSE	8.44005e-07	6.07365	2430	928	161	22097	ACTB,ALDOC,ANLN,ARHGAP18,ARL2,ARL6IP5,ARPC5L,ASB2,ASPM,AUNIP,AURKA,AURKB,BCL2L1,BIN2,BIRC5,BRCA1,BUB1B,CALM3,CAPG,CCDC15,CCNB1,CCNB2,CCNE1,CCNF,CDC20,CDC42EP1,CDC45,CDC6,CDCA8,CDK1,CDK2,CDK2AP2,CDK6,CENPF,CENPU,CEP55,CFL1,CHEK1,CKAP2L,CORO1A,CORO1B,CTSC,CTTNBP2,DCLRE1B,DGKH,DIAPH3,DLGAP5,DMD,DMTN,DPYSL2,DTL,DYNC2I2,E2F1,ECT2,ESPL1,FAM83H,FBXW8,FLOT1,GAPDH,GJB6,GPSM2,GTSE1,H2AX,HASPIN,HECW2,HMMR,H…
GO:CC	chromosome, telomeric region	GO:0000781	FALSE	1.16644e-06	5.93314	171	928	27	22097	CDK1,CDK2,CHEK1,DCLRE1B,DNA2,ERCC1,FEN1,H2AX,H2BC3,H4C12,H4C2,H4C8,H4C9,MCM2,MCM3,MCM4,MCM5,ORC1,PCNA,PIF1,PPP1CA,RAD51,RAD51AP1,RECQL4,STN1,TERT,XRCC3
GO:CC	supramolecular complex	GO:0099080	FALSE	1.17362e-06	5.93047	1426	928	107	22097	ACTB,ANKRD1,ANKRD34A,APOBEC3B,APOBEC3C,APOBEC3G,APOBEC3H,ARHGAP18,ASB2,ASPM,AURKA,AURKB,BIRC5,BUB1,BUB1B,CALM3,CARHSP1,CCNB1,CDC20,CDK1,CDK2AP2,CDT1,CENPF,CENPI,CENPN,CENPO,CENPU,CENPW,CENPX,COL5A2,CORO1A,CORO1B,CTSH,DIAPH3,DMD,DMTN,DPYSL2,ERCC6L,FAM83H,FKBP1B,GJB6,GTSE1,HJURP,INCENP,INF2,JAKMIP1,KAT2B,KCNAB2,KIF11,KIF14,KIF15,KIF18B,KIF20A,KIF23,KIF24,KIF2C,KIF4A,KIFC1,KNL1,KRT7,LSM2,MAD2L1,MICA…
GO:CC	spindle pole	GO:0000922	FALSE	2.51546e-06	5.59938	177	928	27	22097	ASPM,AUNIP,AURKA,AURKB,CALM3,CCNB1,CDC20,CDC6,CENPF,CKAP2L,DIAPH3,DLGAP5,GPSM2,KIF11,MAD2L1,NEK2,NEK6,PLK1,POC1A,PRC1,PSRC1,SGO1,SPAG5,TPX2,TUBG1,TUBGCP4,WDR62
GO:CC	DNA replication preinitiation complex	GO:0031261	FALSE	3.94484e-06	5.40397	13	928	8	22097	CDC45,GINS1,GINS2,GINS3,MCM2,MCM3,MCM4,MCM5
GO:CC	membrane	GO:0016020	FALSE	4.29955e-06	5.36658	9864	928	498	22097	A4GALT,ABCB6,ABCC4,ABHD14A,ABHD17C,ABI3,ACAP1,ACTB,ADAM15,ADAMTS4,ADCY1,ADGRG5,AGFG2,AGPAT2,AIFM2,AKR1A1,ANO10,ANXA4,ANXA6,AP1S1,APBA1,APOE,AQP1,ARHGAP18,ARHGAP19,ARHGEF11,ARHGEF12,ARHGEF39,ARL2,ARL6IP5,ARRB1,ARV1,ASPHD2,ASPM,ATP5MC1,ATP6V0A1,ATP6V0E2,ATP8B2,ATP8B3,ATRNL1,AURKA,AVEN,B3GALNT1,B3GNT9,B4GALNT1,B4GALT2,B4GAT1,BCL2,BCL2L1,BDH1,BIN2,BLVRB,BMPR1A,BRCA1,BRI3BP,BRIP1,BTK,BUB1,BVES,BYSL,C3…
GO:CC	protein-DNA complex	GO:0032993	FALSE	4.48164e-05	4.34856	1436	928	102	22097	ACTB,ARRB1,ASF1B,BATF3,CDC45,CDCA5,CDK2AP2,CDK4,CDKN2A,CENPA,CENPF,CENPX,CHAF1B,CHEK1,CUX2,DSCC1,E2F1,E2F2,E2F3,E2F7,E2F8,EME1,ESCO2,ETV4,EXOSC4,FAM111B,FANCA,FANCC,FANCI,FOXM1,GINS1,GINS2,GINS3,H1-5,H2AC12,H2AC13,H2AC14,H2AC16,H2AC17,H2AX,H2BC10,H2BC11,H2BC13,H2BC14,H2BC17,H2BC3,H2BC6,H2BC7,H2BC9,H3C10,H3C11,H3C12,H3C13,H3C2,H3C3,H3C6,H3C7,H3C8,H4C12,H4C2,H4C8,H4C9,HELLS,HES6,HIC1,HMGB2,HOPX,HOX…
GO:CC	cellular anatomical entity	GO:0110165	FALSE	4.83375e-05	4.31572	21548	928	925	22097	A4GALT,ABCB6,ABCC4,ABHD14A,ABHD17C,ABHD8,ABI3,ACAA2,ACAP1,ACAT1,ACOT11,ACOT7,ACSS2,ACTB,ACY1,ADAM15,ADAMTS4,ADCY1,ADGRG5,ADM2,AGFG2,AGMAT,AGPAT2,AHRR,AIFM2,AKR1A1,ALDH1B1,ALDOC,ANKRD1,ANKRD34A,ANLN,ANO10,ANXA4,ANXA6,AP1S1,APBA1,APOBEC3B,APOBEC3C,APOBEC3G,APOBEC3H,APOC1,APOE,APOL4,AQP1,ARHGAP11A,ARHGAP18,ARHGAP19,ARHGEF11,ARHGEF12,ARHGEF39,ARL2,ARL6IP5,ARMC6,ARPC5L,ARRB1,ARSB,ARV1,ASB2,ASF1B,ASNS,…
GO:CC	midbody	GO:0030496	FALSE	6.45295e-05	4.19024	206	928	27	22097	ANLN,ASPM,AURKA,AURKB,BIRC5,CAPG,CDCA8,CDK1,CENPF,CEP55,ECT2,FAM50B,INCENP,KIF14,KIF20A,KIF23,KIF4A,NEK2,PDXP,PLK1,PRC1,PSRC1,RACGAP1,RALB,SEPTIN1,SHCBP1,SPAG5
GO:CC	microtubule	GO:0005874	FALSE	0.000153461	3.814	477	928	45	22097	ARHGAP18,ASPM,AURKA,AURKB,BIRC5,CALM3,CDK1,CDK2AP2,DPYSL2,GTSE1,INCENP,JAKMIP1,KCNAB2,KIF11,KIF14,KIF15,KIF18B,KIF20A,KIF23,KIF24,KIF2C,KIF4A,KIFC1,NEK2,NEK6,NUSAP1,PLK1,PRC1,PSRC1,PYCARD,RAB3D,RACGAP1,REEP2,RIBC2,SKA1,SKA3,SPAG5,STMN1,TPX2,TTLL7,TUBA1B,TUBA1C,TUBB,TUBG1,TUBGCP4
GO:CC	nuclear lumen	GO:0031981	FALSE	0.000205078	3.68808	5521	928	297	22097	ABCB6,ABCC4,ACOT7,ACTB,ADAMTS4,AHRR,ALDH1B1,ANKRD1,ANLN,APOBEC3B,APOBEC3H,ARHGAP18,ARHGEF11,ARL2,ARRB1,ASF1B,ATP6V0A1,ATP8B2,AURKA,AURKB,B4GALT2,BATF3,BCAT2,BIRC5,BLVRB,BRCA1,BRIP1,BUB1,BYSL,CAPG,CBFB,CCNA2,CCNB1,CCND3,CCNE1,CCR2,CD63,CDC20,CDC25A,CDC25C,CDC45,CDC6,CDCA2,CDCA5,CDCA7,CDCA7L,CDCA8,CDK1,CDK2,CDK2AP2,CDK4,CDK6,CDKL1,CDKN2A,CDT1,CENPA,CENPF,CENPI,CENPN,CENPO,CENPU,CENPW,CENPX,CFL1,CGA…
GO:CC	chromosome passenger complex	GO:0032133	TRUE	0.000294788	3.53049	6	928	5	22097	AURKA,AURKB,BIRC5,CDCA8,INCENP
GO:CC	polymeric cytoskeletal fiber	GO:0099513	FALSE	0.00033279	3.47783	807	928	64	22097	ACTB,ARHGAP18,ASPM,AURKA,AURKB,BIRC5,CALM3,CDK1,CDK2AP2,CORO1A,CORO1B,DIAPH3,DMD,DMTN,DPYSL2,FAM83H,GJB6,GTSE1,INCENP,INF2,JAKMIP1,KCNAB2,KIF11,KIF14,KIF15,KIF18B,KIF20A,KIF23,KIF24,KIF2C,KIF4A,KIFC1,KRT7,MICAL2,NEFH,NEK2,NEK6,NME2,NUSAP1,PDLIM2,PLK1,PRC1,PSRC1,PYCARD,RAB3D,RACGAP1,RCSD1,REEP2,RIBC2,SKA1,SKA3,SLC1A4,SMTN,SPAG5,STMN1,TFPT,TPX2,TTLL7,TUBA1B,TUBA1C,TUBB,TUBG1,TUBGCP4,TWF2
GO:CC	intracellular anatomical structure	GO:0005622	FALSE	0.000680134	3.16741	17834	928	802	22097	A4GALT,ABCB6,ABCC4,ABHD14A,ABHD17C,ABI3,ACAA2,ACAP1,ACAT1,ACOT11,ACOT7,ACSS2,ACTB,ACY1,ADAM15,ADAMTS4,ADCY1,AGFG2,AGMAT,AGPAT2,AHRR,AIFM2,AKR1A1,ALDH1B1,ALDOC,ANKRD1,ANKRD34A,ANLN,ANO10,ANXA4,ANXA6,AP1S1,APBA1,APOBEC3B,APOBEC3C,APOBEC3G,APOBEC3H,APOC1,APOE,APOL4,AQP1,ARHGAP11A,ARHGAP18,ARHGAP19,ARHGEF11,ARHGEF12,ARL2,ARL6IP5,ARMC6,ARPC5L,ARRB1,ARSB,ARV1,ASB2,ASF1B,ASNS,ASPM,ASRGL1,ATAD5,ATP5MC1,A…
GO:CC	spindle midzone	GO:0051233	FALSE	0.000792898	3.10078	37	928	10	22097	AURKA,AURKB,CDC6,CDCA8,INCENP,KIF14,KIF18B,PLK1,PRC1,RACGAP1
GO:CC	replication fork	GO:0005657	FALSE	0.000824775	3.08366	74	928	14	22097	CHEK1,EME1,H2AX,MCM10,MCM3,PCNA,PIF1,POLA1,POLH,RFC4,UHRF1,WDHD1,XRCC2,XRCC3
GO:CC	chromatin	GO:0000785	FALSE	0.0011127	2.95362	1368	928	93	22097	ACTB,ARRB1,ASF1B,BATF3,CDCA5,CDK2AP2,CDK4,CDKN2A,CENPA,CENPF,CENPX,CHAF1B,CHEK1,CUX2,DSCC1,E2F1,E2F2,E2F3,E2F7,E2F8,EME1,ESCO2,ETV4,EXOSC4,FAM111B,FANCA,FANCC,FANCI,FOXM1,H1-5,H2AC12,H2AC13,H2AC14,H2AC16,H2AC17,H2AX,H2BC10,H2BC11,H2BC13,H2BC14,H2BC17,H2BC3,H2BC6,H2BC7,H2BC9,H3C10,H3C11,H3C12,H3C13,H3C2,H3C3,H3C6,H3C7,H3C8,H4C12,H4C2,H4C8,H4C9,HELLS,HES6,HIC1,HMGB2,HOPX,HOXB4,INCENP,IRF4,IRF5,KAT2…
GO:CC	cyclin-dependent protein kinase holoenzyme complex	GO:0000307	TRUE	0.00199625	2.69978	59	928	12	22097	CCNA2,CCNB1,CCNB2,CCND3,CCNE1,CCNF,CDK1,CDK2,CDK4,CDK6,CKS1B,PCNA
GO:CC	condensed nuclear chromosome	GO:0000794	FALSE	0.00291157	2.53587	82	928	14	22097	BRCA1,CHEK1,H2AX,INCENP,NCAPD2,NCAPG,NCAPG2,NEK2,PLK1,RAD51,RGS12,SMC1B,SMC2,TUBG1
GO:CC	intracellular non-membrane-bounded organelle	GO:0043232	FALSE	0.00452853	2.34404	6591	928	336	22097	ABCC4,ACTB,AIFM2,ALDOC,ANKRD1,ANKRD34A,ANLN,APOBEC3B,APOBEC3C,APOBEC3G,APOBEC3H,ARHGAP18,ARL2,ARL6IP5,ARPC5L,ARRB1,ASB2,ASF1B,ASPM,ATAD5,ATP8B2,AUNIP,AURKA,AURKB,BATF3,BCL2L1,BIN2,BIRC5,BRCA1,BUB1,BUB1B,BYSL,CALM3,CAPG,CARHSP1,CCDC15,CCNB1,CCNB2,CCNE1,CCNF,CCR2,CDC20,CDC42EP1,CDC45,CDC6,CDCA2,CDCA5,CDCA7L,CDCA8,CDK1,CDK2,CDK2AP2,CDK4,CDK6,CDKN2A,CDT1,CENPA,CENPF,CENPI,CENPN,CENPO,CENPU,CENPW,CENP…
GO:CC	non-membrane-bounded organelle	GO:0043228	FALSE	0.00459224	2.33798	6592	928	336	22097	ABCC4,ACTB,AIFM2,ALDOC,ANKRD1,ANKRD34A,ANLN,APOBEC3B,APOBEC3C,APOBEC3G,APOBEC3H,ARHGAP18,ARL2,ARL6IP5,ARPC5L,ARRB1,ASB2,ASF1B,ASPM,ATAD5,ATP8B2,AUNIP,AURKA,AURKB,BATF3,BCL2L1,BIN2,BIRC5,BRCA1,BUB1,BUB1B,BYSL,CALM3,CAPG,CARHSP1,CCDC15,CCNB1,CCNB2,CCNE1,CCNF,CCR2,CDC20,CDC42EP1,CDC45,CDC6,CDCA2,CDCA5,CDCA7L,CDCA8,CDK1,CDK2,CDK2AP2,CDK4,CDK6,CDKN2A,CDT1,CENPA,CENPF,CENPI,CENPN,CENPO,CENPU,CENPW,CENP…
GO:CC	secretory vesicle	GO:0099503	TRUE	0.00662239	2.17899	1069	928	74	22097	ABCC4,ADAM15,AGPAT2,ALDOC,ANXA4,ANXA6,APBA1,ARSB,ATP6V0A1,ATP6V0E2,ATP8B3,BCL2L1,BIN2,CD63,CEACAM1,CHIT1,CLCN4,CPPED1,CTSA,CTSC,CTSH,CTSL,CTSW,CTTNBP2,DMD,DNASE1L1,EPX,F8,FABP5,FN1,FUCA2,GARS1,GGH,GIPC1,GSTP1,HPSE,IGF2,ITGA2B,ITGAL,ITGAM,ITGB2,KCNAB2,KNL1,LAIR1,LGALS3BP,LOXL1,MMP25,MTMR2,NAPSA,NME2,NPC2,NUDT1,PRG2,PTPN6,PTPRN2,PYCARD,RAB3B,RAB3D,RACGAP1,RCBTB2,RNASE2,SEPTIN1,SEPTIN8,SERPINE2,SLC4…
GO:CC	supramolecular fiber	GO:0099512	FALSE	0.00742921	2.12906	1054	928	73	22097	ACTB,ANKRD1,ARHGAP18,ASB2,ASPM,AURKA,AURKB,BIRC5,CALM3,CDK1,CDK2AP2,COL5A2,CORO1A,CORO1B,DIAPH3,DMD,DMTN,DPYSL2,FAM83H,FKBP1B,GJB6,GTSE1,INCENP,INF2,JAKMIP1,KAT2B,KCNAB2,KIF11,KIF14,KIF15,KIF18B,KIF20A,KIF23,KIF24,KIF2C,KIF4A,KIFC1,KRT7,MICAL2,MYL6B,MYLK2,NEFH,NEK2,NEK6,NME2,NUSAP1,PARVB,PDLIM2,PLK1,PRC1,PSRC1,PYCARD,RAB3D,RACGAP1,RCSD1,REEP2,RIBC2,SKA1,SKA3,SLC1A4,SMTN,SPAG5,STMN1,SYNPO,TFPT,TPX…
GO:CC	supramolecular polymer	GO:0099081	FALSE	0.00953902	2.0205	1062	928	73	22097	ACTB,ANKRD1,ARHGAP18,ASB2,ASPM,AURKA,AURKB,BIRC5,CALM3,CDK1,CDK2AP2,COL5A2,CORO1A,CORO1B,DIAPH3,DMD,DMTN,DPYSL2,FAM83H,FKBP1B,GJB6,GTSE1,INCENP,INF2,JAKMIP1,KAT2B,KCNAB2,KIF11,KIF14,KIF15,KIF18B,KIF20A,KIF23,KIF24,KIF2C,KIF4A,KIFC1,KRT7,MICAL2,MYL6B,MYLK2,NEFH,NEK2,NEK6,NME2,NUSAP1,PARVB,PDLIM2,PLK1,PRC1,PSRC1,PYCARD,RAB3D,RACGAP1,RCSD1,REEP2,RIBC2,SKA1,SKA3,SLC1A4,SMTN,SPAG5,STMN1,SYNPO,TFPT,TPX…
GO:CC	membrane-bounded organelle	GO:0043227	FALSE	0.0114953	1.93948	15671	928	712	22097	A4GALT,ABCB6,ABCC4,ABHD17C,ABHD8,ACAA2,ACAP1,ACAT1,ACOT11,ACOT7,ACSS2,ACTB,ACY1,ADAM15,ADAMTS4,ADCY1,AGMAT,AGPAT2,AHRR,AIFM2,AKR1A1,ALDH1B1,ALDOC,ANKRD1,ANLN,ANO10,ANXA4,ANXA6,AP1S1,APBA1,APOBEC3B,APOBEC3C,APOBEC3G,APOBEC3H,APOC1,APOE,APOL4,AQP1,ARHGAP11A,ARHGAP18,ARHGAP19,ARHGEF11,ARHGEF12,ARL2,ARL6IP5,ARPC5L,ARRB1,ARSB,ARV1,ASF1B,ASPM,ASRGL1,ATAD5,ATP5MC1,ATP6V0A1,ATP6V0E2,ATP8B2,ATP8B3,AUNIP,A…
GO:CC	organelle	GO:0043226	FALSE	0.0124093	1.90625	16808	928	756	22097	A4GALT,ABCB6,ABCC4,ABHD17C,ABHD8,ABI3,ACAA2,ACAP1,ACAT1,ACOT11,ACOT7,ACSS2,ACTB,ACY1,ADAM15,ADAMTS4,ADCY1,AGMAT,AGPAT2,AHRR,AIFM2,AKR1A1,ALDH1B1,ALDOC,ANKRD1,ANKRD34A,ANLN,ANO10,ANXA4,ANXA6,AP1S1,APBA1,APOBEC3B,APOBEC3C,APOBEC3G,APOBEC3H,APOC1,APOE,APOL4,AQP1,ARHGAP11A,ARHGAP18,ARHGAP19,ARHGEF11,ARHGEF12,ARL2,ARL6IP5,ARPC5L,ARRB1,ARSB,ARV1,ASB2,ASF1B,ASPM,ASRGL1,ATAD5,ATP5MC1,ATP6V0A1,ATP6V0E2,AT…
GO:CC	cell periphery	GO:0071944	FALSE	0.0151056	1.82086	6228	928	316	22097	ABCB6,ABCC4,ABHD17C,ACTB,ADAM15,ADAMTS4,ADCY1,ADGRG5,AGPAT2,AIFM2,AKR1A1,ANLN,ANO10,ANXA4,ANXA6,APBA1,APOE,AQP1,ARHGAP18,ARHGAP19,ARHGEF11,ARHGEF39,ARL2,ARL6IP5,ARRB1,ARV1,ASPM,ATP6V0A1,ATP8B2,ATP8B3,AURKA,BIN2,BLVRB,BMPR1A,BRCA1,BTK,BVES,C17ORF58,C5AR2,CACNA1A,CALM3,CAVIN3,CCR1,CCR2,CCR5,CD244,CD3G,CD40LG,CD63,CD79B,CD99L2,CDC42EP1,CEACAM1,CEP55,CFL1,CGAS,CHRNA5,CIP2A,CISH,CLC,CLIC1,COL15A1,COL5…
GO:CC	spindle microtubule	GO:0005876	FALSE	0.0158644	1.79958	83	928	13	22097	AURKA,AURKB,CALM3,CDK1,KIF11,KIF18B,KIF4A,PLK1,PRC1,PSRC1,SKA1,SKA3,TUBG1
GO:CC	inner kinetochore	GO:0000939	FALSE	0.0176574	1.75307	17	928	6	22097	CENPI,CENPN,CENPO,CENPU,CENPW,CENPX
GO:CC	CENP-A containing chromatin	GO:0061638	FALSE	0.0255465	1.59267	18	928	6	22097	CENPA,H2BC11,H4C12,H4C2,H4C8,H4C9
GO:CC	CENP-A containing nucleosome	GO:0043505	FALSE	0.0255465	1.59267	18	928	6	22097	CENPA,H2BC11,H4C12,H4C2,H4C8,H4C9
GO:CC	centralspindlin complex	GO:0097149	FALSE	0.0290713	1.53654	3	928	3	22097	ECT2,KIF23,RACGAP1
GO:CC	secretory granule	GO:0030141	FALSE	0.0325498	1.48745	896	928	62	22097	ABCC4,ADAM15,AGPAT2,ALDOC,ANXA4,ANXA6,ARSB,ATP6V0A1,ATP8B3,BIN2,CD63,CEACAM1,CHIT1,CPPED1,CTSA,CTSC,CTSH,CTSL,CTSW,DMD,DNASE1L1,EPX,F8,FABP5,FN1,FUCA2,GARS1,GGH,GSTP1,HPSE,IGF2,ITGA2B,ITGAL,ITGAM,ITGB2,KCNAB2,KNL1,LAIR1,LGALS3BP,LOXL1,MMP25,NAPSA,NME2,NPC2,NUDT1,PRG2,PTPN6,PTPRN2,PYCARD,RAB3D,RACGAP1,RCBTB2,RNASE2,SERPINE2,SLC6A9,STBD1,STX3,TBC1D10C,TOR4A,TRPM2,TUBB,TXNDC5
GO:CC	chromosome, centromeric core domain	GO:0034506	FALSE	0.0360138	1.44353	19	928	6	22097	CENPA,H2BC11,H4C12,H4C2,H4C8,H4C9
KEGG	Cell cycle	KEGG:04110	FALSE	1.5746e-18	17.8028	157	479	45	8484	AURKB,BUB1,BUB1B,CCNA2,CCNB1,CCNB2,CCND3,CCNE1,CDC20,CDC25A,CDC25C,CDC45,CDC6,CDCA5,CDK1,CDK2,CDK4,CDK6,CDKN2A,CDKN2B,CDKN2C,CDT1,CHEK1,E2F1,E2F2,E2F3,ESCO2,ESPL1,KNL1,MAD2L1,MCM2,MCM3,MCM4,MCM5,ORC1,ORC6,PCNA,PKMYT1,PLK1,SGO1,SMC1B,TFDP1,TICRR,TRIP13,TTK
KEGG	Systemic lupus erythematosus	KEGG:05322	FALSE	1.80286e-08	7.74404	132	479	29	8484	CD40LG,H2AC12,H2AC13,H2AC14,H2AC16,H2AC17,H2AX,H2BC10,H2BC11,H2BC13,H2BC14,H2BC17,H2BC3,H2BC6,H2BC7,H2BC9,H3C10,H3C11,H3C12,H3C13,H3C2,H3C3,H3C6,H3C7,H3C8,H4C12,H4C2,H4C8,H4C9
KEGG	Alcoholism	KEGG:05034	FALSE	2.54613e-08	7.59412	187	479	35	8484	CALM3,GNGT2,GRIN2C,H2AC12,H2AC13,H2AC14,H2AC16,H2AC17,H2AX,H2BC10,H2BC11,H2BC13,H2BC14,H2BC17,H2BC3,H2BC6,H2BC7,H2BC9,H3C10,H3C11,H3C12,H3C13,H3C2,H3C3,H3C6,H3C7,H3C8,H4C12,H4C2,H4C8,H4C9,PPP1CA,SHC4,SLC29A1,SOS1
KEGG	Neutrophil extracellular trap formation	KEGG:04613	FALSE	2.96724e-08	7.52765	188	479	35	8484	ACTB,CLCN4,H2AC12,H2AC13,H2AC14,H2AC16,H2AC17,H2AX,H2BC10,H2BC11,H2BC13,H2BC14,H2BC17,H2BC3,H2BC6,H2BC7,H2BC9,H3C10,H3C11,H3C12,H3C13,H3C2,H3C3,H3C6,H3C7,H3C8,H4C12,H4C2,H4C8,H4C9,ITGA2B,ITGAL,ITGAM,ITGB2,NCF4
KEGG	p53 signaling pathway	KEGG:04115	FALSE	6.14032e-05	4.21181	74	479	17	8484	AIFM2,BCL2,BCL2L1,CCNB1,CCNB2,CCND3,CCNE1,CDK1,CDK2,CDK4,CDK6,CDKN2A,CHEK1,GTSE1,RRM2,STEAP3,TP73
KEGG	DNA replication	KEGG:03030	FALSE	0.00032426	3.48911	36	479	11	8484	DNA2,FEN1,MCM2,MCM3,MCM4,MCM5,PCNA,POLA1,POLE2,RFC4,RNASEH2A
KEGG	Fanconi anemia pathway	KEGG:03460	FALSE	0.000780751	3.10749	54	479	13	8484	BRCA1,BRIP1,CENPX,EME1,ERCC1,FANCA,FANCC,FANCI,POLH,RAD51,RMI1,RMI2,UBE2T
KEGG	Human T-cell leukemia virus 1 infection	KEGG:05166	FALSE	0.00154721	2.81045	218	479	29	8484	ADCY1,BCL2L1,BUB1B,CCNA2,CCNB2,CCND3,CCNE1,CD3G,CDC20,CDK2,CDK4,CDKN2A,CDKN2B,CDKN2C,CHEK1,E2F1,E2F2,E2F3,ESPL1,FDPS,IL2RA,ITGAL,ITGB2,KAT2B,LTA,MAD2L1,TERT,TGFBR1,TSPO
KEGG	Cellular senescence	KEGG:04218	FALSE	0.00210092	2.67759	155	479	23	8484	CALM3,CCNA2,CCNB1,CCNB2,CCND3,CCNE1,CDC25A,CDK1,CDK2,CDK4,CDK6,CDKN2A,CDKN2B,CHEK1,E2F1,E2F2,E2F3,EIF4EBP1,FOXM1,MYBL2,PPP1CA,RRAS,TGFBR1
KEGG	Viral carcinogenesis	KEGG:05203	FALSE	0.00257667	2.58894	201	479	27	8484	CCNA2,CCND3,CCNE1,CCR5,CDC20,CDK1,CDK2,CDK4,CDK6,CDKN2A,CDKN2B,CHEK1,H2BC10,H2BC11,H2BC13,H2BC14,H2BC17,H2BC3,H2BC6,H2BC7,H2BC9,H4C12,H4C2,H4C8,H4C9,KAT2B,TRAF5
KEGG	Oocyte meiosis	KEGG:04114	FALSE	0.00486633	2.3128	131	479	20	8484	ADCY1,AURKA,BUB1,CALM3,CCNB1,CCNB2,CCNE1,CDC20,CDC25C,CDK1,CDK2,ESPL1,FBXO43,MAD2L1,PKMYT1,PLK1,PPP1CA,RPS6KA1,SGO1,SMC1B
KEGG	Biosynthesis of amino acids	KEGG:01230	FALSE	0.0065084	2.18653	74	479	14	8484	ACY1,ALDOC,ASNS,BCAT2,CBS,GAPDH,GPT2,IDH2,PHGDH,PSAT1,PSPH,PYCR1,SHMT1,SHMT2
KEGG	Pyrimidine metabolism	KEGG:00240	FALSE	0.00743282	2.12885	57	479	12	8484	DCTPP1,DTYMK,ENTPD1,NME1,NME2,NME4,NT5C,RRM2,TK1,TK2,TYMS,UCK2
REAC	Cell Cycle	REAC:R-HSA-1640170	FALSE	1.1639e-41	40.9341	677	626	141	10842	AURKA,AURKB,BIRC5,BRCA1,BRIP1,BUB1,BUB1B,CCNA2,CCNB1,CCNB2,CCND3,CCNE1,CDC20,CDC25A,CDC25C,CDC45,CDC6,CDCA5,CDCA8,CDK1,CDK2,CDK4,CDK6,CDKN2A,CDKN2B,CDKN2C,CDT1,CENPA,CENPF,CENPI,CENPN,CENPO,CENPU,CENPW,CENPX,CHEK1,CKS1B,CLSPN,DHFR,DNA2,DSCC1,E2F1,E2F2,E2F3,ERCC6L,ESCO2,ESPL1,EXO1,FEN1,FOXM1,GINS1,GINS2,GINS3,GTSE1,H2AC14,H2AX,H2BC10,H2BC11,H2BC13,H2BC14,H2BC17,H2BC3,H2BC6,H2BC7,H2BC9,H3C10,H3C11,…
REAC	Cell Cycle, Mitotic	REAC:R-HSA-69278	FALSE	7.27578e-38	37.1381	547	626	121	10842	AURKA,AURKB,BIRC5,BUB1,BUB1B,CCNA2,CCNB1,CCNB2,CCND3,CCNE1,CDC20,CDC25A,CDC25C,CDC45,CDC6,CDCA5,CDCA8,CDK1,CDK2,CDK4,CDK6,CDKN2A,CDKN2B,CDKN2C,CDT1,CENPA,CENPF,CENPI,CENPN,CENPO,CENPU,CKS1B,DHFR,DNA2,E2F1,E2F2,E2F3,ERCC6L,ESCO2,ESPL1,FEN1,FOXM1,GINS1,GINS2,GINS3,GTSE1,H2AC14,H2AX,H2BC10,H2BC11,H2BC13,H2BC14,H2BC17,H2BC3,H2BC6,H2BC7,H2BC9,H3C10,H3C11,H3C12,H3C13,H3C2,H3C3,H3C6,H3C7,H3C8,H4C12,H4C2…
REAC	Cell Cycle Checkpoints	REAC:R-HSA-69620	FALSE	1.77245e-25	24.7514	289	626	73	10842	AURKB,BIRC5,BRCA1,BRIP1,BUB1,BUB1B,CCNA2,CCNB1,CCNB2,CCNE1,CDC20,CDC25A,CDC25C,CDC45,CDC6,CDCA8,CDK1,CDK2,CDKN2A,CENPA,CENPF,CENPI,CENPN,CENPO,CENPU,CHEK1,CLSPN,DNA2,ERCC6L,EXO1,GTSE1,H2AX,H2BC10,H2BC11,H2BC13,H2BC14,H2BC17,H2BC3,H2BC6,H2BC7,H2BC9,H4C12,H4C2,H4C8,H4C9,INCENP,KIF2C,KNL1,MAD2L1,MCM10,MCM2,MCM3,MCM4,MCM5,NUF2,ORC1,ORC6,PCBP4,PKMYT1,PLK1,PSMB10,PSME1,PSME2,RFC4,RMI1,RMI2,SGO1,SGO2,SK…
REAC	DNA Replication	REAC:R-HSA-69306	FALSE	5.21762e-18	17.2825	187	626	50	10842	CCNA2,CCNE1,CDC45,CDC6,CDK2,CDT1,DNA2,FEN1,GINS1,GINS2,GINS3,H2AC14,H2AX,H2BC10,H2BC11,H2BC13,H2BC14,H2BC17,H2BC3,H2BC6,H2BC7,H2BC9,H3C10,H3C11,H3C12,H3C13,H3C2,H3C3,H3C6,H3C7,H3C8,H4C12,H4C2,H4C8,H4C9,MCM10,MCM2,MCM3,MCM4,MCM5,ORC1,ORC6,PCNA,POLA1,POLE2,PSMB10,PSME1,PSME2,RFC4,UBE2C
REAC	RHO GTPase Effectors	REAC:R-HSA-195258	FALSE	1.04341e-15	14.9815	319	626	63	10842	ACTB,AURKB,BIRC5,BTK,BUB1,BUB1B,CDC20,CDC25C,CDCA8,CENPA,CENPF,CENPI,CENPN,CENPO,CENPU,CFL1,CIT,DIAPH3,ERCC6L,H2AC14,H2AX,H2BC10,H2BC11,H2BC13,H2BC14,H2BC17,H2BC3,H2BC6,H2BC7,H2BC9,H3C10,H3C11,H3C12,H3C13,H3C2,H3C3,H3C6,H3C7,H3C8,H4C12,H4C2,H4C8,H4C9,INCENP,IQGAP3,KIF14,KIF2C,KNL1,MAD2L1,NCF4,NUF2,PFN1,PKN3,PLK1,PRC1,SGO1,SGO2,SKA1,SPC24,SPC25,TUBA1B,TUBA1C,ZWINT
REAC	M Phase	REAC:R-HSA-68886	FALSE	1.78093e-15	14.7494	406	626	72	10842	AURKB,BIRC5,BUB1,BUB1B,CCNB1,CCNB2,CDC20,CDCA5,CDCA8,CDK1,CENPA,CENPF,CENPI,CENPN,CENPO,CENPU,ERCC6L,ESPL1,H2AC14,H2AX,H2BC10,H2BC11,H2BC13,H2BC14,H2BC17,H2BC3,H2BC6,H2BC7,H2BC9,H3C10,H3C11,H3C12,H3C13,H3C2,H3C3,H3C6,H3C7,H3C8,H4C12,H4C2,H4C8,H4C9,INCENP,KIF20A,KIF23,KIF2C,KNL1,MAD2L1,NCAPD2,NCAPG,NCAPG2,NEK2,NEK6,NUF2,PLK1,PLK4,PSMB10,PSME1,PSME2,SGO1,SGO2,SKA1,SMC2,SPC24,SPC25,TUBA1B,TUBA1C,TUB…
REAC	Condensation of Prophase Chromosomes	REAC:R-HSA-2299718	FALSE	3.58914e-15	14.445	72	626	29	10842	CCNB1,CDK1,H2AC14,H2AX,H2BC10,H2BC11,H2BC13,H2BC14,H2BC17,H2BC3,H2BC6,H2BC7,H2BC9,H3C10,H3C11,H3C12,H3C13,H3C2,H3C3,H3C6,H3C7,H3C8,H4C12,H4C2,H4C8,H4C9,NCAPG2,PLK1,SMC2
REAC	G2/M Checkpoints	REAC:R-HSA-69481	FALSE	1.36212e-14	13.8658	167	626	43	10842	BRCA1,BRIP1,CCNB1,CCNB2,CDC25A,CDC25C,CDC45,CDC6,CDK1,CDK2,CHEK1,CLSPN,DNA2,EXO1,GTSE1,H2AX,H2BC10,H2BC11,H2BC13,H2BC14,H2BC17,H2BC3,H2BC6,H2BC7,H2BC9,H4C12,H4C2,H4C8,H4C9,MCM10,MCM2,MCM3,MCM4,MCM5,ORC1,ORC6,PKMYT1,PSMB10,PSME1,PSME2,RFC4,RMI1,RMI2
REAC	Mitotic G1 phase and G1/S transition	REAC:R-HSA-453279	FALSE	2.22572e-14	13.6525	147	626	40	10842	CCNA2,CCNB1,CCND3,CCNE1,CDC25A,CDC45,CDC6,CDK1,CDK2,CDK4,CDK6,CDKN2A,CDKN2B,CDKN2C,CDT1,CKS1B,DHFR,E2F1,E2F2,E2F3,MCM10,MCM2,MCM3,MCM4,MCM5,MYBL2,ORC1,ORC6,PCNA,POLA1,POLE2,PSMB10,PSME1,PSME2,PTK6,RRM2,TFDP1,TK1,TOP2A,TYMS
REAC	DNA Replication Pre-Initiation	REAC:R-HSA-69002	FALSE	7.2504e-14	13.1396	159	626	41	10842	CDC45,CDC6,CDK2,CDT1,H2AC14,H2AX,H2BC10,H2BC11,H2BC13,H2BC14,H2BC17,H2BC3,H2BC6,H2BC7,H2BC9,H3C10,H3C11,H3C12,H3C13,H3C2,H3C3,H3C6,H3C7,H3C8,H4C12,H4C2,H4C8,H4C9,MCM10,MCM2,MCM3,MCM4,MCM5,ORC1,ORC6,POLA1,POLE2,PSMB10,PSME1,PSME2,UBE2C
REAC	Meiotic recombination	REAC:R-HSA-912446	FALSE	1.08887e-13	12.963	86	626	30	10842	BRCA1,CDK2,CDK4,H2AC14,H2AX,H2BC10,H2BC11,H2BC13,H2BC14,H2BC17,H2BC3,H2BC6,H2BC7,H2BC9,H3C10,H3C11,H3C12,H3C13,H3C2,H3C3,H3C6,H3C7,H3C8,H4C12,H4C2,H4C8,H4C9,MND1,MSH5,RAD51
REAC	DNA methylation	REAC:R-HSA-5334118	FALSE	1.45684e-13	12.8366	64	626	26	10842	DNMT3B,H2AC14,H2AX,H2BC10,H2BC11,H2BC13,H2BC14,H2BC17,H2BC3,H2BC6,H2BC7,H2BC9,H3C10,H3C11,H3C12,H3C13,H3C2,H3C3,H3C6,H3C7,H3C8,H4C12,H4C2,H4C8,H4C9,UHRF1
REAC	Senescence-Associated Secretory Phenotype (SASP)	REAC:R-HSA-2559582	FALSE	7.61592e-13	12.1183	111	626	33	10842	CCNA2,CDK2,CDK4,CDK6,CDKN2A,CDKN2B,CDKN2C,H2AC14,H2AX,H2BC10,H2BC11,H2BC13,H2BC14,H2BC17,H2BC3,H2BC6,H2BC7,H2BC9,H3C10,H3C11,H3C12,H3C13,H3C2,H3C3,H3C6,H3C7,H3C8,H4C12,H4C2,H4C8,H4C9,RPS6KA1,UBE2C
REAC	Assembly of the ORC complex at the origin of replication	REAC:R-HSA-68616	FALSE	8.50955e-13	12.0701	68	626	26	10842	H2AC14,H2AX,H2BC10,H2BC11,H2BC13,H2BC14,H2BC17,H2BC3,H2BC6,H2BC7,H2BC9,H3C10,H3C11,H3C12,H3C13,H3C2,H3C3,H3C6,H3C7,H3C8,H4C12,H4C2,H4C8,H4C9,ORC1,ORC6
REAC	Transcriptional regulation of granulopoiesis	REAC:R-HSA-9616222	FALSE	1.96742e-12	11.7061	88	626	29	10842	CBFB,CDK2,CDK4,E2F1,H2AC14,H2AX,H2BC10,H2BC11,H2BC13,H2BC14,H2BC17,H2BC3,H2BC6,H2BC7,H2BC9,H3C10,H3C11,H3C12,H3C13,H3C2,H3C3,H3C6,H3C7,H3C8,H4C12,H4C2,H4C8,H4C9,TFDP1
REAC	Oxidative Stress Induced Senescence	REAC:R-HSA-2559580	FALSE	2.4348e-12	11.6135	122	626	34	10842	CDK4,CDK6,CDKN2A,CDKN2B,CDKN2C,E2F1,E2F2,E2F3,H2AC14,H2AX,H2BC10,H2BC11,H2BC13,H2BC14,H2BC17,H2BC3,H2BC6,H2BC7,H2BC9,H3C10,H3C11,H3C12,H3C13,H3C2,H3C3,H3C6,H3C7,H3C8,H4C12,H4C2,H4C8,H4C9,MAPKAPK3,TFDP1
REAC	Chromosome Maintenance	REAC:R-HSA-73886	FALSE	3.6561e-12	11.437	138	626	36	10842	CCNA2,CDK2,CENPA,CENPI,CENPN,CENPO,CENPU,CENPW,CENPX,DNA2,DSCC1,FEN1,H2AC14,H2AX,H2BC10,H2BC11,H2BC13,H2BC14,H2BC17,H2BC3,H2BC6,H2BC7,H2BC9,H4C12,H4C2,H4C8,H4C9,HJURP,KNL1,OIP5,PCNA,PIF1,POLA1,RFC4,STN1,TERT
REAC	Homology Directed Repair	REAC:R-HSA-5693538	FALSE	3.6561e-12	11.437	138	626	36	10842	BRCA1,BRIP1,CCNA2,CDK2,CHEK1,CLSPN,DNA2,EME1,ERCC1,EXO1,FEN1,H2AX,H2BC10,H2BC11,H2BC13,H2BC14,H2BC17,H2BC3,H2BC6,H2BC7,H2BC9,H4C12,H4C2,H4C8,H4C9,PCNA,POLE2,POLH,POLQ,RAD51,RAD51AP1,RFC4,RMI1,RMI2,XRCC2,XRCC3
REAC	Diseases of programmed cell death	REAC:R-HSA-9645723	FALSE	3.82354e-12	11.4175	103	626	31	10842	CDC25A,CDC25C,CDKN2A,DNMT3B,H2AC14,H2AX,H2BC10,H2BC11,H2BC13,H2BC14,H2BC17,H2BC3,H2BC6,H2BC7,H2BC9,H3C10,H3C11,H3C12,H3C13,H3C2,H3C3,H3C6,H3C7,H3C8,H4C12,H4C2,H4C8,H4C9,POLA1,PRDX1,PRDX2
REAC	Defective pyroptosis	REAC:R-HSA-9710421	FALSE	4.30692e-12	11.3658	72	626	26	10842	DNMT3B,H2AC14,H2AX,H2BC10,H2BC11,H2BC13,H2BC14,H2BC17,H2BC3,H2BC6,H2BC7,H2BC9,H3C10,H3C11,H3C12,H3C13,H3C2,H3C3,H3C6,H3C7,H3C8,H4C12,H4C2,H4C8,H4C9,POLA1
REAC	RNA Polymerase I Promoter Opening	REAC:R-HSA-73728	FALSE	7.59932e-12	11.1192	62	626	24	10842	H2AC14,H2AX,H2BC10,H2BC11,H2BC13,H2BC14,H2BC17,H2BC3,H2BC6,H2BC7,H2BC9,H3C10,H3C11,H3C12,H3C13,H3C2,H3C3,H3C6,H3C7,H3C8,H4C12,H4C2,H4C8,H4C9
REAC	Assembly of the pre-replicative complex	REAC:R-HSA-68867	FALSE	9.59525e-12	11.0179	142	626	36	10842	CDC6,CDT1,H2AC14,H2AX,H2BC10,H2BC11,H2BC13,H2BC14,H2BC17,H2BC3,H2BC6,H2BC7,H2BC9,H3C10,H3C11,H3C12,H3C13,H3C2,H3C3,H3C6,H3C7,H3C8,H4C12,H4C2,H4C8,H4C9,MCM2,MCM3,MCM4,MCM5,ORC1,ORC6,PSMB10,PSME1,PSME2,UBE2C
REAC	HDR through Homologous Recombination (HRR) or Single Strand Annealing (SSA)	REAC:R-HSA-5693567	FALSE	3.13416e-11	10.5039	132	626	34	10842	BRCA1,BRIP1,CCNA2,CDK2,CHEK1,CLSPN,DNA2,EME1,ERCC1,EXO1,H2AX,H2BC10,H2BC11,H2BC13,H2BC14,H2BC17,H2BC3,H2BC6,H2BC7,H2BC9,H4C12,H4C2,H4C8,H4C9,PCNA,POLE2,POLH,RAD51,RAD51AP1,RFC4,RMI1,RMI2,XRCC2,XRCC3
REAC	Deposition of new CENPA-containing nucleosomes at the centromere	REAC:R-HSA-606279	FALSE	4.05978e-11	10.3915	72	626	25	10842	CENPA,CENPI,CENPN,CENPO,CENPU,CENPW,CENPX,H2AC14,H2AX,H2BC10,H2BC11,H2BC13,H2BC14,H2BC17,H2BC3,H2BC6,H2BC7,H2BC9,H4C12,H4C2,H4C8,H4C9,HJURP,KNL1,OIP5
REAC	PRC2 methylates histones and DNA	REAC:R-HSA-212300	FALSE	4.05978e-11	10.3915	72	626	25	10842	DNMT3B,H2AC14,H2AX,H2BC10,H2BC11,H2BC13,H2BC14,H2BC17,H2BC3,H2BC6,H2BC7,H2BC9,H3C10,H3C11,H3C12,H3C13,H3C2,H3C3,H3C6,H3C7,H3C8,H4C12,H4C2,H4C8,H4C9
REAC	Nucleosome assembly	REAC:R-HSA-774815	FALSE	4.05978e-11	10.3915	72	626	25	10842	CENPA,CENPI,CENPN,CENPO,CENPU,CENPW,CENPX,H2AC14,H2AX,H2BC10,H2BC11,H2BC13,H2BC14,H2BC17,H2BC3,H2BC6,H2BC7,H2BC9,H4C12,H4C2,H4C8,H4C9,HJURP,KNL1,OIP5
REAC	Pre-NOTCH Transcription and Translation	REAC:R-HSA-1912408	FALSE	5.74176e-11	10.241	92	626	28	10842	E2F1,E2F3,H2AC14,H2AX,H2BC10,H2BC11,H2BC13,H2BC14,H2BC17,H2BC3,H2BC6,H2BC7,H2BC9,H3C10,H3C11,H3C12,H3C13,H3C2,H3C3,H3C6,H3C7,H3C8,H4C12,H4C2,H4C8,H4C9,KAT2B,TFDP1
REAC	Activated PKN1 stimulates transcription of AR (androgen receptor) regulated genes KLK2 and KLK3	REAC:R-HSA-5625886	FALSE	5.79472e-11	10.237	67	626	24	10842	H2AC14,H2AX,H2BC10,H2BC11,H2BC13,H2BC14,H2BC17,H2BC3,H2BC6,H2BC7,H2BC9,H3C10,H3C11,H3C12,H3C13,H3C2,H3C3,H3C6,H3C7,H3C8,H4C12,H4C2,H4C8,H4C9
REAC	SIRT1 negatively regulates rRNA expression	REAC:R-HSA-427359	FALSE	5.79472e-11	10.237	67	626	24	10842	H2AC14,H2AX,H2BC10,H2BC11,H2BC13,H2BC14,H2BC17,H2BC3,H2BC6,H2BC7,H2BC9,H3C10,H3C11,H3C12,H3C13,H3C2,H3C3,H3C6,H3C7,H3C8,H4C12,H4C2,H4C8,H4C9
REAC	Signaling by Rho GTPases	REAC:R-HSA-194315	FALSE	1.2178e-10	9.91442	702	626	90	10842	ACTB,ANLN,ARHGAP11A,ARHGAP18,ARHGAP19,ARHGEF11,ARHGEF12,ARHGEF39,AURKB,BIRC5,BTK,BUB1,BUB1B,CDC20,CDC25C,CDC42EP1,CDCA8,CENPA,CENPF,CENPI,CENPN,CENPO,CENPU,CFL1,CIT,DEPDC1B,DIAPH3,DOCK3,ECT2,ERCC6L,ESYT1,FLOT1,GOLGA8R,H2AC14,H2AX,H2BC10,H2BC11,H2BC13,H2BC14,H2BC17,H2BC3,H2BC6,H2BC7,H2BC9,H3C10,H3C11,H3C12,H3C13,H3C2,H3C3,H3C6,H3C7,H3C8,H4C12,H4C2,H4C8,H4C9,HINT2,IL32,INCENP,IQGAP3,KIF14,KIF2C,KNL…
REAC	Meiosis	REAC:R-HSA-1500620	FALSE	1.39479e-10	9.85549	116	626	31	10842	BRCA1,CDK2,CDK4,H2AC14,H2AX,H2BC10,H2BC11,H2BC13,H2BC14,H2BC17,H2BC3,H2BC6,H2BC7,H2BC9,H3C10,H3C11,H3C12,H3C13,H3C2,H3C3,H3C6,H3C7,H3C8,H4C12,H4C2,H4C8,H4C9,MND1,MSH5,RAD51,SMC1B
REAC	RUNX1 regulates genes involved in megakaryocyte differentiation and platelet function	REAC:R-HSA-8936459	FALSE	1.40701e-10	9.8517	95	626	28	10842	CBFB,H2AC14,H2AX,H2BC10,H2BC11,H2BC13,H2BC14,H2BC17,H2BC3,H2BC6,H2BC7,H2BC9,H3C10,H3C11,H3C12,H3C13,H3C2,H3C3,H3C6,H3C7,H3C8,H4C12,H4C2,H4C8,H4C9,ITGA2B,KAT2B,NFE2
REAC	Signaling by Rho GTPases, Miro GTPases and RHOBTB3	REAC:R-HSA-9716542	FALSE	1.59611e-10	9.79694	717	626	91	10842	ACTB,ANLN,ARHGAP11A,ARHGAP18,ARHGAP19,ARHGEF11,ARHGEF12,ARHGEF39,AURKB,BIRC5,BTK,BUB1,BUB1B,CCNE1,CDC20,CDC25C,CDC42EP1,CDCA8,CENPA,CENPF,CENPI,CENPN,CENPO,CENPU,CFL1,CIT,DEPDC1B,DIAPH3,DOCK3,ECT2,ERCC6L,ESYT1,FLOT1,GOLGA8R,H2AC14,H2AX,H2BC10,H2BC11,H2BC13,H2BC14,H2BC17,H2BC3,H2BC6,H2BC7,H2BC9,H3C10,H3C11,H3C12,H3C13,H3C2,H3C3,H3C6,H3C7,H3C8,H4C12,H4C2,H4C8,H4C9,HINT2,IL32,INCENP,IQGAP3,KIF14,KIF…
REAC	DNA Double-Strand Break Repair	REAC:R-HSA-5693532	FALSE	4.57988e-10	9.33915	168	626	37	10842	BRCA1,BRIP1,CCNA2,CDK2,CHEK1,CLSPN,DNA2,EME1,ERCC1,EXO1,FEN1,H2AX,H2BC10,H2BC11,H2BC13,H2BC14,H2BC17,H2BC3,H2BC6,H2BC7,H2BC9,H4C12,H4C2,H4C8,H4C9,PCNA,POLE2,POLH,POLQ,PPP5C,RAD51,RAD51AP1,RFC4,RMI1,RMI2,XRCC2,XRCC3
REAC	Cellular Senescence	REAC:R-HSA-2559583	FALSE	5.18888e-10	9.28493	194	626	40	10842	CCNA2,CCNE1,CDK2,CDK4,CDK6,CDKN2A,CDKN2B,CDKN2C,E2F1,E2F2,E2F3,H1-5,H2AC14,H2AX,H2BC10,H2BC11,H2BC13,H2BC14,H2BC17,H2BC3,H2BC6,H2BC7,H2BC9,H3C10,H3C11,H3C12,H3C13,H3C2,H3C3,H3C6,H3C7,H3C8,H4C12,H4C2,H4C8,H4C9,MAPKAPK3,RPS6KA1,TFDP1,UBE2C
REAC	HDACs deacetylate histones	REAC:R-HSA-3214815	FALSE	7.48418e-10	9.12586	94	626	27	10842	H2AC12,H2AC13,H2AC14,H2AC16,H2AC17,H2BC10,H2BC11,H2BC13,H2BC14,H2BC17,H2BC3,H2BC6,H2BC7,H2BC9,H3C10,H3C11,H3C12,H3C13,H3C2,H3C3,H3C6,H3C7,H3C8,H4C12,H4C2,H4C8,H4C9
REAC	Resolution of Sister Chromatid Cohesion	REAC:R-HSA-2500257	FALSE	7.69932e-10	9.11355	123	626	31	10842	AURKB,BIRC5,BUB1,BUB1B,CCNB1,CCNB2,CDC20,CDCA5,CDCA8,CDK1,CENPA,CENPF,CENPI,CENPN,CENPO,CENPU,ERCC6L,INCENP,KIF2C,KNL1,MAD2L1,NUF2,PLK1,SGO1,SGO2,SKA1,SPC24,SPC25,TUBA1B,TUBA1C,ZWINT
REAC	ERCC6 (CSB) and EHMT2 (G9a) positively regulate rRNA expression	REAC:R-HSA-427389	FALSE	9.89814e-10	9.00445	75	626	24	10842	H2AC14,H2AX,H2BC10,H2BC11,H2BC13,H2BC14,H2BC17,H2BC3,H2BC6,H2BC7,H2BC9,H3C10,H3C11,H3C12,H3C13,H3C2,H3C3,H3C6,H3C7,H3C8,H4C12,H4C2,H4C8,H4C9
REAC	Mitotic Prometaphase	REAC:R-HSA-68877	FALSE	1.22728e-09	8.91106	199	626	40	10842	AURKB,BIRC5,BUB1,BUB1B,CCNB1,CCNB2,CDC20,CDCA5,CDCA8,CDK1,CENPA,CENPF,CENPI,CENPN,CENPO,CENPU,ERCC6L,INCENP,KIF2C,KNL1,MAD2L1,NCAPD2,NCAPG,NEK2,NEK6,NUF2,PLK1,PLK4,SGO1,SGO2,SKA1,SMC2,SPC24,SPC25,TUBA1B,TUBA1C,TUBB,TUBG1,TUBGCP4,ZWINT
REAC	B-WICH complex positively regulates rRNA expression	REAC:R-HSA-5250924	FALSE	1.26717e-09	8.89717	89	626	26	10842	ACTB,H2AC14,H2AX,H2BC10,H2BC11,H2BC13,H2BC14,H2BC17,H2BC3,H2BC6,H2BC7,H2BC9,H3C10,H3C11,H3C12,H3C13,H3C2,H3C3,H3C6,H3C7,H3C8,H4C12,H4C2,H4C8,H4C9,KAT2B
REAC	G1/S Transition	REAC:R-HSA-69206	FALSE	3.71969e-09	8.42949	130	626	31	10842	CCNA2,CCNB1,CCNE1,CDC25A,CDC45,CDC6,CDK1,CDK2,CDK4,CDT1,CKS1B,DHFR,E2F1,MCM10,MCM2,MCM3,MCM4,MCM5,ORC1,ORC6,PCNA,POLA1,POLE2,PSMB10,PSME1,PSME2,PTK6,RRM2,TFDP1,TK1,TYMS
REAC	Pre-NOTCH Expression and Processing	REAC:R-HSA-1912422	FALSE	4.5026e-09	8.34654	108	626	28	10842	E2F1,E2F3,H2AC14,H2AX,H2BC10,H2BC11,H2BC13,H2BC14,H2BC17,H2BC3,H2BC6,H2BC7,H2BC9,H3C10,H3C11,H3C12,H3C13,H3C2,H3C3,H3C6,H3C7,H3C8,H4C12,H4C2,H4C8,H4C9,KAT2B,TFDP1
REAC	RHO GTPases activate PKNs	REAC:R-HSA-5625740	FALSE	5.07089e-09	8.29492	94	626	26	10842	CDC25C,H2AC14,H2AX,H2BC10,H2BC11,H2BC13,H2BC14,H2BC17,H2BC3,H2BC6,H2BC7,H2BC9,H3C10,H3C11,H3C12,H3C13,H3C2,H3C3,H3C6,H3C7,H3C8,H4C12,H4C2,H4C8,H4C9,PKN3
REAC	Mitotic Prophase	REAC:R-HSA-68875	FALSE	8.67244e-09	8.06186	134	626	31	10842	CCNB1,CCNB2,CDK1,H2AC14,H2AX,H2BC10,H2BC11,H2BC13,H2BC14,H2BC17,H2BC3,H2BC6,H2BC7,H2BC9,H3C10,H3C11,H3C12,H3C13,H3C2,H3C3,H3C6,H3C7,H3C8,H4C12,H4C2,H4C8,H4C9,NCAPG2,NEK6,PLK1,SMC2
REAC	Formation of the beta-catenin:TCF transactivating complex	REAC:R-HSA-201722	FALSE	1.15005e-08	7.93928	90	626	25	10842	H2AC14,H2AX,H2BC10,H2BC11,H2BC13,H2BC14,H2BC17,H2BC3,H2BC6,H2BC7,H2BC9,H3C10,H3C11,H3C12,H3C13,H3C2,H3C3,H3C6,H3C7,H3C8,H4C12,H4C2,H4C8,H4C9,TERT
REAC	Amplification of signal from the kinetochores	REAC:R-HSA-141424	FALSE	1.95103e-08	7.70974	92	626	25	10842	AURKB,BIRC5,BUB1,BUB1B,CDC20,CDCA8,CENPA,CENPF,CENPI,CENPN,CENPO,CENPU,ERCC6L,INCENP,KIF2C,KNL1,MAD2L1,NUF2,PLK1,SGO1,SGO2,SKA1,SPC24,SPC25,ZWINT
REAC	Amplification of signal from unattached kinetochores via a MAD2 inhibitory signal	REAC:R-HSA-141444	FALSE	1.95103e-08	7.70974	92	626	25	10842	AURKB,BIRC5,BUB1,BUB1B,CDC20,CDCA8,CENPA,CENPF,CENPI,CENPN,CENPO,CENPU,ERCC6L,INCENP,KIF2C,KNL1,MAD2L1,NUF2,PLK1,SGO1,SGO2,SKA1,SPC24,SPC25,ZWINT
REAC	G1/S-Specific Transcription	REAC:R-HSA-69205	FALSE	2.01812e-08	7.69505	27	626	14	10842	CCNE1,CDC45,CDC6,CDK1,CDT1,DHFR,E2F1,ORC1,PCNA,POLA1,RRM2,TFDP1,TK1,TYMS
REAC	EML4 and NUDC in mitotic spindle formation	REAC:R-HSA-9648025	FALSE	2.2986e-08	7.63854	115	626	28	10842	AURKB,BIRC5,BUB1,BUB1B,CDC20,CDCA8,CENPA,CENPF,CENPI,CENPN,CENPO,CENPU,ERCC6L,INCENP,KIF2C,KNL1,MAD2L1,NEK6,NUF2,PLK1,SGO1,SGO2,SKA1,SPC24,SPC25,TUBA1B,TUBA1C,ZWINT
REAC	G2/M DNA damage checkpoint	REAC:R-HSA-69473	FALSE	3.25728e-08	7.48714	94	626	25	10842	BRCA1,BRIP1,CCNB1,CDC25C,CDK1,CHEK1,DNA2,EXO1,H2AX,H2BC10,H2BC11,H2BC13,H2BC14,H2BC17,H2BC3,H2BC6,H2BC7,H2BC9,H4C12,H4C2,H4C8,H4C9,RFC4,RMI1,RMI2
REAC	DNA Repair	REAC:R-HSA-73894	FALSE	3.57273e-08	7.447	329	626	51	10842	ACTB,BRCA1,BRIP1,CCNA2,CDK2,CENPX,CHEK1,CLSPN,DCLRE1B,DNA2,DTL,EME1,ERCC1,EXO1,FANCA,FANCC,FANCI,FEN1,H2AC14,H2AX,H2BC10,H2BC11,H2BC13,H2BC14,H2BC17,H2BC3,H2BC6,H2BC7,H2BC9,H4C12,H4C2,H4C8,H4C9,NEIL3,NTHL1,PCLAF,PCNA,POLE2,POLH,POLQ,PPP5C,RAD51,RAD51AP1,RFC4,RMI1,RMI2,SUMO3,TFPT,UBE2T,XRCC2,XRCC3
REAC	Reproduction	REAC:R-HSA-1474165	FALSE	4.24579e-08	7.37204	142	626	31	10842	BRCA1,CDK2,CDK4,H2AC14,H2AX,H2BC10,H2BC11,H2BC13,H2BC14,H2BC17,H2BC3,H2BC6,H2BC7,H2BC9,H3C10,H3C11,H3C12,H3C13,H3C2,H3C3,H3C6,H3C7,H3C8,H4C12,H4C2,H4C8,H4C9,MND1,MSH5,RAD51,SMC1B
REAC	Positive epigenetic regulation of rRNA expression	REAC:R-HSA-5250913	FALSE	6.07517e-08	7.21644	104	626	26	10842	ACTB,H2AC14,H2AX,H2BC10,H2BC11,H2BC13,H2BC14,H2BC17,H2BC3,H2BC6,H2BC7,H2BC9,H3C10,H3C11,H3C12,H3C13,H3C2,H3C3,H3C6,H3C7,H3C8,H4C12,H4C2,H4C8,H4C9,KAT2B
REAC	RHO GTPases Activate Formins	REAC:R-HSA-5663220	FALSE	6.54861e-08	7.18385	136	626	30	10842	ACTB,AURKB,BIRC5,BUB1,BUB1B,CDC20,CDCA8,CENPA,CENPF,CENPI,CENPN,CENPO,CENPU,DIAPH3,ERCC6L,INCENP,KIF2C,KNL1,MAD2L1,NUF2,PFN1,PLK1,SGO1,SGO2,SKA1,SPC24,SPC25,TUBA1B,TUBA1C,ZWINT
REAC	Processing of DNA double-strand break ends	REAC:R-HSA-5693607	FALSE	6.83038e-08	7.16556	97	626	25	10842	BRCA1,BRIP1,CCNA2,CDK2,CHEK1,CLSPN,DNA2,EXO1,H2AX,H2BC10,H2BC11,H2BC13,H2BC14,H2BC17,H2BC3,H2BC6,H2BC7,H2BC9,H4C12,H4C2,H4C8,H4C9,RFC4,RMI1,RMI2
REAC	S Phase	REAC:R-HSA-69242	FALSE	7.35515e-08	7.13341	162	626	33	10842	CCNA2,CCNE1,CDC25A,CDC45,CDC6,CDCA5,CDK2,CDK4,CDT1,CKS1B,DNA2,E2F1,ESCO2,FEN1,GINS1,GINS2,GINS3,MCM2,MCM3,MCM4,MCM5,ORC1,ORC6,PCNA,POLA1,POLE2,PSMB10,PSME1,PSME2,PTK6,RFC4,TFDP1,UBE2C
REAC	RNA Polymerase I Promoter Escape	REAC:R-HSA-73772	FALSE	7.41827e-08	7.1297	90	626	24	10842	H2AC14,H2AX,H2BC10,H2BC11,H2BC13,H2BC14,H2BC17,H2BC3,H2BC6,H2BC7,H2BC9,H3C10,H3C11,H3C12,H3C13,H3C2,H3C3,H3C6,H3C7,H3C8,H4C12,H4C2,H4C8,H4C9
REAC	HCMV Late Events	REAC:R-HSA-9610379	FALSE	8.14483e-08	7.08912	113	626	27	10842	H2AC12,H2AC13,H2AC14,H2AC16,H2AC17,H2BC10,H2BC11,H2BC13,H2BC14,H2BC17,H2BC3,H2BC6,H2BC7,H2BC9,H3C10,H3C11,H3C12,H3C13,H3C2,H3C3,H3C6,H3C7,H3C8,H4C12,H4C2,H4C8,H4C9
REAC	RUNX1 regulates transcription of genes involved in differentiation of HSCs	REAC:R-HSA-8939236	FALSE	8.25043e-08	7.08352	129	626	29	10842	CBFB,H2AC14,H2AX,H2BC10,H2BC11,H2BC13,H2BC14,H2BC17,H2BC3,H2BC6,H2BC7,H2BC9,H3C10,H3C11,H3C12,H3C13,H3C2,H3C3,H3C6,H3C7,H3C8,H4C12,H4C2,H4C8,H4C9,PSMB10,PSME1,PSME2,TP73
REAC	Mitotic Spindle Checkpoint	REAC:R-HSA-69618	FALSE	1.85786e-07	6.73099	109	626	26	10842	AURKB,BIRC5,BUB1,BUB1B,CDC20,CDCA8,CENPA,CENPF,CENPI,CENPN,CENPO,CENPU,ERCC6L,INCENP,KIF2C,KNL1,MAD2L1,NUF2,PLK1,SGO1,SGO2,SKA1,SPC24,SPC25,UBE2C,ZWINT
REAC	Amyloid fiber formation	REAC:R-HSA-977225	FALSE	2.30299e-07	6.63771	110	626	26	10842	APOE,H2AC14,H2AX,H2BC10,H2BC11,H2BC13,H2BC14,H2BC17,H2BC3,H2BC6,H2BC7,H2BC9,H3C10,H3C11,H3C12,H3C13,H3C2,H3C3,H3C6,H3C7,H3C8,H4C12,H4C2,H4C8,H4C9,TSPAN15
REAC	HCMV Early Events	REAC:R-HSA-9609690	FALSE	2.61313e-07	6.58284	135	626	29	10842	H2AC12,H2AC13,H2AC14,H2AC16,H2AC17,H2BC10,H2BC11,H2BC13,H2BC14,H2BC17,H2BC3,H2BC6,H2BC7,H2BC9,H3C10,H3C11,H3C12,H3C13,H3C2,H3C3,H3C6,H3C7,H3C8,H4C12,H4C2,H4C8,H4C9,TUBA1B,TUBA1C
REAC	Telomere Maintenance	REAC:R-HSA-157579	FALSE	2.84684e-07	6.54564	111	626	26	10842	CCNA2,CDK2,DNA2,DSCC1,FEN1,H2AC14,H2AX,H2BC10,H2BC11,H2BC13,H2BC14,H2BC17,H2BC3,H2BC6,H2BC7,H2BC9,H4C12,H4C2,H4C8,H4C9,PCNA,PIF1,POLA1,RFC4,STN1,TERT
REAC	Activation of ATR in response to replication stress	REAC:R-HSA-176187	FALSE	3.26156e-07	6.48657	37	626	15	10842	CDC25A,CDC25C,CDC45,CDC6,CDK2,CHEK1,CLSPN,MCM10,MCM2,MCM3,MCM4,MCM5,ORC1,ORC6,RFC4
REAC	NoRC negatively regulates rRNA expression	REAC:R-HSA-427413	FALSE	4.23593e-07	6.37305	105	626	25	10842	DNMT3B,H2AC14,H2AX,H2BC10,H2BC11,H2BC13,H2BC14,H2BC17,H2BC3,H2BC6,H2BC7,H2BC9,H3C10,H3C11,H3C12,H3C13,H3C2,H3C3,H3C6,H3C7,H3C8,H4C12,H4C2,H4C8,H4C9
REAC	HATs acetylate histones	REAC:R-HSA-3214847	FALSE	7.69823e-07	6.11361	141	626	29	10842	ACTB,H2AC12,H2AC13,H2AC14,H2AC16,H2AC17,H2BC10,H2BC11,H2BC13,H2BC14,H2BC17,H2BC3,H2BC6,H2BC7,H2BC9,H3C10,H3C11,H3C12,H3C13,H3C2,H3C3,H3C6,H3C7,H3C8,H4C12,H4C2,H4C8,H4C9,KAT2B
REAC	Negative epigenetic regulation of rRNA expression	REAC:R-HSA-5250941	FALSE	7.98399e-07	6.09778	108	626	25	10842	DNMT3B,H2AC14,H2AX,H2BC10,H2BC11,H2BC13,H2BC14,H2BC17,H2BC3,H2BC6,H2BC7,H2BC9,H3C10,H3C11,H3C12,H3C13,H3C2,H3C3,H3C6,H3C7,H3C8,H4C12,H4C2,H4C8,H4C9
REAC	RMTs methylate histone arginines	REAC:R-HSA-3214858	FALSE	8.73811e-07	6.05858	78	626	21	10842	CDK4,COPRS,H2AC12,H2AC13,H2AC14,H2AC16,H2AC17,H2AX,H3C10,H3C11,H3C12,H3C13,H3C2,H3C3,H3C6,H3C7,H3C8,H4C12,H4C2,H4C8,H4C9
REAC	RNA Polymerase I Promoter Clearance	REAC:R-HSA-73854	FALSE	9.80725e-07	6.00845	109	626	25	10842	H2AC14,H2AX,H2BC10,H2BC11,H2BC13,H2BC14,H2BC17,H2BC3,H2BC6,H2BC7,H2BC9,H3C10,H3C11,H3C12,H3C13,H3C2,H3C3,H3C6,H3C7,H3C8,H4C12,H4C2,H4C8,H4C9,KAT2B
REAC	Transcriptional regulation by small RNAs	REAC:R-HSA-5578749	FALSE	1.19511e-06	5.92259	102	626	24	10842	H2AC14,H2AX,H2BC10,H2BC11,H2BC13,H2BC14,H2BC17,H2BC3,H2BC6,H2BC7,H2BC9,H3C10,H3C11,H3C12,H3C13,H3C2,H3C3,H3C6,H3C7,H3C8,H4C12,H4C2,H4C8,H4C9
REAC	RNA Polymerase I Transcription	REAC:R-HSA-73864	FALSE	1.20144e-06	5.9203	110	626	25	10842	H2AC14,H2AX,H2BC10,H2BC11,H2BC13,H2BC14,H2BC17,H2BC3,H2BC6,H2BC7,H2BC9,H3C10,H3C11,H3C12,H3C13,H3C2,H3C3,H3C6,H3C7,H3C8,H4C12,H4C2,H4C8,H4C9,KAT2B
REAC	Separation of Sister Chromatids	REAC:R-HSA-2467813	FALSE	4.01517e-06	5.3963	188	626	33	10842	AURKB,BIRC5,BUB1,BUB1B,CDC20,CDCA5,CDCA8,CENPA,CENPF,CENPI,CENPN,CENPO,CENPU,ERCC6L,ESPL1,INCENP,KIF2C,KNL1,MAD2L1,NUF2,PLK1,PSMB10,PSME1,PSME2,SGO1,SGO2,SKA1,SPC24,SPC25,TUBA1B,TUBA1C,UBE2C,ZWINT
REAC	DNA strand elongation	REAC:R-HSA-69190	FALSE	4.48278e-06	5.34845	32	626	13	10842	CDC45,DNA2,FEN1,GINS1,GINS2,GINS3,MCM2,MCM3,MCM4,MCM5,PCNA,POLA1,RFC4
REAC	Activation of the pre-replicative complex	REAC:R-HSA-68962	FALSE	7.0094e-06	5.15432	33	626	13	10842	CDC45,CDC6,CDK2,CDT1,MCM10,MCM2,MCM3,MCM4,MCM5,ORC1,ORC6,POLA1,POLE2
REAC	Activation of anterior HOX genes in hindbrain development during early embryogenesis	REAC:R-HSA-5617472	FALSE	7.97505e-06	5.09827	120	626	25	10842	H2AC14,H2AX,H2BC10,H2BC11,H2BC13,H2BC14,H2BC17,H2BC3,H2BC6,H2BC7,H2BC9,H3C10,H3C11,H3C12,H3C13,H3C2,H3C3,H3C6,H3C7,H3C8,H4C12,H4C2,H4C8,H4C9,HOXB4
REAC	Activation of HOX genes during differentiation	REAC:R-HSA-5619507	FALSE	7.97505e-06	5.09827	120	626	25	10842	H2AC14,H2AX,H2BC10,H2BC11,H2BC13,H2BC14,H2BC17,H2BC3,H2BC6,H2BC7,H2BC9,H3C10,H3C11,H3C12,H3C13,H3C2,H3C3,H3C6,H3C7,H3C8,H4C12,H4C2,H4C8,H4C9,HOXB4
REAC	Base Excision Repair	REAC:R-HSA-73884	FALSE	9.20536e-06	5.03596	88	626	21	10842	FEN1,H2AC14,H2AX,H2BC10,H2BC11,H2BC13,H2BC14,H2BC17,H2BC3,H2BC6,H2BC7,H2BC9,H4C12,H4C2,H4C8,H4C9,NEIL3,NTHL1,PCNA,POLE2,RFC4
REAC	Synthesis of DNA	REAC:R-HSA-69239	FALSE	9.51564e-06	5.02156	121	626	25	10842	CCNA2,CCNE1,CDC45,CDC6,CDK2,CDT1,DNA2,FEN1,GINS1,GINS2,GINS3,MCM2,MCM3,MCM4,MCM5,ORC1,ORC6,PCNA,POLA1,POLE2,PSMB10,PSME1,PSME2,RFC4,UBE2C
REAC	Cleavage of the damaged pyrimidine	REAC:R-HSA-110329	FALSE	1.02903e-05	4.98757	59	626	17	10842	H2AC14,H2AX,H2BC10,H2BC11,H2BC13,H2BC14,H2BC17,H2BC3,H2BC6,H2BC7,H2BC9,H4C12,H4C2,H4C8,H4C9,NEIL3,NTHL1
REAC	Recognition and association of DNA glycosylase with site containing an affected pyrimidine	REAC:R-HSA-110328	FALSE	1.02903e-05	4.98757	59	626	17	10842	H2AC14,H2AX,H2BC10,H2BC11,H2BC13,H2BC14,H2BC17,H2BC3,H2BC6,H2BC7,H2BC9,H4C12,H4C2,H4C8,H4C9,NEIL3,NTHL1
REAC	Depyrimidination	REAC:R-HSA-73928	FALSE	1.02903e-05	4.98757	59	626	17	10842	H2AC14,H2AX,H2BC10,H2BC11,H2BC13,H2BC14,H2BC17,H2BC3,H2BC6,H2BC7,H2BC9,H4C12,H4C2,H4C8,H4C9,NEIL3,NTHL1
REAC	Polo-like kinase mediated events	REAC:R-HSA-156711	FALSE	1.25815e-05	4.90027	15	626	9	10842	CCNB1,CCNB2,CDC25A,CDC25C,CENPF,FOXM1,MYBL2,PKMYT1,PLK1
REAC	HCMV Infection	REAC:R-HSA-9609646	FALSE	1.35804e-05	4.86709	159	626	29	10842	H2AC12,H2AC13,H2AC14,H2AC16,H2AC17,H2BC10,H2BC11,H2BC13,H2BC14,H2BC17,H2BC3,H2BC6,H2BC7,H2BC9,H3C10,H3C11,H3C12,H3C13,H3C2,H3C3,H3C6,H3C7,H3C8,H4C12,H4C2,H4C8,H4C9,TUBA1B,TUBA1C
REAC	Base-Excision Repair, AP Site Formation	REAC:R-HSA-73929	FALSE	1.35992e-05	4.86649	60	626	17	10842	H2AC14,H2AX,H2BC10,H2BC11,H2BC13,H2BC14,H2BC17,H2BC3,H2BC6,H2BC7,H2BC9,H4C12,H4C2,H4C8,H4C9,NEIL3,NTHL1
REAC	Mitotic Anaphase	REAC:R-HSA-68882	FALSE	1.50818e-05	4.82155	228	626	36	10842	AURKB,BIRC5,BUB1,BUB1B,CCNB1,CCNB2,CDC20,CDCA5,CDCA8,CDK1,CENPA,CENPF,CENPI,CENPN,CENPO,CENPU,ERCC6L,ESPL1,INCENP,KIF2C,KNL1,MAD2L1,NUF2,PLK1,PSMB10,PSME1,PSME2,SGO1,SGO2,SKA1,SPC24,SPC25,TUBA1B,TUBA1C,UBE2C,ZWINT
REAC	Mitotic Metaphase and Anaphase	REAC:R-HSA-2555396	FALSE	1.69384e-05	4.77113	229	626	36	10842	AURKB,BIRC5,BUB1,BUB1B,CCNB1,CCNB2,CDC20,CDCA5,CDCA8,CDK1,CENPA,CENPF,CENPI,CENPN,CENPO,CENPU,ERCC6L,ESPL1,INCENP,KIF2C,KNL1,MAD2L1,NUF2,PLK1,PSMB10,PSME1,PSME2,SGO1,SGO2,SKA1,SPC24,SPC25,TUBA1B,TUBA1C,UBE2C,ZWINT
REAC	Cleavage of the damaged purine	REAC:R-HSA-110331	FALSE	1.73407e-05	4.76093	54	626	16	10842	H2AC14,H2AX,H2BC10,H2BC11,H2BC13,H2BC14,H2BC17,H2BC3,H2BC6,H2BC7,H2BC9,H4C12,H4C2,H4C8,H4C9,NEIL3
REAC	Recognition and association of DNA glycosylase with site containing an affected purine	REAC:R-HSA-110330	FALSE	1.73407e-05	4.76093	54	626	16	10842	H2AC14,H2AX,H2BC10,H2BC11,H2BC13,H2BC14,H2BC17,H2BC3,H2BC6,H2BC7,H2BC9,H4C12,H4C2,H4C8,H4C9,NEIL3
REAC	Depurination	REAC:R-HSA-73927	FALSE	1.73407e-05	4.76093	54	626	16	10842	H2AC14,H2AX,H2BC10,H2BC11,H2BC13,H2BC14,H2BC17,H2BC3,H2BC6,H2BC7,H2BC9,H4C12,H4C2,H4C8,H4C9,NEIL3
REAC	Signaling by NOTCH	REAC:R-HSA-157118	FALSE	2.38796e-05	4.62197	232	626	36	10842	ARRB1,DLGAP5,DLL4,E2F1,E2F3,GZMB,H2AC14,H2AX,H2BC10,H2BC11,H2BC13,H2BC14,H2BC17,H2BC3,H2BC6,H2BC7,H2BC9,H3C10,H3C11,H3C12,H3C13,H3C2,H3C3,H3C6,H3C7,H3C8,H4C12,H4C2,H4C8,H4C9,KAT2B,NEURL1B,PSMB10,PSME1,PSME2,TFDP1
REAC	Unwinding of DNA	REAC:R-HSA-176974	FALSE	2.4287e-05	4.61463	12	626	8	10842	CDC45,GINS1,GINS2,GINS3,MCM2,MCM3,MCM4,MCM5
REAC	Transcriptional regulation by RUNX1	REAC:R-HSA-8878171	FALSE	2.99051e-05	4.52425	234	626	36	10842	CBFB,CCND3,CDK6,CTSL,H2AC14,H2AX,H2BC10,H2BC11,H2BC13,H2BC14,H2BC17,H2BC3,H2BC6,H2BC7,H2BC9,H3C10,H3C11,H3C12,H3C13,H3C2,H3C3,H3C6,H3C7,H3C8,H4C12,H4C2,H4C8,H4C9,IL2RA,ITGA2B,KAT2B,NFE2,PSMB10,PSME1,PSME2,TP73
REAC	Estrogen-dependent gene expression	REAC:R-HSA-9018519	FALSE	3.53356e-05	4.45179	147	626	27	10842	BCL2,CBFB,H2AC14,H2AX,H2BC10,H2BC11,H2BC13,H2BC14,H2BC17,H2BC3,H2BC6,H2BC7,H2BC9,H3C10,H3C11,H3C12,H3C13,H3C2,H3C3,H3C6,H3C7,H3C8,H4C12,H4C2,H4C8,H4C9,KAT2B
REAC	DNA Damage/Telomere Stress Induced Senescence	REAC:R-HSA-2559586	FALSE	3.84825e-05	4.41474	79	626	19	10842	CCNA2,CCNE1,CDK2,H1-5,H2AC14,H2AX,H2BC10,H2BC11,H2BC13,H2BC14,H2BC17,H2BC3,H2BC6,H2BC7,H2BC9,H4C12,H4C2,H4C8,H4C9
REAC	G0 and Early G1	REAC:R-HSA-1538133	FALSE	3.87453e-05	4.41178	26	626	11	10842	CCNA2,CCNE1,CDC25A,CDC6,CDK1,CDK2,E2F1,MYBL2,PCNA,TFDP1,TOP2A
REAC	Packaging Of Telomere Ends	REAC:R-HSA-171306	FALSE	5.20655e-05	4.28345	51	626	15	10842	H2AC14,H2AX,H2BC10,H2BC11,H2BC13,H2BC14,H2BC17,H2BC3,H2BC6,H2BC7,H2BC9,H4C12,H4C2,H4C8,H4C9
REAC	Aberrant regulation of mitotic G1/S transition in cancer due to RB1 defects	REAC:R-HSA-9659787	FALSE	5.50242e-05	4.25945	17	626	9	10842	CCND3,CCNE1,CDK2,CDK4,CDK6,E2F1,E2F2,E2F3,TFDP1
REAC	Defective binding of RB1 mutants to E2F1,(E2F2, E2F3)	REAC:R-HSA-9661069	FALSE	5.50242e-05	4.25945	17	626	9	10842	CCND3,CCNE1,CDK2,CDK4,CDK6,E2F1,E2F2,E2F3,TFDP1
REAC	Gene Silencing by RNA	REAC:R-HSA-211000	FALSE	7.89164e-05	4.10283	134	626	25	10842	H2AC14,H2AX,H2BC10,H2BC11,H2BC13,H2BC14,H2BC17,H2BC3,H2BC6,H2BC7,H2BC9,H3C10,H3C11,H3C12,H3C13,H3C2,H3C3,H3C6,H3C7,H3C8,H4C12,H4C2,H4C8,H4C9,PLD6
REAC	G1 Phase	REAC:R-HSA-69236	FALSE	8.65542e-05	4.06271	46	626	14	10842	CCND3,CCNE1,CDK2,CDK4,CDK6,CDKN2A,CDKN2B,CDKN2C,CKS1B,E2F1,E2F2,E2F3,PTK6,TFDP1
REAC	Cyclin D associated events in G1	REAC:R-HSA-69231	FALSE	8.65542e-05	4.06271	46	626	14	10842	CCND3,CCNE1,CDK2,CDK4,CDK6,CDKN2A,CDKN2B,CDKN2C,CKS1B,E2F1,E2F2,E2F3,PTK6,TFDP1
REAC	Cyclin A/B1/B2 associated events during G2/M transition	REAC:R-HSA-69273	FALSE	0.000289972	3.53764	25	626	10	10842	CCNA2,CCNB1,CCNB2,CDC25A,CDC25C,CDK1,CDK2,FOXM1,PKMYT1,PLK1
REAC	Meiotic synapsis	REAC:R-HSA-1221632	FALSE	0.00056333	3.24924	76	626	17	10842	BRCA1,H2AC14,H2AX,H2BC10,H2BC11,H2BC13,H2BC14,H2BC17,H2BC3,H2BC6,H2BC7,H2BC9,H4C12,H4C2,H4C8,H4C9,SMC1B
REAC	HDR through Homologous Recombination (HRR)	REAC:R-HSA-5685942	FALSE	0.000566026	3.24716	68	626	16	10842	BRCA1,BRIP1,CHEK1,DNA2,EME1,EXO1,PCNA,POLE2,POLH,RAD51,RAD51AP1,RFC4,RMI1,RMI2,XRCC2,XRCC3
REAC	Factors involved in megakaryocyte development and platelet production	REAC:R-HSA-983231	FALSE	0.000648692	3.18796	169	626	27	10842	ACTB,CDK2,DOCK3,H3C10,H3C11,H3C12,H3C13,H3C2,H3C3,H3C6,H3C7,H3C8,HBD,HBE1,HBG2,KIF11,KIF15,KIF18B,KIF20A,KIF23,KIF2C,KIF4A,KIFC1,NFE2,RACGAP1,TUBA1B,TUBA1C
REAC	Resolution of D-loop Structures through Synthesis-Dependent Strand Annealing (SDSA)	REAC:R-HSA-5693554	FALSE	0.000673456	3.17169	27	626	10	10842	BRCA1,BRIP1,DNA2,EXO1,RAD51,RAD51AP1,RMI1,RMI2,XRCC2,XRCC3
REAC	Resolution of D-loop Structures through Holliday Junction Intermediates	REAC:R-HSA-5693568	FALSE	0.000938006	3.02779	34	626	11	10842	BRCA1,BRIP1,DNA2,EME1,EXO1,RAD51,RAD51AP1,RMI1,RMI2,XRCC2,XRCC3
REAC	Epigenetic regulation of gene expression	REAC:R-HSA-212165	FALSE	0.00124908	2.90341	185	626	28	10842	ACTB,DNMT3B,H2AC14,H2AX,H2BC10,H2BC11,H2BC13,H2BC14,H2BC17,H2BC3,H2BC6,H2BC7,H2BC9,H3C10,H3C11,H3C12,H3C13,H3C2,H3C3,H3C6,H3C7,H3C8,H4C12,H4C2,H4C8,H4C9,KAT2B,UHRF1
REAC	Resolution of D-Loop Structures	REAC:R-HSA-5693537	FALSE	0.00129727	2.88697	35	626	11	10842	BRCA1,BRIP1,DNA2,EME1,EXO1,RAD51,RAD51AP1,RMI1,RMI2,XRCC2,XRCC3
REAC	TP53 Regulates Transcription of Cell Cycle Genes	REAC:R-HSA-6791312	FALSE	0.00136112	2.8661	49	626	13	10842	AURKA,CCNA2,CCNB1,CCNE1,CDC25C,CDK1,CDK2,E2F1,E2F7,E2F8,PCBP4,PCNA,TFDP1
REAC	Homologous DNA Pairing and Strand Exchange	REAC:R-HSA-5693579	FALSE	0.00184924	2.73301	43	626	12	10842	BRCA1,BRIP1,CHEK1,DNA2,EXO1,RAD51,RAD51AP1,RFC4,RMI1,RMI2,XRCC2,XRCC3
REAC	Inhibition of DNA recombination at telomere	REAC:R-HSA-9670095	FALSE	0.00195049	2.70986	66	626	15	10842	H2AC14,H2AX,H2BC10,H2BC11,H2BC13,H2BC14,H2BC17,H2BC3,H2BC6,H2BC7,H2BC9,H4C12,H4C2,H4C8,H4C9
REAC	Impaired BRCA2 binding to PALB2	REAC:R-HSA-9709603	FALSE	0.00205174	2.68788	24	626	9	10842	BRCA1,BRIP1,DNA2,EXO1,RAD51,RAD51AP1,RMI1,RMI2,XRCC2
REAC	Signaling by Interleukins	REAC:R-HSA-449147	FALSE	0.00220911	2.65578	471	626	52	10842	BCL2,BCL2L1,BIRC5,CCR1,CCR2,CCR5,CFL1,CISH,CSF1,DUSP6,DUSP7,FN1,H3C10,H3C11,H3C12,H3C13,H3C2,H3C3,H3C6,H3C7,H3C8,HAVCR2,IGHE,IKBIP,IL12RB1,IL13,IL17A,IL17F,IL17RB,IL22,IL23R,IL26,IL2RA,IL32,IL9,IRF4,ITGAM,ITGB2,LIF,MAPKAPK3,OSM,PSMB10,PSME1,PSME2,PTPN6,PTPN7,PTPN9,RHOU,RPS6KA1,RPS6KA5,SOS1,STX3
REAC	HDMs demethylate histones	REAC:R-HSA-3214842	FALSE	0.00221804	2.65403	51	626	13	10842	H3C10,H3C11,H3C12,H3C13,H3C2,H3C3,H3C6,H3C7,H3C8,H4C12,H4C2,H4C8,H4C9
REAC	TP53 Regulates Transcription of Genes Involved in G1 Cell Cycle Arrest	REAC:R-HSA-6804116	FALSE	0.00253652	2.59576	14	626	7	10842	CCNA2,CCNE1,CDK2,E2F1,E2F7,E2F8,PCBP4
REAC	Nonhomologous End-Joining (NHEJ)	REAC:R-HSA-5693571	FALSE	0.00289511	2.53834	68	626	15	10842	BRCA1,H2AX,H2BC10,H2BC11,H2BC13,H2BC14,H2BC17,H2BC3,H2BC6,H2BC7,H2BC9,H4C12,H4C2,H4C8,H4C9
REAC	Defective homologous recombination repair (HRR) due to BRCA1 loss of function	REAC:R-HSA-9701192	FALSE	0.00304273	2.51674	25	626	9	10842	BRCA1,BRIP1,DNA2,EXO1,RAD51,RAD51AP1,RMI1,RMI2,XRCC2
REAC	Defective HDR through Homologous Recombination Repair (HRR) due to PALB2 loss of BRCA2/RAD51/RAD51C binding function	REAC:R-HSA-9704646	FALSE	0.00304273	2.51674	25	626	9	10842	BRCA1,BRIP1,DNA2,EXO1,RAD51,RAD51AP1,RMI1,RMI2,XRCC2
REAC	Defective HDR through Homologous Recombination Repair (HRR) due to PALB2 loss of BRCA1 binding function	REAC:R-HSA-9704331	FALSE	0.00304273	2.51674	25	626	9	10842	BRCA1,BRIP1,DNA2,EXO1,RAD51,RAD51AP1,RMI1,RMI2,XRCC2
REAC	Defective homologous recombination repair (HRR) due to PALB2 loss of function	REAC:R-HSA-9701193	FALSE	0.00304273	2.51674	25	626	9	10842	BRCA1,BRIP1,DNA2,EXO1,RAD51,RAD51AP1,RMI1,RMI2,XRCC2
REAC	Recruitment and ATM-mediated phosphorylation of repair and signaling proteins at DNA double strand breaks	REAC:R-HSA-5693565	FALSE	0.00323762	2.48977	77	626	16	10842	BRCA1,H2AX,H2BC10,H2BC11,H2BC13,H2BC14,H2BC17,H2BC3,H2BC6,H2BC7,H2BC9,H4C12,H4C2,H4C8,H4C9,PPP5C
REAC	ESR-mediated signaling	REAC:R-HSA-8939211	FALSE	0.00331722	2.47923	216	626	30	10842	BCL2,CBFB,GNGT2,H2AC14,H2AX,H2BC10,H2BC11,H2BC13,H2BC14,H2BC17,H2BC3,H2BC6,H2BC7,H2BC9,H3C10,H3C11,H3C12,H3C13,H3C2,H3C3,H3C6,H3C7,H3C8,H4C12,H4C2,H4C8,H4C9,HBEGF,KAT2B,PPP5C
REAC	DNA Double Strand Break Response	REAC:R-HSA-5693606	FALSE	0.00385909	2.41352	78	626	16	10842	BRCA1,H2AX,H2BC10,H2BC11,H2BC13,H2BC14,H2BC17,H2BC3,H2BC6,H2BC7,H2BC9,H4C12,H4C2,H4C8,H4C9,PPP5C
REAC	Mitotic G2-G2/M phases	REAC:R-HSA-453274	FALSE	0.00431598	2.36492	197	626	28	10842	AURKA,CCNA2,CCNB1,CCNB2,CDC25A,CDC25C,CDK1,CDK2,CENPF,E2F1,E2F3,FOXM1,GTSE1,HMMR,MYBL2,NEK2,PKMYT1,PLK1,PLK4,PSMB10,PSME1,PSME2,TPX2,TUBA1B,TUBA1C,TUBB,TUBG1,TUBGCP4
REAC	TCF dependent signaling in response to WNT	REAC:R-HSA-201681	FALSE	0.00476005	2.32239	231	626	31	10842	DACT1,H2AC14,H2AX,H2BC10,H2BC11,H2BC13,H2BC14,H2BC17,H2BC3,H2BC6,H2BC7,H2BC9,H3C10,H3C11,H3C12,H3C13,H3C2,H3C3,H3C6,H3C7,H3C8,H4C12,H4C2,H4C8,H4C9,KREMEN1,LRP5,PSMB10,PSME1,PSME2,TERT
REAC	Activation of NIMA Kinases NEK9, NEK6, NEK7	REAC:R-HSA-2980767	FALSE	0.00614134	2.21174	7	626	5	10842	CCNB1,CCNB2,CDK1,NEK6,PLK1
REAC	Condensation of Prometaphase Chromosomes	REAC:R-HSA-2514853	FALSE	0.00664308	2.17763	11	626	6	10842	CCNB1,CCNB2,CDK1,NCAPD2,NCAPG,SMC2
REAC	Diseases of DNA repair	REAC:R-HSA-9675135	FALSE	0.0100843	1.99635	50	626	12	10842	BRCA1,BRIP1,DNA2,EXO1,NEIL3,NTHL1,RAD51,RAD51AP1,RFC4,RMI1,RMI2,XRCC2
REAC	Aberrant regulation of mitotic cell cycle due to RB1 defects	REAC:R-HSA-9687139	FALSE	0.0126374	1.89834	36	626	10	10842	CCND3,CCNE1,CDK2,CDK4,CDK6,E2F1,E2F2,E2F3,TFDP1,UBE2C
REAC	Interleukin-7 signaling	REAC:R-HSA-1266695	FALSE	0.0126374	1.89834	36	626	10	10842	CISH,H3C10,H3C11,H3C12,H3C13,H3C2,H3C3,H3C6,H3C7,H3C8
REAC	PKMTs methylate histone lysines	REAC:R-HSA-3214841	FALSE	0.0192158	1.71634	70	626	14	10842	H3C10,H3C11,H3C12,H3C13,H3C2,H3C3,H3C6,H3C7,H3C8,H4C12,H4C2,H4C8,H4C9,SUV39H2
REAC	Chromatin modifying enzymes	REAC:R-HSA-3247509	FALSE	0.020504	1.68816	272	626	33	10842	ACTB,CDK4,COPRS,H2AC12,H2AC13,H2AC14,H2AC16,H2AC17,H2AX,H2BC10,H2BC11,H2BC13,H2BC14,H2BC17,H2BC3,H2BC6,H2BC7,H2BC9,H3C10,H3C11,H3C12,H3C13,H3C2,H3C3,H3C6,H3C7,H3C8,H4C12,H4C2,H4C8,H4C9,KAT2B,SUV39H2
REAC	Chromatin organization	REAC:R-HSA-4839726	FALSE	0.020504	1.68816	272	626	33	10842	ACTB,CDK4,COPRS,H2AC12,H2AC13,H2AC14,H2AC16,H2AC17,H2AX,H2BC10,H2BC11,H2BC13,H2BC14,H2BC17,H2BC3,H2BC6,H2BC7,H2BC9,H3C10,H3C11,H3C12,H3C13,H3C2,H3C3,H3C6,H3C7,H3C8,H4C12,H4C2,H4C8,H4C9,KAT2B,SUV39H2
REAC	Diseases of mitotic cell cycle	REAC:R-HSA-9675126	FALSE	0.0211613	1.67446	38	626	10	10842	CCND3,CCNE1,CDK2,CDK4,CDK6,E2F1,E2F2,E2F3,TFDP1,UBE2C
REAC	G2 Phase	REAC:R-HSA-68911	FALSE	0.026806	1.57177	5	626	4	10842	CCNA2,CDK2,E2F1,E2F3
REAC	G2/M DNA replication checkpoint	REAC:R-HSA-69478	FALSE	0.026806	1.57177	5	626	4	10842	CCNB1,CCNB2,CDK1,PKMYT1
REAC	G2/M Transition	REAC:R-HSA-69275	FALSE	0.027707	1.55741	195	626	26	10842	AURKA,CCNA2,CCNB1,CCNB2,CDC25A,CDC25C,CDK1,CDK2,CENPF,FOXM1,GTSE1,HMMR,MYBL2,NEK2,PKMYT1,PLK1,PLK4,PSMB10,PSME1,PSME2,TPX2,TUBA1B,TUBA1C,TUBB,TUBG1,TUBGCP4
REAC	Signaling by Nuclear Receptors	REAC:R-HSA-9006931	FALSE	0.0316643	1.49943	290	626	34	10842	APOC1,APOE,BCL2,CBFB,FABP5,GNGT2,H2AC14,H2AX,H2BC10,H2BC11,H2BC13,H2BC14,H2BC17,H2BC3,H2BC6,H2BC7,H2BC9,H3C10,H3C11,H3C12,H3C13,H3C2,H3C3,H3C6,H3C7,H3C8,H4C12,H4C2,H4C8,H4C9,HBEGF,KAT2B,PPP5C,SCD
REAC	Presynaptic phase of homologous DNA pairing and strand exchange	REAC:R-HSA-5693616	FALSE	0.0341674	1.46639	40	626	10	10842	BRCA1,BRIP1,CHEK1,DNA2,EXO1,RAD51,RFC4,RMI1,RMI2,XRCC2
REAC	Oncogene Induced Senescence	REAC:R-HSA-2559585	FALSE	0.0378664	1.42175	33	626	9	10842	CDK4,CDK6,CDKN2A,CDKN2B,CDKN2C,E2F1,E2F2,E2F3,TFDP1
REAC	Diseases of DNA Double-Strand Break Repair	REAC:R-HSA-9675136	FALSE	0.0428829	1.36772	41	626	10	10842	BRCA1,BRIP1,DNA2,EXO1,RAD51,RAD51AP1,RFC4,RMI1,RMI2,XRCC2
REAC	Defective homologous recombination repair (HRR) due to BRCA2 loss of function	REAC:R-HSA-9701190	FALSE	0.0428829	1.36772	41	626	10	10842	BRCA1,BRIP1,DNA2,EXO1,RAD51,RAD51AP1,RFC4,RMI1,RMI2,XRCC2
WP	Retinoblastoma gene in cancer	WP:WP2446	FALSE	7.35034e-18	17.1337	89	507	35	8286	ANLN,CCNA2,CCNB1,CCNB2,CCND3,CCNE1,CDC25A,CDC45,CDK1,CDK2,CDK4,CDK6,CDT1,CHEK1,DHFR,E2F1,E2F2,E2F3,HMGB2,KIF4A,MCM3,MCM4,ORC1,PCNA,PLK4,POLA1,POLE2,RFC4,RRM2,SMC2,STMN1,TFDP1,TOP2A,TTK,TYMS
WP	Cell cycle	WP:WP179	FALSE	4.10658e-13	12.3865	120	507	35	8286	BUB1,CCNA2,CCNB1,CCNB2,CCND3,CCNE1,CDC20,CDC25A,CDC25C,CDC45,CDC6,CDK1,CDK2,CDK4,CDK6,CDKN2A,CDKN2B,CDKN2C,CHEK1,E2F1,E2F2,E2F3,ESPL1,MCM2,MCM3,MCM4,MCM5,ORC1,ORC6,PCNA,PKMYT1,PLK1,SMC1B,TFDP1,TTK
WP	G1 to S cell cycle control	WP:WP45	FALSE	2.38526e-11	10.6225	64	507	24	8286	CCNB1,CCND3,CCNE1,CDC25A,CDC45,CDK1,CDK2,CDK4,CDK6,CDKN2A,CDKN2B,CDKN2C,E2F1,E2F2,E2F3,MCM2,MCM3,MCM4,MCM5,ORC1,ORC6,PCNA,POLE2,TFDP1
WP	NF1 copy number variation syndrome	WP:WP5366	FALSE	1.59488e-07	6.79727	107	507	26	8286	ATAD5,BCL2,CCNA2,CCNE1,CFL1,COPRS,H3C10,H3C11,H3C12,H3C13,H3C2,H3C3,H3C6,H3C7,H3C8,H4C12,H4C2,H4C8,H4C9,PCNA,RAD51,RFC4,RNF135,RTN4R,SOS1,TUBB
WP	DNA IR damage and cellular response via ATR	WP:WP4016	FALSE	2.02723e-06	5.6931	81	507	21	8286	BRCA1,BRIP1,CDC25C,CDC45,CDK1,CDK2,CHEK1,CLSPN,E2F1,EXO1,FANCA,FANCI,FEN1,FOXM1,H2AX,MCM2,PCNA,PLK1,RAD51,RECQL4,RMI1
WP	DNA replication	WP:WP466	FALSE	2.31771e-06	5.63494	42	507	15	8286	CDC45,CDC6,CDK2,CDT1,MCM10,MCM2,MCM3,MCM4,MCM5,ORC1,ORC6,PCNA,POLA1,POLE2,RFC4
WP	Serine metabolism	WP:WP4688	FALSE	4.9784e-06	5.30291	8	507	7	8286	DHFR,PHGDH,PSAT1,PSPH,SHMT1,SHMT2,TYMS
WP	Gastric cancer network 1	WP:WP2361	FALSE	0.000689893	3.16122	28	507	10	8286	AURKA,CENPF,E2F7,ECT2,KIF15,MCM4,MYBL2,TOP2A,TPX2,UBE2C
WP	DNA damage response	WP:WP707	FALSE	0.00285588	2.54426	69	507	15	8286	BRCA1,CCNB1,CCNB2,CCND3,CCNE1,CDC25A,CDC25C,CDK1,CDK2,CDK4,CDK6,CHEK1,E2F1,H2AX,RAD51
WP	ATM signaling pathway	WP:WP2516	FALSE	0.00391023	2.4078	40	507	11	8286	BRCA1,CCNB1,CCNE1,CDC25A,CDC25C,CDK1,CDK2,CHEK1,H2AX,RAD51,TP73
WP	miRNA regulation of DNA damage response	WP:WP1530	FALSE	0.00583671	2.23383	73	507	15	8286	BRCA1,CCNB1,CCNB2,CCND3,CCNE1,CDC25A,CDC25C,CDK1,CDK2,CDK4,CDK6,CHEK1,E2F1,H2AX,RAD51
WP	Trans sulfuration one carbon metabolism and related pathways	WP:WP2525	FALSE	0.00741095	2.13013	66	507	14	8286	BCAT2,CBS,CHDH,DHFR,DNMT3B,GSR,MTHFD1,MTHFD1L,PHGDH,PSAT1,PSPH,SHMT1,SHMT2,TYMS
WP	Effect of progerin on genes involved in Hutchinson Gilford progeria syndrome	WP:WP4320	FALSE	0.0111014	1.95462	37	507	10	8286	E2F1,H3C10,H3C11,H3C12,H3C13,H3C2,H3C3,H3C6,H3C7,H3C8
WP	TYROBP causal network in microglia	WP:WP3945	FALSE	0.0111253	1.95369	60	507	13	8286	ABCC4,BIN2,CAPG,ITGAM,ITGB2,LYL1,NPC2,NRROS,PPP1R18,PYCARD,RPS6KA1,SLC1A5,TGFBR1
WP	FBXL10 enhancement of MAP ERK signaling in diffuse large B cell lymphoma	WP:WP4553	FALSE	0.0244451	1.61181	33	507	9	8286	DUSP6,H2AX,H3C10,H3C11,H3C12,H3C13,H3C6,H3C7,H3C8
WP	Cohesin complex Cornelia de Lange syndrome	WP:WP5117	FALSE	0.0314681	1.50213	34	507	9	8286	AURKB,CDCA5,CDK1,ESCO2,ESPL1,PLK1,SGO1,SGO2,SMC1B
WP	Fluoropyrimidine activity	WP:WP1601	FALSE	0.0314681	1.50213	34	507	9	8286	ABCC4,DHFR,GGH,RRM2,SLC29A1,TK1,TYMS,UCK2,XRCC3
TF	Factor: E2F-1; motif: NGGGCGGGARV	TF:M07206	FALSE	9.15587e-12	11.0383	14971	941	800	20045	A4GALT,ABCB6,ABCC4,ABHD14A,ABHD17C,ABI3,ACAA2,ACAP1,ACAT1,ACOT11,ACOT7,ACSS2,ACTB,ACTL10,ACY1,ADAM15,ADAMTS4,ADCY1,ADM2,AGFG2,AGPAT2,AHRR,AIFM2,AKR1A1,ALDH1B1,ALDOC,ANLN,ANO10,ANXA4,ANXA6,AP1S1,APBA1,APOBEC3B,APOBEC3C,APOBEC3G,APOBEC3H,APOE,APOL4,AQP1,ARHGAP19,ARHGEF11,ARHGEF12,ARHGEF39,ARL2,ARL6IP5,ARMC6,ARPC5L,ARRB1,ARSB,ARV1,ASF1B,ASNS,ASPHD2,ASPM,ASRGL1,ATAD5,ATP5MC1,ATP6V0E2,ATP8B2,ATP8B3,AT…
TF	Factor: ZF5; motif: GGSGCGCGS; match class: 1	TF:M10438_1	FALSE	9.37109e-12	11.0282	15279	941	812	20045	A4GALT,ABCB6,ABCC4,ABHD14A,ABHD17C,ABHD8,ACAA2,ACAP1,ACAT1,ACOT11,ACOT7,ACSS2,ACTB,ACTL10,ACY1,ADAM15,ADAMTS4,ADCY1,ADM2,AGFG2,AGMAT,AGPAT2,AHRR,AIFM2,AKR1A1,ALDH1B1,ALDOC,ANKRD35,ANLN,ANO10,ANXA4,ANXA6,AP1S1,APBA1,APOBEC3B,APOBEC3C,APOBEC3G,APOC1,APOE,APOL4,AQP1,ARHGAP11A,ARHGAP19,ARHGEF11,ARHGEF12,ARHGEF39,ARL2,ARL6IP5,ARMC6,ARPC5L,ARRB1,ARSB,ARV1,ASF1B,ASNS,ASPHD2,ASPM,ASRGL1,ATAD5,ATP5MC1,ATP…
TF	Factor: E2F-4; motif: SNGGGCGGGAANN	TF:M09894	FALSE	1.52293e-11	10.8173	16606	941	861	20045	A4GALT,ABCB6,ABCC4,ABHD14A,ABHD17C,ABHD8,ABI3,ACAA2,ACAP1,ACAT1,ACOT11,ACOT7,ACSS2,ACTB,ACTL10,ACY1,ADAM15,ADCY1,ADGRG5,ADM2,AGFG2,AGMAT,AGPAT2,AHRR,AIFM2,AKR1A1,ALDH1B1,ALDOC,ANKRD35,ANLN,ANO10,ANXA4,ANXA6,AP1S1,APBA1,APOBEC3B,APOBEC3C,APOBEC3G,APOBEC3H,APOC1,APOE,APOL4,AQP1,ARHGAP11A,ARHGAP18,ARHGAP19,ARHGEF11,ARHGEF12,ARHGEF39,ARL2,ARL6IP5,ARMC6,ARPC5L,ARRB1,ARSB,ARV1,ASF1B,ASNS,ASPHD2,ASPM,AS…
TF	Factor: E2F-4; motif: NNTTCCCGCCNN	TF:M04823	FALSE	1.8052e-11	10.7435	13114	941	723	20045	A4GALT,ABCB6,ABCC4,ABHD14A,ABHD17C,ABI3,ACAA2,ACAP1,ACAT1,ACOT11,ACSS2,ACTB,ACY1,ADAM15,ADCY1,ADGRG5,AGFG2,AGPAT2,AIFM2,ALDH1B1,ALDOC,ANLN,ANO10,ANXA6,AP1S1,APBA1,APOBEC3B,APOBEC3C,APOBEC3G,APOBEC3H,APOE,APOL4,AQP1,ARHGAP19,ARHGEF11,ARHGEF12,ARHGEF39,ARL2,ARMC6,ARPC5L,ARRB1,ARSB,ARV1,ASF1B,ASNS,ASPHD2,ASRGL1,ATAD5,ATP5MC1,ATP6V0E2,ATP8B2,ATP8B3,ATRNL1,AURKA,AURKB,AVEN,B3GALNT1,B3GNT9,B4GALNT1,B4G…
TF	Factor: E2F4; motif: YCCCGCCNCNNSSNNSNN	TF:M12599	FALSE	5.26273e-11	10.2788	17574	941	893	20045	A4GALT,ABCB6,ABCC4,ABHD14A,ABHD17C,ABHD8,ABI3,ACAA2,ACAP1,ACAT1,ACOT11,ACOT7,ACSS2,ACTB,ACTL10,ACY1,ADAM15,ADCY1,ADGRG5,ADM2,AGFG2,AGMAT,AGPAT2,AHRR,AIFM2,AKR1A1,ALDH1B1,ALDOC,ANKRD34A,ANKRD35,ANLN,ANO10,ANXA4,ANXA6,AP1S1,APBA1,APOBEC3B,APOBEC3C,APOBEC3G,APOBEC3H,APOC1,APOE,APOL4,AQP1,ARHGAP11A,ARHGAP18,ARHGAP19,ARHGEF11,ARHGEF12,ARHGEF39,ARL2,ARL6IP5,ARMC6,ARPC5L,ARRB1,ARSB,ARV1,ASF1B,ASNS,ASPHD…
TF	Factor: ZF5; motif: GGSGCGCGS	TF:M10438	FALSE	5.43602e-11	10.2647	16621	941	860	20045	A4GALT,ABCB6,ABCC4,ABHD14A,ABHD17C,ABHD8,ABI3,ACAA2,ACAP1,ACAT1,ACOT11,ACOT7,ACSS2,ACTB,ACTL10,ACY1,ADAM15,ADAMTS4,ADCY1,ADM2,AGFG2,AGMAT,AGPAT2,AHRR,AIFM2,AKR1A1,ALDH1B1,ALDOC,ANKRD35,ANLN,ANO10,ANXA4,ANXA6,AP1S1,APBA1,APOBEC3B,APOBEC3C,APOBEC3G,APOC1,APOE,APOL4,AQP1,ARHGAP11A,ARHGAP18,ARHGAP19,ARHGEF11,ARHGEF12,ARHGEF39,ARL2,ARL6IP5,ARMC6,ARPC5L,ARRB1,ARSB,ARV1,ASF1B,ASNS,ASPHD2,ASPM,ASRGL1,ATA…
TF	Factor: E2F-4; motif: SNGGGCGGGAANN; match class: 1	TF:M09894_1	FALSE	6.3375e-11	10.1981	14345	941	772	20045	A4GALT,ABCB6,ABCC4,ABHD14A,ABHD17C,ABHD8,ACAA2,ACAP1,ACAT1,ACOT11,ACOT7,ACSS2,ACTB,ACTL10,ACY1,ADAM15,ADCY1,ADM2,AGFG2,AGPAT2,AHRR,AIFM2,AKR1A1,ALDH1B1,ALDOC,ANKRD35,ANLN,ANO10,ANXA6,AP1S1,APBA1,APOBEC3B,APOBEC3C,APOBEC3G,APOC1,APOE,AQP1,ARHGAP11A,ARHGAP19,ARHGEF11,ARHGEF12,ARHGEF39,ARL2,ARL6IP5,ARMC6,ARPC5L,ARRB1,ARSB,ARV1,ASF1B,ASNS,ASPHD2,ASPM,ASRGL1,ATAD5,ATP5MC1,ATP6V0A1,ATP6V0E2,ATP8B2,ATP8…
TF	Factor: E2F-1; motif: NNNNGGCGGGAARN	TF:M09892	FALSE	8.1893e-11	10.0868	13916	941	754	20045	A4GALT,ABCB6,ABCC4,ABHD14A,ABHD17C,ABHD8,ABI3,ACAA2,ACAP1,ACAT1,ACOT11,ACSS2,ACTB,ACY1,ADAM15,ADCY1,ADGRG5,ADM2,AGFG2,AGPAT2,AHRR,AIFM2,ALDH1B1,ALDOC,ANLN,ANO10,ANXA6,AP1S1,APBA1,APOBEC3B,APOBEC3C,APOBEC3G,APOBEC3H,APOE,APOL4,AQP1,ARHGAP19,ARHGEF11,ARHGEF12,ARHGEF39,ARL2,ARMC6,ARPC5L,ARRB1,ARSB,ARV1,ASF1B,ASNS,ASPHD2,ASRGL1,ATAD5,ATP5MC1,ATP6V0E2,ATP8B2,ATP8B3,ATRNL1,AURKA,AURKB,AVEN,B3GALNT1,B3G…
TF	Factor: HMGXB3; motif: NRGCCAATSRGNRNNS	TF:M12616	FALSE	8.25155e-11	10.0835	2909	941	222	20045	ABCB6,ABHD8,ACAT1,ACTB,AGFG2,ALDH1B1,APOC1,APOE,ARHGAP11A,ASF1B,ASPM,ATP5MC1,ATP6V0E2,AURKA,AURKB,BCL2L1,BUB1,C21ORF58,C3ORF18,CBS,CCNB1,CCNB2,CCNF,CDC25A,CDC45,CDC6,CDCA2,CDCA3,CDK1,CDK2AP2,CDK6,CDKN3,CENPA,CENPF,CENPI,CENPU,CENPX,CEP55,CHAC1,CIT,CITED4,CKAP2L,CKS1B,CLIC1,CTSC,CTSL,DACT1,DEPDC1,DEPDC1B,DHCR24,DHRS2,DLGAP5,DTL,DTYMK,DUSP23,DUSP6,E2F7,E2F8,EBP,ECT2,ENPP6,EPOP,EPX,ERCC6L,ERI2,ERMP1…
TF	Factor: E2F-2; motif: GCGCGCGCNCS; match class: 1	TF:M11529_1	FALSE	1.27823e-10	9.89339	14894	941	793	20045	A4GALT,ABCB6,ABCC4,ABHD14A,ABHD17C,ABHD8,ACAA2,ACAP1,ACAT1,ACOT11,ACOT7,ACSS2,ACTB,ACTL10,ACY1,ADAM15,ADCY1,ADM2,AGFG2,AGMAT,AGPAT2,AHRR,AKR1A1,ALDH1B1,ALDOC,ANLN,ANO10,ANXA4,ANXA6,AP1S1,APBA1,APOBEC3B,APOBEC3C,APOBEC3G,APOC1,APOE,APOL4,AQP1,ARHGAP11A,ARHGAP18,ARHGAP19,ARHGEF11,ARHGEF12,ARHGEF39,ARL2,ARL6IP5,ARMC6,ARPC5L,ARRB1,ARSB,ARV1,ASF1B,ASNS,ASPHD2,ASPM,ASRGL1,ATAD5,ATP5MC1,ATP6V0A1,ATP6V0E…
TF	Factor: NFYA; motif: NNRGCCAATSRGMRSSNNSN	TF:M12642	FALSE	1.91974e-10	9.71676	2845	941	217	20045	ABCB6,ABHD8,ACAT1,ACTB,AGFG2,ALDH1B1,APOE,ASF1B,ASPM,ATP5MC1,ATP6V0A1,ATP6V0E2,AURKB,BCL2L1,BUB1,C21ORF58,C3ORF18,CALM3,CCDC163,CCNB1,CCNB2,CCNF,CDC20,CDC25A,CDC45,CDC6,CDCA2,CDCA3,CDK1,CDK2AP2,CDK6,CDKN3,CENPA,CENPF,CENPI,CENPX,CEP55,CHAC1,CIT,CITED4,CKAP2L,CKS1B,CLIC1,CTSC,CTSL,DACT1,DEPDC1B,DHCR24,DHRS2,DTL,DTYMK,DUSP23,DUSP6,E2F1,E2F7,E2F8,EBP,ENPP6,EPOP,EPX,ERCC6L,ERI2,ERMP1,ESCO2,ESPL1,ETFA…
TF	Factor: E2F4; motif: YCCCGCCNCNNSSNNSNN; match class: 1	TF:M12599_1	FALSE	9.85817e-10	9.0062	16076	941	836	20045	A4GALT,ABCB6,ABCC4,ABHD14A,ABHD17C,ABHD8,ABI3,ACAA2,ACAP1,ACAT1,ACOT11,ACOT7,ACSS2,ACTB,ACTL10,ACY1,ADAM15,ADCY1,ADGRG5,ADM2,AGFG2,AGMAT,AGPAT2,AHRR,AIFM2,AKR1A1,ALDH1B1,ALDOC,ANKRD35,ANLN,ANO10,ANXA4,ANXA6,AP1S1,APBA1,APOBEC3B,APOBEC3C,APOBEC3G,APOC1,APOE,APOL4,AQP1,ARHGAP11A,ARHGAP19,ARHGEF11,ARHGEF12,ARHGEF39,ARL2,ARL6IP5,ARMC6,ARPC5L,ARRB1,ARSB,ARV1,ASF1B,ASNS,ASPHD2,ASPM,ASRGL1,ATAD5,ATP5MC1…
TF	Factor: E2F-2; motif: GCGCGCGCNCS	TF:M11529	FALSE	1.2269e-09	8.91119	16674	941	858	20045	A4GALT,ABCB6,ABCC4,ABHD14A,ABHD17C,ABHD8,ABI3,ACAA2,ACAP1,ACAT1,ACOT11,ACOT7,ACSS2,ACTB,ACTL10,ACY1,ADAM15,ADAMTS4,ADCY1,ADM2,AGFG2,AGMAT,AGPAT2,AHRR,AKR1A1,ALDH1B1,ALDOC,ANKRD34A,ANLN,ANO10,ANXA4,ANXA6,AP1S1,APBA1,APOBEC3B,APOBEC3C,APOBEC3G,APOBEC3H,APOC1,APOE,APOL4,AQP1,ARHGAP11A,ARHGAP18,ARHGAP19,ARHGEF11,ARHGEF12,ARHGEF39,ARL2,ARL6IP5,ARMC6,ARPC5L,ARRB1,ARSB,ARV1,ASF1B,ASNS,ASPHD2,ASPM,ASRGL1…
TF	Factor: E2F1; motif: GSGCGGGAAN	TF:M12597	FALSE	1.83675e-09	8.73595	14407	941	769	20045	A4GALT,ABCB6,ABCC4,ABHD14A,ABHD17C,ABHD8,ABI3,ACAA2,ACAP1,ACAT1,ACOT11,ACSS2,ACTB,ACY1,ADAM15,ADCY1,ADGRG5,ADM2,AGFG2,AGPAT2,AIFM2,ALDH1B1,ALDOC,ANLN,ANO10,ANXA4,ANXA6,AP1S1,APBA1,APOBEC3B,APOBEC3C,APOBEC3G,APOE,APOL4,AQP1,ARHGAP11A,ARHGAP19,ARHGEF11,ARHGEF12,ARHGEF39,ARL2,ARMC6,ARPC5L,ARRB1,ARSB,ARV1,ASF1B,ASNS,ASPHD2,ASPM,ASRGL1,ATAD5,ATP5MC1,ATP6V0E2,ATP8B2,ATP8B3,ATRNL1,AURKA,AURKB,AVEN,B3GAL…
TF	Factor: SP2; motif: GGGCGGGAC	TF:M01783	FALSE	6.29143e-09	8.20125	9405	941	546	20045	A4GALT,ABCB6,ABCC4,ABHD14A,ABHD17C,ABHD8,ACAA2,ACAP1,ACAT1,ACOT11,ACSS2,ACY1,ADAM15,ADCY1,ADM2,AGFG2,AGMAT,AGPAT2,AHRR,AKR1A1,ALDH1B1,ALDOC,ANKRD35,ANO10,AP1S1,APBA1,APOBEC3B,APOBEC3C,APOBEC3G,APOC1,APOE,AQP1,ARHGAP19,ARHGEF11,ARHGEF12,ARHGEF39,ARL2,ARPC5L,ARRB1,ARV1,ASNS,ASPHD2,ASRGL1,ATAD5,ATP5MC1,ATP6V0A1,ATP8B3,ATRNL1,AUNIP,AVEN,B3GNT9,B4GALT2,B4GAT1,BATF3,BCAT2,BCL2,BLVRB,BMPR1A,BRI3BP,BYSL,…
TF	Factor: ZF5; motif: GSGCGCGR; match class: 1	TF:M00716_1	FALSE	8.33003e-09	8.07935	14519	941	771	20045	A4GALT,ABCB6,ABCC4,ABHD14A,ABHD17C,ABHD8,ABI3,ACAA2,ACAT1,ACOT11,ACOT7,ACSS2,ACTB,ACTL10,ACY1,ADAM15,ADCY1,ADM2,AGFG2,AGMAT,AGPAT2,AHRR,AIFM2,AKR1A1,ALDH1B1,ALDOC,ANLN,ANO10,ANXA4,ANXA6,AP1S1,APBA1,APOBEC3B,APOC1,APOE,APOL4,AQP1,ARHGAP11A,ARHGAP19,ARHGEF11,ARHGEF12,ARHGEF39,ARL2,ARL6IP5,ARMC6,ARPC5L,ARRB1,ARSB,ARV1,ASF1B,ASNS,ASPHD2,ASPM,ASRGL1,ATAD5,ATP5MC1,ATP6V0A1,ATP6V0E2,ATP8B2,ATP8B3,ATRNL1…
TF	Factor: E2F; motif: NCSCGCSAAAN; match class: 1	TF:M00919_1	FALSE	1.30353e-08	7.88488	1576	941	135	20045	ACAA2,ACTL10,ADCY1,ANXA4,ATAD5,ATP8B3,AUNIP,AURKA,B3GNT9,B4GALNT1,BCL2L1,BRI3BP,CARHSP1,CBS,CCNA2,CDC25A,CDC45,CDC6,CDCA7,CDK1,CDT1,CENPI,CENPU,CGAS,CHDH,CIITA,CITED4,CKAP2L,CLSPN,COL15A1,COMMD4,COPRS,CORO2A,CPNE7,DACT1,DCTPP1,DHFR,DPYSL2,DSCC1,DTL,DTYMK,DUSP6,E2F1,E2F2,E2F3,E2F7,E2F8,EBP,EGLN3,ETV4,EVA1B,FADS2,FAM50B,FANCI,FEN1,FOXM1,GARS1,GGH,GINS1,GINS3,GJC1,GLIPR2,GLO1,GPR63,H2AC12,H2AC13,H2A…
TF	Factor: E2F-4; motif: NTTTCSCGCC	TF:M07380	FALSE	1.35379e-08	7.86845	13369	941	722	20045	A4GALT,ABCB6,ABCC4,ABHD17C,ABHD8,ABI3,ACAA2,ACAP1,ACOT11,ACOT7,ACSS2,ACTB,ACTL10,ACY1,ADAM15,ADAMTS4,ADCY1,ADM2,AGFG2,AGMAT,AGPAT2,AHRR,AKR1A1,ALDH1B1,ALDOC,ANLN,ANO10,AP1S1,APBA1,APOBEC3C,APOBEC3G,APOC1,APOE,APOL4,ARHGAP18,ARHGAP19,ARHGEF11,ARHGEF12,ARHGEF39,ARL2,ARL6IP5,ARMC6,ARPC5L,ARRB1,ARSB,ARV1,ASF1B,ASPHD2,ASPM,ASRGL1,ATAD5,ATP5MC1,ATP6V0E2,ATP8B2,ATRNL1,AUNIP,AURKA,AURKB,AVEN,B3GNT9,B4GAL…
TF	Factor: ZF5; motif: NRNGNGCGCGCWN; match class: 1	TF:M00333_1	FALSE	2.10588e-08	7.67657	12784	941	696	20045	A4GALT,ABCC4,ABHD14A,ABHD17C,ABHD8,ABI3,ACAA2,ACOT7,ACTB,ACTL10,ADAM15,ADCY1,ADM2,AGFG2,AGMAT,AGPAT2,AHRR,AKR1A1,ALDH1B1,ANKRD34A,ANKRD35,ANLN,ANO10,ANXA4,ANXA6,AP1S1,APBA1,APOBEC3G,APOE,APOL4,AQP1,ARHGAP11A,ARHGEF11,ARHGEF12,ARHGEF39,ARL2,ARMC6,ARPC5L,ARRB1,ARSB,ARV1,ASF1B,ASNS,ASPHD2,ASPM,ASRGL1,ATAD5,ATP6V0E2,ATP8B2,ATP8B3,ATRNL1,AURKA,AURKB,AVEN,B3GALNT1,B3GNT9,B4GALNT1,B4GALT2,B4GAT1,BATF3,B…
TF	Factor: E2F-3; motif: NNGGCGGGAAA	TF:M09893	FALSE	4.32409e-08	7.3641	6217	941	387	20045	A4GALT,ABCB6,ABHD14A,ADAM15,ADCY1,ADGRG5,ADM2,AGFG2,AGPAT2,ALDOC,ANLN,ANXA6,AP1S1,APBA1,APOBEC3C,APOBEC3G,APOL4,ARHGEF11,ARHGEF12,ARPC5L,ARRB1,ARV1,ASF1B,ASPM,ASRGL1,ATP5MC1,ATP6V0E2,ATP8B3,AURKB,B4GALNT1,BATF3,BCAT2,BCL2,BLVRB,BRCA1,BRI3BP,BUB1B,BYSL,C17ORF58,C21ORF58,C5AR2,C8ORF82,CAMK1,CAPG,CAVIN3,CBFB,CBR1,CBS,CCDC15,CCNA2,CCNF,CCR5,CD244,CD99L2,CDC25A,CDC42EP1,CDCA3,CDCA7,CDCA7L,CDK2,CDK4,CD…
TF	Factor: E2F; motif: GGCGSG	TF:M00803	FALSE	4.71645e-08	7.32638	13566	941	728	20045	A4GALT,ABCB6,ABCC4,ABHD14A,ABHD17C,ABHD8,ACAA2,ACAP1,ACAT1,ACOT11,ACOT7,ACSS2,ACTB,ACTL10,ACY1,ADAM15,ADAMTS4,ADCY1,ADM2,AGFG2,AGMAT,AGPAT2,AHRR,AKR1A1,ANLN,ANO10,ANXA4,ANXA6,AP1S1,APBA1,APOBEC3G,APOC1,ARHGAP19,ARHGEF11,ARHGEF12,ARHGEF39,ARL2,ARL6IP5,ARMC6,ARPC5L,ARRB1,ARSB,ARV1,ASF1B,ASNS,ASPHD2,ASPM,ASRGL1,ATAD5,ATP5MC1,ATP6V0A1,ATP6V0E2,ATP8B2,ATP8B3,ATRNL1,AUNIP,AURKA,AURKB,AVEN,B3GALNT1,B3GN…
TF	Factor: E2F-4; motif: NGGCGGGAARN	TF:M07084	FALSE	6.7709e-08	7.16935	11167	941	622	20045	A4GALT,ABCB6,ABCC4,ABHD14A,ABHD17C,ABI3,ACAT1,ACOT11,ACTB,ACY1,ADAM15,ADCY1,AGFG2,AGPAT2,ALDH1B1,ALDOC,ANLN,ANO10,ANXA6,AP1S1,APBA1,APOBEC3B,APOBEC3C,APOBEC3G,APOE,APOL4,ARHGAP19,ARHGEF11,ARHGEF12,ARHGEF39,ARPC5L,ARRB1,ARV1,ASF1B,ASNS,ASPHD2,ASRGL1,ATAD5,ATP5MC1,ATP6V0E2,ATP8B2,ATP8B3,ATRNL1,AURKA,AURKB,AVEN,B3GALNT1,B3GNT9,B4GALNT1,B4GALT2,B4GAT1,BATF3,BCAT2,BCL2,BIRC5,BIVM,BLVRB,BMPR1A,BRCA1,BR…
TF	Factor: Sp1; motif: NWRGCCMCGCCCMCN	TF:M12151	FALSE	9.07473e-08	7.04217	7031	941	426	20045	ABCB6,ABHD14A,ABHD8,ABI3,ACAA2,ACAP1,ACSS2,ACTB,ACTL10,ADAM15,ADM2,AGFG2,AGMAT,AGPAT2,AHRR,AKR1A1,ALDOC,ANKRD35,ANO10,ANXA4,AP1S1,APOC1,APOE,ARL2,ARMC6,ARSB,ASNS,ASPHD2,ATP6V0A1,ATP6V0E2,ATP8B2,ATP8B3,ATRNL1,AUNIP,B3GNT9,B4GALT2,BATF3,BCAT2,BCL2L1,BLVRB,BMPR1A,BRI3BP,BUB1B,BVES,BYSL,C17ORF58,C21ORF58,C8ORF82,C8ORF88,CACNA1A,CALM3,CAPN12,CASKIN2,CAVIN3,CBR1,CBS,CCNB1,CCND3,CCNE1,CCNF,CD244,CD79B,C…
TF	Factor: TF3C-beta; motif: CCNGGAGGGCTTCCTGGAGGAG	TF:M04863	FALSE	1.16951e-07	6.93199	13938	941	742	20045	A4GALT,ABCB6,ABCC4,ABHD14A,ABHD17C,ABHD8,ACAP1,ACOT11,ACOT7,ACSS2,ACTB,ACTL10,ACY1,ADAM15,ADAMTS4,ADCY1,ADGRG5,ADM2,AGMAT,AGPAT2,AHRR,AIFM2,ALDH1B1,ALDOC,ANKRD35,ANLN,ANO10,ANXA4,ANXA6,AP1S1,APBA1,APOBEC3G,APOBEC3H,APOE,APOL4,AQP1,ARHGAP18,ARHGAP19,ARHGEF11,ARHGEF12,ARHGEF39,ARL2,ARL6IP5,ARMC6,ARPC5L,ARRB1,ARSB,ARV1,ASF1B,ASNS,ASPHD2,ASPM,ASRGL1,ATAD5,ATP6V0E2,ATP8B2,ATP8B3,ATRNL1,AUNIP,AURKA,AVE…
TF	Factor: SP2; motif: NNRRCCAATSRGNRNSNGSN; match class: 1	TF:M12668_1	FALSE	1.30489e-07	6.88443	5947	941	371	20045	ABI3,ACAT1,ACTB,ACY1,AGFG2,ANKRD34A,ANXA6,APOE,AQP1,ARHGAP11A,ARHGAP18,ARHGAP19,ARL2,ARL6IP5,ASF1B,ASPM,ASRGL1,ATP5MC1,ATP6V0A1,AURKA,AURKB,BCL2L1,BRCA1,BRIP1,BUB1,BUB1B,BYSL,C21ORF58,C3ORF18,CALM3,CAVIN3,CBS,CCDC163,CCDC34,CCNA2,CCNB1,CCNB2,CCNF,CCR5,CD3G,CDC20,CDC25A,CDC45,CDC6,CDCA2,CDCA3,CDCA5,CDCA8,CDK1,CDK2AP2,CDK6,CDKN3,CENPA,CENPF,CENPI,CENPN,CENPU,CENPW,CENPX,CEP55,CFL1,CHAC1,CIITA,CISH,…
TF	Factor: Sp1; motif: NWRGCCACGCCCMCN	TF:M12152	FALSE	2.63259e-07	6.57962	7548	941	449	20045	ABCB6,ABHD14A,ABHD8,ABI3,ACAA2,ACAP1,ACAT1,ACOT7,ACSS2,ACTB,ACTL10,ADAM15,ADM2,AGFG2,AGMAT,AGPAT2,AKR1A1,ALDOC,ANKRD35,ANO10,ANXA4,AP1S1,APOC1,APOE,ARHGAP18,ARL2,ARSB,ASNS,ASPHD2,ASRGL1,ATP6V0A1,ATP6V0E2,ATP8B2,ATP8B3,ATRNL1,AUNIP,B3GNT9,B4GALT2,B4GAT1,BATF3,BCAT2,BCL2L1,BLVRB,BMPR1A,BRI3BP,BUB1B,BVES,BYSL,C17ORF58,C21ORF58,C8ORF82,C8ORF88,CACNA1A,CAPN12,CASKIN2,CAVIN3,CBR1,CBS,CCNB1,CCND3,CCNE1,…
TF	Factor: DP-1; motif: NRNNGGCGGGAANN	TF:M10098	FALSE	3.42308e-07	6.46558	7274	941	435	20045	A4GALT,ABCB6,ABCC4,ABI3,ACAA2,ACOT11,ACSS2,ADAM15,ADCY1,AGFG2,AGPAT2,ALDH1B1,ALDOC,ANLN,AP1S1,APBA1,APOBEC3C,APOBEC3G,APOE,APOL4,ARHGAP19,ARHGEF11,ARHGEF12,ARHGEF39,ARPC5L,ARV1,ASF1B,ASPHD2,ASRGL1,ATP5MC1,ATP6V0E2,ATP8B2,ATP8B3,AURKB,AVEN,B3GNT9,B4GALNT1,B4GALT2,BATF3,BCL2,BMPR1A,BRCA1,BYSL,C17ORF58,C21ORF58,C5AR2,C8ORF82,C8ORF88,CACNA1A,CALM3,CAMK1,CAPG,CASKIN2,CAVIN3,CBFB,CCDC15,CCNA2,CCNE1,CCN…
TF	Factor: E2F-2; motif: GCGCGCGCGYW; match class: 1	TF:M11531_1	FALSE	3.43547e-07	6.46401	12708	941	687	20045	A4GALT,ABCB6,ABCC4,ABHD14A,ABHD17C,ABHD8,ACAA2,ACAT1,ACOT7,ACTB,ACTL10,ADAM15,ADCY1,AGFG2,AGMAT,AGPAT2,AHRR,AKR1A1,ANLN,ANO10,ANXA4,ANXA6,AP1S1,APBA1,APOBEC3G,APOC1,APOE,APOL4,ARHGAP11A,ARHGEF11,ARHGEF12,ARL2,ARMC6,ARPC5L,ARRB1,ARSB,ARV1,ASF1B,ASNS,ASPHD2,ASPM,ASRGL1,ATAD5,ATP5MC1,ATP6V0E2,ATP8B2,ATP8B3,ATRNL1,AUNIP,AURKA,AURKB,AVEN,B3GALNT1,B3GNT9,B4GALNT1,B4GALT2,B4GAT1,BATF3,BCAT2,BCL2,BCL2L1,…
TF	Factor: E2F-2; motif: GCGCGCGCGYW	TF:M11531	FALSE	3.52865e-07	6.45239	13659	941	728	20045	A4GALT,ABCB6,ABCC4,ABHD14A,ABHD17C,ABHD8,ACAA2,ACAT1,ACOT7,ACTB,ACTL10,ADAM15,ADAMTS4,ADCY1,AGFG2,AGMAT,AGPAT2,AHRR,AKR1A1,ANLN,ANO10,ANXA4,ANXA6,AP1S1,APBA1,APOBEC3C,APOBEC3G,APOC1,APOE,APOL4,ARHGAP11A,ARHGEF11,ARHGEF12,ARHGEF39,ARL2,ARL6IP5,ARMC6,ARPC5L,ARRB1,ARSB,ARV1,ASF1B,ASNS,ASPHD2,ASPM,ASRGL1,ATAD5,ATP5MC1,ATP6V0A1,ATP6V0E2,ATP8B2,ATP8B3,ATRNL1,AUNIP,AURKA,AURKB,AVEN,B3GALNT1,B3GNT9,B4GAL…
TF	Factor: E2F-4; motif: NTTTCSCGCC; match class: 1	TF:M07380_1	FALSE	5.4103e-07	6.26678	8243	941	481	20045	A4GALT,ABCB6,ABCC4,ABHD8,ACOT11,ACTB,ACTL10,ACY1,ADAM15,ADCY1,AGFG2,AGPAT2,AHRR,ALDH1B1,ALDOC,ANLN,ANO10,AP1S1,APBA1,APOBEC3C,APOBEC3G,ARHGAP19,ARHGEF11,ARHGEF12,ARHGEF39,ARL2,ARMC6,ARPC5L,ARSB,ARV1,ASF1B,ASPHD2,ASRGL1,ATP5MC1,ATP6V0E2,ATP8B2,ATRNL1,AUNIP,AURKA,AVEN,B3GNT9,B4GALNT1,B4GALT2,BATF3,BCAT2,BCL2,BCL2L1,BRCA1,BUB1,BYSL,C17ORF58,C21ORF58,C8ORF82,CACNA1A,CALM3,CAMK1,CARHSP1,CASKIN2,CAVIN3…
TF	Factor: TCF-1; motif: ACATCGRGRCGCTGW; match class: 1	TF:M11603_1	FALSE	6.02373e-07	6.22013	13544	941	722	20045	A4GALT,ABCB6,ABCC4,ABHD14A,ABHD17C,ABHD8,ACAA2,ACAP1,ACAT1,ACOT11,ACOT7,ACSS2,ACTB,ACTL10,ACY1,ADAM15,ADAMTS4,ADCY1,ADM2,AGFG2,AGMAT,AGPAT2,AHRR,AKR1A1,ALDH1B1,ALDOC,ANKRD34A,ANLN,ANO10,ANXA4,ANXA6,AP1S1,APBA1,APOBEC3H,AQP1,ARHGEF11,ARHGEF12,ARL2,ARMC6,ARPC5L,ARRB1,ARSB,ARV1,ASF1B,ASNS,ASPHD2,ASPM,ASRGL1,ATP5MC1,ATP6V0A1,ATP6V0E2,ATP8B2,ATP8B3,ATRNL1,AURKA,AURKB,AVEN,B3GALNT1,B3GNT9,B4GALNT1,B4GA…
TF	Factor: E2F-3; motif: GGCGGGN	TF:M02089	FALSE	8.23063e-07	6.08457	13559	941	722	20045	A4GALT,ABCB6,ABCC4,ABHD14A,ABHD17C,ABHD8,ACAA2,ACAP1,ACAT1,ACOT7,ACSS2,ACTB,ACTL10,ACY1,ADAM15,ADCY1,ADM2,AGFG2,AGMAT,AGPAT2,AHRR,AKR1A1,ALDH1B1,ALDOC,ANKRD35,ANLN,ANO10,ANXA6,AP1S1,APBA1,APOBEC3B,APOC1,APOE,AQP1,ARHGAP11A,ARHGAP18,ARHGAP19,ARHGEF11,ARHGEF12,ARHGEF39,ARL2,ARL6IP5,ARMC6,ARPC5L,ARRB1,ARSB,ARV1,ASF1B,ASNS,ASPHD2,ASPM,ATP5MC1,ATP6V0A1,ATP6V0E2,ATP8B2,ATP8B3,ATRNL1,AUNIP,AURKA,AURKB,A…
TF	Factor: YB-1; motif: NNNNCCAATNN; match class: 1	TF:M03862_1	FALSE	9.4439e-07	6.02485	3157	941	220	20045	ABI3,ACTB,AGFG2,ARHGAP19,ARL6IP5,ASF1B,ASPM,ATP5MC1,AURKA,AURKB,B4GALNT1,BCL2L1,BRCA1,BUB1B,C21ORF58,CAVIN3,CBS,CCDC163,CCNB1,CCNB2,CCNF,CCR1,CCR5,CDC25A,CDC6,CDCA2,CDCA3,CDCA5,CDK1,CDK2AP2,CDK6,CDKL1,CDKN3,CENPA,CENPI,CENPU,CENPW,CENPX,CEP55,CHAC1,CHCHD1,CIITA,CIT,CKAP2L,CKS1B,CLIC1,COPRS,CTSA,CUX2,DBNDD2,DCTPP1,DHCR24,DHRS2,DIAPH3,DLGAP5,DMD,DPYSL2,DTL,DTYMK,E2F1,E2F7,E2F8,EBP,ECT2,EGFL6,ENSG00…
TF	Factor: ETF; motif: CCCCGCCCCYN; match class: 1	TF:M07039_1	FALSE	1.06995e-06	5.97064	13994	941	740	20045	A4GALT,ABCB6,ABCC4,ABHD14A,ABHD17C,ABHD8,ABI3,ACAA2,ACAP1,ACAT1,ACOT11,ACOT7,ACSS2,ACTB,ACTL10,ACY1,ADAM15,ADAMTS4,ADCY1,ADM2,AGFG2,AGMAT,AGPAT2,AHRR,AIFM2,AKR1A1,ALDH1B1,ALDOC,ANKRD35,ANLN,ANO10,ANXA4,ANXA6,AP1S1,APOBEC3B,APOBEC3C,APOBEC3G,APOBEC3H,APOC1,APOE,AQP1,ARHGAP11A,ARHGAP18,ARHGAP19,ARHGEF11,ARHGEF12,ARL2,ARL6IP5,ARMC6,ARPC5L,ARRB1,ARSB,ARV1,ASF1B,ASNS,ASPHD2,ASPM,ATP5MC1,ATP6V0A1,ATP8B…
TF	Factor: E2F; motif: TTTSGCGSG; match class: 1	TF:M00939_1	FALSE	1.18275e-06	5.92711	1732	941	138	20045	ACAA2,ACTL10,ADCY1,ANXA4,ATAD5,ATP8B3,AUNIP,AURKA,B3GNT9,B4GALNT1,BCL2L1,BRI3BP,CARHSP1,CBS,CCNA2,CDC25A,CDC45,CDC6,CDCA7,CDK1,CDK6,CDT1,CENPI,CENPU,CGAS,CHDH,CIITA,CITED4,CKAP2L,CLSPN,COL15A1,COMMD4,COPRS,CORO2A,CPNE7,DACT1,DCTPP1,DHFR,DPYSL2,DSCC1,DTL,DTYMK,DUSP6,E2F1,E2F2,E2F3,E2F7,E2F8,EBP,EGLN3,ETV4,EVA1B,FADS2,FAM50B,FANCI,FEN1,FOXM1,GARS1,GGH,GINS1,GINS3,GJC1,GLIPR2,GLO1,GPR63,H2AC12,H2AC1…
TF	Factor: NF-YA; motif: CRGCCAATCAGNRN	TF:M02106	FALSE	1.41361e-06	5.84967	1770	941	140	20045	ACTB,AGFG2,APOE,ASF1B,ATP5MC1,ATP6V0E2,BCL2L1,BUB1,C21ORF58,C3ORF18,CBS,CCNB2,CCNF,CDC25A,CDC6,CDCA2,CDK1,CDK2AP2,CDKN3,CENPA,CENPF,CENPI,CENPU,CENPX,CEP55,CHAC1,CIT,CITED4,CKAP2L,CKS1B,CLIC1,CYP1A1,DACT1,DEPDC1,DEPDC1B,DLGAP5,DTL,DUSP23,DUSP6,E2F7,E2F8,EBP,ENPP6,EPX,ERCC6L,ERI2,ERMP1,ESCO2,ESPL1,ETV4,FAM72A,FAM72B,FAM72C,FDPS,FDXR,FN1,GCAT,GIPC1,H2AX,H2BC11,HES6,HINT2,HMGB2,HSD17B8,IFI27L1,KEL,K…
TF	Factor: E2F-7; motif: GRGGCGGGAANNN	TF:M09896	FALSE	1.47975e-06	5.82981	10463	941	583	20045	A4GALT,ABCB6,ABCC4,ABHD14A,ABHD8,ABI3,ACAA2,ACAP1,ACOT11,ACSS2,ACY1,ADAM15,ADCY1,ADGRG5,ADM2,AGFG2,AGPAT2,ALDH1B1,ALDOC,ANLN,ANO10,AP1S1,APBA1,APOBEC3C,APOBEC3G,APOE,APOL4,ARHGAP19,ARHGEF11,ARHGEF12,ARHGEF39,ARL2,ARPC5L,ARRB1,ARV1,ASF1B,ASPHD2,ASRGL1,ATP5MC1,ATP6V0E2,ATP8B2,ATP8B3,ATRNL1,AURKB,AVEN,B3GNT9,B4GALNT1,B4GALT2,BATF3,BCAT2,BCL2,BIRC5,BMPR1A,BRCA1,BRI3BP,BUB1,BYSL,C17ORF58,C21ORF58,C5AR…
TF	Factor: SP4; motif: NWRGCCACGCCCMCTYN	TF:M03922	FALSE	1.70285e-06	5.76882	6219	941	379	20045	ABCB6,ABHD14A,ABHD8,ABI3,ACAA2,ACAP1,ACSS2,ACTB,ACTL10,ADAM15,ADM2,AGMAT,AGPAT2,AKR1A1,ALDOC,ANKRD35,ANO10,ANXA4,AP1S1,APOC1,APOE,ARL2,ASNS,ASPHD2,ATP6V0A1,ATP8B2,ATP8B3,ATRNL1,AUNIP,B3GNT9,B4GAT1,BATF3,BCAT2,BCL2L1,BLVRB,BMPR1A,BRI3BP,BUB1B,BVES,BYSL,C17ORF58,C21ORF58,C8ORF82,C8ORF88,CACNA1A,CAPN12,CASKIN2,CAVIN3,CBS,CCNB1,CCND3,CCNE1,CD244,CD79B,CD99L2,CDC25A,CDC25C,CDC42EP1,CDC45,CDCA2,CDCA3,C…
TF	Factor: E2F3; motif: NNRGMKGGAR	TF:M12598	FALSE	1.78329e-06	5.74878	12789	941	687	20045	A4GALT,ABCB6,ABCC4,ABHD14A,ABHD17C,ABI3,ACAA2,ACAT1,ACOT11,ACSS2,ACTB,ACY1,ADAM15,ADCY1,AGFG2,AGPAT2,ALDH1B1,ALDOC,ANKRD34A,ANKRD35,ANLN,ANO10,ANXA6,AP1S1,APBA1,APOBEC3B,APOBEC3C,APOBEC3G,APOBEC3H,APOC1,APOE,APOL4,AQP1,ARHGAP19,ARHGEF11,ARHGEF12,ARHGEF39,ARL2,ARPC5L,ARRB1,ARSB,ARV1,ASB2,ASF1B,ASNS,ASPHD2,ASRGL1,ATAD5,ATP5MC1,ATP6V0E2,ATP8B2,ATP8B3,ATRNL1,AURKA,AURKB,AVEN,B3GALNT1,B3GNT9,B4GALNT1,…
TF	Factor: ZNF670; motif: SNGGGCRGRG	TF:M13124	FALSE	1.92883e-06	5.71471	13091	941	700	20045	A4GALT,ABCB6,ABCC4,ABHD14A,ABHD17C,ABHD8,ABI3,ACAA2,ACAP1,ACAT1,ACOT11,ACOT7,ACSS2,ACTB,ACTL10,ACY1,ADAM15,ADCY1,ADM2,AGFG2,AGMAT,AGPAT2,AHRR,ALDH1B1,ALDOC,ANKRD34A,ANKRD35,ANLN,ANO10,ANXA4,ANXA6,AP1S1,APBA1,APOBEC3B,APOBEC3C,APOBEC3G,APOBEC3H,APOC1,APOE,APOL4,AQP1,ARHGAP19,ARHGEF11,ARHGEF12,ARHGEF39,ARL2,ARL6IP5,ARMC6,ARPC5L,ARRB1,ARSB,ARV1,ASF1B,ASNS,ASPHD2,ASRGL1,ATAD5,ATP6V0A1,ATP8B2,ATP8B3,A…
TF	Factor: E2F-2; motif: NWTTTGGCGCCAWWNN	TF:M11530	FALSE	1.98116e-06	5.70308	14980	941	780	20045	A4GALT,ABCB6,ABCC4,ABHD14A,ABHD17C,ABHD8,ACAA2,ACAP1,ACAT1,ACOT11,ACOT7,ACTB,ACTL10,ACY1,ADAM15,ADAMTS4,ADCY1,ADM2,AGMAT,AGPAT2,AHRR,AKR1A1,ALDH1B1,ANKRD35,ANLN,ANO10,ANXA4,ANXA6,AP1S1,APBA1,APOBEC3B,APOBEC3G,APOC1,APOE,APOL4,AQP1,ARHGAP18,ARHGAP19,ARHGEF11,ARHGEF12,ARHGEF39,ARL2,ARL6IP5,ARMC6,ARPC5L,ARRB1,ARSB,ARV1,ASNS,ASPHD2,ASPM,ASRGL1,ATAD5,ATP5MC1,ATP6V0A1,ATP8B2,ATRNL1,AUNIP,AURKA,AURKB,AV…
TF	Factor: NFYB; motif: RGCCAATSRGNRNNNNSNG	TF:M12643	FALSE	2.1315e-06	5.67131	2035	941	155	20045	ABCB6,ACTB,AGFG2,APOE,ASPM,ATP5MC1,ATP6V0E2,BCL2L1,C21ORF58,C3ORF18,CCNB2,CCNF,CDC20,CDC25A,CDC45,CDC6,CDCA2,CDCA5,CDK1,CDK2AP2,CENPA,CENPF,CENPI,CENPX,CEP55,CHAC1,CITED4,CKAP2L,CKS1B,CLIC1,COPRS,CTSC,DACT1,DEPDC1B,DHCR24,DHRS2,DLGAP5,DTL,DTYMK,DUSP6,E2F7,E2F8,EBP,ENPP6,EPOP,EPX,ERMP1,ESCO2,ESPL1,ETV4,F2RL3,FABP5,FAM72A,FAM72B,FAM72C,FANCA,FDPS,FN1,GCAT,GIPC1,GLO1,GTSE1,H2AX,H2BC11,H2BC3,H3C11,H3…
TF	Factor: E2F-4; motif: GCGGGAAANA	TF:M02090	FALSE	2.46152e-06	5.6088	12283	941	664	20045	A4GALT,ABCB6,ABCC4,ABHD14A,ABHD17C,ABHD8,ABI3,ACAP1,ACAT1,ACOT7,ACSS2,ACTB,ACTL10,ACY1,ADAM15,ADCY1,ADGRG5,ADM2,AGFG2,AGPAT2,AIFM2,ALDH1B1,ALDOC,ANKRD1,ANKRD34A,ANKRD35,ANO10,ANXA4,ANXA6,AP1S1,APBA1,APOBEC3B,APOBEC3C,APOBEC3G,APOC1,APOE,APOL4,AQP1,ARHGAP11A,ARHGAP18,ARHGAP19,ARHGEF11,ARHGEF12,ARMC6,ARPC5L,ARRB1,ARV1,ASB2,ASF1B,ASNS,ASPM,ASRGL1,ATAD5,ATP6V0E2,ATP8B2,ATP8B3,ATRNL1,AUNIP,AURKA,AURKB…
TF	Factor: ZF5; motif: GSGCGCGR	TF:M00716	FALSE	2.57149e-06	5.58981	16490	941	840	20045	A4GALT,ABCB6,ABCC4,ABHD14A,ABHD17C,ABHD8,ABI3,ACAA2,ACAP1,ACAT1,ACOT11,ACOT7,ACSS2,ACTB,ACTL10,ACY1,ADAM15,ADAMTS4,ADCY1,ADM2,AGFG2,AGMAT,AGPAT2,AHRR,AIFM2,AKR1A1,ALDH1B1,ALDOC,ANLN,ANO10,ANXA4,ANXA6,AP1S1,APBA1,APOBEC3B,APOBEC3C,APOBEC3G,APOC1,APOE,APOL4,AQP1,ARHGAP11A,ARHGAP19,ARHGEF11,ARHGEF12,ARHGEF39,ARL2,ARL6IP5,ARMC6,ARPC5L,ARRB1,ARSB,ARV1,ASF1B,ASNS,ASPHD2,ASPM,ASRGL1,ATAD5,ATP5MC1,ATP6V0…
TF	Factor: E2F1; motif: NNNNNGCGSSAAAN	TF:M08874	FALSE	2.99127e-06	5.52414	7418	941	437	20045	A4GALT,ABCB6,ABCC4,ABHD17C,ACOT7,ACTB,ADAM15,ADCY1,ADM2,AGFG2,ALDOC,ANKRD1,ANO10,ANXA4,ANXA6,AP1S1,APBA1,APOC1,ARHGAP11A,ARHGAP18,ARHGAP19,ARHGEF12,ARMC6,ARPC5L,ARRB1,ASF1B,ATAD5,AUNIP,AURKA,AURKB,AVEN,B3GALNT1,B3GNT9,B4GALNT1,B4GAT1,BCL2L1,BMPR1A,BYSL,C21ORF58,C8ORF82,CALHM2,CALHM6,CALM3,CAPG,CAPN12,CASKIN2,CBR1,CBS,CCNA2,CCNB1,CCNE1,CD63,CD99L2,CDC25A,CDC25C,CDC6,CDCA3,CDCA5,CDCA7,CDCA7L,CDCA8,…
TF	Factor: E2F-1; motif: NGGGCGGGARV; match class: 1	TF:M07206_1	FALSE	3.36369e-06	5.47318	11184	941	614	20045	A4GALT,ABCC4,ABHD17C,ACAA2,ACOT11,ACOT7,ACSS2,ACTB,ADAM15,ADCY1,AGFG2,AGPAT2,AHRR,AIFM2,ALDH1B1,ALDOC,ANLN,ANO10,ANXA4,AP1S1,APBA1,APOBEC3B,APOBEC3G,APOBEC3H,APOE,ARHGAP19,ARHGEF11,ARHGEF12,ARHGEF39,ARL2,ARMC6,ARPC5L,ARRB1,ARSB,ARV1,ASF1B,ASPHD2,ASRGL1,ATAD5,ATP5MC1,ATP6V0E2,ATP8B2,ATP8B3,ATRNL1,AURKA,AVEN,B3GALNT1,B3GNT9,B4GALNT1,B4GALT2,BATF3,BCAT2,BCL2,BCL2L1,BIVM,BLVRB,BMPR1A,BRCA1,BRI3BP,BVE…
TF	Factor: NF-YA; motif: YTCTSATTGGYYRN	TF:M04683	FALSE	3.38483e-06	5.47046	1726	941	136	20045	ACTB,AGFG2,APOE,ARHGAP11A,ASF1B,ASPM,ATP5MC1,ATP6V0E2,AURKA,BCL2L1,C21ORF58,C3ORF18,CCNB2,CDC25A,CDC45,CDC6,CDCA2,CDK1,CDK2AP2,CDKN3,CENPA,CENPF,CENPI,CENPX,CHAC1,CIT,CITED4,CKS1B,CLIC1,DEPDC1B,DHCR24,DHRS2,DLGAP5,DTL,DUSP23,DUSP6,E2F8,EBP,ENPP6,EPX,ERMP1,ETV4,FAM72A,FAM72B,FAM72C,FDPS,FUCA2,GCAT,GIPC1,H2AX,H2BC10,H2BC11,H2BC3,H2BC7,H2BC9,H3C11,H3C12,H3C13,H3C3,H3C6,H3C7,H3C8,HINT2,HMGB2,HSD17B8,…
TF	Factor: TCF-1; motif: ACATCGRGRCGCTGW	TF:M11603	FALSE	3.38617e-06	5.47029	16683	941	847	20045	A4GALT,ABCB6,ABCC4,ABHD14A,ABHD17C,ABHD8,ABI3,ACAA2,ACAP1,ACAT1,ACOT11,ACOT7,ACSS2,ACTB,ACTL10,ACY1,ADAM15,ADAMTS4,ADCY1,ADGRG5,ADM2,AGFG2,AGMAT,AGPAT2,AHRR,AKR1A1,ALDH1B1,ALDOC,ANKRD1,ANKRD34A,ANLN,ANO10,ANXA4,ANXA6,AP1S1,APBA1,APOBEC3G,APOBEC3H,APOC1,APOE,AQP1,ARHGAP11A,ARHGAP18,ARHGEF11,ARHGEF12,ARL2,ARL6IP5,ARMC6,ARPC5L,ARRB1,ARSB,ARV1,ASF1B,ASNS,ASPHD2,ASPM,ASRGL1,ATAD5,ATP5MC1,ATP6V0A1,ATP6…
TF	Factor: E2F; motif: TTTSGCGS	TF:M00427	FALSE	4.11793e-06	5.38532	9803	941	550	20045	A4GALT,ABCB6,ABCC4,ABHD14A,ABHD17C,ACAA2,ACAT1,ACOT7,ACTB,ACTL10,ADAM15,ADCY1,ADM2,AIFM2,ANXA4,ANXA6,AP1S1,APBA1,APOC1,ARHGAP11A,ARHGAP18,ARHGAP19,ARHGEF11,ARHGEF12,ARHGEF39,ARL2,ARMC6,ARPC5L,ARRB1,ARSB,ASF1B,ASNS,ASPHD2,ATAD5,ATP6V0A1,ATP8B3,ATRNL1,AUNIP,AURKA,B3GNT9,B4GALNT1,B4GALT2,B4GAT1,BCL2L1,BIN2,BMPR1A,BRI3BP,BUB1B,BYSL,C17ORF58,C21ORF58,C8ORF82,C8ORF88,CACNA1A,CALHM2,CALHM6,CALM3,CAMK1,C…
TF	Factor: E2F; motif: NKCGCGCSAAAN; match class: 1	TF:M00920_1	FALSE	4.6364e-06	5.33382	1339	941	112	20045	ACAA2,ACTL10,ADCY1,ANXA4,ATAD5,ATP8B3,AUNIP,AURKA,B3GNT9,BRI3BP,CARHSP1,CBS,CDC25A,CDC45,CDC6,CDCA7,CDK1,CDT1,CENPI,CENPU,CGAS,CHDH,CIITA,CKAP2L,CLSPN,COMMD4,CORO2A,CPNE7,DACT1,DCTPP1,DHFR,DPYSL2,DSCC1,DTL,DTYMK,DUSP6,E2F1,E2F2,E2F3,E2F7,E2F8,EBP,ETV4,FADS2,GARS1,GINS1,GINS3,GJC1,GLIPR2,GLO1,GPR63,H2AC12,H2AC13,H2AC14,H2AC16,H2AC17,H2BC10,H2BC11,H2BC13,H2BC14,H2BC17,H3C11,H4C8,H4C9,HELLS,HPDL,HPS…
TF	Factor: E2F-3:HES-7; motif: NNNSGCGCSNNNNNCRCGYGNN; match class: 1	TF:M08526_1	FALSE	4.69698e-06	5.32818	15386	941	795	20045	A4GALT,ABCB6,ABCC4,ABHD14A,ABHD17C,ABHD8,ACAA2,ACAT1,ACOT11,ACOT7,ACSS2,ACTB,ACTL10,ACY1,ADAM15,ADCY1,ADM2,AGFG2,AGMAT,AGPAT2,AHRR,AIFM2,AKR1A1,ALDH1B1,ALDOC,ANKRD1,ANKRD35,ANLN,ANO10,ANXA4,ANXA6,AP1S1,APBA1,APOBEC3C,APOC1,AQP1,ARHGAP11A,ARHGAP19,ARHGEF11,ARHGEF12,ARHGEF39,ARL2,ARL6IP5,ARMC6,ARPC5L,ARRB1,ARSB,ARV1,ASF1B,ASNS,ASPHD2,ASPM,ASRGL1,ATAD5,ATP5MC1,ATP6V0A1,ATP6V0E2,ATP8B2,ATP8B3,ATRNL1,…
TF	Factor: ZNF253; motif: SNGNSCGNGGNGCKGNN	TF:M13147	FALSE	4.88412e-06	5.31121	11358	941	621	20045	A4GALT,ABCB6,ABCC4,ABHD14A,ABHD17C,ABHD8,ACAA2,ACAT1,ACOT11,ACOT7,ACSS2,ACTB,ACY1,ADAM15,ADAMTS4,ADCY1,ADM2,AGFG2,AGPAT2,AHRR,AKR1A1,ALDH1B1,ANKRD35,ANO10,ANXA4,ANXA6,AP1S1,APBA1,APOBEC3C,APOBEC3H,APOE,AQP1,ARHGAP19,ARHGEF11,ARHGEF12,ARHGEF39,ARL2,ARL6IP5,ARMC6,ARRB1,ARSB,ARV1,ASF1B,ASNS,ASPHD2,ASPM,ASRGL1,ATAD5,ATP6V0E2,ATP8B2,ATP8B3,ATRNL1,AUNIP,AURKA,AURKB,AVEN,B3GALNT1,B3GNT9,B4GALNT1,B4GAT1,…
TF	Factor: SP1; motif: GGCCCCGCCCCCN	TF:M12666	FALSE	5.02129e-06	5.29918	8941	941	509	20045	A4GALT,ABCB6,ABCC4,ABHD14A,ABHD17C,ABHD8,ABI3,ACAA2,ACAP1,ACAT1,ACOT7,ACSS2,ACY1,ADAM15,ADCY1,ADM2,AGFG2,AGPAT2,AHRR,AKR1A1,ALDH1B1,ALDOC,ANKRD35,ANO10,ANXA4,AP1S1,APOC1,APOE,ARHGAP18,ARHGAP19,ARHGEF11,ARL2,ARMC6,ARPC5L,ARRB1,ARSB,ARV1,ASF1B,ASNS,ASPHD2,ATP6V0A1,ATP8B3,ATRNL1,AUNIP,AVEN,B3GNT9,B4GALT2,B4GAT1,BATF3,BCAT2,BCL2L1,BIN2,BLVRB,BMPR1A,BRI3BP,BUB1B,BYSL,C17ORF58,C21ORF58,C8ORF82,C8ORF88,…
TF	Factor: E2F6; motif: NNNGGCGGGAANN	TF:M12516	FALSE	5.72263e-06	5.2424	3888	941	256	20045	ABCB6,ADAM15,ADCY1,AGFG2,AGPAT2,ANLN,AP1S1,APBA1,APOBEC3C,APOBEC3G,APOL4,ARHGEF11,ARPC5L,ARV1,ASF1B,ASPHD2,ATP5MC1,ATP6V0E2,ATP8B2,B3GNT9,B4GALNT1,BRCA1,BYSL,C17ORF58,C21ORF58,C5AR2,C8ORF82,C8ORF88,CAMK1,CASKIN2,CAVIN3,CBFB,CCDC15,CDC42EP1,CDCA3,CDK4,CDKL1,CDKN2C,CDT1,CENPA,CENPI,CENPN,CENPO,CENPU,CEP55,CFL1,CGAS,CHDH,CHEK1,CIT,CLIC1,CLSPN,COMTD1,COPRS,COPZ2,CPNE7,CSF1,CTDSPL,CUX2,DGKH,DHFR,DNASE…
TF	Factor: E2F-1:HES-7; motif: GGCRCGTGSYNNWNGGCGCSM; match class: 1	TF:M08525_1	FALSE	9.14955e-06	5.0386	15663	941	805	20045	A4GALT,ABCB6,ABCC4,ABHD14A,ABHD17C,ABHD8,ACAA2,ACAT1,ACOT11,ACOT7,ACSS2,ACTB,ACTL10,ACY1,ADAM15,ADCY1,ADM2,AGFG2,AGMAT,AGPAT2,AHRR,AKR1A1,ALDH1B1,ALDOC,ANKRD35,ANLN,ANO10,ANXA4,ANXA6,AP1S1,APBA1,APOBEC3C,APOBEC3G,APOC1,APOE,APOL4,AQP1,ARHGAP19,ARHGEF11,ARHGEF12,ARL2,ARL6IP5,ARMC6,ARPC5L,ARRB1,ARSB,ARV1,ASF1B,ASNS,ASPHD2,ASPM,ASRGL1,ATAD5,ATP5MC1,ATP6V0A1,ATP6V0E2,ATP8B2,ATP8B3,ATRNL1,AUNIP,AURKA,…
TF	Factor: TIEG1; motif: NCCCNSNCCCCGCCCCC	TF:M12351	FALSE	1.01711e-05	4.99263	12696	941	679	20045	A4GALT,ABCC4,ABHD14A,ABHD17C,ABHD8,ABI3,ACAA2,ACAP1,ACOT11,ACOT7,ACSS2,ACTB,ACTL10,ADAM15,ADAMTS4,ADCY1,ADM2,AGFG2,AGMAT,AGPAT2,AHRR,AKR1A1,ALDH1B1,ALDOC,ANKRD35,ANLN,ANO10,ANXA4,ANXA6,AP1S1,APBA1,APOBEC3B,APOC1,APOE,AQP1,ARHGAP18,ARHGAP19,ARHGEF11,ARHGEF12,ARHGEF39,ARL2,ARL6IP5,ARMC6,ARPC5L,ARRB1,ARSB,ARV1,ASNS,ASPHD2,ASRGL1,ATP6V0A1,ATP8B2,ATP8B3,ATRNL1,AUNIP,AVEN,B3GNT9,B4GALNT1,B4GALT2,B4GAT1…
TF	Factor: E2F1; motif: GSGCGGGAAN; match class: 1	TF:M12597_1	FALSE	1.14785e-05	4.94011	10180	941	565	20045	A4GALT,ABCC4,ABHD14A,ABHD17C,ABHD8,ACAA2,ACAT1,ACOT11,ACSS2,ACTB,ACY1,ADAM15,ADCY1,ADM2,AGFG2,AGPAT2,AIFM2,ALDH1B1,ALDOC,ANLN,AP1S1,APBA1,APOBEC3B,APOBEC3G,ARHGAP19,ARHGEF11,ARHGEF12,ARL2,ARMC6,ARPC5L,ARRB1,ARV1,ASF1B,ASPHD2,ASPM,ASRGL1,ATAD5,ATP5MC1,ATP6V0E2,ATP8B2,ATP8B3,ATRNL1,AURKA,AVEN,B3GALNT1,B3GNT9,B4GALNT1,B4GALT2,B4GAT1,BATF3,BCAT2,BCL2,BCL2L1,BIN2,BIRC5,BIVM,BMPR1A,BRCA1,BRI3BP,BVES,BY…
TF	Factor: E2F-4:DP-1; motif: TTTSGCGC; match class: 1	TF:M00738_1	FALSE	1.16136e-05	4.93503	4124	941	267	20045	ABCB6,ACOT7,ACTB,ACTL10,ADCY1,AIFM2,ANXA4,ANXA6,AP1S1,APBA1,ARHGAP11A,ARHGAP18,ARHGAP19,ASNS,ATAD5,AUNIP,AURKA,AVEN,B3GNT9,B4GALNT1,B4GAT1,BMPR1A,BRI3BP,C21ORF58,C8ORF82,CALHM2,CALM3,CBS,CCNA2,CCNF,CD79B,CDC25A,CDC45,CDC6,CDCA5,CDCA7,CDCA7L,CDCA8,CDK1,CDK2AP2,CDKN3,CDT1,CENPN,CENPO,CENPU,CGAS,CHDH,CHEK1,CHPF,CKS1B,CLIC1,CLSPN,COL15A1,COMMD4,COMTD1,COPRS,CPNE7,CTDSPL,CTSC,DBNDD1,DCTPP1,DHFR,DLGAP5…
TF	Factor: E2F-6; motif: NGGGCGGGARRNN	TF:M09895	FALSE	1.20865e-05	4.9177	8045	941	464	20045	A4GALT,ABCB6,ABCC4,ABI3,ACOT11,ACY1,ADAM15,ADCY1,AGFG2,AGPAT2,ALDOC,ANLN,ANO10,AP1S1,APBA1,APOBEC3C,APOBEC3G,APOE,APOL4,ARHGAP19,ARHGEF11,ARHGEF12,ARHGEF39,ARPC5L,ARV1,ASF1B,ASPHD2,ASRGL1,ATP5MC1,ATP6V0E2,ATP8B2,ATRNL1,AURKB,B3GNT9,B4GALNT1,B4GALT2,BCAT2,BCL2,BIRC5,BMPR1A,BRCA1,BYSL,C17ORF58,C21ORF58,C5AR2,C8ORF82,C8ORF88,CACNA1A,CALM3,CAMK1,CAPG,CASKIN2,CAVIN3,CBFB,CCDC15,CCNA2,CCND3,CCNE1,CCNF,…
TF	Factor: MAZ; motif: GGGMGGGGSSGGGGGGGGGGGG; match class: 1	TF:M09636_1	FALSE	1.26053e-05	4.89945	14493	941	756	20045	A4GALT,ABCB6,ABCC4,ABHD14A,ABHD17C,ABHD8,ABI3,ACAA2,ACAP1,ACAT1,ACOT11,ACOT7,ACSS2,ACTB,ACTL10,ACY1,ADAM15,ADAMTS4,ADCY1,ADM2,AGFG2,AGMAT,AGPAT2,AHRR,AIFM2,AKR1A1,ALDH1B1,ALDOC,ANKRD35,ANLN,ANO10,ANXA4,ANXA6,AP1S1,APBA1,APOBEC3B,APOBEC3C,APOBEC3G,APOBEC3H,APOC1,APOE,AQP1,ARHGAP11A,ARHGAP18,ARHGAP19,ARHGEF11,ARHGEF12,ARHGEF39,ARL2,ARL6IP5,ARMC6,ARPC5L,ARRB1,ARSB,ARV1,ASB2,ASF1B,ASNS,ASPHD2,ASRGL1,…
TF	Factor: E2F-8; motif: NNTTCCCGCCAAAW	TF:M11537	FALSE	1.52057e-05	4.81799	542	941	58	20045	APOBEC3G,ATP6V0E2,CDC45,CDC6,CDCA3,CDKL1,CDT1,CENPO,CENPU,CHDH,CHEK1,CUX2,DRAXIN,ERBB3,ESYT1,ETV4,FANCA,GINS2,GPAT2,GPR27,GPRIN1,GPT2,H4C8,H4C9,HSD17B8,IL17RB,IMPA2,KHK,LGALS1,MCM3,MCM4,NDUFB7,NUCB2,PCK2,PFN1,POLQ,PSPH,RAD51,RAD54L,RFC4,RGS6,RMI2,SAC3D1,SEPTIN1,SH3BP1,SHCBP1,SLC16A7,SLC1A5,SLC39A4,SNRNP25,SPC25,TNFRSF11A,TXNDC5,TYMS,UCK2,UHRF1,WDR76,XRCC2
TF	Factor: TR4; motif: ACCCCGS; match class: 1	TF:M04934_1	FALSE	1.60648e-05	4.79412	15788	941	809	20045	A4GALT,ABCB6,ABCC4,ABHD14A,ABHD17C,ABHD8,ABI3,ACAA2,ACAP1,ACAT1,ACOT11,ACOT7,ACSS2,ACTB,ACTL10,ACY1,ADAM15,ADCY1,ADGRG5,ADM2,AGFG2,AGMAT,AGPAT2,AHRR,AIFM2,AKR1A1,ALDH1B1,ALDOC,ANKRD1,ANKRD34A,ANKRD35,ANLN,ANO10,ANXA4,ANXA6,AP1S1,APBA1,APOBEC3B,APOBEC3C,APOBEC3H,APOC1,APOE,APOL4,ARHGAP11A,ARHGAP18,ARHGAP19,ARHGEF11,ARL2,ARL6IP5,ARMC6,ARPC5L,ARRB1,ARSB,ARV1,ASB2,ASF1B,ASNS,ASPHD2,ASRGL1,ATAD5,ATP5M…
TF	Factor: GKLF; motif: GCCMCRCCCNNN	TF:M01588	FALSE	1.69317e-05	4.7713	9153	941	516	20045	A4GALT,ABCB6,ABCC4,ABHD14A,ABHD17C,ABHD8,ABI3,ACAA2,ACAP1,ACAT1,ACOT7,ACSS2,ACTB,ACTL10,ACY1,ADAM15,ADCY1,ADM2,AGFG2,AGMAT,AGPAT2,AHRR,AIFM2,AKR1A1,ALDOC,ANKRD35,ANO10,ANXA6,AP1S1,APBA1,APOBEC3G,APOC1,APOE,ARHGEF11,ARL2,ARMC6,ARPC5L,ASB2,ASNS,ASPHD2,ASRGL1,ATP6V0A1,ATP8B3,ATRNL1,AUNIP,AVEN,B3GNT9,B4GALT2,B4GAT1,BATF3,BCAT2,BCL2L1,BIN2,BIRC5,BLVRB,BMPR1A,BRI3BP,BUB1B,BYSL,C17ORF58,C1RL,C21ORF58,C8…
TF	Factor: E2F-1:DP-2; motif: TTTSSCGC; match class: 1	TF:M00737_1	FALSE	1.81079e-05	4.74213	3025	941	207	20045	ACOT7,ADAM15,ADCY1,ALDH1B1,ANLN,ANXA4,ARHGAP19,ARHGEF12,ARMC6,ARV1,ASF1B,ASNS,ATAD5,B3GALNT1,B4GALNT1,B4GAT1,BATF3,BMPR1A,BRCA1,BYSL,C21ORF58,C8ORF82,C8ORF88,CALM3,CBS,CDC25A,CDC42EP1,CDCA7,CDK1,CDT1,CENPA,CENPF,CENPN,CENPO,CENPU,CGAS,CHEK1,CLSPN,COMTD1,COPRS,CPNE7,CTDSPL,DHFR,DLGAP5,DPYSL2,DRAXIN,DTL,DTYMK,E2F1,E2F2,E2F7,E2F8,EFHD1,EFS,EIF2AK4,EPOP,ERBB3,ESYT1,EXO1,FABP5,FAM50B,FANCA,FANCC,FANCI…
TF	Factor: NFYA; motif: AGNSYKCTGATTGGTNNR	TF:M07222	FALSE	1.94594e-05	4.71087	645	941	65	20045	ACTB,ARHGAP11A,ARL6IP5,ASF1B,C21ORF58,CCNF,CDC25A,CDCA2,CDKN3,CENPI,CHAC1,CIT,CLIC1,DHRS2,E2F7,E2F8,EBP,ERMP1,ETV4,FAH,FDPS,FUCA2,GIPC1,GZMH,H2AC12,H2AC13,H2AC14,H2AX,H2BC11,H2BC13,H2BC14,H2BC9,H3C12,H3C3,H3C6,H3C7,HMGB2,KIF23,KIF24,LGALS1,MSH5,MTFR2,MTHFD1L,NCR3,NQO1,NUCB2,ORC6,PDGFRB,PDIA4,PDXP,PIMREG,PXMP4,PYCR1,RCAN2,RMI2,SERPINE2,SPC25,STIL,TFPT,TICRR,TK1,TMEM106C,TPX2,TUBA1C,UHRF1
TF	Factor: alpha-CP1; motif: CAGCCAATGAG; match class: 1	TF:M00687_1	FALSE	2.10879e-05	4.67597	248	941	35	20045	ASPM,ATP5MC1,C21ORF58,CCNB2,CDC25A,CDC6,CDCA2,CDCA3,CDKN3,CENPA,CENPI,CENPX,EBP,FAM72A,FAM72B,FAM72C,H3C12,H3C3,HINT2,HMGB2,HOXB4,IL17A,IL22,KEL,KLF1,LRRC45,NPM2,PDXP,PRR11,RAD54L,RECQL4,SLC2A8,TOP2A,TUBA1C,WARS1
TF	Factor: E2F; motif: TTTSGCGSG	TF:M00939	FALSE	2.40696e-05	4.61853	6627	941	393	20045	ABCB6,ACAA2,ACAT1,ACTB,ACTL10,ADAM15,ADCY1,ADM2,AIFM2,ANKRD35,ANXA4,APBA1,APOC1,ARHGAP11A,ARHGAP18,ARHGAP19,ARL2,ARSB,ASNS,ATAD5,ATP5MC1,ATP6V0A1,ATP8B3,ATRNL1,AUNIP,AURKA,B3GNT9,B4GALNT1,BCAT2,BCL2L1,BMPR1A,BRI3BP,C17ORF58,C8ORF82,CALHM2,CALM3,CAMK1,CARHSP1,CAVIN3,CBS,CCDC163,CCDC34,CCNA2,CCNB1,CCND3,CCNF,CCR1,CCR2,CD63,CD79B,CDC20,CDC25A,CDC45,CDC6,CDCA5,CDCA7,CDCA7L,CDCA8,CDK1,CDK4,CDK6,CDKN2B…
TF	Factor: HA95; motif: CCSNSSCCNSCNCCWSCCNS; match class: 1	TF:M13127_1	FALSE	2.75165e-05	4.56041	8631	941	490	20045	A4GALT,ABCC4,ABHD17C,ABHD8,ACAA2,ACAP1,ACOT11,ACOT7,ACSS2,ACTB,ACTL10,ACY1,ADAM15,ADAMTS4,ADCY1,AGMAT,AGPAT2,AHRR,AKR1A1,ANLN,ANO10,ANXA4,AP1S1,APBA1,APOBEC3B,APOBEC3C,APOBEC3G,APOBEC3H,APOE,ARHGEF11,ARHGEF12,ARHGEF39,ARL2,ARL6IP5,ARMC6,ARPC5L,ARRB1,ARSB,ARV1,ASF1B,ASNS,ASPHD2,ASRGL1,ATP6V0A1,ATP6V0E2,ATP8B2,ATP8B3,ATRNL1,AVEN,B3GNT9,B4GALNT1,B4GALT2,B4GAT1,BATF3,BCAT2,BCL2,BIN2,BMPR1A,BRI3BP,BVE…
TF	Factor: E2F-1; motif: NNNNGGCGGGAARN; match class: 1	TF:M09892_1	FALSE	2.99341e-05	4.52383	9460	941	529	20045	A4GALT,ABCC4,ABHD17C,ACAA2,ACOT11,ACSS2,ACTB,ACY1,ADAM15,ADCY1,ADM2,AGFG2,AGPAT2,AIFM2,ALDH1B1,ALDOC,ANLN,ANO10,AP1S1,APBA1,APOBEC3B,APOBEC3G,ARHGAP19,ARHGEF11,ARHGEF12,ARL2,ARMC6,ARPC5L,ARRB1,ARSB,ARV1,ASF1B,ASPHD2,ASRGL1,ATAD5,ATP5MC1,ATP6V0E2,ATP8B2,ATP8B3,ATRNL1,AURKA,AVEN,B3GALNT1,B3GNT9,B4GALNT1,B4GALT2,B4GAT1,BATF3,BCAT2,BCL2,BIRC5,BIVM,BMPR1A,BRCA1,BRI3BP,BVES,BYSL,C17ORF58,C1RL,C21ORF58,…
TF	Factor: E2F-3:TBR2; motif: ANGTGYKANGGCGCSTTNNCRNNT; match class: 1	TF:M08207_1	FALSE	3.27022e-05	4.48542	15846	941	810	20045	A4GALT,ABCB6,ABCC4,ABHD14A,ABHD17C,ABHD8,ACAA2,ACAP1,ACAT1,ACOT7,ACSS2,ACTB,ACTL10,ACY1,ADAM15,ADAMTS4,ADCY1,ADGRG5,ADM2,AGFG2,AGMAT,AGPAT2,AHRR,AIFM2,AKR1A1,ALDH1B1,ALDOC,ANKRD1,ANKRD35,ANLN,ANO10,ANXA4,ANXA6,AP1S1,APBA1,APOBEC3B,APOBEC3C,APOBEC3G,APOBEC3H,APOC1,APOE,APOL4,ARHGAP19,ARHGEF11,ARHGEF12,ARHGEF39,ARL2,ARL6IP5,ARMC6,ARPC5L,ARRB1,ARSB,ARV1,ASF1B,ASNS,ASPHD2,ASPM,ASRGL1,ATAD5,ATP5MC1,AT…
TF	Factor: NF-YC; motif: NNRRCCAATCAGNR	TF:M10006	FALSE	3.4611e-05	4.46079	2578	941	181	20045	ABI3,ACTB,AGFG2,ALDH1B1,APOE,ARHGAP11A,ASF1B,ASPM,ATP5MC1,ATP6V0E2,AURKA,BCL2L1,BUB1,C21ORF58,C3ORF18,CCNB2,CCNF,CDC25A,CDC45,CDC6,CDCA2,CDK1,CDK2AP2,CDKN3,CENPA,CENPF,CENPI,CENPX,CEP55,CFL1,CHAC1,CIT,CITED4,CKAP2L,CKS1B,CLIC1,CYP1A1,DACT1,DEPDC1B,DHCR24,DHRS2,DLGAP5,DTL,DUSP23,DUSP6,E2F7,E2F8,EBP,ENPP6,EPOP,EPX,ERI2,ERMP1,ESPL1,ETV4,FAH,FAM72A,FAM72B,FAM72C,FDPS,FDXR,FUCA2,GCAT,GIPC1,GLO1,GSTK1,…
TF	Factor: ZF5; motif: NRNGNGCGCGCWN	TF:M00333	FALSE	4.06865e-05	4.39055	15464	941	794	20045	A4GALT,ABCB6,ABCC4,ABHD14A,ABHD17C,ABHD8,ABI3,ACAA2,ACAT1,ACOT11,ACOT7,ACSS2,ACTB,ACTL10,ACY1,ADAM15,ADCY1,ADM2,AGFG2,AGMAT,AGPAT2,AHRR,AKR1A1,ALDH1B1,ALDOC,ANKRD34A,ANKRD35,ANLN,ANO10,ANXA4,ANXA6,AP1S1,APBA1,APOBEC3C,APOBEC3G,APOC1,APOE,APOL4,AQP1,ARHGAP11A,ARHGEF11,ARHGEF12,ARHGEF39,ARL2,ARL6IP5,ARMC6,ARPC5L,ARRB1,ARSB,ARV1,ASF1B,ASNS,ASPHD2,ASPM,ASRGL1,ATAD5,ATP6V0E2,ATP8B2,ATP8B3,ATRNL1,AUNIP…
TF	Factor: MAZ; motif: GGGMGGGGSSGGGGGGGGGGGG	TF:M09636	FALSE	4.10467e-05	4.38672	16635	941	841	20045	A4GALT,ABCB6,ABCC4,ABHD14A,ABHD17C,ABHD8,ABI3,ACAA2,ACAP1,ACAT1,ACOT11,ACOT7,ACSS2,ACTB,ACTL10,ACY1,ADAM15,ADAMTS4,ADCY1,ADGRG5,ADM2,AGFG2,AGMAT,AGPAT2,AHRR,AIFM2,AKR1A1,ALDH1B1,ALDOC,ANKRD34A,ANKRD35,ANLN,ANO10,ANXA4,ANXA6,AP1S1,APBA1,APOBEC3B,APOBEC3C,APOBEC3G,APOBEC3H,APOC1,APOE,AQP1,ARHGAP11A,ARHGAP18,ARHGAP19,ARHGEF11,ARHGEF12,ARHGEF39,ARL2,ARL6IP5,ARMC6,ARPC5L,ARRB1,ARSB,ARV1,ASB2,ASF1B,ASN…
TF	Factor: TR4; motif: ACCCCGS	TF:M04934	FALSE	4.19378e-05	4.37739	18431	941	907	20045	A4GALT,ABCB6,ABCC4,ABHD14A,ABHD17C,ABHD8,ABI3,ACAA2,ACAP1,ACAT1,ACOT11,ACOT7,ACSS2,ACTB,ACTL10,ACY1,ADAM15,ADAMTS4,ADCY1,ADGRG5,ADM2,AGFG2,AGMAT,AGPAT2,AHRR,AIFM2,AKR1A1,ALDH1B1,ALDOC,ANKRD1,ANKRD34A,ANKRD35,ANLN,ANO10,ANXA4,ANXA6,AP1S1,APBA1,APOBEC3B,APOBEC3C,APOBEC3G,APOBEC3H,APOC1,APOE,APOL4,AQP1,ARHGAP11A,ARHGAP18,ARHGAP19,ARHGEF11,ARHGEF12,ARHGEF39,ARL2,ARL6IP5,ARMC6,ARPC5L,ARRB1,ARSB,ARV1,A…
TF	Factor: Churchill; motif: CGGGNN	TF:M00986	FALSE	4.3273e-05	4.36378	14579	941	757	20045	A4GALT,ABCB6,ABCC4,ABHD14A,ABHD17C,ABHD8,ABI3,ACAA2,ACOT7,ACSS2,ACTB,ACTL10,ACY1,ADAM15,ADAMTS4,ADCY1,ADM2,AGFG2,AGMAT,AGPAT2,AHRR,AKR1A1,ALDH1B1,ALDOC,ANKRD34A,ANKRD35,ANLN,ANO10,ANXA4,ANXA6,AP1S1,APBA1,APOBEC3B,APOBEC3C,APOE,AQP1,ARHGAP11A,ARHGAP18,ARHGAP19,ARHGEF11,ARHGEF12,ARHGEF39,ARL2,ARL6IP5,ARMC6,ARPC5L,ARRB1,ARSB,ARV1,ASF1B,ASPHD2,ASRGL1,ATAD5,ATP5MC1,ATP6V0A1,ATP6V0E2,ATP8B2,ATP8B3,ATRN…
TF	Factor: Sp2; motif: TGGGCGCGCCCA	TF:M06948	FALSE	4.71319e-05	4.32668	9124	941	512	20045	A4GALT,ABCC4,ABHD14A,ABHD17C,ACOT11,ACOT7,ACSS2,ACTB,ACTL10,ADAM15,ADAMTS4,ADCY1,AGMAT,AGPAT2,AHRR,ANLN,ANO10,ANXA4,ANXA6,AP1S1,APBA1,APOBEC3G,APOBEC3H,AQP1,ARHGEF11,ARL2,ARMC6,ARPC5L,ARRB1,ASF1B,ASPHD2,ASPM,ATAD5,ATP6V0E2,ATP8B3,ATRNL1,AURKA,AVEN,B3GALNT1,B3GNT9,B4GALNT1,B4GALT2,B4GAT1,BCL2,BCL2L1,BIN2,BIVM,BMPR1A,BRI3BP,BVES,C17ORF58,C1RL,C21ORF58,C3ORF18,C8ORF82,C8ORF88,CALHM2,CALHM6,CALM3,CAP…
TF	Factor: SP1; motif: RCCMCRCCCMC	TF:M03920	FALSE	4.99012e-05	4.30189	7500	941	434	20045	A4GALT,ABCB6,ABHD14A,ABHD17C,ABHD8,ABI3,ACAA2,ACAP1,ACOT7,ACSS2,ACTL10,ACY1,ADAM15,ADM2,AGFG2,AGMAT,AGPAT2,AHRR,AKR1A1,ALDOC,ANKRD35,ANO10,AP1S1,APBA1,APOC1,APOE,AQP1,ARHGAP18,ARHGEF11,ARL2,ARPC5L,ARRB1,ASNS,ASPHD2,ATP6V0A1,ATP8B2,ATP8B3,ATRNL1,AUNIP,AVEN,B3GNT9,B4GALT2,BATF3,BCAT2,BLVRB,BMPR1A,BRI3BP,BUB1B,BYSL,C17ORF58,C21ORF58,C8ORF82,C8ORF88,CACNA1A,CALM3,CAPN12,CASKIN2,CAVIN3,CBFB,CBR1,CCNA2…
TF	Factor: HA95; motif: CCSNSSCCNSCNCCWSCCNS	TF:M13127	FALSE	5.30846e-05	4.27503	12581	941	670	20045	A4GALT,ABCB6,ABCC4,ABHD14A,ABHD17C,ABHD8,ABI3,ACAA2,ACAP1,ACAT1,ACOT11,ACOT7,ACSS2,ACTB,ACTL10,ACY1,ADAM15,ADAMTS4,ADCY1,ADM2,AGMAT,AGPAT2,AHRR,AKR1A1,ANKRD1,ANKRD35,ANLN,ANO10,ANXA4,ANXA6,AP1S1,APBA1,APOBEC3B,APOBEC3C,APOBEC3G,APOBEC3H,APOC1,APOE,AQP1,ARHGAP18,ARHGAP19,ARHGEF11,ARHGEF12,ARHGEF39,ARL2,ARL6IP5,ARMC6,ARPC5L,ARRB1,ARSB,ARV1,ASF1B,ASNS,ASPHD2,ASRGL1,ATP5MC1,ATP6V0A1,ATP6V0E2,ATP8B2,A…
TF	Factor: E2F; motif: NKCGCGCSAAAN	TF:M00920	FALSE	5.75454e-05	4.23999	5849	941	352	20045	ABCB6,ACAA2,ACTB,ACTL10,ADCY1,ADM2,AGFG2,AIFM2,ANXA4,APBA1,APOC1,ARHGAP11A,ARHGAP18,ARHGAP19,ARL2,ASNS,ATAD5,ATP5MC1,ATP6V0A1,ATP8B3,ATRNL1,AUNIP,AURKA,B3GNT9,B4GALNT1,BMPR1A,BRI3BP,C8ORF82,CALHM2,CALM3,CARHSP1,CBS,CCDC163,CCDC34,CCNA2,CCNB1,CCND3,CCNE1,CCNF,CCR1,CCR2,CD79B,CD99L2,CDC20,CDC25A,CDC45,CDC6,CDCA5,CDCA7,CDCA7L,CDK1,CDK4,CDKN2B,CDT1,CENPI,CENPU,CGAS,CHCHD1,CHDH,CHEK1,CHPF,CIITA,CITED4…
TF	Factor: E2F1; motif: NNNNNGCGSSAAAN; match class: 1	TF:M08874_1	FALSE	6.3072e-05	4.20016	2225	941	160	20045	ABCB6,ACOT7,ADCY1,ANO10,APBA1,ARHGEF12,B4GALNT1,BCL2L1,BMPR1A,C21ORF58,C8ORF82,CALHM2,CBS,CCNB1,CCNE1,CDC25A,CDCA5,CDCA7,CDCA7L,CDK1,CDT1,CENPI,CGAS,CHDH,CLSPN,COMTD1,CPNE7,CTDSPL,CTTNBP2,DCTPP1,DHFR,DLGAP5,DPYSL2,DTL,DTYMK,E2F1,E2F2,E2F7,E2F8,EBP,EFHD1,EGLN3,EIF2AK4,EIF4EBP1,ELOVL6,ENSG00000285043,EPOP,ERBB3,ESYT1,FABP5,FAM50B,FANCA,FANCC,FANCI,FBXO2,FBXO44,FKBP1B,FOXM1,GAPDH,GARS1,GINS3,GJC1,GP…
TF	Factor: E2F; motif: NCSCGCSAAAN	TF:M00919	FALSE	7.18009e-05	4.14387	6340	941	376	20045	ABCB6,ACAA2,ACAT1,ACTB,ACTL10,ADAM15,ADCY1,ADM2,AIFM2,ANKRD35,ANXA4,APBA1,APOC1,ARHGAP11A,ARHGAP18,ARHGAP19,ARL2,ARSB,ASNS,ATAD5,ATP5MC1,ATP6V0A1,ATP8B3,ATRNL1,AUNIP,AURKA,B3GNT9,B4GALNT1,BCAT2,BCL2L1,BMPR1A,BRI3BP,C17ORF58,C8ORF82,CALHM2,CALM3,CAMK1,CARHSP1,CAVIN3,CBS,CCDC163,CCDC34,CCNA2,CCNB1,CCND3,CCNF,CCR1,CCR2,CD79B,CDC20,CDC25A,CDC45,CDC6,CDCA5,CDCA7,CDCA7L,CDK1,CDK4,CDK6,CDKN2B,CDT1,CENPI…
TF	Factor: NF-YA; motif: NYRRCCAATCAGAR	TF:M10005	FALSE	7.79493e-05	4.10819	2285	941	163	20045	ABI3,ACTB,AGFG2,APOE,ARHGAP11A,ASF1B,ASPM,ATP5MC1,ATP6V0E2,AURKA,BCL2L1,BUB1,C21ORF58,C3ORF18,CCDC163,CCNB2,CDC25A,CDC45,CDC6,CDCA2,CDCA3,CDCA8,CDK1,CDK2AP2,CDKN3,CENPA,CENPF,CENPI,CENPX,CEP55,CFL1,CHAC1,CIT,CITED4,CKAP2L,CLIC1,CYP1A1,DACT1,DHCR24,DHRS2,DTL,DUSP23,DUSP6,E2F8,EBP,ENPP6,EPX,ERI2,ERMP1,ESPL1,ETV4,FAM72A,FAM72B,FAM72C,FBXO43,FDPS,FDXR,FUCA2,GCAT,GIPC1,GZMA,H1-5,H2AX,H2BC10,H2BC11,H2B…
TF	Factor: E2F8; motif: TTCCCGCCANNA	TF:M13044	FALSE	9.25331e-05	4.0337	1888	941	140	20045	AIFM2,APOBEC3G,ARPC5L,ASF1B,ATP5MC1,ATP6V0E2,BCL2,BRI3BP,C1RL,C21ORF58,CCNE1,CCNF,CDC45,CDC6,CDCA3,CDKL1,CDKN3,CDT1,CENPI,CENPO,CENPU,CHDH,CHEK1,CTDSPL,CUX2,DACT1,DIAPH3,DNMT3B,DRAXIN,DTL,EME1,ERBB3,ESYT1,ETV4,EVA1B,FANCA,FBXO2,FBXO44,FDPS,FEN1,GAPDH,GINS2,GPAT2,GPR27,GPR63,GPRIN1,GPT2,GRIN2C,GSTP1,GTSE1,H4C8,H4C9,HSD17B8,IL17RB,IMPA2,IRF4,IRF5,KHK,KIF11,KLF1,LGALS1,MCM2,MCM3,MCM4,MCM5,MPST,MYBL2…
TF	Factor: E2F; motif: GGCGSG; match class: 1	TF:M00803_1	FALSE	9.50849e-05	4.02189	10535	941	576	20045	A4GALT,ABCB6,ABCC4,ABHD14A,ABHD17C,ACAA2,ACAT1,ACOT7,ACTB,ACTL10,ADAM15,ADCY1,ADM2,AGFG2,AGMAT,AGPAT2,AHRR,AKR1A1,ANLN,ANO10,ANXA4,ANXA6,AP1S1,APBA1,ARHGAP19,ARHGEF11,ARHGEF12,ARL2,ARMC6,ARPC5L,ARRB1,ARSB,ARV1,ASF1B,ASPHD2,ASPM,ASRGL1,ATAD5,ATP5MC1,ATP6V0E2,ATP8B2,ATRNL1,AUNIP,AVEN,B3GALNT1,B3GNT9,B4GALNT1,B4GALT2,B4GAT1,BATF3,BCAT2,BCL2,BCL2L1,BIN2,BIRC5,BIVM,BMPR1A,BRI3BP,BVES,C17ORF58,C21ORF58…
TF	Factor: NFYA; motif: NNRGCCAATSRGMRSSNNSN; match class: 1	TF:M12642_1	FALSE	0.000108447	3.96478	558	941	57	20045	AGFG2,ASF1B,ATP5MC1,C21ORF58,CCNB1,CCNB2,CDC20,CDC6,CDCA2,CDK2AP2,CENPI,CENPX,CEP55,CKS1B,DHCR24,E2F1,E2F8,EBP,FAM72A,FAM72B,FAM72C,GIPC1,H2AX,H2BC10,HES6,HINT2,KEL,KIF18B,KIF24,LRRC20,LRRC45,LY75,LY75-CD302,MOSPD3,MTFR2,NCAPD2,NUCB2,PDXP,PRR11,PXMP4,RAB33A,RANGRF,RNF157,RNFT2,RPS6KA5,SANBR,SERPINE2,SFXN5,SLC2A8,SPC24,SQLE,TGFBR1,TK1,TUBA1C,UHRF1,YBX2,ZMYND8
TF	Factor: E2F-1; motif: NTTTCGCGCS; match class: 1	TF:M00940_1	FALSE	0.000109332	3.96125	2709	941	186	20045	ABCB6,ACOT7,ADAM15,ADCY1,ANLN,APBA1,ARMC6,ARPC5L,ARV1,AUNIP,AURKA,B3GNT9,B4GAT1,BCL2L1,BMPR1A,C21ORF58,C8ORF82,CALHM2,CALM3,CAMK1,CBS,CDC25A,CDCA3,CDCA5,CDCA7,CDCA7L,CDK1,CDK2AP2,CDK4,CDKN3,CDT1,CFL1,CGAS,CHDH,CHEK1,CHPF,CLIC1,CLSPN,COMMD4,COMTD1,COPRS,CPNE7,CUX2,DGKH,DHFR,DPYSL2,DTL,DTYMK,DYNC2I2,E2F1,E2F2,E2F3,E2F8,EBP,EFS,EGLN3,EIF2AK4,ENSG00000285043,ERBB3,ETFA,FAM50B,FANCA,FANCC,FANCI,FKBP1B…
TF	Factor: E2F; motif: TTTSGCGS; match class: 1	TF:M00426_1	FALSE	0.000116345	3.93425	6004	941	358	20045	A4GALT,ABCB6,ABCC4,ABHD14A,ABHD17C,ACAA2,ACTB,ACTL10,ADAM15,ADCY1,AIFM2,ANXA4,ANXA6,AP1S1,APBA1,APOC1,ARHGAP11A,ARHGAP18,ARHGAP19,ARHGEF12,ARL2,ARMC6,ARPC5L,ASF1B,ATAD5,ATP8B3,AUNIP,AURKA,B3GALNT1,B3GNT9,B4GALNT1,BCL2L1,BIN2,BMPR1A,BRI3BP,BUB1B,C17ORF58,C21ORF58,C8ORF82,C8ORF88,CALHM6,CALM3,CARHSP1,CAVIN3,CBS,CCDC163,CCDC34,CCNA2,CCR2,CDC20,CDC25A,CDC42EP1,CDC45,CDC6,CDCA5,CDCA7,CDCA7L,CDK1,CDK2A…
TF	Factor: E2F; motif: TTTSGCGC; match class: 1	TF:M00050_1	FALSE	0.000129302	3.88839	1933	941	142	20045	ACOT7,AIFM2,ANXA6,AP1S1,APBA1,ARHGAP11A,ARHGAP18,ARHGAP19,ASNS,ATAD5,B4GALNT1,B4GAT1,BMPR1A,BRI3BP,C21ORF58,C8ORF82,CALM3,CBS,CCNF,CD79B,CDC25A,CDC6,CDCA7,CDK1,CDT1,CENPO,CENPU,CGAS,CHEK1,CLSPN,COMTD1,COPRS,CPNE7,CTDSPL,DCTPP1,DHFR,DLGAP5,DPYSL2,DRAXIN,DTL,DTYMK,E2F1,E2F2,E2F8,EFHD1,ESYT1,EXO1,FABP5,FAM50B,FANCC,FANCI,FBXO2,FBXO44,GAPDH,GARS1,GINS1,GPR63,GTSE1,H1-5,H2AC12,H2AC16,H2AC17,H2BC11,H2B…
TF	Factor: NF-Y; motif: NNNRRCCAATSRGNNN	TF:M00287	FALSE	0.000139095	3.85669	1677	941	127	20045	ACTB,AGFG2,ARHGAP11A,ASF1B,ATP5MC1,ATP6V0E2,BCL2L1,C21ORF58,C3ORF18,CCNB2,CCNF,CDC25A,CDC6,CDCA2,CDK1,CDK2AP2,CDKN3,CENPA,CENPF,CENPI,CENPX,CEP55,CHAC1,CIT,CITED4,CKAP2L,CKS1B,CLIC1,DACT1,DHRS2,DTL,DUSP23,DUSP6,E2F7,E2F8,EBP,ENPP6,EPX,ERMP1,ESPL1,ETV4,FAM72A,FAM72B,FAM72C,FDPS,GCAT,GIPC1,H2AX,H2BC10,H2BC11,H2BC9,H3C12,H3C13,H3C3,H3C7,HES6,HINT2,HMGB2,IFI27L1,KEL,KIF14,KIF18B,KIF20A,KIF23,KIF24,KL…
TF	Factor: E2F-1; motif: TTTSGCGCGMNR	TF:M00516	FALSE	0.000169477	3.77089	7115	941	412	20045	ABCB6,ACAA2,ACAT1,ACTB,ACTL10,ADAM15,ADCY1,ADM2,AGFG2,AIFM2,ANXA4,APBA1,APOC1,ARHGAP11A,ARHGAP18,ARHGAP19,ARL2,ARSB,ASNS,ATAD5,ATP6V0A1,ATP8B3,ATRNL1,AUNIP,AURKA,AVEN,B3GNT9,B4GALNT1,B4GALT2,BCL2L1,BMPR1A,BRI3BP,C17ORF58,C21ORF58,C8ORF82,CACNA1A,CALHM2,CALHM6,CALM3,CAMK1,CARHSP1,CASKIN2,CAVIN3,CBS,CCDC163,CCNA2,CCNB1,CCND3,CCNE1,CCNF,CCR2,CD79B,CD99L2,CDC20,CDC25A,CDC25C,CDC45,CDC6,CDCA5,CDCA7,CD…
TF	Factor: E2F-4; motif: NNTTCCCGCCNN; match class: 1	TF:M04823_1	FALSE	0.000173616	3.76041	8085	941	459	20045	A4GALT,ABCC4,ACAA2,ACOT11,ACSS2,ACTB,ADAM15,ADCY1,AGPAT2,AIFM2,ALDH1B1,ALDOC,ANO10,AP1S1,APBA1,APOBEC3G,ARHGAP19,ARHGEF11,ARHGEF12,ARL2,ARPC5L,ARRB1,ARSB,ARV1,ASF1B,ASPHD2,ASRGL1,ATAD5,ATP5MC1,ATP6V0E2,ATP8B2,ATP8B3,ATRNL1,AVEN,B3GALNT1,B3GNT9,B4GALNT1,B4GALT2,B4GAT1,BATF3,BCL2,BIRC5,BIVM,BMPR1A,BRCA1,BRI3BP,BVES,BYSL,C17ORF58,C1RL,C21ORF58,C8ORF82,CALM3,CASKIN2,CAVIN3,CBS,CCDC15,CCNA2,CCND3,CCNE…
TF	Factor: NFYA; motif: RRCCAATCAGN	TF:M09816	FALSE	0.000178601	3.74812	2013	941	146	20045	ACTB,AGFG2,ANXA6,APOE,ARHGAP11A,ARL6IP5,ASF1B,ATP6V0E2,AURKA,BCL2L1,BLVRB,BUB1,C21ORF58,CCNF,CDC25A,CDC45,CDC6,CDCA2,CDCA5,CDK1,CDK2AP2,CDKN3,CENPF,CENPI,CHAC1,CIT,CLIC1,COPRS,DEPDC1B,DHRS2,DLGAP5,DTL,DUSP23,E2F7,E2F8,EBP,ECT2,EPOP,EPX,ERMP1,ESPL1,ESYT1,ETV4,FAH,FDPS,FDXR,FUCA2,GIPC1,GLO1,GZMH,H2AC12,H2AC13,H2AC14,H2AC17,H2AX,H2BC11,H2BC13,H2BC14,H2BC17,H2BC3,H2BC9,H3C10,H3C11,H3C12,H3C3,H3C6,H3C…
TF	Factor: Sp1; motif: NGGGGGCGGGGCCNGGGGGGGG	TF:M10071	FALSE	0.000179273	3.74648	8777	941	492	20045	A4GALT,ABCB6,ABCC4,ABHD14A,ABHD17C,ABHD8,ACAA2,ACAP1,ACAT1,ACOT7,ACSS2,ACTB,ACY1,ADAM15,ADCY1,ADM2,AGFG2,AGPAT2,AHRR,AKR1A1,ALDH1B1,ANKRD35,ANLN,ANO10,ANXA4,AP1S1,APOBEC3B,APOC1,APOE,ARHGAP18,ARHGAP19,ARHGEF11,ARHGEF39,ARL2,ARL6IP5,ARPC5L,ARRB1,ARSB,ARV1,ASNS,ASPHD2,ATP6V0A1,ATP8B2,ATP8B3,ATRNL1,AUNIP,AVEN,B3GNT9,B4GALNT1,B4GALT2,B4GAT1,BATF3,BIN2,BLVRB,BMPR1A,BRI3BP,BYSL,C17ORF58,C21ORF58,C8ORF8…
TF	Factor: E2F-3:FOXO6; motif: NAATGACACGCGCCCMC	TF:M08209	FALSE	0.000186467	3.7294	13977	941	728	20045	ABCB6,ABCC4,ABHD14A,ABHD8,ABI3,ACAA2,ACAT1,ACOT11,ACOT7,ACSS2,ACTB,ACTL10,ACY1,ADCY1,ADM2,AGFG2,AGMAT,AGPAT2,AHRR,AIFM2,AKR1A1,ALDH1B1,ALDOC,ANKRD1,ANKRD34A,ANLN,ANXA4,ANXA6,AP1S1,APBA1,APOBEC3B,APOBEC3C,APOBEC3G,APOBEC3H,APOC1,APOE,APOL4,ARHGAP19,ARHGEF12,ARHGEF39,ARL2,ARL6IP5,ARPC5L,ARRB1,ARSB,ASF1B,ASPHD2,ASPM,ASRGL1,ATAD5,ATP5MC1,ATP6V0E2,ATP8B2,ATP8B3,ATRNL1,AURKA,AURKB,AVEN,B3GALNT1,B3GNT9,…
TF	Factor: NF-YC; motif: NNRRCCAATCAGNR; match class: 1	TF:M10006_1	FALSE	0.000189479	3.72244	413	941	46	20045	AGFG2,ASF1B,ATP5MC1,C21ORF58,CCNB2,CDC25A,CDC6,CDCA2,CDK2AP2,CDKN3,CENPI,CENPX,CHAC1,CIT,CKS1B,DHRS2,EBP,EPX,FDPS,GLO1,H2AX,H2BC11,H2BC9,H3C3,H3C6,H3C7,H3C8,HINT2,HMGB2,KEL,KIF24,LRRC45,LY75,LY75-CD302,PDIA4,PDXP,PRR11,PXMP4,RPS6KA5,SERPINE2,SLC2A8,SQLE,TK1,TOP2A,TUBA1C,UHRF1
TF	Factor: E2F-3:HES-7; motif: NNNSGCGCSNNNNNCRCGYGNN	TF:M08526	FALSE	0.000224732	3.64833	17226	941	861	20045	A4GALT,ABCB6,ABCC4,ABHD14A,ABHD17C,ABHD8,ACAA2,ACAP1,ACAT1,ACOT11,ACOT7,ACSS2,ACTB,ACTL10,ACY1,ADAM15,ADAMTS4,ADCY1,ADGRG5,ADM2,AGFG2,AGMAT,AGPAT2,AHRR,AIFM2,AKR1A1,ALDH1B1,ALDOC,ANKRD1,ANKRD35,ANLN,ANO10,ANXA4,ANXA6,AP1S1,APBA1,APOBEC3B,APOBEC3C,APOBEC3G,APOBEC3H,APOC1,APOE,APOL4,AQP1,ARHGAP11A,ARHGAP18,ARHGAP19,ARHGEF11,ARHGEF12,ARHGEF39,ARL2,ARL6IP5,ARMC6,ARPC5L,ARRB1,ARSB,ARV1,ASF1B,ASNS,ASPH…
TF	Factor: E2F-2; motif: NWTTTGGCGCCAWWNN; match class: 1	TF:M11530_1	FALSE	0.000245032	3.61078	13807	941	720	20045	A4GALT,ABCB6,ABCC4,ABHD14A,ABHD17C,ABHD8,ACAA2,ACAP1,ACAT1,ACOT7,ACTB,ACTL10,ACY1,ADAM15,ADAMTS4,ADCY1,ADM2,AGMAT,AGPAT2,AHRR,AKR1A1,ALDH1B1,ANKRD35,ANLN,ANXA4,ANXA6,AP1S1,APBA1,APOBEC3G,APOC1,APOE,APOL4,AQP1,ARHGAP19,ARHGEF11,ARHGEF12,ARHGEF39,ARL2,ARL6IP5,ARMC6,ARPC5L,ARRB1,ARSB,ARV1,ASNS,ASPHD2,ASPM,ASRGL1,ATAD5,ATP5MC1,ATP6V0A1,ATP8B2,ATRNL1,AUNIP,AURKA,AURKB,AVEN,B3GALNT1,B3GNT9,B4GALNT1,B4G…
TF	Factor: Sp1; motif: NGGGGGCGGGGYN	TF:M00196	FALSE	0.000371047	3.43057	10571	941	574	20045	A4GALT,ABCB6,ABCC4,ABHD14A,ABHD17C,ABHD8,ACAA2,ACAP1,ACAT1,ACOT7,ACSS2,ACTB,ACTL10,ACY1,ADAM15,ADCY1,ADM2,AGFG2,AGPAT2,AHRR,AKR1A1,ALDH1B1,ALDOC,ANKRD35,ANLN,ANO10,AP1S1,APOBEC3B,APOC1,APOE,AQP1,ARHGAP11A,ARHGAP18,ARHGAP19,ARHGEF11,ARL2,ARL6IP5,ARPC5L,ARRB1,ARSB,ARV1,ASNS,ASPHD2,ASPM,ATP6V0A1,ATP8B2,ATP8B3,ATRNL1,AUNIP,AURKB,AVEN,B3GNT9,B4GALT2,B4GAT1,BATF3,BCL2,BIN2,BLVRB,BMPR1A,BRCA1,BRI3BP,BUB…
TF	Factor: Kaiso; motif: GCMGGGRGCRGS	TF:M03876	FALSE	0.000385364	3.41413	13971	941	726	20045	A4GALT,ABCB6,ABCC4,ABHD14A,ABHD17C,ABHD8,ABI3,ACAA2,ACAP1,ACAT1,ACOT7,ACSS2,ACTB,ACY1,ADAM15,ADAMTS4,ADCY1,ADGRG5,ADM2,AGMAT,AGPAT2,AHRR,AIFM2,AKR1A1,ALDH1B1,ANKRD1,ANKRD35,ANLN,ANO10,ANXA4,ANXA6,AP1S1,APBA1,APOBEC3B,APOBEC3C,APOBEC3G,APOC1,APOE,APOL4,AQP1,ARHGAP11A,ARHGEF11,ARHGEF12,ARHGEF39,ARL2,ARL6IP5,ARMC6,ARPC5L,ARRB1,ARSB,ARV1,ASF1B,ASNS,ASPHD2,ASPM,ASRGL1,ATAD5,ATP5MC1,ATP6V0A1,ATP6V0E2,A…
TF	Factor: CP2; motif: NRRRCCGGCYNRARCCGGNN	TF:M12590	FALSE	0.00039164	3.40711	11316	941	608	20045	A4GALT,ABCB6,ABCC4,ABHD14A,ABHD17C,ABHD8,ACAT1,ACOT11,ACOT7,ACSS2,ACTB,ACTL10,ACY1,ADAM15,ADCY1,ADM2,AGMAT,AGPAT2,AKR1A1,ALDH1B1,ANKRD34A,ANKRD35,ANLN,ANO10,ANXA4,AP1S1,APOBEC3B,APOBEC3C,APOBEC3G,APOBEC3H,APOC1,APOE,APOL4,AQP1,ARHGAP11A,ARHGAP19,ARHGEF11,ARHGEF12,ARHGEF39,ARL2,ARMC6,ARPC5L,ARRB1,ARSB,ARV1,ASNS,ASPHD2,ASRGL1,ATP6V0E2,ATP8B2,ATP8B3,ATRNL1,AURKA,AURKB,AVEN,B3GNT9,B4GALNT1,B4GALT2,B4…
TF	Factor: ETF; motif: CCCCGCCCCYN	TF:M07039	FALSE	0.000399997	3.39794	16764	941	842	20045	A4GALT,ABCB6,ABCC4,ABHD14A,ABHD17C,ABHD8,ABI3,ACAA2,ACAP1,ACAT1,ACOT11,ACOT7,ACSS2,ACTB,ACTL10,ACY1,ADAM15,ADAMTS4,ADCY1,ADGRG5,ADM2,AGFG2,AGMAT,AGPAT2,AHRR,AIFM2,AKR1A1,ALDH1B1,ALDOC,ANKRD1,ANKRD34A,ANKRD35,ANLN,ANO10,ANXA4,ANXA6,AP1S1,APBA1,APOBEC3B,APOBEC3C,APOBEC3G,APOBEC3H,APOC1,APOE,AQP1,ARHGAP11A,ARHGAP18,ARHGAP19,ARHGEF11,ARHGEF12,ARHGEF39,ARL2,ARL6IP5,ARMC6,ARPC5L,ARRB1,ARSB,ARV1,ASB2,AS…
TF	Factor: KLF15; motif: RCCMCRCCCMCN	TF:M12160	FALSE	0.000420637	3.37609	13060	941	686	20045	A4GALT,ABCB6,ABCC4,ABHD14A,ABHD17C,ABHD8,ABI3,ACAA2,ACAP1,ACOT7,ACSS2,ACTB,ACTL10,ACY1,ADAM15,ADAMTS4,ADCY1,ADM2,AGFG2,AGMAT,AGPAT2,AHRR,AIFM2,ALDOC,ANKRD35,ANLN,ANO10,ANXA4,ANXA6,AP1S1,APBA1,APOBEC3B,APOBEC3C,APOBEC3G,APOBEC3H,APOC1,APOE,AQP1,ARHGEF11,ARHGEF12,ARL2,ARL6IP5,ARMC6,ARPC5L,ARRB1,ARSB,ASB2,ASF1B,ASNS,ASPHD2,ATP6V0A1,ATP6V0E2,ATP8B2,ATP8B3,ATRNL1,AUNIP,B3GNT9,B4GALNT1,B4GALT2,B4GAT1,B…
TF	Factor: E2F-1; motif: NTTTCGCGCS	TF:M00940	FALSE	0.000423978	3.37266	8032	941	454	20045	A4GALT,ABCB6,ACOT7,ACTL10,ADAM15,ADCY1,ADM2,AGFG2,ANLN,ANXA6,AP1S1,APBA1,APOBEC3C,APOBEC3G,APOC1,APOL4,ARHGAP11A,ARHGAP19,ARHGEF11,ARHGEF12,ARMC6,ARPC5L,ARSB,ARV1,ASF1B,ASNS,ASPHD2,ATAD5,ATP6V0E2,ATP8B3,AUNIP,AURKA,AVEN,B3GNT9,B4GALNT1,B4GALT2,B4GAT1,BCAT2,BCL2L1,BMPR1A,BRCA1,BRI3BP,BYSL,C17ORF58,C21ORF58,C8ORF82,CALHM2,CALHM6,CALM3,CAMK1,CAPN12,CARHSP1,CBFB,CBR1,CBS,CCDC163,CCNA2,CCNB1,CCND3,CCN…
TF	Factor: GCMa:Erg; motif: ATGCGGGCGGAARKG	TF:M08487	FALSE	0.000436071	3.36044	14303	941	740	20045	A4GALT,ABCB6,ABCC4,ABHD14A,ABHD17C,ABHD8,ABI3,ACAA2,ACAP1,ACAT1,ACOT11,ACOT7,ACSS2,ACTB,ACTL10,ACY1,ADAMTS4,ADCY1,ADM2,AGMAT,AGPAT2,AHRR,AIFM2,AKR1A1,ALDH1B1,ANKRD1,ANKRD35,ANLN,ANO10,ANXA4,ANXA6,AP1S1,APBA1,APOBEC3B,APOBEC3C,APOBEC3G,APOBEC3H,APOC1,APOE,APOL4,AQP1,ARHGAP11A,ARHGAP19,ARHGEF11,ARHGEF12,ARHGEF39,ARL2,ARL6IP5,ARMC6,ARPC5L,ARRB1,ARSB,ARV1,ASF1B,ASPHD2,ASRGL1,ATP5MC1,ATP6V0E2,ATP8B2,A…
TF	Factor: Sp1; motif: NGGGGCGGGGN	TF:M07395	FALSE	0.000505106	3.29662	10981	941	592	20045	A4GALT,ABCB6,ABCC4,ABHD14A,ABHD17C,ABHD8,ACAA2,ACAP1,ACAT1,ACOT7,ACSS2,ACTB,ACY1,ADAM15,ADCY1,ADM2,AGFG2,AGPAT2,AHRR,AKR1A1,ALDH1B1,ALDOC,ANKRD35,ANLN,ANO10,AP1S1,APOBEC3B,APOC1,APOE,AQP1,ARHGAP11A,ARHGAP18,ARHGAP19,ARHGEF11,ARHGEF12,ARL2,ARL6IP5,ARMC6,ARPC5L,ARRB1,ARSB,ARV1,ASF1B,ASNS,ASPHD2,ATP5MC1,ATP6V0A1,ATP8B2,ATP8B3,ATRNL1,AUNIP,AURKB,AVEN,B3GNT9,B4GALNT1,B4GALT2,B4GAT1,BATF3,BCL2,BIN2,BLV…
TF	Factor: E2F-1; motif: TTTSGCGS	TF:M00431	FALSE	0.000508518	3.29369	7484	941	427	20045	A4GALT,ABCB6,ABHD14A,ACAA2,ACAT1,ACTB,ACTL10,ADAM15,ADCY1,ADM2,AIFM2,ANXA4,ANXA6,AP1S1,APBA1,APOC1,ARHGAP11A,ARHGAP19,ARHGEF11,ARHGEF39,ARMC6,ARPC5L,ARRB1,ARSB,ASF1B,ASNS,ASPHD2,ATAD5,ATP8B3,ATRNL1,AUNIP,AURKA,B3GNT9,B4GALT2,B4GAT1,BCL2L1,BMPR1A,BRI3BP,BUB1B,BYSL,C17ORF58,C21ORF58,C8ORF82,CALHM2,CALHM6,CALM3,CAMK1,CARHSP1,CAVIN3,CBS,CCNA2,CCNB1,CCND3,CCNF,CCR2,CD79B,CDC20,CDC25A,CDC25C,CDC45,CDC6…
TF	Factor: E2F-4; motif: NGGCGGGAARN; match class: 1	TF:M07084_1	FALSE	0.00054641	3.26248	5606	941	334	20045	A4GALT,ABCC4,ADAM15,ADCY1,AGPAT2,ALDH1B1,ALDOC,AP1S1,APBA1,ARHGEF11,ARHGEF12,ARPC5L,ARV1,ASF1B,ASPHD2,ASRGL1,ATP6V0E2,ATP8B2,ATP8B3,AVEN,B3GALNT1,B4GALNT1,B4GALT2,B4GAT1,BATF3,BCL2,BIVM,BMPR1A,BRCA1,BVES,BYSL,C17ORF58,C21ORF58,C8ORF82,CASKIN2,CAVIN3,CCDC15,CCND3,CCNE1,CCNF,CD63,CDC25A,CDC42EP1,CDC45,CDCA3,CDCA5,CDCA7,CDKL1,CDKN3,CDT1,CENPA,CENPI,CENPN,CENPO,CENPU,CENPX,CEP55,CFL1,CGAS,CHAC1,CHAF1…
TF	Factor: Egr-1; motif: ACCGCCC	TF:M04918	FALSE	0.000554386	3.25619	5766	941	342	20045	A4GALT,ABCB6,ACAA2,ACAP1,ACAT1,ACOT7,ACSS2,ACY1,ADAM15,ADM2,AGMAT,AGPAT2,AIFM2,AKR1A1,ANO10,ANXA6,AP1S1,APOE,ARHGAP19,ARHGEF12,ARHGEF39,ASB2,ASF1B,ASPM,ATP6V0E2,ATP8B3,AUNIP,AURKB,B3GALNT1,B4GALNT1,B4GAT1,BCL2,BCL2L1,BIVM,BLVRB,BMPR1A,C21ORF58,C8ORF82,CALHM2,CALHM6,CALM3,CAMK1,CAPN12,CARHSP1,CASKIN2,CBFB,CBS,CCND3,CCNE1,CCNF,CD79B,CDC25A,CDC25C,CDC42EP1,CDCA5,CDCA7,CDCA8,CDK1,CDK2AP2,CDKN2A,CENPA…
TF	Factor: E2F-4:DP-2; motif: TTTCSCGC; match class: 1	TF:M00739_1	FALSE	0.000564475	3.24836	1229	941	98	20045	ADAM15,ADCY1,ARV1,ASF1B,AURKA,B4GAT1,BMPR1A,BYSL,C21ORF58,C8ORF82,CBS,CDC25A,CDCA7,CDT1,CENPN,CGAS,CHEK1,CLSPN,COMTD1,CPNE7,DHFR,DLGAP5,DPYSL2,DTL,E2F1,E2F2,E2F7,E2F8,EFHD1,EFS,ERBB3,ESYT1,FAM50B,FANCC,FBXO2,FBXO44,GAPDH,GINS2,GPR63,H2AC12,H2AC16,H2AC17,H2BC11,H2BC17,H3C2,H3C3,H3C7,H4C2,HELLS,HINT2,HSD17B8,IRF4,MCM2,MCM3,MCM4,MCM5,MMD,MXD3,MYORG,NIBAN2,NPC2,NRM,NUDT8,NUSAP1,OIP5,PAQR4,PCLAF,PFN1,…
TF	Factor: AP2; motif: GCCYGSGGSN	TF:M08867	FALSE	0.000564517	3.24832	10315	941	561	20045	A4GALT,ABCB6,ABCC4,ABHD14A,ABHD17C,ABHD8,ABI3,ACAA2,ACAP1,ACAT1,ACOT11,ACOT7,ACTB,ACY1,ADAM15,ADAMTS4,ADCY1,ADGRG5,ADM2,AGMAT,AGPAT2,AHRR,AKR1A1,ALDH1B1,ANKRD35,ANLN,ANXA4,ANXA6,APBA1,APOBEC3G,APOE,ARHGAP18,ARHGEF11,ARHGEF12,ARL2,ARMC6,ARPC5L,ARRB1,ARSB,ARV1,ASNS,ASRGL1,ATP6V0A1,ATP6V0E2,ATP8B2,ATP8B3,ATRNL1,AUNIP,AVEN,B3GALNT1,B4GALNT1,B4GALT2,B4GAT1,BATF3,BCAT2,BCL2,BCL2L1,BIN2,BIVM,BLVRB,BMPR1…
TF	Factor: Churchill; motif: CGGGNN; match class: 1	TF:M00986_1	FALSE	0.000606262	3.21734	10709	941	579	20045	A4GALT,ABCB6,ABCC4,ABHD14A,ABHD17C,ABHD8,ACOT7,ACTB,ACTL10,ACY1,ADAM15,ADAMTS4,ADCY1,ADM2,AGFG2,AGMAT,AGPAT2,AHRR,ALDH1B1,ALDOC,ANKRD35,ANLN,ANO10,ANXA4,ANXA6,AP1S1,APBA1,APOBEC3B,APOBEC3C,APOE,AQP1,ARHGAP11A,ARHGAP19,ARHGEF11,ARHGEF12,ARL2,ARMC6,ARPC5L,ARRB1,ARSB,ASF1B,ASPHD2,ATP5MC1,ATP6V0A1,ATP6V0E2,ATP8B2,ATP8B3,ATRNL1,AVEN,B3GNT9,B4GALNT1,B4GALT2,B4GAT1,BATF3,BCAT2,BCL2,BCL2L1,BIRC5,BIVM,BMP…
TF	Factor: E2F-7; motif: GRGGCGGGAANNN; match class: 1	TF:M09896_1	FALSE	0.000626111	3.20335	4903	941	298	20045	A4GALT,ABCC4,ACAA2,ACOT11,ADCY1,AGFG2,AGPAT2,ALDH1B1,ALDOC,ANLN,AP1S1,APBA1,APOBEC3G,ARHGAP19,ARHGEF11,ARHGEF12,ARL2,ARPC5L,ARV1,ASF1B,ASPHD2,ASRGL1,ATP5MC1,ATP6V0E2,ATP8B2,ATRNL1,B4GALNT1,B4GALT2,BCL2,BRCA1,BYSL,C17ORF58,C21ORF58,C8ORF82,CALM3,CASKIN2,CAVIN3,CCDC15,CCNA2,CCNE1,CD63,CD99L2,CDC42EP1,CDC45,CDCA3,CDCA5,CDKL1,CDKN3,CDT1,CENPA,CENPI,CENPN,CENPO,CENPU,CEP55,CFL1,CGAS,CHAF1B,CHEK1,CHRNA…
TF	Factor: E2F; motif: TTTSGCGSG	TF:M00918	FALSE	0.00064355	3.19142	5754	941	341	20045	ABCB6,ABCC4,ACAA2,ACTB,ACTL10,ADCY1,AIFM2,ANXA4,ANXA6,AP1S1,APBA1,APOC1,ARHGAP11A,ARHGAP18,ARHGAP19,ARL2,ARSB,ASNS,ATAD5,ATP8B3,ATRNL1,AUNIP,AURKA,B3GNT9,B4GALNT1,BCL2L1,BIN2,BMPR1A,BRI3BP,C17ORF58,C8ORF82,C8ORF88,CALHM2,CALM3,CAMK1,CARHSP1,CAVIN3,CBS,CCDC163,CCDC34,CCNA2,CCNB1,CCND3,CCNF,CCR1,CCR2,CD63,CD79B,CDC20,CDC25A,CDC45,CDC6,CDCA5,CDCA7,CDCA7L,CDCA8,CDK1,CDK4,CDKN2C,CDT1,CENPI,CENPN,CENPO…
TF	Factor: GKLF; motif: NNCCMCRCCCN	TF:M12173	FALSE	0.000667411	3.17561	10282	941	559	20045	A4GALT,ABCB6,ABCC4,ABHD14A,ABHD17C,ABHD8,ABI3,ACAA2,ACAP1,ACAT1,ACSS2,ACTB,ACTL10,ACY1,ADAM15,ADCY1,ADM2,AGFG2,AGMAT,AGPAT2,AHRR,AKR1A1,ALDH1B1,ALDOC,ANKRD35,ANLN,ANO10,AP1S1,APOBEC3B,APOC1,APOE,AQP1,ARHGEF11,ARL2,ARPC5L,ARRB1,ARSB,ASNS,ASPHD2,ASPM,ASRGL1,ATP6V0A1,ATP6V0E2,ATP8B2,ATP8B3,ATRNL1,AUNIP,AVEN,B3GNT9,B4GALT2,B4GAT1,BATF3,BCAT2,BCL2L1,BIRC5,BLVRB,BMPR1A,BRCA1,BRI3BP,BUB1B,BYSL,C17ORF58,…
TF	Factor: SP4; motif: GGCCCCGCCCCCN	TF:M13135	FALSE	0.000693581	3.1589	5758	941	341	20045	A4GALT,ABCB6,ABHD14A,ABHD17C,ABHD8,ACAA2,ACAP1,ACSS2,ACY1,ADAM15,ADM2,AGFG2,AGPAT2,AHRR,AKR1A1,ANKRD35,ANO10,AP1S1,APOC1,APOE,ARHGEF11,ARL2,ARPC5L,ASNS,ASPHD2,ATP6V0A1,ATP8B3,ATRNL1,AUNIP,AVEN,B3GNT9,B4GALT2,B4GAT1,BATF3,BLVRB,BMPR1A,BRI3BP,BYSL,C21ORF58,C8ORF82,C8ORF88,CACNA1A,CALM3,CAPN12,CASKIN2,CAVIN3,CBR1,CBS,CCNA2,CCNB1,CCND3,CCNE1,CCNF,CD63,CD79B,CD99L2,CDC20,CDC25A,CDC25C,CDC42EP1,CDC45,C…
TF	Factor: HMGXB3; motif: NRGCCAATSRGNRNNS; match class: 1	TF:M12616_1	FALSE	0.000785551	3.10483	562	941	55	20045	AGFG2,ASF1B,ASPM,ATP5MC1,C21ORF58,CCNB2,CCNF,CDC25A,CDC45,CDC6,CDCA2,CDCA3,CDK2AP2,CDKN3,CENPI,CENPX,CEP55,DHRS2,DLGAP5,E2F8,EBP,FADS1,FDPS,GIPC1,GLO1,H2AX,H2BC10,H2BC9,H3C7,HES6,HINT2,HMGB2,KIF24,LRRC45,MOSPD3,MTFR2,NCAPD2,NUCB2,ORC6,PDIA4,PDXP,PRR11,PXMP4,RPS6KA5,SANBR,SERPINE2,SFXN5,SLC2A8,SQLE,TK1,TPX2,TUBA1C,UHRF1,WARS1,ZMYND8
TF	Factor: E2F-4:DP-1; motif: TTTSGCGC	TF:M00738	FALSE	0.000809744	3.09165	10100	941	550	20045	A4GALT,ABCB6,ABCC4,ABHD17C,ACAA2,ACAT1,ACOT7,ACTB,ACTL10,ADAM15,ADCY1,ADM2,AGFG2,AIFM2,ANKRD1,ANKRD34A,ANXA4,ANXA6,AP1S1,APBA1,APOC1,APOL4,ARHGAP11A,ARHGAP18,ARHGAP19,ARHGEF12,ARL2,ARMC6,ARPC5L,ARRB1,ARSB,ARV1,ASF1B,ASNS,ATAD5,ATP5MC1,ATP6V0A1,ATP8B3,ATRNL1,AUNIP,AURKA,AVEN,B3GNT9,B4GALNT1,B4GALT2,B4GAT1,BCL2L1,BIN2,BMPR1A,BRCA1,BRI3BP,BVES,BYSL,C17ORF58,C21ORF58,C8ORF82,C8ORF88,CACNA1A,CALHM2,CA…
TF	Factor: BTEB1; motif: GGGGGCGGGGCNGSGGGNGS	TF:M09723	FALSE	0.000818333	3.08707	10316	941	560	20045	A4GALT,ABCB6,ABCC4,ABHD14A,ABHD17C,ABHD8,ABI3,ACAA2,ACAP1,ACOT7,ACSS2,ACTL10,ADAM15,ADAMTS4,ADM2,AGFG2,AGMAT,AGPAT2,AHRR,AKR1A1,ALDH1B1,ALDOC,ANKRD35,ANLN,ANO10,ANXA4,AP1S1,APBA1,APOBEC3B,APOC1,APOE,AQP1,ARHGEF11,ARHGEF39,ARL2,ARL6IP5,ARPC5L,ARRB1,ARSB,ARV1,ASB2,ASNS,ASPHD2,ATP6V0A1,ATP8B2,ATP8B3,ATRNL1,AUNIP,AVEN,B3GNT9,B4GALNT1,B4GALT2,B4GAT1,BATF3,BLVRB,BMPR1A,BRI3BP,BVES,BYSL,C17ORF58,C1RL,C2…
TF	Factor: YB-1; motif: CCAMTCNGMR	TF:M03805	FALSE	0.000873542	3.05872	10320	941	560	20045	A4GALT,ABCB6,ABCC4,ABHD14A,ABHD8,ACAA2,ACAP1,ACOT11,ACSS2,ACTB,ACTL10,ADAM15,ADCY1,AGFG2,AIFM2,ALDOC,ANKRD35,ANO10,ANXA4,APOBEC3B,APOBEC3C,APOC1,APOE,AQP1,ARHGAP11A,ARHGAP18,ARHGAP19,ARHGEF39,ARL6IP5,ARMC6,ARSB,ASF1B,ASPHD2,ASPM,ASRGL1,ATP5MC1,ATP6V0A1,ATP6V0E2,AUNIP,AURKA,AURKB,B3GNT9,B4GALNT1,B4GAT1,BCL2L1,BIN2,BIRC5,BIVM,BLVRB,BMPR1A,BRIP1,BUB1,C21ORF58,C3ORF18,C5AR2,CACNA1A,CALHM2,CALHM6,CALM…
TF	Factor: SP1; motif: GGCCCCGCCCCCN; match class: 1	TF:M12666_1	FALSE	0.000877945	3.05653	4530	941	278	20045	A4GALT,ABCC4,ABHD14A,ABHD17C,ACAA2,ACAT1,ACSS2,ADAM15,ADM2,AGFG2,AGPAT2,ALDH1B1,ALDOC,ANKRD35,ANO10,AP1S1,APOE,ARHGEF11,ARPC5L,ASNS,ASPHD2,ATP6V0A1,ATP8B3,ATRNL1,AUNIP,AVEN,B3GNT9,B4GALT2,BATF3,BIN2,BLVRB,BMPR1A,BRI3BP,C21ORF58,C8ORF82,C8ORF88,CASKIN2,CBR1,CCDC15,CCND3,CCNE1,CD99L2,CDC20,CDC25A,CDC42EP1,CDC45,CDCA2,CDCA5,CDK2,CDT1,CENPO,CENPX,CHAF1B,CHEK1,CHPF,CHRNA5,CISH,CITED4,CKS1B,CLIC1,CLSPN…
TF	Factor: E2F-1; motif: TTTGGCGCCAAA; match class: 1	TF:M04516_1	FALSE	0.000900795	3.04537	10538	941	570	20045	A4GALT,ABCB6,ABCC4,ABHD14A,ABHD17C,ABHD8,ACAA2,ACTB,ACTL10,ACY1,ADAM15,ADAMTS4,ADCY1,ADM2,AGMAT,AGPAT2,AHRR,AKR1A1,ALDH1B1,ANLN,ANXA6,AP1S1,APBA1,APOC1,AQP1,ARHGAP19,ARHGEF12,ARHGEF39,ARL2,ARMC6,ARPC5L,ARSB,ARV1,ASPHD2,ASPM,ASRGL1,ATP8B2,ATRNL1,AUNIP,AURKA,AVEN,B3GNT9,B4GALT2,BATF3,BCAT2,BCL2,BCL2L1,BIVM,BLVRB,BMPR1A,BRI3BP,BUB1,C17ORF58,C21ORF58,C3ORF18,C8ORF88,CACNA1A,CALHM2,CALHM6,CALM3,CAMK1,…
TF	Factor: CTCF; motif: WGCGCCMYCTAGYGGYN	TF:M03895	FALSE	0.000928165	3.03237	9488	941	521	20045	A4GALT,ABCB6,ABCC4,ABHD14A,ABHD17C,ABHD8,ABI3,ACAA2,ACOT11,ACTB,ACTL10,ADCY1,ADM2,AGFG2,AHRR,ANKRD34A,ANO10,ANXA4,AP1S1,APBA1,APOBEC3C,APOL4,AQP1,ARHGAP18,ARHGAP19,ARHGEF11,ARHGEF12,ARL2,ARMC6,ARPC5L,ARRB1,ARV1,ASF1B,ASNS,ASPM,ATP5MC1,ATP8B2,ATP8B3,ATRNL1,AVEN,B3GALNT1,B4GALNT1,B4GAT1,BATF3,BCAT2,BCL2,BCL2L1,BIRC5,BIVM,BMPR1A,BRCA1,BTK,BVES,BYSL,C1RL,C21ORF58,C8ORF88,CALM3,CAPG,CASKIN2,CBFB,CBS,C…
TF	Factor: Rb:E2F-1:DP-1; motif: TTTSGCGC; match class: 1	TF:M00740_1	FALSE	0.00101695	2.9927	4732	941	288	20045	ABCB6,ACAA2,ACOT7,ACTB,ACTL10,ADAM15,ADCY1,AIFM2,ANXA4,ANXA6,AP1S1,APBA1,ARHGAP11A,ARHGAP18,ARHGAP19,ASNS,ATAD5,AUNIP,AURKA,B3GNT9,B4GALNT1,B4GAT1,BMPR1A,BRI3BP,BYSL,C21ORF58,C8ORF82,CACNA1A,CALM3,CARHSP1,CBS,CCNA2,CCNB1,CCNE1,CCNF,CD79B,CDC20,CDC25A,CDC45,CDC6,CDCA5,CDCA7,CDK1,CDK2AP2,CDK4,CDT1,CENPN,CENPO,CENPU,CGAS,CHDH,CHEK1,CIP2A,CLIC1,CLSPN,COL15A1,COMMD4,COMTD1,COPRS,CPNE7,CPPED1,CTDSPL,CU…
TF	Factor: ZNF609; motif: GNSNGGGNGCTGN	TF:M13132	FALSE	0.00108851	2.96317	11356	941	607	20045	A4GALT,ABCB6,ABCC4,ABHD14A,ABHD17C,ABHD8,ABI3,ACAP1,ACAT1,ACOT11,ACOT7,ACSS2,ACTB,ACTL10,ACY1,ADAM15,ADAMTS4,ADM2,AGFG2,AGMAT,AGPAT2,AHRR,ALDH1B1,ALDOC,ANKRD35,ANLN,ANO10,ANXA4,ANXA6,APOBEC3C,APOBEC3G,APOBEC3H,APOC1,APOE,ARHGAP11A,ARHGAP18,ARHGAP19,ARHGEF12,ARHGEF39,ARL2,ARMC6,ARPC5L,ARRB1,ARSB,ASB2,ASNS,ASPM,ASRGL1,ATAD5,ATP6V0A1,ATP6V0E2,ATP8B2,ATP8B3,ATRNL1,AUNIP,AURKB,AVEN,B3GNT9,B4GALNT1,B4G…
TF	Factor: E2F-3:TBR2; motif: ANGTGYKANGGCGCSTTNNCRNNT	TF:M08207	FALSE	0.00136821	2.86385	17410	941	865	20045	A4GALT,ABCB6,ABCC4,ABHD14A,ABHD17C,ABHD8,ABI3,ACAA2,ACAP1,ACAT1,ACOT11,ACOT7,ACSS2,ACTB,ACTL10,ACY1,ADAM15,ADAMTS4,ADCY1,ADGRG5,ADM2,AGFG2,AGMAT,AGPAT2,AHRR,AIFM2,AKR1A1,ALDH1B1,ALDOC,ANKRD1,ANKRD34A,ANKRD35,ANLN,ANO10,ANXA4,ANXA6,AP1S1,APBA1,APOBEC3B,APOBEC3C,APOBEC3G,APOBEC3H,APOC1,APOE,APOL4,AQP1,ARHGAP11A,ARHGAP19,ARHGEF11,ARHGEF12,ARHGEF39,ARL2,ARL6IP5,ARMC6,ARPC5L,ARRB1,ARSB,ARV1,ASF1B,ASNS…
TF	Factor: E2F-1; motif: NKTSSCGC; match class: 1	TF:M00428_1	FALSE	0.00160154	2.79546	3732	941	235	20045	ABCC4,ABHD8,ACAA2,ACTB,ACTL10,ADCY1,ANXA4,APBA1,APOC1,ARHGAP19,ARMC6,ARSB,ASF1B,ATP5MC1,AUNIP,AURKA,B3GNT9,B4GALT2,BIVM,BRI3BP,C21ORF58,C8ORF82,C8ORF88,CALHM2,CALHM6,CAVIN3,CBFB,CBR1,CCDC163,CCND3,CCNF,CDC25A,CDC25C,CDCA7,CDK1,CDK2AP2,CENPI,CENPN,CGAS,CHDH,CHEK1,CLIC1,CLSPN,CMBL,COMMD4,COPRS,CTSC,DACT1,DBNDD1,DHFR,DOCK3,DPP4,DPYSL2,DTL,DTYMK,DUSP6,DUSP7,DYNC2I2,E2F1,E2F2,E2F3,E2F7,E2F8,EBP,EFS,EG…
TF	Factor: E2F-1; motif: NTTTTGGCGCCAWWWN; match class: 1	TF:M11533_1	FALSE	0.00169946	2.76969	8953	941	494	20045	A4GALT,ABCB6,ABCC4,ABHD14A,ABHD17C,ABHD8,ACAA2,ACTB,ACTL10,ACY1,ADAMTS4,ADCY1,AGMAT,AHRR,AKR1A1,ALDH1B1,ANXA4,ANXA6,AP1S1,APBA1,APOC1,APOL4,ARHGAP19,ARHGEF39,ARL2,ARMC6,ARPC5L,ARSB,ASPHD2,ASPM,ASRGL1,ATP8B2,ATRNL1,AUNIP,AURKA,AVEN,B3GNT9,BATF3,BCAT2,BCL2L1,BIVM,BLVRB,BMPR1A,BRCA1,BRI3BP,BUB1,BYSL,C21ORF58,C8ORF88,CACNA1A,CALHM2,CALHM6,CALM3,CAMK1,CAPG,CARHSP1,CASKIN2,CAVIN3,CBFB,CBS,CCDC163,CCNA2…
TF	Factor: TCF-1; motif: ACATCGRGRCGCTGW	TF:M11601	FALSE	0.00170363	2.76862	15178	941	774	20045	A4GALT,ABCB6,ABCC4,ABHD14A,ABHD17C,ABHD8,ABI3,ACAA2,ACAP1,ACAT1,ACOT11,ACOT7,ACSS2,ACTB,ACTL10,ACY1,ADAM15,ADAMTS4,ADCY1,ADGRG5,ADM2,AGFG2,AGMAT,AGPAT2,AHRR,AKR1A1,ALDH1B1,ALDOC,ANKRD1,ANKRD34A,ANLN,ANO10,ANXA4,ANXA6,AP1S1,APBA1,APOBEC3G,APOBEC3H,APOE,AQP1,ARHGEF11,ARHGEF12,ARL2,ARL6IP5,ARMC6,ARPC5L,ARRB1,ARSB,ARV1,ASF1B,ASNS,ASPHD2,ASPM,ASRGL1,ATAD5,ATP5MC1,ATP6V0A1,ATP6V0E2,ATP8B2,ATP8B3,ATRNL1…
TF	Factor: pax-6; motif: NYACGCNYSANYGMNCN	TF:M11882	FALSE	0.001832	2.73707	15852	941	802	20045	ABCB6,ABCC4,ABHD17C,ABHD8,ABI3,ACAA2,ACAP1,ACAT1,ACOT7,ACSS2,ACTB,ACTL10,ACY1,ADAM15,ADAMTS4,ADCY1,ADGRG5,ADM2,AGFG2,AGMAT,AGPAT2,AHRR,AKR1A1,ALDH1B1,ALDOC,ANKRD35,ANLN,ANO10,ANXA6,AP1S1,APBA1,APOBEC3B,APOBEC3C,APOBEC3G,APOBEC3H,APOC1,ARHGAP11A,ARHGAP18,ARHGAP19,ARHGEF11,ARHGEF12,ARHGEF39,ARL2,ARMC6,ARPC5L,ARRB1,ARSB,ARV1,ASF1B,ASNS,ASPHD2,ASPM,ASRGL1,ATAD5,ATP5MC1,ATP6V0A1,ATP8B2,ATRNL1,AUNIP,AU…
TF	Factor: E2F-3; motif: GGCGGGN; match class: 1	TF:M02089_1	FALSE	0.00191177	2.71856	9682	941	528	20045	A4GALT,ABCC4,ABHD14A,ABHD17C,ABHD8,ACAA2,ACAT1,ACOT7,ACSS2,ACTB,ACTL10,ACY1,ADCY1,ADM2,AGFG2,AGPAT2,AHRR,AKR1A1,ALDH1B1,ALDOC,ANKRD35,ANLN,ANO10,AP1S1,APOBEC3B,AQP1,ARHGAP11A,ARHGEF11,ARHGEF12,ARL2,ARMC6,ARPC5L,ARRB1,ARSB,ARV1,ASF1B,ASNS,ASPHD2,ASPM,ATP6V0A1,ATP8B2,ATP8B3,ATRNL1,AUNIP,AVEN,B3GNT9,B4GALNT1,B4GALT2,B4GAT1,BATF3,BCL2,BCL2L1,BLVRB,BMPR1A,BRI3BP,BUB1,BYSL,C17ORF58,C21ORF58,C3ORF18,C8O…
TF	Factor: E2F3; motif: NNRGMKGGAR; match class: 1	TF:M12598_1	FALSE	0.00196539	2.70655	7152	941	407	20045	A4GALT,ABCC4,ABHD17C,ACOT11,ACTB,ADAM15,ADCY1,AGFG2,AGPAT2,ALDOC,ANKRD34A,ANO10,AP1S1,APBA1,APOBEC3G,APOBEC3H,AQP1,ARHGEF11,ARHGEF12,ARHGEF39,ARPC5L,ARSB,ARV1,ASF1B,ASPHD2,ASRGL1,ATAD5,ATP6V0E2,ATP8B2,ATRNL1,AVEN,B3GALNT1,B3GNT9,B4GALNT1,B4GALT2,BCL2,BIVM,BMPR1A,BRCA1,BVES,BYSL,C17ORF58,C1RL,C21ORF58,C5AR2,C8ORF82,CACNA1A,CALHM2,CAPG,CASKIN2,CAVIN3,CBS,CCNA2,CCNB1,CCND3,CCNF,CD63,CD99L2,CDC25A,CD…
TF	Factor: Egr-1; motif: GCGCATGCG	TF:M04869	FALSE	0.0019796	2.70342	11569	941	615	20045	A4GALT,ABCB6,ABCC4,ABHD14A,ABHD17C,ABHD8,ACAA2,ACAT1,ACOT7,ACTB,ACTL10,ACY1,ADAM15,ADCY1,AGFG2,AGMAT,AGPAT2,AHRR,AKR1A1,ALDH1B1,ANLN,ANO10,ANXA6,AP1S1,APBA1,APOBEC3G,APOC1,AQP1,ARHGAP19,ARHGEF11,ARHGEF12,ARHGEF39,ARL2,ARL6IP5,ARMC6,ARPC5L,ARRB1,ARSB,ARV1,ASNS,ASPHD2,ASPM,ASRGL1,ATP6V0A1,ATP6V0E2,ATP8B3,ATRNL1,AUNIP,AURKA,AVEN,B4GALNT1,B4GALT2,B4GAT1,BATF3,BCAT2,BCL2,BCL2L1,BIVM,BLVRB,BMPR1A,BRI3B…
TF	Factor: Sp3; motif: NGCCACGCCCMCN	TF:M12153	FALSE	0.00202756	2.69303	6380	941	369	20045	ABCB6,ABI3,ACAA2,ACOT7,ACSS2,ACTB,ACTL10,ADM2,AGFG2,AGMAT,AHRR,ALDOC,ANO10,APOC1,APOE,ARL2,ARMC6,ARSB,ASNS,ASPHD2,ATP6V0E2,ATP8B2,ATP8B3,ATRNL1,AUNIP,B3GNT9,B4GALT2,B4GAT1,BATF3,BCAT2,BIRC5,BLVRB,BMPR1A,BRI3BP,BUB1B,C17ORF58,C21ORF58,C8ORF82,C8ORF88,CACNA1A,CAPN12,CASKIN2,CAVIN3,CBFB,CBS,CCNE1,CCNF,CD63,CD79B,CD99L2,CDC25A,CDC25C,CDC42EP1,CDC45,CDCA2,CDCA3,CDCA5,CDCA8,CDK2AP2,CDK4,CDKL1,CDKN3,CDT…
TF	Factor: NF-Y; motif: RGCCAATCRGN	TF:M07302	FALSE	0.00215329	2.6669	1623	941	119	20045	ACTB,AGFG2,APOE,ARHGAP11A,ASF1B,ATP6V0E2,AURKA,BCL2L1,BUB1,C21ORF58,C3ORF18,CDC6,CDCA2,CDCA5,CDK1,CDK2AP2,CDKN3,CENPF,CENPI,CEP55,CHAC1,CIT,CKS1B,CLIC1,COPRS,DHRS2,DTL,DUSP23,E2F8,EBP,EPX,ERMP1,ESCO2,ETV4,FDPS,FDXR,FN1,GCAT,GIPC1,GLO1,H2AX,H2BC11,H2BC7,H2BC9,H3C12,H3C3,H3C6,H3C7,H3C8,HES6,HMGB2,IFI27L1,INCENP,KEL,KIF14,KIF18B,KIF20A,KIF23,KIF24,KLF1,LGALS1,LRRC20,LY75,LY75-CD302,MCM5,MELK,MMD,MSH…
TF	Factor: E2F-1; motif: NNNSSCGCSAANN	TF:M07250	FALSE	0.00216407	2.66473	11049	941	591	20045	A4GALT,ABCB6,ABHD14A,ABHD17C,ACAA2,ACAT1,ACOT7,ACTB,ACTL10,ADAM15,ADCY1,ADM2,AGFG2,AGMAT,AIFM2,ANKRD35,ANXA4,AP1S1,APBA1,APOC1,ARHGAP11A,ARHGAP19,ARHGEF11,ARHGEF12,ARHGEF39,ARMC6,ARPC5L,ARRB1,ARSB,ASF1B,ASNS,ASPHD2,ASPM,ATAD5,ATP5MC1,ATP8B2,ATP8B3,ATRNL1,AUNIP,AURKA,AVEN,B3GNT9,B4GALNT1,B4GALT2,B4GAT1,BATF3,BCAT2,BCL2L1,BMPR1A,BRI3BP,BUB1B,BVES,C17ORF58,C21ORF58,C8ORF82,C8ORF88,CALHM2,CALHM6,CALM…
TF	Factor: ZNF219; motif: SNNCAGCACCNNGGNCAGCGSC; match class: 1	TF:M13149_1	FALSE	0.00226978	2.64402	6813	941	390	20045	ABCB6,ABCC4,ABHD14A,ABHD17C,ACAA2,ACAT1,ACOT7,ACTB,ACTL10,ACY1,ADAM15,ADAMTS4,ADCY1,ADGRG5,ADM2,AGPAT2,AHRR,AKR1A1,ALDH1B1,ANKRD35,ANXA4,ANXA6,APBA1,ARHGAP19,ARHGEF12,ARRB1,ARV1,ASF1B,ASPHD2,ATP6V0E2,ATP8B2,ATRNL1,AVEN,B3GNT9,B4GALT2,B4GAT1,BATF3,BCAT2,BCL2,BCL2L1,BMPR1A,BRCA1,BRI3BP,BVES,C17ORF58,C8ORF82,CALHM6,CAMK1,CAPG,CASKIN2,CAVIN3,CCNB2,CCND3,CCNE1,CCNF,CD244,CDC20,CDC25C,CDCA7,CDCA8,CDK2A…
TF	Factor: TF3C-beta; motif: CCNGGAGGGCTTCCTGGAGGAG; match class: 1	TF:M04863_1	FALSE	0.00240685	2.61855	8785	941	485	20045	A4GALT,ABCC4,ABHD14A,ABHD17C,ABHD8,ACAP1,ACOT7,ACSS2,ACTL10,ACY1,ADAMTS4,ADCY1,ADM2,AGPAT2,AHRR,ALDH1B1,ALDOC,ANKRD35,ANO10,ANXA4,AP1S1,APBA1,APOBEC3G,APOE,AQP1,ARHGEF11,ARHGEF39,ARL2,ARMC6,ARPC5L,ARRB1,ARSB,ASF1B,ASNS,ASPHD2,ATAD5,ATP6V0E2,ATP8B2,ATP8B3,ATRNL1,AURKA,AVEN,B3GALNT1,B3GNT9,B4GALT2,B4GAT1,BATF3,BCAT2,BCL2,BCL2L1,BIVM,BMPR1A,BRI3BP,BVES,BYSL,C17ORF58,C1RL,C21ORF58,C5AR2,C8ORF82,CACNA…
TF	Factor: E2F; motif: NNTTTCGCGCN; match class: 1	TF:M08875_1	FALSE	0.00245294	2.61031	1784	941	128	20045	ABCB6,ACOT7,ADCY1,APBA1,ATAD5,AUNIP,AURKA,BCL2L1,BRI3BP,C21ORF58,C8ORF82,CALHM2,CBS,CCNE1,CDC25A,CDCA5,CDCA7,CDK2AP2,CDT1,CENPI,CGAS,CHDH,CHEK1,CLSPN,COMTD1,CPNE7,CUX2,DHFR,DPYSL2,DTL,DTYMK,DYNC2I2,E2F1,E2F2,E2F3,E2F8,EBP,EIF2AK4,FAM50B,FANCC,FANCI,FKBP1B,FNDC10,FOXM1,GAPDH,GINS1,GINS3,GPR63,GPRIN1,H2AC12,H2AC16,H2AC17,H2AX,H2BC11,H2BC17,H3C11,H3C12,H3C2,H4C2,HECW2,HELLS,HIC1,HSD17B8,IL17RB,IRF4,…
TF	Factor: E2F-3:FOXI1; motif: NGACACCGCGCCCAC	TF:M08208	FALSE	0.00252547	2.59766	12874	941	673	20045	A4GALT,ABCB6,ABCC4,ABHD14A,ABHD17C,ABHD8,ACAA2,ACAP1,ACAT1,ACOT7,ACSS2,ACTB,ACTL10,ADAM15,ADAMTS4,ADCY1,ADM2,AGFG2,AGMAT,AGPAT2,AHRR,AIFM2,AKR1A1,ALDH1B1,ALDOC,ANO10,ANXA4,ANXA6,AP1S1,APBA1,APOBEC3G,APOE,APOL4,AQP1,ARHGAP18,ARHGAP19,ARHGEF11,ARL2,ARMC6,ARPC5L,ARV1,ASF1B,ASPHD2,ASPM,ASRGL1,ATAD5,ATP6V0A1,ATP6V0E2,ATP8B2,ATP8B3,ATRNL1,AUNIP,AURKA,AURKB,AVEN,B3GNT9,B4GALNT1,B4GALT2,B4GAT1,BATF3,BCAT…
TF	Factor: E2F; motif: TTTSGCGSG; match class: 1	TF:M00918_1	FALSE	0.00266408	2.57445	1288	941	99	20045	ACAA2,ACTL10,ADCY1,ANXA4,ARHGAP11A,ARHGAP19,ATAD5,ATRNL1,AUNIP,AURKA,B3GNT9,BRI3BP,CARHSP1,CBS,CCNA2,CDC25A,CDC45,CDC6,CDCA7,CDCA7L,CDK1,CDT1,CENPI,CENPU,CGAS,CHDH,CIITA,CKAP2L,CLSPN,COMMD4,CORO2A,DCTPP1,DHFR,DPYSL2,DSCC1,DTL,DTYMK,E2F1,E2F2,E2F3,E2F7,EBP,FADS2,FAM50B,FANCI,FOXM1,GARS1,GINS1,GLIPR2,GPR63,H2AC12,H2AC13,H2AC14,H2AC16,H2AC17,H2AX,H2BC11,H2BC13,H2BC14,H2BC17,H3C11,H4C8,H4C9,HELLS,HPD…
TF	Factor: c-Ets-2; motif: NACCGGAAGYRCTTCCGGTN; match class: 1	TF:M11417_1	FALSE	0.00279508	2.55361	14340	941	737	20045	A4GALT,ABCC4,ABHD14A,ABHD17C,ABHD8,ABI3,ACAA2,ACAP1,ACOT11,ACOT7,ACSS2,ACTB,ACTL10,ADAM15,ADCY1,ADGRG5,ADM2,AGFG2,AGMAT,AGPAT2,AHRR,AKR1A1,ALDH1B1,ALDOC,ANKRD1,ANKRD34A,ANKRD35,ANO10,ANXA6,APBA1,APOBEC3C,APOBEC3G,APOBEC3H,APOC1,APOL4,AQP1,ARHGAP11A,ARHGAP18,ARHGEF11,ARHGEF12,ARHGEF39,ARL2,ARL6IP5,ARRB1,ARSB,ARV1,ASB2,ASF1B,ASPHD2,ASPM,ASRGL1,ATAD5,ATP5MC1,ATP6V0A1,ATP8B2,ATP8B3,ATRNL1,AURKA,AVEN,…
TF	Factor: E2F-1; motif: TTTSGCGCGMNR; match class: 1	TF:M00516_1	FALSE	0.00284388	2.54609	2126	941	147	20045	ACTB,ACTL10,ADCY1,AGFG2,ANXA4,APBA1,APOC1,ARHGAP11A,ATAD5,AUNIP,AURKA,B3GNT9,BRI3BP,C8ORF82,CBS,CCNE1,CDC25A,CDC45,CDC6,CDCA7,CDCA7L,CDK1,CDK2AP2,CDT1,CGAS,CHDH,CHEK1,CKAP2L,CLSPN,COL15A1,COMMD4,COPRS,CPNE7,DBNDD1,DCTPP1,DHFR,DPYSL2,DSCC1,DTL,DTYMK,DUSP6,E2F1,E2F2,E2F3,E2F7,E2F8,EBP,EGLN3,ENSG00000284946,FABP5,FADS2,FAM50B,FANCC,FBXW8,FOXM1,GAPDH,GARS1,GGH,GINS1,GINS3,GOLGA7B,GPR63,H2AC12,H2AC13,…
TF	Factor: Kaiso; motif: GCMGGGRGCRGS; match class: 1	TF:M03876_1	FALSE	0.00296037	2.52865	9369	941	512	20045	A4GALT,ABCB6,ABCC4,ABHD14A,ABHD17C,ABHD8,ACAA2,ACAP1,ACOT7,ACSS2,ACY1,ADAM15,ADAMTS4,ADCY1,ADGRG5,ADM2,AGPAT2,AKR1A1,ALDH1B1,ANKRD35,ANLN,ANO10,ANXA4,AP1S1,APBA1,APOBEC3G,APOE,APOL4,AQP1,ARHGAP11A,ARHGEF11,ARL2,ARMC6,ARPC5L,ARRB1,ARSB,ARV1,ASF1B,ASPHD2,ATP5MC1,ATP6V0A1,ATP6V0E2,ATP8B2,ATP8B3,ATRNL1,AUNIP,AVEN,B3GNT9,B4GALNT1,B4GALT2,B4GAT1,BATF3,BCAT2,BCL2,BCL2L1,BIN2,BMPR1A,BRCA1,BRI3BP,BTK,BUB1…
TF	Factor: E2F-4; motif: TTTTGGCGCCAWWN	TF:M11535	FALSE	0.00304973	2.51574	11180	941	596	20045	ABCB6,ABCC4,ABHD14A,ABHD17C,ABHD8,ACAA2,ACAP1,ACOT7,ACTB,ACTL10,ACY1,ADAM15,ADAMTS4,ADCY1,AGMAT,AGPAT2,AHRR,AKR1A1,ALDH1B1,ANXA4,ANXA6,AP1S1,APBA1,APOC1,APOL4,AQP1,ARHGAP19,ARHGEF12,ARHGEF39,ARL2,ARL6IP5,ARMC6,ARPC5L,ARSB,ASB2,ASPHD2,ASPM,ASRGL1,ATAD5,ATP5MC1,ATP6V0A1,ATP8B2,ATRNL1,AUNIP,AURKA,AVEN,B3GNT9,B4GALT2,BATF3,BCAT2,BCL2L1,BIN2,BIRC5,BIVM,BLVRB,BMPR1A,BRCA1,BRI3BP,BRIP1,BUB1,BYSL,C17ORF5…
TF	Factor: Sp1; motif: NWRGCCACGCCCMCN; match class: 1	TF:M12152_1	FALSE	0.00317053	2.49887	2953	941	192	20045	ABHD14A,ACAA2,ACSS2,ADM2,AGFG2,AGPAT2,ALDOC,ANO10,AP1S1,ASNS,ASPHD2,ATP8B3,ATRNL1,AUNIP,B3GNT9,BATF3,BLVRB,C21ORF58,C8ORF82,C8ORF88,CASKIN2,CAVIN3,CCNE1,CD99L2,CDC42EP1,CDCA2,CDT1,CENPX,CHAC1,CHAF1B,CHEK1,CHRNA5,CITED4,CKS1B,CLIC1,CLSPN,CLYBL,COL15A1,COMMD4,COMTD1,COPRS,CORO1B,CORO2A,CTDSPL,CYP4F22,DHFR,DLL4,DNASE1L1,DUSP23,DUSP7,EIF2AK4,ERBB3,ERCC1,ERCC6L,ESYT1,EVA1B,FAH,FAM83H,FANCA,FANCC,FBXO2…
TF	Factor: Elk-1; motif: NNCCGGAAGTN	TF:M11435	FALSE	0.0032781	2.48438	11976	941	632	20045	ABCB6,ABCC4,ABHD14A,ABHD17C,ABI3,ACAA2,ACAP1,ACAT1,ACOT7,ACSS2,ACTB,ACTL10,ACY1,ADAM15,ADAMTS4,ADM2,AGMAT,AGPAT2,AHRR,AIFM2,AKR1A1,ANKRD34A,ANLN,AP1S1,ARHGAP11A,ARHGAP18,ARHGAP19,ARHGEF11,ARHGEF12,ARHGEF39,ARMC6,ARPC5L,ARV1,ASB2,ASF1B,ASNS,ASPM,ASRGL1,ATAD5,ATP5MC1,ATP6V0E2,ATP8B2,ATP8B3,AUNIP,AURKA,AURKB,AVEN,B3GALNT1,B3GNT9,B4GAT1,BCAT2,BCL2,BCL2L1,BIN2,BIVM,BMPR1A,BRCA1,BRI3BP,BUB1,BUB1B,BVES,…
TF	Factor: Sp1; motif: NNGGGGCGGGGNN	TF:M00932	FALSE	0.0033147	2.47956	10750	941	576	20045	A4GALT,ABCB6,ABCC4,ABHD14A,ABHD17C,ABHD8,ACAA2,ACAP1,ACAT1,ACOT7,ACSS2,ACTB,ACTL10,ACY1,ADAM15,ADCY1,ADM2,AGFG2,AGMAT,AGPAT2,AHRR,AKR1A1,ALDH1B1,ALDOC,ANKRD35,ANLN,ANO10,AP1S1,APBA1,APOBEC3B,APOC1,APOE,AQP1,ARHGAP11A,ARHGAP18,ARHGAP19,ARHGEF11,ARL2,ARL6IP5,ARPC5L,ARRB1,ARSB,ASNS,ASPHD2,ASPM,ATP6V0A1,ATP8B2,ATP8B3,ATRNL1,AUNIP,AURKB,AVEN,B3GNT9,B4GALNT1,B4GALT2,B4GAT1,BATF3,BLVRB,BMPR1A,BRCA1,BRI3…
TF	Factor: ZNF436; motif: TCCTCCAGGAAGCCY; match class: 1	TF:M10477_1	FALSE	0.00350857	2.45487	8872	941	488	20045	ABCB6,ABCC4,ABHD14A,ABHD8,ABI3,ACAA2,ACAP1,ACOT7,ACSS2,ACTL10,ACY1,ADGRG5,AGPAT2,AHRR,ALDH1B1,ANO10,APBA1,APOBEC3H,APOC1,APOE,AQP1,ARHGAP18,ARHGEF12,ARL2,ARPC5L,ARSB,ASB2,ASF1B,ASPHD2,ASPM,ASRGL1,ATAD5,ATP6V0E2,ATRNL1,AUNIP,AVEN,B3GALNT1,B3GNT9,B4GALT2,B4GAT1,BATF3,BCAT2,BCL2L1,BIN2,BIRC5,BMPR1A,BRI3BP,BYSL,C17ORF58,C1RL,C21ORF58,C5AR2,C8ORF82,CACNA1A,CALHM2,CAPG,CARHSP1,CCDC15,CCDC163,CCNB2,CCND…
TF	Factor: ZNF253; motif: SNGNSCGNGGNGCKGNN; match class: 1	TF:M13147_1	FALSE	0.00359641	2.44413	6820	941	389	20045	A4GALT,ABCC4,ABHD14A,ABHD17C,ACAT1,ACOT11,ACOT7,ACTB,ADCY1,ADM2,AGPAT2,ALDH1B1,ANKRD35,ANO10,ANXA6,APBA1,APOE,ARHGAP19,ARHGEF12,ARHGEF39,ARL6IP5,ARMC6,ARRB1,ARSB,ARV1,ASNS,ASRGL1,ATP8B2,ATP8B3,ATRNL1,AVEN,B3GNT9,B4GALNT1,B4GAT1,BATF3,BCAT2,BCL2,BCL2L1,BMPR1A,BRI3BP,BVES,C17ORF58,C8ORF82,C8ORF88,CACNA1A,CALM3,CAPG,CASKIN2,CAVIN3,CBS,CCNA2,CCND3,CCNE1,CCNF,CD244,CD63,CD99L2,CDC25A,CDC25C,CDC42EP1,C…
TF	Factor: E2F-1:DP-1; motif: TTTCSCGC; match class: 1	TF:M00736_1	FALSE	0.00367169	2.43513	4779	941	287	20045	A4GALT,ACOT7,ADAM15,ADCY1,ALDH1B1,ANLN,ANXA4,APBA1,ARHGAP18,ARHGAP19,ARHGEF11,ARHGEF12,ARMC6,ARPC5L,ARV1,ASF1B,ASNS,ATP8B3,AUNIP,AURKA,B3GALNT1,B4GALNT1,B4GAT1,BATF3,BMPR1A,BRCA1,BYSL,C17ORF58,C21ORF58,C8ORF82,C8ORF88,CARHSP1,CBS,CCNF,CD79B,CDC25A,CDC25C,CDC42EP1,CDCA7,CDK2,CDK2AP2,CDKL1,CDKN2C,CDT1,CENPA,CENPI,CENPN,CENPO,CENPU,CENPX,CFL1,CGAS,CHAC1,CHDH,CHEK1,CLIC1,CLSPN,COMTD1,COPRS,CPNE7,CTDS…
TF	Factor: Sp1; motif: GGGGCGGGGC	TF:M00931	FALSE	0.0036756	2.43467	10605	941	569	20045	A4GALT,ABCB6,ABCC4,ABHD14A,ABHD17C,ABHD8,ACAA2,ACAP1,ACAT1,ACOT7,ACSS2,ACTB,ACTL10,ACY1,ADAM15,ADCY1,ADM2,AGFG2,AGPAT2,AHRR,AKR1A1,ALDH1B1,ALDOC,ANKRD35,ANLN,ANO10,AP1S1,APOBEC3B,APOC1,APOE,AQP1,ARHGAP11A,ARHGAP18,ARHGAP19,ARHGEF11,ARL2,ARL6IP5,ARPC5L,ARRB1,ARSB,ASNS,ASPHD2,ASPM,ATP6V0A1,ATP8B2,ATP8B3,ATRNL1,AUNIP,AURKB,AVEN,B3GNT9,B4GALNT1,B4GALT2,B4GAT1,BATF3,BCL2,BCL2L1,BLVRB,BMPR1A,BRCA1,BRI3…
TF	Factor: E2F-1:HES-7; motif: GGCRCGTGSYNNWNGGCGCSM	TF:M08525	FALSE	0.00368513	2.43355	17481	941	866	20045	A4GALT,ABCB6,ABCC4,ABHD14A,ABHD17C,ABHD8,ABI3,ACAA2,ACAP1,ACAT1,ACOT11,ACOT7,ACSS2,ACTB,ACTL10,ACY1,ADAM15,ADAMTS4,ADCY1,ADM2,AGFG2,AGMAT,AGPAT2,AHRR,AIFM2,AKR1A1,ALDH1B1,ALDOC,ANKRD35,ANLN,ANO10,ANXA4,ANXA6,AP1S1,APBA1,APOBEC3C,APOBEC3G,APOC1,APOE,APOL4,AQP1,ARHGAP11A,ARHGAP18,ARHGAP19,ARHGEF11,ARHGEF12,ARHGEF39,ARL2,ARL6IP5,ARMC6,ARPC5L,ARRB1,ARSB,ARV1,ASF1B,ASNS,ASPHD2,ASPM,ASRGL1,ATAD5,ATP5MC…
TF	Factor: DP2; motif: NNGGCGGGARN	TF:M12596	FALSE	0.00377417	2.42318	2499	941	167	20045	ABCB6,ADAM15,ADCY1,AGFG2,AGPAT2,AP1S1,APOBEC3C,APOBEC3G,APOL4,ARHGEF11,ARPC5L,ARV1,ASF1B,ATP6V0E2,BRCA1,BYSL,C17ORF58,C21ORF58,C5AR2,C8ORF82,CAMK1,CBFB,CCDC15,CDCA3,CDK4,CDKL1,CDT1,CENPA,CENPN,CENPO,CENPU,CEP55,CFL1,CGAS,CHDH,CHEK1,CLIC1,CLSPN,COMTD1,COPRS,CPNE7,CSF1,CUX2,DHFR,DNASE1L1,DPYSL2,DRAXIN,DYNC2I2,E2F8,EFS,ENSG00000285043,EPOP,ERBB3,ESYT1,ETFA,FAM72A,FAM72B,FAM72C,FANCA,FANCI,FDXR,GAPDH…
TF	Factor: c-Ets-2; motif: NACCGGAAGYRCTTCCGGTN	TF:M11417	FALSE	0.00393829	2.40469	14639	941	749	20045	A4GALT,ABCC4,ABHD14A,ABHD17C,ABHD8,ABI3,ACAA2,ACAP1,ACAT1,ACOT11,ACOT7,ACSS2,ACTB,ACTL10,ADAM15,ADCY1,ADGRG5,ADM2,AGFG2,AGMAT,AGPAT2,AHRR,AKR1A1,ALDH1B1,ALDOC,ANKRD1,ANKRD34A,ANKRD35,ANO10,ANXA6,APBA1,APOBEC3C,APOBEC3G,APOBEC3H,APOC1,APOL4,AQP1,ARHGAP11A,ARHGAP18,ARHGEF11,ARHGEF12,ARHGEF39,ARL2,ARL6IP5,ARRB1,ARSB,ARV1,ASB2,ASF1B,ASPHD2,ASPM,ASRGL1,ATAD5,ATP5MC1,ATP6V0A1,ATP8B2,ATP8B3,ATRNL1,AURKA…
TF	Factor: E2F; motif: TTTCGCGC; match class: 1	TF:M00425_1	FALSE	0.00404983	2.39256	5516	941	324	20045	A4GALT,ABCC4,ABHD14A,ACAA2,ACOT7,ACTB,ACTL10,ADAM15,ADCY1,AGFG2,AIFM2,ANXA4,APBA1,ARHGAP11A,ARHGAP18,ARHGAP19,ARMC6,ASF1B,ASNS,ATAD5,ATP8B3,AUNIP,AURKA,B3GNT9,B4GALNT1,BCL2L1,BMPR1A,BRI3BP,BUB1B,C21ORF58,C8ORF82,C8ORF88,CACNA1A,CALM3,CARHSP1,CAVIN3,CBS,CCNA2,CCNB1,CCNF,CD79B,CDC20,CDC25A,CDC45,CDC6,CDCA7,CDCA7L,CDCA8,CDK1,CDK2AP2,CDK4,CDK6,CDKN2B,CDT1,CENPI,CENPO,CENPU,CGAS,CHDH,CHEK1,CIITA,CITED…
TF	Factor: SALL2; motif: GGGTGGG; match class: 1	TF:M04595_1	FALSE	0.00441231	2.35533	7613	941	427	20045	A4GALT,ABCB6,ABCC4,ABHD17C,ABI3,ACAP1,ACOT11,ACOT7,ACSS2,ACTB,ADAM15,ADCY1,ADGRG5,ADM2,AGPAT2,AHRR,ANKRD1,ANKRD35,ANXA4,AP1S1,APBA1,APOBEC3H,APOC1,APOE,AQP1,ARHGEF12,ARL2,ARMC6,ARRB1,ASB2,ASF1B,ATP8B3,ATRNL1,AURKA,B3GNT9,B4GALNT1,B4GALT2,BATF3,BCL2,BLVRB,BMPR1A,BTK,BUB1,BVES,BYSL,C17ORF58,C1RL,C21ORF58,C3ORF18,C8ORF82,CACNA1A,CALHM2,CALHM6,CALM3,CAPG,CAPN12,CARHSP1,CBFB,CBS,CCL17,CCNB2,CCND3,CCNE…
TF	Factor: E2F-1; motif: TTTGGCGCCAAA	TF:M04516	FALSE	0.00460754	2.33653	11711	941	619	20045	A4GALT,ABCB6,ABCC4,ABHD14A,ABHD17C,ABHD8,ACAA2,ACOT7,ACTB,ACTL10,ACY1,ADAM15,ADAMTS4,ADCY1,ADM2,AGMAT,AGPAT2,AHRR,AKR1A1,ALDH1B1,ANLN,ANXA4,ANXA6,AP1S1,APBA1,APOBEC3G,APOC1,APOE,APOL4,AQP1,ARHGAP19,ARHGEF12,ARHGEF39,ARL2,ARMC6,ARPC5L,ARSB,ARV1,ASPHD2,ASPM,ASRGL1,ATP8B2,ATRNL1,AUNIP,AURKA,AVEN,B3GNT9,B4GALNT1,B4GALT2,BATF3,BCAT2,BCL2,BCL2L1,BIVM,BLVRB,BMPR1A,BRCA1,BRI3BP,BUB1,BYSL,C17ORF58,C21ORF5…
TF	Factor: E2F-1; motif: TTTSGCGS; match class: 1	TF:M00431_1	FALSE	0.004641	2.33339	2325	941	157	20045	A4GALT,ABCB6,ACTL10,ADAM15,ADCY1,ANXA4,APBA1,ARHGAP19,ARMC6,ASNS,AUNIP,AURKA,B3GNT9,B4GAT1,BMPR1A,BRI3BP,C21ORF58,C8ORF82,CALM3,CBS,CDC25A,CDC45,CDC6,CDCA5,CDCA7,CDK1,CDK2AP2,CDK6,CDT1,CGAS,CHDH,CHEK1,CLIC1,CLSPN,COL15A1,COMMD4,COMTD1,COPRS,CPNE7,DACT1,DBNDD1,DHFR,DLL4,DPYSL2,DTL,DTYMK,E2F1,E2F2,E2F3,E2F7,E2F8,ECT2,EGLN3,ENSG00000285043,FADS2,FAM50B,FANCC,FANCI,FEN1,FOXM1,GAPDH,GBGT1,GGH,GINS1,GI…
TF	Factor: ER81; motif: RCCGGAARYN	TF:M02065	FALSE	0.00512453	2.29035	13076	941	680	20045	A4GALT,ABCB6,ABCC4,ABHD17C,ABI3,ACAA2,ACAP1,ACAT1,ACOT11,ACOT7,ACSS2,ACTB,ACTL10,ACY1,ADAMTS4,AGFG2,AGMAT,AGPAT2,AHRR,AIFM2,AKR1A1,ALDH1B1,ANKRD1,ANKRD34A,ANLN,ANO10,ANXA4,AP1S1,APOBEC3B,APOBEC3C,APOL4,ARHGAP11A,ARHGAP18,ARHGAP19,ARHGEF11,ARHGEF12,ARHGEF39,ARL2,ARL6IP5,ARMC6,ARPC5L,ARV1,ASB2,ASF1B,ASNS,ASPHD2,ATAD5,ATP5MC1,ATP8B2,ATP8B3,ATRNL1,AUNIP,AURKA,AURKB,AVEN,B3GALNT1,B3GNT9,BCAT2,BCL2,BCL…
TF	Factor: PAX5; motif: RNGCGTGACCNN	TF:M09817	FALSE	0.00549798	2.2598	12766	941	666	20045	A4GALT,ABCB6,ABCC4,ABHD14A,ABHD8,ABI3,ACAA2,ACAP1,ACAT1,ACOT11,ACOT7,ACTB,ACTL10,ACY1,ADCY1,ADGRG5,ADM2,AGFG2,AGMAT,AGPAT2,AHRR,AKR1A1,ALDH1B1,ALDOC,ANKRD34A,ANLN,ANO10,ANXA4,ANXA6,AP1S1,APBA1,APOBEC3B,APOBEC3C,APOBEC3G,APOBEC3H,APOC1,APOL4,AQP1,ARHGAP11A,ARHGAP19,ARHGEF12,ARHGEF39,ARL2,ARMC6,ARPC5L,ARRB1,ARV1,ASB2,ASF1B,ASNS,ASRGL1,ATAD5,ATP5MC1,ATP6V0A1,ATP6V0E2,ATP8B2,ATP8B3,ATRNL1,AURKB,AVEN,…
TF	Factor: BEN; motif: CAGCGRNV	TF:M01240	FALSE	0.00592955	2.22698	16870	941	841	20045	A4GALT,ABCB6,ABCC4,ABHD14A,ABHD17C,ABHD8,ABI3,ACAA2,ACAP1,ACAT1,ACOT11,ACOT7,ACSS2,ACTB,ACTL10,ACY1,ADAM15,ADAMTS4,ADCY1,ADGRG5,ADM2,AGFG2,AGMAT,AGPAT2,AHRR,ALDH1B1,ALDOC,ANKRD34A,ANLN,ANO10,ANXA4,ANXA6,AP1S1,APBA1,APOBEC3B,APOBEC3C,APOBEC3G,APOBEC3H,APOE,APOL4,AQP1,ARHGAP11A,ARHGAP18,ARHGAP19,ARHGEF11,ARHGEF12,ARHGEF39,ARL2,ARL6IP5,ARMC6,ARPC5L,ARRB1,ARSB,ARV1,ASB2,ASF1B,ASNS,ASPHD2,ASPM,ATP5MC1…
TF	Factor: RERE; motif: CNGCNSCNNGSRCRGSGSS	TF:M13129	FALSE	0.00688325	2.16221	10538	941	564	20045	A4GALT,ABCB6,ABCC4,ABHD14A,ABHD17C,ACAA2,ACAP1,ACAT1,ACOT7,ACTB,ACY1,ADAM15,ADAMTS4,ADCY1,ADGRG5,ADM2,AGFG2,AGPAT2,AHRR,ALDH1B1,ANKRD35,ANLN,ANXA4,ANXA6,APBA1,APOBEC3H,APOE,AQP1,ARHGAP19,ARHGEF11,ARHGEF12,ARL2,ARL6IP5,ARMC6,ARRB1,ARSB,ARV1,ASF1B,ASNS,ASPHD2,ASPM,ASRGL1,ATP6V0A1,ATP6V0E2,ATP8B2,ATRNL1,AURKB,AVEN,B3GALNT1,B4GALT2,B4GAT1,BATF3,BCAT2,BCL2,BCL2L1,BIVM,BMPR1A,BRCA1,BRI3BP,BVES,BYSL,C17…
TF	Factor: P53; motif: NNNGRCATGCCCAGRCATGYCY	TF:M12647	FALSE	0.00721702	2.14164	5709	941	332	20045	ABCB6,ABHD8,ACAT1,ACOT7,ACSS2,ACTB,ACY1,ADAM15,ADCY1,AGPAT2,AKR1A1,ALDOC,ANLN,AP1S1,APOBEC3B,APOBEC3C,APOBEC3H,AQP1,ARHGEF12,ARHGEF39,ARPC5L,ARRB1,ATP8B2,ATP8B3,AUNIP,B3GALNT1,B4GALT2,BATF3,BCL2,BCL2L1,BLVRB,BMPR1A,BTK,C21ORF58,C8ORF82,CALHM2,CALM3,CAMK1,CASKIN2,CBR1,CCDC163,CCNE1,CCNF,CCR1,CCR2,CD79B,CDC20,CDC45,CDCA3,CDCA8,CDK2AP2,CDKL1,CDKN2C,CDT1,CENPA,CENPU,CEP55,CFH,CGAS,CHRNA5,CLCN4,CMBL,C…
TF	Factor: NFYC; motif: NNCCAATCANN	TF:M12455	FALSE	0.00740464	2.1305	1335	941	100	20045	ACTB,AGFG2,APOE,ARHGAP11A,ASF1B,ATP6V0E2,AURKA,BCL2L1,C21ORF58,CDC45,CDC6,CDCA2,CDK1,CDKN3,CENPF,CENPI,CHAC1,CIT,CLIC1,DHRS2,DTL,DUSP23,E2F8,EBP,EPX,ERMP1,ETV4,FDPS,GIPC1,GLO1,H2AX,H2BC11,H2BC3,H2BC9,H3C10,H3C11,H3C12,H3C3,H3C6,H3C7,H3C8,HMGB2,IFI27L1,KEL,KIF14,KIF18B,KIF20A,KIF23,KIF24,KLF1,LGALS1,LRRC20,LY75,LY75-CD302,MELK,MSH5,MTFR2,MTHFD1,MTHFD1L,NAGA,NCAPD2,NPC2,NQO1,NUCB2,ORC6,PDGFRB,PDIA4…
TF	Factor: E2F-1:DP-1; motif: TTTCSCGC	TF:M00736	FALSE	0.00763289	2.11731	10653	941	569	20045	A4GALT,ABCB6,ABCC4,ABHD14A,ABHD17C,ABHD8,ACAT1,ACOT7,ACTB,ACTL10,ADAM15,ADCY1,ADM2,AGFG2,AGMAT,AGPAT2,AHRR,ALDH1B1,ANKRD1,ANLN,ANXA4,ANXA6,AP1S1,APBA1,APOBEC3B,APOBEC3C,APOBEC3G,APOC1,APOL4,ARHGAP11A,ARHGAP18,ARHGAP19,ARHGEF11,ARHGEF12,ARL2,ARL6IP5,ARMC6,ARPC5L,ARV1,ASF1B,ASNS,ASPM,ATAD5,ATP5MC1,ATP6V0E2,ATP8B3,AUNIP,AURKA,AVEN,B3GALNT1,B4GALNT1,B4GALT2,B4GAT1,BATF3,BCL2L1,BLVRB,BMPR1A,BRCA1,BRI3…
TF	Factor: E2F; motif: TTTSGCGS; match class: 1	TF:M00427_1	FALSE	0.00824228	2.08395	3946	941	242	20045	A4GALT,ABCB6,ABHD14A,ACAA2,ACTB,ACTL10,ADAM15,ADCY1,AIFM2,ANXA4,ANXA6,AP1S1,APBA1,ARHGAP11A,ARHGAP18,ARHGAP19,ARMC6,ASNS,ATAD5,ATP8B3,AUNIP,AURKA,B3GNT9,B4GALNT1,B4GAT1,BCL2L1,BMPR1A,BRI3BP,BUB1B,C21ORF58,C8ORF82,C8ORF88,CALM3,CARHSP1,CBS,CCNA2,CDC25A,CDC45,CDC6,CDCA5,CDCA7,CDCA7L,CDK1,CDK2AP2,CDK6,CDT1,CENPI,CENPU,CGAS,CHDH,CHEK1,CIITA,CKAP2L,CLIC1,CLSPN,COL15A1,COMMD4,COMTD1,COPRS,CORO2A,CPNE7,…
TF	Factor: ZNF586; motif: CAGGCCYRGAGG	TF:M10491	FALSE	0.00848708	2.07124	14108	941	724	20045	A4GALT,ABCB6,ABCC4,ABHD14A,ABHD17C,ABHD8,ABI3,ACAP1,ACOT11,ACSS2,ACTB,ACTL10,ACY1,ADAM15,ADCY1,ADGRG5,ADM2,AGFG2,AGMAT,AHRR,AIFM2,AKR1A1,ALDH1B1,ALDOC,ANKRD35,ANLN,ANO10,ANXA4,ANXA6,AP1S1,APOBEC3B,APOBEC3C,APOBEC3H,APOC1,APOE,APOL4,AQP1,ARHGAP11A,ARHGAP18,ARHGAP19,ARHGEF11,ARHGEF12,ARHGEF39,ARL2,ARPC5L,ARSB,ARV1,ASB2,ASPHD2,ASPM,ATP8B2,ATP8B3,ATRNL1,AUNIP,AURKA,AURKB,AVEN,B3GALNT1,B3GNT9,B4GALT2,…
TF	Factor: NF-YB; motif: NNNYNRRCCAATCAG	TF:M07115	FALSE	0.00906164	2.04279	547	941	51	20045	AGFG2,ARHGAP11A,ASF1B,CDC25A,CDCA2,CDK1,CDKN3,CENPF,CENPI,CHAC1,CIT,CLIC1,DHRS2,E2F7,E2F8,EBP,EPX,ERMP1,ETV4,H2AX,H2BC11,H2BC9,H3C12,H3C3,H3C7,HMGB2,KIF20A,KIF23,KIF24,LGALS1,LRRC20,LY75,LY75-CD302,MSH5,MTFR2,MTHFD1,MTHFD1L,NQO1,NUCB2,ORC6,PDGFRB,PIMREG,PRR11,SERPINE2,SPC25,STIL,TFPT,TMEM106C,TOP2A,TPX2,UHRF1
TF	Factor: E2F; motif: NNTTTCGCGCN	TF:M08875	FALSE	0.00934288	2.02952	6410	941	366	20045	A4GALT,ABCB6,ABHD17C,ACOT7,ACTB,ACTL10,ADAM15,ADCY1,ADM2,AGFG2,ANXA6,AP1S1,APBA1,APOC1,ARHGAP11A,ARHGAP19,ARPC5L,ASF1B,ASNS,ASPHD2,ATAD5,ATP8B3,AUNIP,AURKA,AVEN,B3GNT9,B4GALT2,B4GAT1,BCAT2,BCL2L1,BMPR1A,BRI3BP,BYSL,C17ORF58,C21ORF58,C8ORF82,CALHM2,CALHM6,CAPN12,CARHSP1,CBR1,CBS,CCNB1,CCND3,CCNE1,CCNF,CD99L2,CDC25A,CDC25C,CDC6,CDCA3,CDCA5,CDCA7,CDCA7L,CDCA8,CDK1,CDK2AP2,CDK4,CDKN2B,CDKN3,CDT1,CENP…
TF	Factor: NF-Y; motif: NNNRRCCAATSRGNNN; match class: 1	TF:M00287_1	FALSE	0.00936791	2.02836	188	941	25	20045	AGFG2,C21ORF58,CCNB2,CDC6,CDCA2,CDKN3,CENPI,CENPX,DHRS2,EBP,H2AX,H3C3,HES6,HINT2,HMGB2,KIF24,LRRC45,LY75,LY75-CD302,PDIA4,PRR11,PXMP4,SERPINE2,TOP2A,UHRF1
TF	Factor: NF-Y; motif: NCTGATTGGYTASY; match class: 1	TF:M00209_1	FALSE	0.00937631	2.02797	701	941	61	20045	AGFG2,ASF1B,C21ORF58,CDC6,CDCA2,CDCA5,CDKN3,CENPI,CEP55,CHAC1,CIT,CKAP2L,CLIC1,DHRS2,DLGAP5,EBP,ECT2,EPX,ETV4,FDPS,GLO1,GZMA,H2AC12,H2AC13,H2AC14,H2AC17,H2AX,H2BC11,H2BC13,H2BC14,H2BC17,H2BC7,H2BC9,H3C12,H3C3,H3C6,H3C7,H3C8,HMGB2,IL17A,IL17F,KIF24,MCM3,MCM5,MSH5,MTFR2,MTHFD1,ORC6,PDIA4,PDXP,POC1A,PRR11,PXMP4,RPS6KA5,SERPINE2,STS,TK1,TRPM2,TUBG1,ZNF726,ZNF90
TF	Factor: E2F-1; motif: NTTTTGGCGCCAWWWN	TF:M11533	FALSE	0.0094623	2.024	13454	941	695	20045	A4GALT,ABCB6,ABCC4,ABHD14A,ABHD17C,ABHD8,ACAA2,ACOT7,ACTB,ACTL10,ACY1,ADAM15,ADAMTS4,ADCY1,ADM2,AGMAT,AGPAT2,AHRR,AKR1A1,ALDH1B1,ANKRD1,ANKRD35,ANLN,ANXA4,ANXA6,AP1S1,APBA1,APOC1,APOE,APOL4,AQP1,ARHGAP18,ARHGAP19,ARHGEF39,ARL2,ARL6IP5,ARMC6,ARPC5L,ARRB1,ARSB,ASB2,ASF1B,ASNS,ASPHD2,ASPM,ASRGL1,ATAD5,ATP8B2,ATP8B3,ATRNL1,AUNIP,AURKA,AURKB,AVEN,B3GALNT1,B3GNT9,B4GALNT1,B4GALT2,BATF3,BCAT2,BCL2,BCL2L…
TF	Factor: sp4; motif: NNGNARGRGGCGGRGCNNRR	TF:M10072	FALSE	0.00993128	2.00299	10844	941	577	20045	A4GALT,ABCB6,ABCC4,ABHD14A,ABHD17C,ABHD8,ABI3,ACAA2,ACAP1,ACAT1,ACOT7,ACSS2,ACTB,ACTL10,ACY1,ADAM15,ADCY1,ADM2,AGFG2,AGPAT2,AHRR,AKR1A1,ALDH1B1,ALDOC,ANKRD35,ANLN,ANO10,AP1S1,APOBEC3B,APOC1,APOE,AQP1,ARHGAP18,ARHGAP19,ARHGEF11,ARHGEF39,ARL2,ARPC5L,ARRB1,ARSB,ARV1,ASF1B,ASNS,ASPHD2,ASPM,ASRGL1,ATAD5,ATP5MC1,ATP6V0A1,ATP8B2,ATP8B3,ATRNL1,AUNIP,AVEN,B3GNT9,B4GALT2,B4GAT1,BATF3,BCL2,BIRC5,BLVRB,BMPR1…
TF	Factor: ZNF138; motif: GCAGCRSCNSGSNCMGSGCS	TF:M13144	FALSE	0.0103563	1.98479	9856	941	531	20045	A4GALT,ABCB6,ABCC4,ABHD14A,ABHD17C,ACAT1,ACOT7,ACSS2,ACTB,ACTL10,ACY1,ADAM15,ADCY1,ADM2,AGFG2,AGPAT2,AHRR,ALDH1B1,ANKRD35,ANLN,ANO10,ANXA4,ANXA6,AP1S1,APBA1,APOBEC3H,AQP1,ARHGAP19,ARHGEF11,ARHGEF12,ARL2,ARL6IP5,ARPC5L,ARRB1,ARSB,ARV1,ASF1B,ASNS,ASPHD2,ASPM,ATP6V0A1,ATP6V0E2,ATP8B2,ATRNL1,AVEN,B3GNT9,B4GALT2,B4GAT1,BATF3,BCAT2,BCL2,BCL2L1,BIRC5,BIVM,BLVRB,BMPR1A,BRI3BP,BVES,C17ORF58,C21ORF58,C3ORF…
TF	Factor: E2F; motif: TTTCGCGC	TF:M00425	FALSE	0.010595	1.9749	11393	941	602	20045	A4GALT,ABCB6,ABCC4,ABHD14A,ABHD17C,ACAA2,ACAT1,ACOT7,ACSS2,ACTB,ACTL10,ADAM15,ADCY1,ADM2,AGFG2,AIFM2,ALDH1B1,ANKRD35,ANXA4,ANXA6,AP1S1,APBA1,APOC1,ARHGAP11A,ARHGAP18,ARHGAP19,ARHGEF11,ARHGEF39,ARL2,ARMC6,ARRB1,ARSB,ASF1B,ASNS,ASPHD2,ASPM,ASRGL1,ATAD5,ATP5MC1,ATP6V0A1,ATP6V0E2,ATP8B3,ATRNL1,AUNIP,AURKA,B3GNT9,B4GALNT1,B4GALT2,B4GAT1,BATF3,BCAT2,BCL2L1,BIN2,BMPR1A,BRCA1,BRI3BP,BUB1,BUB1B,BYSL,C17OR…
TF	Factor: Pax-4; motif: NNNNNYCACCCB; match class: 1	TF:M00378_1	FALSE	0.0108889	1.96302	15050	941	764	20045	A4GALT,ABCB6,ABCC4,ABHD14A,ABHD17C,ABHD8,ABI3,ACAA2,ACAP1,ACOT11,ACOT7,ACSS2,ACTB,ACTL10,ADAM15,ADAMTS4,ADCY1,ADGRG5,ADM2,AGFG2,AGPAT2,AHRR,AIFM2,AKR1A1,ALDH1B1,ALDOC,ANKRD1,ANKRD35,ANLN,ANO10,ANXA4,ANXA6,AP1S1,APBA1,APOBEC3B,APOBEC3C,APOBEC3G,APOBEC3H,APOC1,APOE,AQP1,ARHGAP11A,ARHGAP18,ARHGEF12,ARHGEF39,ARL2,ARMC6,ARPC5L,ARRB1,ARV1,ASB2,ASF1B,ASNS,ASPHD2,ASPM,ASRGL1,ATP5MC1,ATP6V0A1,ATP6V0E2,ATP…
TF	Factor: HAIRYLIKE; motif: NNNNCANGTG	TF:M08885	FALSE	0.0110878	1.95516	6137	941	352	20045	ABCB6,ABCC4,ABHD8,ACAT1,ACOT7,ACTL10,ACY1,ADAM15,ADGRG5,ADM2,AGMAT,AKR1A1,ALDOC,ANKRD1,ANKRD34A,ANLN,ANXA4,ANXA6,APOBEC3B,APOBEC3C,APOBEC3H,APOC1,ARHGEF12,ARHGEF39,ARL2,ARMC6,ARSB,ARV1,ATP5MC1,ATP6V0E2,ATRNL1,AVEN,B3GNT9,B4GALT2,BATF3,BCAT2,BLVRB,BRI3BP,BUB1,BUB1B,BYSL,C5AR2,CALHM2,CALHM6,CAMK1,CARHSP1,CBR1,CBS,CCDC34,CCL17,CCR1,CCR2,CD3G,CD63,CD79B,CDCA2,CDCA7,CDK2,CDK4,CDK6,CDKL1,CDKN2A,CENPI,C…
TF	Factor: ZIC4; motif: NNCCNCCCRYNGYGN	TF:M12227	FALSE	0.0113883	1.94354	11376	941	601	20045	A4GALT,ABCB6,ABCC4,ABHD14A,ABHD17C,ACOT11,ACOT7,ACTB,ACTL10,ACY1,ADAM15,ADCY1,ADM2,AGPAT2,AHRR,AIFM2,ALDH1B1,ANKRD35,ANLN,ANO10,ANXA4,ANXA6,AP1S1,APBA1,APOBEC3G,APOBEC3H,APOE,AQP1,ARHGAP11A,ARHGAP19,ARHGEF11,ARHGEF12,ARHGEF39,ARL2,ARRB1,ARSB,ARV1,ASF1B,ASNS,ASPHD2,ASPM,ASRGL1,ATP5MC1,ATP6V0E2,ATP8B2,ATRNL1,AUNIP,B3GNT9,B4GALT2,B4GAT1,BATF3,BCAT2,BCL2,BCL2L1,BDH1,BIN2,BIRC5,BIVM,BLVRB,BMPR1A,BRI3B…
TF	Factor: c-Myc:Max; motif: GCCAYGYGSN; match class: 1	TF:M00322_1	FALSE	0.0114585	1.94087	2954	941	189	20045	ABCC4,ABHD14A,ABHD17C,ACOT7,ACTB,ACTL10,ACY1,AGMAT,AHRR,AKR1A1,ALDH1B1,ANKRD34A,ANLN,APBA1,ARMC6,ARRB1,ASNS,ATRNL1,AVEN,B3GALNT1,B4GALT2,BATF3,BMPR1A,BRI3BP,BYSL,C17ORF58,CALHM2,CALM3,CBR1,CBS,CCDC34,CCNF,CD63,CDC42EP1,CDCA7,CDK4,CENPU,CENPX,CHPF,CLCN4,CLIC1,CLYBL,CMBL,COMTD1,COPRS,CPNE7,CTSA,CYP4F22,DACT1,DCTPP1,DGKH,DLL4,DOCK3,DPYSL2,DTYMK,DUSP23,DUSP7,E2F1,ELOVL6,ENG,EPHA1,EPOP,ERMP1,ESYT1,F2R…
TF	Factor: E2F-1:Elk-1; motif: SGCGCSNNAMCGGAAGT	TF:M08205	FALSE	0.0122881	1.91051	14824	941	754	20045	A4GALT,ABCB6,ABCC4,ABHD14A,ABHD17C,ABHD8,ACAA2,ACAP1,ACAT1,ACOT7,ACSS2,ACTB,ACTL10,ACY1,ADAM15,ADCY1,ADGRG5,ADM2,AGFG2,AGMAT,AGPAT2,AHRR,AIFM2,AKR1A1,ALDH1B1,ANKRD34A,ANLN,ANO10,ANXA4,AP1S1,APBA1,APOBEC3B,APOE,AQP1,ARHGAP11A,ARHGAP19,ARHGEF11,ARHGEF12,ARHGEF39,ARL2,ARL6IP5,ARMC6,ARPC5L,ARRB1,ARSB,ARV1,ASB2,ASF1B,ASNS,ASPHD2,ASPM,ASRGL1,ATAD5,ATP5MC1,ATP6V0A1,ATP6V0E2,ATP8B2,ATP8B3,ATRNL1,AUNIP,AU…
TF	Factor: GCMa; motif: RTGCGGGTN	TF:M11595	FALSE	0.012351	1.9083	12373	941	646	20045	A4GALT,ABCB6,ABCC4,ABHD17C,ABHD8,ABI3,ACAT1,ACOT11,ACOT7,ACSS2,ACTB,ACTL10,ADAM15,ADCY1,ADGRG5,ADM2,AGFG2,AHRR,AIFM2,ALDH1B1,ALDOC,ANKRD1,ANLN,ANO10,ANXA6,APOBEC3B,APOBEC3C,APOBEC3G,APOBEC3H,AQP1,ARHGAP11A,ARL2,ARMC6,ARRB1,ARSB,ASB2,ASF1B,ASNS,ASPHD2,ATAD5,ATP6V0A1,ATP6V0E2,ATP8B2,ATP8B3,ATRNL1,AUNIP,AURKB,AVEN,B3GALNT1,B4GALNT1,B4GALT2,BATF3,BCAT2,BCL2L1,BDH1,BIN2,BIRC5,BIVM,BLVRB,BMPR1A,BRI3BP,…
TF	Factor: Egr-1; motif: GCGCATGCG; match class: 1	TF:M04869_1	FALSE	0.0125917	1.89992	10557	941	563	20045	A4GALT,ABCB6,ABCC4,ABHD14A,ABHD17C,ABHD8,ACAA2,ACAT1,ACOT7,ACTB,ACTL10,ACY1,ADAM15,ADCY1,AGFG2,AGMAT,AHRR,AKR1A1,ALDH1B1,ANLN,ANO10,ANXA6,AP1S1,APBA1,APOBEC3G,APOC1,AQP1,ARHGAP19,ARHGEF11,ARHGEF12,ARHGEF39,ARL2,ARL6IP5,ARMC6,ARPC5L,ARRB1,ARSB,ARV1,ASNS,ASPHD2,ASPM,ASRGL1,ATP6V0A1,ATP6V0E2,ATP8B3,ATRNL1,AUNIP,AURKA,AVEN,B4GALT2,B4GAT1,BATF3,BCAT2,BCL2,BCL2L1,BIVM,BLVRB,BMPR1A,BRI3BP,BVES,BYSL,C17O…
TF	Factor: E2F-1; motif: WWTGGCGCCAAA; match class: 1	TF:M04515_1	FALSE	0.0127944	1.89298	12531	941	653	20045	A4GALT,ABCB6,ABCC4,ABHD14A,ABHD17C,ABHD8,ACAA2,ACAT1,ACOT7,ACTB,ACTL10,ACY1,ADAM15,ADAMTS4,ADCY1,ADM2,AGMAT,AGPAT2,AHRR,AKR1A1,ALDH1B1,ANLN,ANO10,ANXA4,ANXA6,AP1S1,APBA1,APOBEC3G,APOC1,APOE,APOL4,AQP1,ARHGAP19,ARHGEF11,ARHGEF12,ARHGEF39,ARL2,ARMC6,ARPC5L,ARSB,ARV1,ASNS,ASPHD2,ASPM,ASRGL1,ATP8B2,ATRNL1,AUNIP,AURKA,AVEN,B3GNT9,B4GALNT1,B4GALT2,BATF3,BCAT2,BCL2,BCL2L1,BIN2,BIVM,BLVRB,BMPR1A,BRCA1,BR…
TF	Factor: Sp2; motif: NYSGCCCCGCCCCCY	TF:M03567	FALSE	0.0128316	1.89172	7951	941	440	20045	A4GALT,ABCB6,ABCC4,ABHD14A,ABHD8,ACAA2,ACAP1,ACAT1,ACOT7,ACSS2,ACTB,ACY1,ADAM15,ADCY1,ADM2,AGFG2,AGPAT2,AHRR,AKR1A1,ALDH1B1,ANKRD35,ANO10,AP1S1,APOBEC3B,APOC1,APOE,AQP1,ARHGAP18,ARHGAP19,ARHGEF11,ARL2,ARPC5L,ARRB1,ARSB,ASNS,ASPHD2,ATP6V0A1,ATP8B3,ATRNL1,AUNIP,AVEN,B3GNT9,B4GALT2,B4GAT1,BATF3,BLVRB,BMPR1A,BRI3BP,BYSL,C21ORF58,C3ORF18,C8ORF82,C8ORF88,CACNA1A,CALM3,CAMK1,CAPG,CAPN12,CASKIN2,CAVIN3,C…
TF	Factor: AP-2gamma; motif: GCCYNNGGS	TF:M00470	FALSE	0.0134187	1.87229	9660	941	521	20045	A4GALT,ABCB6,ABCC4,ABHD14A,ABHD17C,ABHD8,ACAA2,ACAP1,ACOT11,ACOT7,ACTB,ACTL10,ACY1,ADAM15,ADAMTS4,ADCY1,ADM2,AGMAT,AGPAT2,AHRR,ALDH1B1,ANXA4,ANXA6,APBA1,APOBEC3B,APOBEC3C,APOBEC3G,APOBEC3H,ARHGAP18,ARHGAP19,ARHGEF11,ARHGEF12,ARL2,ARMC6,ARPC5L,ARSB,ARV1,ASF1B,ASNS,ASPHD2,ASPM,ATP6V0E2,ATP8B2,ATP8B3,ATRNL1,AUNIP,AURKA,AVEN,B3GALNT1,B3GNT9,B4GALNT1,B4GALT2,BATF3,BCAT2,BCL2,BCL2L1,BIN2,BIVM,BLVRB,BMP…
TF	Factor: ZNF692; motif: SYNGGSCCCASCCNC	TF:M09734	FALSE	0.0139678	1.85487	12027	941	630	20045	ABCC4,ABHD14A,ABHD17C,ABI3,ACAP1,ACOT11,ACOT7,ACSS2,ACTB,ADAM15,ADAMTS4,ADCY1,ADGRG5,ADM2,AGFG2,AGMAT,AGPAT2,AHRR,AIFM2,AKR1A1,ALDOC,ANKRD1,ANKRD35,ANLN,AP1S1,APBA1,APOBEC3B,APOBEC3C,APOBEC3G,APOBEC3H,APOE,AQP1,ARHGAP11A,ARHGAP19,ARHGEF12,ARHGEF39,ARL2,ARMC6,ARPC5L,ARRB1,ARV1,ASB2,ASF1B,ASNS,ASPHD2,ASPM,ASRGL1,ATAD5,ATP5MC1,ATP6V0A1,ATP8B2,ATP8B3,ATRNL1,AVEN,B3GNT9,B4GALNT1,B4GALT2,B4GAT1,BATF3,B…
TF	Factor: E2F-6; motif: NGGGCGGGARRNN; match class: 1	TF:M09895_1	FALSE	0.0144747	1.83939	2815	941	181	20045	ABCC4,ADCY1,AGPAT2,ALDOC,AP1S1,APBA1,ARHGEF11,ARPC5L,ARV1,ASF1B,ASPHD2,ATP6V0E2,ATP8B2,B4GALNT1,B4GALT2,BCL2,BYSL,C21ORF58,CASKIN2,CAVIN3,CCDC15,CCNE1,CD63,CDC42EP1,CDCA3,CDKL1,CDKN3,CDT1,CENPI,CEP55,CFL1,CGAS,CHEK1,CIT,CLIC1,CLSPN,COMTD1,CPNE7,CTDSPL,DACT1,DGKH,DHFR,DRAXIN,DUSP7,DYNC2I2,E2F3,E2F7,E2F8,EFHD1,EIF4EBP1,ELOVL6,ENSG00000285043,EPOP,ERBB3,EVA1B,FAM50B,FAM72A,FAM72B,FAM72C,FANCC,FANCI,…
TF	Factor: NF-1; motif: NNTTGGCNNNNNNCCNNN; match class: 1	TF:M00193_1	FALSE	0.0144976	1.83871	774	941	65	20045	ACAA2,ACAT1,ADAMTS4,ALDH1B1,ALDOC,ANKRD35,APOBEC3H,ARHGEF39,ATP8B3,CAMK1,CAVIN3,CD3G,CDK6,CENPU,CIDEB,CLSPN,COPRS,COPZ2,CXCR6,DPYSL2,DUSP23,EGFL6,EPHA1,H2BC11,H2BC6,HPDL,LGALS3BP,MCM4,MEOX1,MICAL2,MXD3,NCF4,NIBAN2,NINJ2,NR2F6,NUCB2,OLFM1,OSBP2,PBK,PDP2,PDXP,PKD2,PTPN7,RALB,RECQL4,RHBDL3,RILP,RNF165,RRAS,RRM2,S100A6,SERPINE2,SGO2,SLC25A10,SLC40A1,SLCO2B1,SMTN,SPATA24,STAMBPL1,TEDC2,TMEM106C,TMEM13…
TF	Factor: KLF3; motif: NNNNNNGGGCGGGGCNNGN	TF:M09970	FALSE	0.0151543	1.81946	7962	941	440	20045	A4GALT,ABCB6,ABCC4,ABHD14A,ABHD17C,ABHD8,ACAA2,ACAP1,ACAT1,ACOT7,ACSS2,ACTL10,ACY1,ADAM15,ADCY1,ADM2,AGFG2,AGPAT2,AHRR,AKR1A1,ALDH1B1,ALDOC,ANKRD35,ANLN,ANO10,AP1S1,APOBEC3B,APOC1,APOE,AQP1,ARHGAP18,ARHGEF11,ARL2,ARPC5L,ARRB1,ARSB,ASNS,ASPHD2,ATP6V0A1,ATP8B2,ATP8B3,ATRNL1,AUNIP,AURKB,AVEN,B3GNT9,B4GALNT1,B4GALT2,B4GAT1,BATF3,BLVRB,BMPR1A,BRI3BP,BYSL,C21ORF58,C8ORF82,C8ORF88,CACNA1A,CALM3,CAPN12,C…
TF	Factor: SP2; motif: GGGCGGGAC; match class: 1	TF:M01783_1	FALSE	0.0155503	1.80826	4485	941	268	20045	A4GALT,ABCB6,ABHD14A,ACAA2,ACAT1,ACSS2,ACY1,ADAM15,ADM2,AGPAT2,AHRR,ALDH1B1,ANKRD35,ANO10,AP1S1,APOC1,APOE,ARL2,ASNS,ASPHD2,ATP8B3,AUNIP,AVEN,B4GALT2,BATF3,BLVRB,BMPR1A,BRI3BP,C21ORF58,C8ORF82,CALHM2,CALM3,CAPN12,CASKIN2,CBR1,CBS,CCND3,CCNE1,CCNF,CD63,CD99L2,CDC20,CDC25A,CDC45,CDCA5,CDK2,CDT1,CENPX,CEP55,CHAF1B,CHEK1,CHPF,CHRNA5,CISH,CKS1B,CLSPN,CLYBL,COPRS,COPZ2,CORO1B,CORO2A,CPNE7,CPPED1,CTTNBP…
TF	Factor: NF-YC; motif: NRGCCAATYAGMGC	TF:M02107	FALSE	0.0158324	1.80045	1037	941	81	20045	ACTB,AGFG2,ASF1B,ATP5MC1,ATP6V0E2,BCL2L1,C21ORF58,CCNB2,CCNF,CDC6,CDCA2,CDCA3,CDK1,CDK2AP2,CENPI,CENPX,CHAC1,CIT,CITED4,CLIC1,DEPDC1B,DLGAP5,DTL,DUSP23,DUSP6,E2F7,E2F8,EBP,EPOP,EPX,ESPL1,FDPS,GIPC1,H2AX,H3C12,H3C6,HINT2,HJURP,KEL,KIF18B,KIF23,KIF24,KLF1,LGALS1,LRRC20,LRRC45,MPZL1,MSH5,MTHFD1,NAGA,NCF4,NEK2,NPC2,NQO1,NUCB2,ORC6,PDIA4,PLK1,POC1A,POLA1,PRR11,PSAT1,PXMP4,PYCR1,RNF157,RPS6KA5,SANBR,SH…
TF	Factor: GKLF; motif: NNRRGRRNGNSNNN	TF:M07040	FALSE	0.0161966	1.79058	13016	941	674	20045	A4GALT,ABCB6,ABCC4,ABHD14A,ABHD17C,ABHD8,ACAA2,ACAP1,ACAT1,ACOT11,ACSS2,ACTB,ACTL10,ACY1,ADAM15,ADM2,AGFG2,AGMAT,AGPAT2,AHRR,AKR1A1,ALDH1B1,ANKRD1,ANKRD34A,ANLN,ANO10,ANXA4,ANXA6,AP1S1,APBA1,APOBEC3B,APOBEC3C,APOBEC3G,APOC1,APOE,APOL4,AQP1,ARHGAP18,ARHGAP19,ARHGEF11,ARHGEF12,ARHGEF39,ARL6IP5,ARPC5L,ARV1,ASB2,ASF1B,ASNS,ASPHD2,ATP5MC1,ATP6V0A1,ATP8B2,ATP8B3,ATRNL1,AUNIP,AURKA,AURKB,B3GNT9,B4GALNT1…
TF	Factor: ZGPAT; motif: GRGGCWGNGGNG	TF:M09739	FALSE	0.0164923	1.78272	8427	941	462	20045	A4GALT,ABHD17C,ABHD8,ABI3,ACAA2,ACAP1,ACOT11,ACOT7,ACTB,ACTL10,ACY1,ADAM15,ADAMTS4,ADGRG5,ADM2,AGFG2,AGMAT,AHRR,AIFM2,AKR1A1,ALDH1B1,ALDOC,ANKRD1,ANKRD35,ANO10,ANXA6,APBA1,APOBEC3B,APOBEC3C,APOBEC3G,APOBEC3H,APOC1,APOE,APOL4,ARHGAP19,ARHGEF12,ARHGEF39,ARL2,ARL6IP5,ARPC5L,ARSB,ARV1,ASB2,ASF1B,ASPM,ATP6V0E2,ATP8B2,ATP8B3,ATRNL1,AVEN,B4GALNT1,B4GALT2,B4GAT1,BCAT2,BIRC5,BIVM,BRCA1,BTK,BUB1,C17ORF58,C…
TF	Factor: E2F-1; motif: TTGGCGCGRAANNGNM	TF:M00938	FALSE	0.0166601	1.77832	7512	941	418	20045	ABCB6,ABCC4,ACAA2,ACAP1,ACAT1,ACOT7,ACTB,ACTL10,ADAM15,ADCY1,ADM2,AGFG2,AGMAT,AGPAT2,AHRR,AKR1A1,ANXA4,ANXA6,ARHGAP11A,ARHGAP19,ARHGEF11,ARHGEF12,ARMC6,ARPC5L,ARSB,ATP5MC1,ATP6V0A1,ATP6V0E2,ATP8B3,ATRNL1,AUNIP,AVEN,B3GNT9,B4GALNT1,B4GALT2,BCAT2,BCL2L1,BIN2,BIVM,BMPR1A,BRCA1,BRI3BP,BRIP1,C21ORF58,C8ORF82,CALHM2,CALHM6,CALM3,CAMK1,CASKIN2,CAVIN3,CBR1,CBS,CCNE1,CD63,CD99L2,CDC20,CDC25A,CDC6,CDCA3,CD…
TF	Factor: E2F-2; motif: NTTTTGGCGCCAWWWN; match class: 1	TF:M11528_1	FALSE	0.0166626	1.77826	4902	941	289	20045	ABCB6,ABCC4,ABHD8,ACTB,ACTL10,ANXA4,ANXA6,AP1S1,APBA1,ARHGAP19,ARL2,ARMC6,ARSB,ASPHD2,ATAD5,ATRNL1,AURKA,AVEN,B3GNT9,BCAT2,BCL2L1,BIVM,BLVRB,BMPR1A,BRCA1,BRI3BP,C21ORF58,CACNA1A,CALM3,CAMK1,CAPG,CARHSP1,CAVIN3,CBFB,CCDC163,CCNA2,CCR1,CCR2,CD63,CD99L2,CDC20,CDC25A,CDC6,CDCA7,CDK1,CDKL1,CDKN3,CEACAM1,CENPN,CENPU,CENPX,CEP55,CGAS,CHEK1,CHPF,CIP2A,CKAP2L,CKS1B,CLSPN,COL15A1,COMMD4,COMTD1,COPRS,CPNE7,…
TF	Factor: GKLF; motif: WGGGYGKGGC	TF:M09971	FALSE	0.0167905	1.77494	5659	941	327	20045	ABCB6,ABHD14A,ABI3,ACAA2,ACAP1,ACAT1,ACOT7,ACSS2,ACTB,ACTL10,ADM2,AGMAT,AGPAT2,AHRR,ALDOC,ANKRD35,ANO10,ANXA6,APBA1,APOC1,ARL2,ARMC6,ASB2,ASNS,ATP8B3,AUNIP,B3GNT9,B4GALT2,BATF3,BCAT2,BLVRB,BUB1B,C17ORF58,C1RL,C21ORF58,C8ORF82,C8ORF88,CALHM2,CAPG,CASKIN2,CBFB,CBR1,CCNE1,CCNF,CD63,CD79B,CD99L2,CDC20,CDC25C,CDC45,CDCA2,CDCA3,CDCA5,CDK2,CDK2AP2,CDK4,CDKL1,CDKN2A,CENPI,CENPO,CENPW,CENPX,CEP55,CFL1,CGA…
TF	Factor: sp4; motif: NNNGCYCCGCCCCCY	TF:M10530	FALSE	0.0170004	1.76954	8450	941	463	20045	A4GALT,ABCC4,ABHD14A,ABHD17C,ABHD8,ABI3,ACAA2,ACAP1,ACAT1,ACOT7,ACSS2,ACTB,ACY1,ADAM15,ADM2,AGFG2,AGMAT,AGPAT2,AHRR,AKR1A1,ANKRD35,ANLN,ANO10,AP1S1,APBA1,APOC1,APOE,APOL4,AQP1,ARHGEF11,ARHGEF39,ARPC5L,ARRB1,ARSB,ASNS,ASPHD2,ATP6V0A1,ATP8B3,ATRNL1,AUNIP,AVEN,B3GNT9,B4GALT2,BATF3,BLVRB,BMPR1A,BRI3BP,BYSL,C21ORF58,C8ORF82,C8ORF88,CACNA1A,CALM3,CAMK1,CAPG,CAPN12,CASKIN2,CBFB,CBR1,CBS,CCDC15,CCNA2,CCN…
TF	Factor: BTEB4; motif: NCCACGCCCM	TF:M12186	FALSE	0.0180168	1.74432	9361	941	506	20045	A4GALT,ABHD14A,ABHD17C,ABHD8,ABI3,ACAA2,ACAP1,ACAT1,ACOT7,ACSS2,ACTL10,ACY1,ADAM15,ADM2,AGFG2,AGMAT,AGPAT2,AHRR,AKR1A1,ALDOC,ANKRD35,ANO10,AP1S1,APOC1,APOE,ARHGAP18,ARHGEF11,ARPC5L,ARRB1,ARSB,ASNS,ASPHD2,ASRGL1,ATP6V0A1,ATP6V0E2,ATP8B2,ATP8B3,ATRNL1,AUNIP,AVEN,B3GNT9,B4GALT2,BATF3,BCAT2,BCL2L1,BIRC5,BLVRB,BMPR1A,BRCA1,BRI3BP,BUB1B,BYSL,C17ORF58,C1RL,C21ORF58,C3ORF18,C8ORF82,C8ORF88,CACNA1A,CALM3,…
TF	Factor: ctcf; motif: CCRSCAGGGGGCGCN	TF:M10426	FALSE	0.0180374	1.74383	9595	941	517	20045	A4GALT,ABCB6,ABCC4,ABHD14A,ABHD17C,ABHD8,ABI3,ACAA2,ACOT11,ACOT7,ACSS2,ACTB,ACTL10,ACY1,ADAM15,ADCY1,ADM2,AGFG2,AGMAT,AGPAT2,AHRR,AKR1A1,ANO10,ANXA4,AP1S1,APBA1,APOBEC3C,APOL4,ARHGEF11,ARL2,ARL6IP5,ARMC6,ARPC5L,ARRB1,ARSB,ARV1,ASF1B,ASPHD2,ASPM,ATAD5,ATP6V0E2,ATP8B3,ATRNL1,AUNIP,AVEN,B3GALNT1,B3GNT9,B4GALNT1,B4GALT2,BATF3,BCAT2,BCL2,BCL2L1,BIRC5,BIVM,BLVRB,BMPR1A,BRCA1,BRI3BP,BVES,C1RL,C21ORF58,C…
TF	Factor: CPBP; motif: NGGGCGG	TF:M05444	FALSE	0.0188052	1.72572	8793	941	479	20045	A4GALT,ABCB6,ABHD14A,ABHD17C,ACAP1,ACAT1,ACOT7,ACTB,ACTL10,ACY1,ADAM15,ADM2,AGPAT2,AKR1A1,ALDOC,ANKRD34A,ANKRD35,ANLN,ANO10,ANXA4,AP1S1,APBA1,APOBEC3B,APOBEC3C,APOE,AQP1,ARHGAP11A,ARHGEF12,ARL2,ARMC6,ARPC5L,ARRB1,ARV1,ASF1B,ASNS,ASPHD2,ASPM,ASRGL1,ATP6V0E2,ATP8B2,ATP8B3,ATRNL1,AURKB,B3GALNT1,B3GNT9,B4GALNT1,B4GALT2,BATF3,BCAT2,BCL2L1,BIN2,BIRC5,BIVM,BLVRB,BMPR1A,BRCA1,BTK,BVES,C21ORF58,C3ORF18,C5…
TF	Factor: Sp6; motif: WGGGCGG	TF:M05361	FALSE	0.0188052	1.72572	8793	941	479	20045	A4GALT,ABCB6,ABHD14A,ABHD17C,ACAP1,ACAT1,ACOT7,ACTB,ACTL10,ACY1,ADAM15,ADM2,AGPAT2,AKR1A1,ALDOC,ANKRD34A,ANKRD35,ANLN,ANO10,ANXA4,AP1S1,APBA1,APOBEC3B,APOBEC3C,APOE,AQP1,ARHGAP11A,ARHGEF12,ARL2,ARMC6,ARPC5L,ARRB1,ARV1,ASF1B,ASNS,ASPHD2,ASPM,ASRGL1,ATP6V0E2,ATP8B2,ATP8B3,ATRNL1,AURKB,B3GALNT1,B3GNT9,B4GALNT1,B4GALT2,BATF3,BCAT2,BCL2L1,BIN2,BIRC5,BIVM,BLVRB,BMPR1A,BRCA1,BTK,BVES,C21ORF58,C3ORF18,C5…
TF	Factor: Sp2; motif: WGGGCGG	TF:M05332	FALSE	0.0188052	1.72572	8793	941	479	20045	A4GALT,ABCB6,ABHD14A,ABHD17C,ACAP1,ACAT1,ACOT7,ACTB,ACTL10,ACY1,ADAM15,ADM2,AGPAT2,AKR1A1,ALDOC,ANKRD34A,ANKRD35,ANLN,ANO10,ANXA4,AP1S1,APBA1,APOBEC3B,APOBEC3C,APOE,AQP1,ARHGAP11A,ARHGEF12,ARL2,ARMC6,ARPC5L,ARRB1,ARV1,ASF1B,ASNS,ASPHD2,ASPM,ASRGL1,ATP6V0E2,ATP8B2,ATP8B3,ATRNL1,AURKB,B3GALNT1,B3GNT9,B4GALNT1,B4GALT2,BATF3,BCAT2,BCL2L1,BIN2,BIRC5,BIVM,BLVRB,BMPR1A,BRCA1,BTK,BVES,C21ORF58,C3ORF18,C5…
TF	Factor: TFDP1; motif: NSGCGGGAANN	TF:M09789	FALSE	0.0207592	1.68279	2094	941	141	20045	ABCB6,ADCY1,AGFG2,AGPAT2,APOBEC3C,APOBEC3G,ARHGEF11,ARPC5L,ARV1,ASF1B,ATP6V0E2,BRCA1,BYSL,C17ORF58,C5AR2,C8ORF82,CAMK1,CBFB,CCDC15,CDK4,CDKL1,CDT1,CENPA,CENPN,CENPU,CEP55,CFL1,CLIC1,CLSPN,COPRS,CSF1,CUX2,DGKH,DHFR,DNASE1L1,DPYSL2,DYNC2I2,EFS,EPOP,ERBB3,ETFA,FAM72A,FAM72B,FAM72C,FANCA,FANCC,FDXR,FNDC10,GCNT1,GINS2,GJC1,GPR27,GPR63,GPRIN1,H2AC12,H2AC13,H2AC17,H2BC10,H2BC11,H2BC13,H2BC17,H2BC6,H2BC7…
TF	Factor: ZNF436; motif: TCCTCCAGGAAGCCY	TF:M10477	FALSE	0.0212515	1.67261	14858	941	754	20045	ABCB6,ABCC4,ABHD14A,ABHD17C,ABHD8,ABI3,ACAA2,ACAP1,ACAT1,ACOT11,ACOT7,ACSS2,ACTL10,ACY1,ADAM15,ADAMTS4,ADGRG5,AGMAT,AGPAT2,AHRR,AIFM2,AKR1A1,ALDH1B1,ALDOC,ANKRD35,ANLN,ANO10,AP1S1,APBA1,APOBEC3G,APOBEC3H,APOC1,APOE,AQP1,ARHGAP18,ARHGEF12,ARL2,ARL6IP5,ARMC6,ARPC5L,ARRB1,ARSB,ASB2,ASF1B,ASPHD2,ASPM,ASRGL1,ATAD5,ATP6V0E2,ATP8B2,ATP8B3,ATRNL1,AUNIP,AURKA,AVEN,B3GALNT1,B3GNT9,B4GALNT1,B4GALT2,B4GAT1,B…
TF	Factor: Sp1; motif: NGGGGGCGGGGCCNGGGGGGGG; match class: 1	TF:M10071_1	FALSE	0.024932	1.60324	4787	941	282	20045	A4GALT,ABHD17C,ABHD8,ACAT1,ACOT7,ACSS2,ADAM15,ADM2,AGFG2,AGPAT2,AKR1A1,ALDH1B1,ANKRD35,ANO10,AP1S1,APOE,ARHGEF11,ARRB1,ARSB,ASPHD2,ATP6V0A1,ATP8B3,ATRNL1,AUNIP,AVEN,B4GALT2,BATF3,BLVRB,BMPR1A,BRI3BP,C21ORF58,C8ORF82,C8ORF88,CALM3,CASKIN2,CBFB,CCND3,CCNE1,CCNF,CD99L2,CDC20,CDC25A,CDC42EP1,CDC45,CDCA2,CDCA5,CDK2,CDT1,CENPX,CHAF1B,CHEK1,CHPF,CHRNA5,CISH,CITED4,CLSPN,CLYBL,COMMD4,COPRS,COPZ2,CORO1B,C…
TF	Factor: ZNF670; motif: SNGGGCRGRG; match class: 1	TF:M13124_1	FALSE	0.0256106	1.59158	8436	941	461	20045	A4GALT,ABCC4,ABHD14A,ABHD17C,ABHD8,ABI3,ACAA2,ACAP1,ACOT7,ACTB,ACTL10,ACY1,ADAM15,ADCY1,ADM2,AGFG2,AGPAT2,ALDOC,ANKRD35,ANO10,ANXA4,ANXA6,AP1S1,APOE,AQP1,ARHGAP19,ARHGEF11,ARHGEF12,ARHGEF39,ARL6IP5,ARPC5L,ARRB1,ARSB,ARV1,ASNS,ASPHD2,ATP8B2,ATP8B3,ATRNL1,AUNIP,AVEN,B3GNT9,B4GALNT1,B4GALT2,B4GAT1,BATF3,BCL2L1,BLVRB,BMPR1A,BRI3BP,C21ORF58,C8ORF82,CACNA1A,CAMK1,CAPN12,CASKIN2,CBS,CCDC15,CCDC34,CCNE1,…
TF	Factor: CP2; motif: NRRRCCGGCYNRARCCGGNN; match class: 1	TF:M12590_1	FALSE	0.028589	1.5438	6930	941	388	20045	A4GALT,ABCB6,ABCC4,ABHD17C,ABHD8,ACAT1,ACOT11,ACOT7,ACSS2,ACTB,ACTL10,ACY1,ADAM15,ADCY1,ADM2,AGMAT,AGPAT2,ALDH1B1,ANO10,ANXA4,APOBEC3B,APOBEC3H,APOC1,APOE,ARHGAP11A,ARHGEF11,ARHGEF12,ARHGEF39,ARMC6,ARPC5L,ARRB1,ARSB,ARV1,ASNS,ASPHD2,ASRGL1,ATP6V0E2,ATP8B2,ATP8B3,ATRNL1,AVEN,B3GNT9,B4GALNT1,B4GALT2,B4GAT1,BATF3,BCL2L1,BIN2,BLVRB,BMPR1A,BRI3BP,BUB1,C17ORF58,C21ORF58,C3ORF18,C8ORF82,CACNA1A,CAMK1,CA…
TF	Factor: ZNF37A; motif: CCYYGGCTCCNTSCCMN	TF:M12354	FALSE	0.0300561	1.52207	11203	941	590	20045	A4GALT,ABCB6,ABHD14A,ABHD17C,ABHD8,ACAA2,ACAT1,ACOT11,ACTB,ACTL10,ADAM15,ADAMTS4,ADCY1,ADM2,AGFG2,AGMAT,AGPAT2,AHRR,AKR1A1,ALDOC,ANKRD34A,ANKRD35,ANLN,ANXA4,AP1S1,APBA1,APOBEC3B,APOBEC3C,APOBEC3G,APOBEC3H,APOC1,APOL4,AQP1,ARHGEF11,ARHGEF39,ARL2,ARMC6,ARPC5L,ARSB,ARV1,ASB2,ASPHD2,ASRGL1,ATP5MC1,ATP6V0A1,ATP6V0E2,ATP8B2,ATP8B3,AUNIP,B3GNT9,B4GALNT1,B4GALT2,BATF3,BCAT2,BCL2,BCL2L1,BIN2,BIRC5,BIVM,BM…
TF	Factor: KLF14; motif: NRCCACRCCCMCN	TF:M12183	FALSE	0.0302999	1.51856	7057	941	394	20045	ABCB6,ABHD14A,ABHD8,ABI3,ACAA2,ACOT7,ACSS2,ACTB,ACTL10,ADM2,AGFG2,ALDOC,ANO10,ANXA4,APOC1,APOE,AQP1,ARHGEF11,ARMC6,ARRB1,ARSB,ASPHD2,ATP6V0A1,ATP6V0E2,ATP8B2,ATP8B3,ATRNL1,AUNIP,B4GALT2,BATF3,BCAT2,BCL2L1,BMPR1A,BRI3BP,BUB1B,BVES,C17ORF58,C21ORF58,C8ORF82,C8ORF88,CACNA1A,CAMK1,CAPG,CAPN12,CASKIN2,CAVIN3,CBFB,CCDC15,CCNE1,CCNF,CD79B,CD99L2,CDC25A,CDC42EP1,CDCA2,CDCA3,CDCA5,CDK2AP2,CDKL1,CDKN3,CDT1…
TF	Factor: AP-2gamma; motif: GCCYNNGGS; match class: 1	TF:M00470_1	FALSE	0.0305112	1.51554	5756	941	330	20045	A4GALT,ABCB6,ABCC4,ABHD14A,ABHD8,ACOT11,ACTB,ACTL10,ACY1,ADAM15,ADAMTS4,ADCY1,ADM2,AGMAT,AGPAT2,AHRR,ALDH1B1,ANXA4,ARHGEF11,ARHGEF12,ARL2,ARMC6,ARV1,ASNS,ATP8B3,ATRNL1,AUNIP,B3GNT9,B4GALNT1,B4GALT2,BATF3,BCAT2,BIN2,BIVM,BLVRB,BRI3BP,C3ORF18,C8ORF82,CACNA1A,CAVIN3,CBFB,CBS,CCND3,CCNF,CD63,CD79B,CD99L2,CDC25A,CDC25C,CDC42EP1,CDC45,CDCA5,CDCA7L,CDK2AP2,CDKN2B,CDKN3,CDT1,CENPN,CENPU,CEP55,CFL1,CHDH,C…
TF	Factor: PURBETA; motif: NCWGRGGCTGGGG	TF:M12726	FALSE	0.0346196	1.46068	7893	941	434	20045	A4GALT,ABCC4,ABHD17C,ABHD8,ABI3,ACAA2,ACAP1,ACOT11,ACOT7,ACTB,ACY1,ADAMTS4,ADCY1,ADGRG5,ADM2,AHRR,ALDOC,ANKRD1,ANKRD34A,ANKRD35,ANLN,ANXA6,APBA1,APOBEC3B,APOBEC3C,APOBEC3G,APOBEC3H,APOE,AQP1,ARHGAP11A,ARHGEF12,ARHGEF39,ARL2,ASB2,ASF1B,ATAD5,ATP6V0A1,ATP8B2,ATP8B3,ATRNL1,AURKA,AVEN,B3GALNT1,B4GALNT1,B4GAT1,BIRC5,BLVRB,BRCA1,BTK,C17ORF58,C3ORF18,C5AR2,C8ORF82,CACNA1A,CALHM2,CALM3,CAMK1,CAPG,CAPN12,…
TF	Factor: Pet-1; motif: GCNGGAAGYG	TF:M09918	FALSE	0.0355667	1.44896	13904	941	711	20045	A4GALT,ABCB6,ABCC4,ABHD14A,ABHD17C,ACAA2,ACAP1,ACAT1,ACOT11,ACOT7,ACSS2,ACTB,ACTL10,ACY1,ADAM15,ADAMTS4,ADCY1,ADGRG5,AGFG2,AGPAT2,AHRR,AIFM2,ALDH1B1,ANKRD34A,ANLN,ANO10,ANXA4,ANXA6,AP1S1,APOBEC3B,APOBEC3C,APOBEC3G,APOBEC3H,APOC1,APOE,APOL4,AQP1,ARHGAP11A,ARHGAP18,ARHGEF11,ARHGEF12,ARHGEF39,ARMC6,ARPC5L,ARRB1,ARSB,ARV1,ASB2,ASF1B,ASNS,ASPHD2,ASPM,ASRGL1,ATAD5,ATP6V0E2,ATP8B2,ATP8B3,ATRNL1,AUNIP,AU…
TF	Factor: ZNFPT1; motif: YCNNCNCWGCCNY; match class: 1	TF:M12721_1	FALSE	0.0377958	1.42256	3295	941	204	20045	ABHD8,ABI3,ACAA2,ACOT11,ACTB,ADAM15,ADAMTS4,AGFG2,AGMAT,ALDOC,ANKRD1,ANKRD35,ANO10,APBA1,APOBEC3B,APOBEC3C,APOBEC3G,APOBEC3H,APOC1,APOE,ARHGEF11,ARHGEF12,ARL2,ARPC5L,ASF1B,ATP8B2,ATRNL1,B4GALNT1,B4GALT2,B4GAT1,BRCA1,C17ORF58,C8ORF82,CACNA1A,CAPG,CAPN12,CASKIN2,CBS,CD79B,CDC20,CDC45,CDCA3,CES4A,CLIC1,CMTM5,CORO1A,CORO1B,CPNE7,DBNDD1,DGKH,DHFR,DMTN,DNMT3B,DRAXIN,DTYMK,EDA2R,EGLN3,ELOVL6,EMILIN1,EPS…
TF	Factor: AP-2alpha; motif: NGCCYSNNGSN	TF:M01857	FALSE	0.0383098	1.41669	9435	941	507	20045	A4GALT,ABCC4,ABHD14A,ABHD17C,ABHD8,ACAA2,ACAT1,ACOT7,ACSS2,ACTB,ACY1,ADAM15,ADAMTS4,ADCY1,ADM2,AGMAT,AGPAT2,AIFM2,ALDH1B1,ANLN,ANO10,ANXA4,AP1S1,APOE,AQP1,ARHGAP11A,ARHGEF11,ARHGEF12,ARMC6,ARRB1,ARSB,ARV1,ASNS,ASRGL1,ATP6V0E2,ATP8B2,ATP8B3,ATRNL1,AUNIP,B3GALNT1,B3GNT9,B4GALNT1,B4GAT1,BATF3,BCAT2,BCL2,BCL2L1,BIN2,BIRC5,BIVM,BRI3BP,BTK,BUB1B,BVES,C21ORF58,C3ORF18,C5AR2,C8ORF82,C8ORF88,CACNA1A,CALHM…
TF	Factor: E2F-4; motif: TTTTGGCGCCAWWN; match class: 1	TF:M11535_1	FALSE	0.0390677	1.40818	6705	941	376	20045	ABCB6,ABCC4,ABHD17C,ABHD8,ACAA2,ACTB,ACTL10,ACY1,AGMAT,AGPAT2,AHRR,AKR1A1,ANXA4,ANXA6,AP1S1,APBA1,APOC1,ARHGAP19,ARHGEF39,ARMC6,ARPC5L,ARSB,ASPHD2,ASRGL1,ATP8B2,ATRNL1,AUNIP,AURKA,AVEN,B3GNT9,BATF3,BCAT2,BCL2L1,BIN2,BIVM,BLVRB,BRCA1,C21ORF58,C8ORF88,CALHM2,CALM3,CAMK1,CAPG,CBFB,CCDC163,CCNA2,CD63,CD99L2,CDC20,CDC25A,CDC6,CDCA5,CDCA7,CDCA7L,CDCA8,CDKL1,CDKN3,CENPN,CENPU,CENPX,CEP55,CFL1,CGAS,CHAC1…
TF	Factor: PUR1; motif: GGGNCAGNN; match class: 1	TF:M01721_1	FALSE	0.0398935	1.3991	3489	941	214	20045	A4GALT,ABCB6,ABHD14A,ABI3,ACAA2,ACAP1,ACAT1,ACOT11,ACTB,ACTL10,ADCY1,ADM2,AGPAT2,ANKRD35,ANO10,APBA1,APOBEC3C,APOBEC3H,APOE,ARHGEF11,ARL2,ARV1,ASB2,ATP8B2,ATP8B3,AVEN,B3GNT9,B4GALT2,BIRC5,BRCA1,BTK,C17ORF58,C8ORF82,C8ORF88,CALHM2,CAMK1,CASKIN2,CCL17,CCNB2,CD79B,CDC20,CDC42EP1,CDCA3,CDCA7L,CDK2,CDKN2B,CDT1,CENPX,CFL1,CGAS,CHAC1,CHAF1B,CHDH,CHRNA5,CIDEB,CISH,CITED4,CLIC1,CLYBL,CMTM5,COMTD1,CORO1B,C…
TF	Factor: DP-1; motif: NRNNGGCGGGAANN; match class: 1	TF:M10098_1	FALSE	0.0411774	1.38534	2250	941	148	20045	ACOT11,ADCY1,AGPAT2,ARV1,ASF1B,ASRGL1,ATP5MC1,ATP8B2,B4GALNT1,B4GALT2,BCL2,BYSL,C17ORF58,C21ORF58,C8ORF82,CASKIN2,CAVIN3,CCDC15,CCNE1,CD63,CDC42EP1,CENPI,CEP55,CKS1B,CLIC1,CLSPN,COMTD1,COPZ2,CPNE7,CTDSPL,DGKH,DHFR,DIAPH3,DRAXIN,DUSP7,DYNC2I2,E2F3,E2F7,EIF4EBP1,ELOVL6,ENSG00000285043,ERBB3,ESYT1,EVA1B,FADS1,FAM72A,FAM72B,FAM72C,FANCC,FANCI,FBXO43,FNDC10,GCNT1,GGH,GINS2,GJC1,GPR63,GPR68,GPRIN1,GPT2…
TF	Factor: AP-2gamma:Elk-1; motif: NGCCKNRGGSGRCGGAAGTG; match class: 1	TF:M08441_1	FALSE	0.0420705	1.37602	13081	941	674	20045	A4GALT,ABCB6,ABCC4,ABHD17C,ABHD8,ABI3,ACAA2,ACAP1,ACAT1,ACOT11,ACOT7,ACSS2,ACTB,ACTL10,ACY1,ADAM15,ADAMTS4,ADCY1,ADM2,AGMAT,AGPAT2,AHRR,ALDH1B1,ANKRD1,ANKRD35,ANLN,ANO10,ANXA4,AP1S1,APBA1,APOBEC3B,APOBEC3G,APOBEC3H,APOC1,AQP1,ARHGAP11A,ARHGAP19,ARHGEF11,ARHGEF12,ARHGEF39,ARL2,ARMC6,ARPC5L,ARRB1,ARSB,ARV1,ASF1B,ASNS,ASPHD2,ASRGL1,ATP5MC1,ATP6V0A1,ATP6V0E2,ATP8B2,ATP8B3,ATRNL1,AVEN,B3GALNT1,B3GNT9,…
TF	Factor: Sp1; motif: GGGGCGGGGT	TF:M00008	FALSE	0.0437646	1.35888	10364	941	550	20045	A4GALT,ABCC4,ABHD14A,ABHD17C,ABHD8,ABI3,ACAA2,ACAP1,ACAT1,ACOT11,ACOT7,ACSS2,ACTB,ACTL10,ACY1,ADAM15,ADAMTS4,ADM2,AGFG2,AGPAT2,AHRR,AKR1A1,ALDH1B1,ANKRD35,ANLN,ANO10,AP1S1,APOBEC3B,APOC1,APOE,ARHGAP18,ARHGAP19,ARHGEF11,ARHGEF12,ARL2,ARMC6,ARPC5L,ARRB1,ARV1,ASNS,ASPHD2,ASPM,ASRGL1,ATP6V0A1,ATP8B2,ATP8B3,ATRNL1,AUNIP,AVEN,B4GALNT1,B4GALT2,BATF3,BCL2,BCL2L1,BIN2,BIVM,BLVRB,BMPR1A,BRCA1,BRI3BP,BTK,BU…
TF	Factor: KLF15; motif: RCCACGCCCCCC	TF:M12157	FALSE	0.0438994	1.35754	3725	941	226	20045	ACAA2,ACSS2,ADM2,ALDOC,ANO10,AP1S1,APOC1,APOE,ARSB,ASPHD2,ATP6V0E2,ATP8B2,ATP8B3,AUNIP,BATF3,BCAT2,BRI3BP,BUB1B,C17ORF58,C21ORF58,C8ORF82,C8ORF88,CACNA1A,CAPN12,CASKIN2,CCNE1,CCNF,CD99L2,CDC25A,CDCA3,CDCA5,CDK2AP2,CDKL1,CDT1,CENPW,CENPX,CHAC1,CHAF1B,CHDH,CHPF,CKAP2L,CKS1B,CLIC1,CLSPN,CLYBL,COL15A1,COPRS,CORO1B,CPNE7,CYP1A1,CYP4F22,DBNDD2,DCLRE1B,DHFR,DNASE1L1,DNMT3B,DTYMK,DUSP7,EBP,EPHA1,ERBB3,ER…
TF	Factor: NF-YA; motif: NYRRCCAATCAGAR; match class: 1	TF:M10005_1	FALSE	0.0456242	1.3408	299	941	32	20045	AGFG2,ASF1B,ATP5MC1,C21ORF58,CCNB2,CDC6,CDCA2,CDKN3,CENPI,CENPX,CIT,DHRS2,EBP,H2AX,H2BC9,H3C6,H3C7,H3C8,HMGB2,KEL,KIF24,LRRC45,LY75,LY75-CD302,MCM3,MTFR2,PDXP,PRR11,PXMP4,SERPINE2,TK1,UHRF1
TF	Factor: TIEG1; motif: NCCCNSNCCCCGCCCCC; match class: 1	TF:M12351_1	FALSE	0.046754	1.33018	8478	941	461	20045	A4GALT,ABCC4,ABHD14A,ABHD17C,ABHD8,ACAA2,ACAP1,ACOT7,ACSS2,ACTB,ADAM15,ADM2,AGFG2,AGMAT,AGPAT2,AKR1A1,ALDOC,ANLN,ANO10,AP1S1,APOE,ARHGAP19,ARHGEF11,ARL2,ARL6IP5,ARPC5L,ARRB1,ARSB,ARV1,ASNS,ASPHD2,ATP8B2,ATP8B3,ATRNL1,AUNIP,AVEN,B3GNT9,B4GALNT1,B4GALT2,B4GAT1,BATF3,BCL2,BIN2,BLVRB,BMPR1A,BRI3BP,BUB1,BYSL,C17ORF58,C21ORF58,C8ORF82,C8ORF88,CACNA1A,CALM3,CAMK1,CAPN12,CASKIN2,CBFB,CBS,CCDC15,CCNA2,CCN…
TF	Factor: Sp1; motif: GGGGCGGGGT; match class: 1	TF:M00008_1	FALSE	0.0483639	1.31548	5124	941	297	20045	A4GALT,ABCC4,ABHD14A,ABHD17C,ABHD8,ACSS2,ACY1,ADAM15,ADM2,AGFG2,AGPAT2,AKR1A1,ANKRD35,ANLN,ANO10,AP1S1,ARHGAP19,ARMC6,ARPC5L,ARV1,ASNS,ASPHD2,ASPM,ATP8B2,ATP8B3,ATRNL1,AUNIP,AVEN,B4GALT2,BATF3,BCL2,BLVRB,BMPR1A,BRI3BP,BUB1,BYSL,C21ORF58,C8ORF82,CALM3,CAPN12,CASKIN2,CCDC15,CCNA2,CCND3,CCNE1,CCNF,CD63,CD99L2,CDC25A,CDC42EP1,CDC45,CDCA2,CDCA5,CDCA7,CDK2,CDT1,CENPX,CFL1,CHAC1,CHAF1B,CHPF,CHRNA5,CISH,…
MIRNA	hsa-miR-193b-3p	MIRNA:hsa-miR-193b-3p	FALSE	3.83458e-19	18.4163	848	813	119	14819	A4GALT,APOBEC3B,ARHGAP11A,ARHGAP19,ASF1B,ASPM,AUNIP,BRCA1,BUB1,BUB1B,CBS,CCNA2,CDC20,CDC25A,CDC6,CDCA2,CDCA5,CDCA7,CDK1,CDK4,CDK6,CDT1,CENPU,CFL1,CHAF1B,CHDH,CHEK1,CKAP2L,COPRS,DSCC1,E2F1,E2F2,ECT2,EFHD1,EFS,EPOP,ESPL1,ESYT1,EXO1,FANCA,FANCI,FEN1,GINS2,GINS3,GLO1,H1-5,H2AC14,H3C10,H3C2,HASPIN,HELLS,ISOC2,KIF11,KIF15,KREMEN1,LOXL1,LPGAT1,MCM10,MCM3,MCM4,MCM5,MELK,MND1,MPST,MTFR2,MTHFD1,NAGA,NCAPD2…
MIRNA	hsa-miR-215-5p	MIRNA:hsa-miR-215-5p	FALSE	2.17055e-15	14.6634	753	813	103	14819	ANLN,ARHGAP11A,ARHGAP19,ASPM,ASRGL1,ATAD5,B3GALNT1,BCL2,BIVM,BRCA1,BRIP1,BUB1B,C17ORF58,CCDC15,CCNE1,CDC20,CDKN2A,CDKN3,CENPA,CENPF,CENPI,CEP55,CIT,CKAP2L,CLSPN,DEPDC1,DHCR24,DHFR,DLGAP5,DTL,E2F8,ECT2,EME1,ERCC6L,ERMP1,FADS1,FAM241B,FEN1,GPSM2,HASPIN,HBEGF,HES6,HJURP,HMMR,IL17RB,KAT2B,KIF14,KIF15,KIF20A,KIF23,KIF24,KIFC1,KNL1,L2HGDH,LRP8,MAD2L1,MCM10,MCM3,MKI67,MPZL1,NEIL3,NUCB2,NUF2,ORC1,OTUB2,P…
MIRNA	hsa-miR-192-5p	MIRNA:hsa-miR-192-5p	FALSE	3.26331e-14	13.4863	987	813	120	14819	ANLN,ARHGAP11A,ARHGAP19,ASPM,ASRGL1,ATAD5,ATRNL1,B3GALNT1,BCL2,BIVM,BRCA1,BRIP1,BUB1B,BYSL,C17ORF58,CCDC15,CCNE1,CDC20,CDC25A,CDKN2A,CDKN3,CENPA,CENPF,CENPI,CEP55,CHDH,CIT,CKAP2L,CLIC1,CLSPN,DEPDC1,DHCR24,DHFR,DLGAP5,DTL,E2F8,ECT2,EME1,ERCC6L,ERMP1,ESCO2,FADS1,FAM111B,FAM241B,FANCI,FEN1,GPSM2,GRK3,HASPIN,HBEGF,HES6,HJURP,HMMR,IL17RB,KAT2B,KIAA1671,KIF14,KIF15,KIF20A,KIF23,KIF24,KNL1,L2HGDH,LRP8,M…
MIRNA	hsa-miR-34a-5p	MIRNA:hsa-miR-34a-5p	FALSE	4.56524e-08	7.34054	728	813	84	14819	AKR1A1,ANXA4,BCL2,BCL2L1,BIRC5,BRCA1,CAPG,CCND3,CD40LG,CDC20,CDC25A,CDC25C,CDK4,CDK6,CDKN2A,CDKN2C,CFL1,CIDEB,CORO1B,DCTPP1,DOCK3,DTYMK,E2F1,E2F3,ERCC6L,FAH,FEN1,FKBP1B,GNPDA1,H1-5,H2AC12,H2AC13,H2AC14,H2AC16,H2AC17,H2BC11,H2BC17,H2BC3,H2BC6,H3C10,H3C11,H3C12,H3C13,H3C2,H3C3,H3C6,H3C7,H3C8,H4C12,H4C2,H4C8,H4C9,KIF11,KIF2C,KIF4A,LTA,MCM10,MCM2,MCM3,MCM4,MCM5,MKI67,MTMR2,NCAPG,PDGFRB,PTMS,PYCR1,RAD…
MIRNA	hsa-miR-6822-3p	MIRNA:hsa-miR-6822-3p	FALSE	4.61669e-05	4.33567	89	813	20	14819	H1-5,H2AC12,H2AC13,H2AC14,H2BC13,H2BC17,H2BC3,H2BC6,H2BC7,H2BC9,H3C10,H3C12,H3C13,H3C2,H3C3,H3C6,H3C7,MCM4,STEAP3,UBL4A
MIRNA	hsa-miR-4766-5p	MIRNA:hsa-miR-4766-5p	FALSE	0.00187488	2.72703	130	813	22	14819	FAR2,FDXR,H1-5,H2AC12,H2AC13,H2AC14,H2BC13,H2BC17,H2BC3,H2BC6,H2BC9,H3C10,H3C12,H3C13,H3C2,H3C3,H3C7,HS3ST1,PSD4,PTPDC1,SLC39A14,ZNF90
MIRNA	hsa-miR-760	MIRNA:hsa-miR-760	FALSE	0.00222405	2.65286	194	813	28	14819	AURKA,CORO1B,CTSA,DUSP7,H1-5,H2AC12,H2AC13,H2AC14,H2BC13,H2BC17,H2BC3,H2BC6,H2BC7,H2BC9,H3C10,H3C12,H3C13,H3C2,H3C3,H3C6,H3C7,LSM2,NPTX1,NT5DC2,STEAP3,TUBA1B,TUBA1C,UBL4A
MIRNA	hsa-miR-8057	MIRNA:hsa-miR-8057	FALSE	0.0183792	1.73567	160	813	23	14819	FADS1,H1-5,H2AC12,H2AC13,H2AC14,H2BC13,H2BC17,H2BC3,H2BC6,H2BC7,H2BC9,H3C10,H3C12,H3C13,H3C2,H3C3,H3C6,H3C7,PRR11,SLC1A5,STEAP3,TRIB3,UBL4A
HPA	appendix; non-germinal center cells[â‰¥Low]	HPA:0030441	FALSE	4.42081e-10	9.3545	336	637	55	11019	ABI3,ACTB,ADGRG5,ANLN,ANXA6,B4GALNT1,BCL2,BIN2,BTK,CCNA2,CCNB1,CCNB2,CCNF,CD79B,CDCA5,CDCA8,CDK4,CENPF,CORO1A,CTSH,DLGAP5,DPYSL2,ENTPD1,GRAP2,GSTK1,HAVCR2,HCST,HELLS,HMGB2,HOPX,INCENP,IRF4,ISOC2,ITGAM,KIF18B,LY75,MCM2,MCM4,MCM5,MPP1,MZB1,NPC2,NUSAP1,PCK2,PDIA6,PTPRCAP,PYCARD,RACGAP1,S100A6,SASH3,SEPTIN1,STMN1,TBC1D10C,TPD52,TXNDC5
HPA	rectum; mucosal lymphoid cells[â‰¥Medium]	HPA:0401332	FALSE	4.80987e-10	9.31787	398	637	61	11019	ABI3,ADGRG5,AGMAT,ANXA6,BCL2,BIN2,BTK,CAPG,CCNA2,CCNB1,CCNB2,CD40LG,CD79B,CDCA8,CDK4,CDK6,CORO1A,CTSH,ENTPD1,FHL1,GRAP2,GSTK1,HAVCR2,HCST,HELLS,HMGB2,IKBIP,INCENP,IRF4,ISOC2,ITGAM,LHPP,LY75,MCM2,MCM3,MCM4,MCM5,MKI67,MZB1,NCF4,NPC2,NPM2,P2RX5,PCK2,PDIA6,PPP1R18,PTPRCAP,RACGAP1,RGS9,S100A6,SASH3,SEPTIN1,STBD1,STMN1,TBC1D10C,TESC,TPD52,TPSAB1,TPSB2,TXNDC5,WARS1
HPA	rectum; mucosal lymphoid cells[â‰¥Low]	HPA:0401331	FALSE	7.29443e-10	9.13701	543	637	74	11019	ABI3,ADGRG5,AGMAT,ANLN,ANXA6,BCL2,BIN2,BTK,C1RL,CAPG,CCNA2,CCNB1,CCNB2,CCNF,CD40LG,CD79B,CDCA5,CDCA8,CDK4,CDK6,CEACAM1,CORO1A,CORO2A,CTSH,DLGAP5,DOCK3,DPYSL2,ENTPD1,FHL1,GRAP2,GSTK1,HAVCR2,HCST,HELLS,HMGB2,IKBIP,INCENP,IRF4,ISOC2,ITGAM,KHK,LHPP,LY75,MCM2,MCM3,MCM4,MCM5,MKI67,MPP1,MZB1,NCF4,NPC2,NPM2,P2RX5,PCK2,PDIA6,PPP1R18,PTPRCAP,PYCARD,RACGAP1,RFLNB,RGS9,S100A6,SASH3,SEPTIN1,STBD1,STMN1,TBC1D1…
HPA	colon; mucosal lymphoid cells[â‰¥Low]	HPA:0131331	FALSE	1.97737e-09	8.70391	509	637	70	11019	ABI3,ADGRG5,AGMAT,ANXA6,APOC1,AQP1,BCL2,BIN2,BTK,C1RL,CAPG,CCNB2,CCNF,CD40LG,CD79B,CDCA5,CDK4,CDK6,CEACAM1,CORO1A,CORO2A,CTSH,DPP4,DPYSL2,E2F8,ENTPD1,GRAP2,GSTK1,HAVCR2,HCST,HMGB2,IKBIP,INCENP,IRF4,ISOC2,ITGAM,KIF18B,LHPP,LY75,MCM2,MCM4,MCM5,MKI67,MPP1,MZB1,NCF4,NPC2,NPM2,P2RX5,PCK2,PDIA6,PPP1R18,PTPRCAP,PYCARD,RACGAP1,RGS9,S100A6,SASH3,SEPTIN1,SIGLEC6,SLC43A1,STBD1,STMN1,TBC1D10C,TESC,TPD52,TPSA…
HPA	colon; mucosal lymphoid cells[â‰¥Medium]	HPA:0131332	FALSE	4.03789e-09	8.39385	365	637	56	11019	ADGRG5,AGMAT,ANXA6,APOC1,AQP1,BCL2,BIN2,BTK,C1RL,CAPG,CCNF,CD40LG,CD79B,CDCA5,CDK4,CORO1A,CORO2A,CTSH,DPYSL2,E2F8,ENTPD1,GRAP2,GSTK1,HAVCR2,HCST,HMGB2,IKBIP,INCENP,IRF4,ISOC2,ITGAM,KIF18B,MCM4,MCM5,MKI67,MZB1,NCF4,NPM2,P2RX5,PCK2,PDIA6,PPP1R18,PTPRCAP,RACGAP1,S100A6,SASH3,SEPTIN1,SIGLEC6,STBD1,STMN1,TBC1D10C,TPD52,TPSAB1,TPSB2,TXNDC5,WARS1
HPA	appendix; non-germinal center cells[â‰¥Medium]	HPA:0030442	FALSE	1.42164e-07	6.84721	263	637	43	11019	ABI3,ACTB,ADGRG5,ANLN,ANXA6,BCL2,BIN2,BTK,CCNA2,CCNB1,CCNB2,CCNF,CD79B,CDCA5,CORO1A,CTSH,DLGAP5,ENTPD1,GRAP2,HCST,HMGB2,INCENP,IRF4,ISOC2,ITGAM,KIF18B,LY75,MCM2,MCM4,MCM5,MZB1,NUSAP1,PCK2,PTPRCAP,PYCARD,RACGAP1,S100A6,SASH3,SEPTIN1,STMN1,TBC1D10C,TPD52,TXNDC5
HPA	bone marrow; hematopoietic cells[â‰¥Low]	HPA:0040081	FALSE	9.50491e-07	6.02205	6496	637	445	11019	ABCB6,ABHD14A,ABHD8,ABI3,ACAA2,ACAP1,ACAT1,ACSS2,ACTB,ADGRG5,AGFG2,AGMAT,AIFM2,AKR1A1,ALDH1B1,ANLN,ANO10,ANXA4,ANXA6,AP1S1,APOBEC3C,APOBEC3G,APOBEC3H,APOE,AQP1,ARHGAP11A,ARHGAP18,ARHGEF11,ARL2,ARL6IP5,ARMC6,ARPC5L,ARSB,ARV1,ASNS,ATP8B2,AURKA,AURKB,AVEN,B3GNT9,B4GALT2,BCL2,BCL2L1,BIN2,BIRC5,BIVM,BLVRB,BMPR1A,BRCA1,BRI3BP,BRIP1,BTK,BYSL,C1RL,C3ORF18,CALHM2,CALM3,CAPG,CARHSP1,CASKIN2,CBR1,CCNA2,CCNB…
HPA	bone marrow	HPA:0040000	FALSE	9.50491e-07	6.02205	6496	637	445	11019	ABCB6,ABHD14A,ABHD8,ABI3,ACAA2,ACAP1,ACAT1,ACSS2,ACTB,ADGRG5,AGFG2,AGMAT,AIFM2,AKR1A1,ALDH1B1,ANLN,ANO10,ANXA4,ANXA6,AP1S1,APOBEC3C,APOBEC3G,APOBEC3H,APOE,AQP1,ARHGAP11A,ARHGAP18,ARHGEF11,ARL2,ARL6IP5,ARMC6,ARPC5L,ARSB,ARV1,ASNS,ATP8B2,AURKA,AURKB,AVEN,B3GNT9,B4GALT2,BCL2,BCL2L1,BIN2,BIRC5,BIVM,BLVRB,BMPR1A,BRCA1,BRI3BP,BRIP1,BTK,BYSL,C1RL,C3ORF18,CALHM2,CALM3,CAPG,CARHSP1,CASKIN2,CBR1,CCNA2,CCNB…
HPA	skin 2; cells in spinous layer[â‰¥Low]	HPA:0471411	FALSE	1.76311e-05	4.75372	871	637	89	11019	ACAT1,ACOT7,ALDH1B1,ANLN,ANXA4,APOC1,APOE,ARL2,BDH1,BLVRB,CALM3,CCNA2,CCNB1,CCNB2,CD99L2,CDC20,CDCA5,CDCA8,CDK1,CDK4,CENPA,CENPF,CLIC1,CORO1A,CTSC,DLGAP5,EIF4EBP1,ERCC1,ETFA,FABP5,FEN1,FHL1,GAPDH,GOLIM4,GSTK1,H2AX,H3C10,H3C11,H3C12,H3C13,H3C2,H3C3,H3C6,H3C7,H3C8,HELLS,HINT2,HMGB2,HMMR,HOPX,HSD17B8,IDH2,ISOC2,KAT2B,KIFC1,LSM2,MCM2,MCM4,MCM5,MKI67,NME1,NTHL1,NUDT8,NUSAP1,ORC6,PCNA,PDIA4,PDIA6,PFN1,…
HPA	appendix; germinal center cells[â‰¥Low]	HPA:0030431	FALSE	1.99903e-05	4.69918	287	637	41	11019	ABI3,ACTB,ANLN,ANXA6,B4GALNT1,BCL2,BIN2,BTK,CCNB1,CCNB2,CCNF,CD79B,CDCA2,CDCA8,CENPF,CTSH,DLGAP5,DPYSL2,HELLS,INCENP,ISOC2,ITGAM,KIF18B,LY75,MCM2,MCM4,MCM5,MZB1,NPC2,NUSAP1,PCK2,PDIA6,PTPRCAP,PYCARD,RACGAP1,SASH3,SEPTIN1,SGO1,TBC1D10C,TPD52,TXNDC5
HPA	tonsil	HPA:0600000	FALSE	3.03606e-05	4.51769	7788	637	507	11019	ABCB6,ABHD14A,ABHD8,ABI3,ACAA2,ACAP1,ACAT1,ACOT11,ACOT7,ACTB,ADGRG5,AGFG2,AGMAT,AKR1A1,ALDH1B1,ANKRD35,ANLN,ANO10,ANXA6,AP1S1,APOBEC3C,APOBEC3G,APOBEC3H,ARHGAP11A,ARHGAP18,ARHGEF11,ARHGEF12,ARL2,ARL6IP5,ARMC6,ARPC5L,ARRB1,ARSB,ARV1,ASF1B,ASNS,ATP6V0A1,AURKA,AURKB,AVEN,B3GNT9,B4GALT2,BCAT2,BCL2,BCL2L1,BDH1,BIN2,BIRC5,BIVM,BLVRB,BMPR1A,BRCA1,BRI3BP,BRIP1,BTK,BYSL,C3ORF18,CACNA1A,CALHM2,CALM3,CAMK1,…
HPA	skin 2; fibrohistiocytic cells[â‰¥Low]	HPA:0471441	FALSE	3.89504e-05	4.40949	1021	637	99	11019	ABI3,ACAT1,ACOT7,ACTB,ALDH1B1,ANLN,ANXA4,ANXA6,APOC1,AQP1,ARL2,ARL6IP5,BIN2,BLVRB,CALM3,CAPG,CCNF,CD40LG,CD63,CD99L2,CDC20,CDC45,CDCA8,CDK4,CENPA,CLIC1,COL15A1,CORO1A,CORO1B,CTSA,CTSC,CTSH,DHCR24,DLGAP5,DPYSL2,EIF4EBP1,ENTPD1,ETFA,FABP5,FEN1,FLOT1,FN1,GAPDH,GLO1,GOLIM4,GSTK1,GZMH,H2AX,H3C10,H3C11,H3C12,H3C13,H3C2,H3C3,H3C6,H3C7,H3C8,HCST,HMGB2,HSD17B8,IDH2,IKBIP,ISOC2,ITGB2,KAT2B,KIF11,LSM2,MCM4,…
HPA	skin 2; cells in basal layer[â‰¥Low]	HPA:0471391	FALSE	6.00415e-05	4.22155	962	637	94	11019	ACAT1,ALDH1B1,ANLN,ANXA4,ANXA6,APOC1,ARL2,AURKB,BDH1,BIRC5,BLVRB,CALM3,CAPG,CCNA2,CCNB1,CCNB2,CD99L2,CDC20,CDCA2,CDCA5,CDCA8,CDK4,CENPA,CENPF,CLIC1,COL15A1,CORO1A,CTSA,CTSC,DLGAP5,EIF4EBP1,ERCC1,ETFA,FEN1,FLOT1,GAPDH,GOLIM4,GSTK1,H2AX,H3C10,H3C11,H3C12,H3C13,H3C2,H3C3,H3C6,H3C7,H3C8,HELLS,HINT2,HMGB2,HOPX,HSD17B8,IDH2,ISOC2,KIF11,KIFC1,LSM2,MCM2,MCM4,MCM5,MKI67,NME1,NTHL1,NUDT8,NUSAP1,ORC6,PCNA,P…
HPA	skin 2; fibrohistiocytic cells[â‰¥Medium]	HPA:0471442	FALSE	7.8159e-05	4.10702	833	637	84	11019	ACAT1,ACTB,ALDH1B1,ANLN,ANXA4,ANXA6,APOC1,AQP1,ARL6IP5,BIN2,BLVRB,CALM3,CAPG,CD40LG,CD63,CD99L2,CDC20,CDC45,CDCA8,CDK4,CENPA,CLIC1,COL15A1,CORO1A,CORO1B,CTSA,CTSC,CTSH,DPYSL2,EIF4EBP1,ENTPD1,ETFA,FABP5,FEN1,FN1,GAPDH,GOLIM4,GSTK1,H2AX,H3C10,H3C11,H3C12,H3C13,H3C2,H3C3,H3C6,H3C7,H3C8,HCST,HMGB2,HSD17B8,IDH2,IKBIP,ISOC2,ITGB2,KAT2B,KIF11,LSM2,MCM4,MCM5,MKI67,NME1,NTHL1,NUDT8,PDGFRB,PDIA4,PDIA6,PFN1…
HPA	skin 2; lymphocytes[High]	HPA:0471473	FALSE	0.000105137	3.97824	456	637	54	11019	ANXA6,APOC1,ARL2,BIN2,BLVRB,CAPG,CD40LG,CD99L2,CLIC1,CTSA,CTSC,DPP4,FEN1,GAPDH,GOLIM4,GSTK1,GZMB,H2AX,H3C10,H3C11,H3C12,H3C13,H3C2,H3C3,H3C6,H3C7,H3C8,HCST,HINT2,HMGB2,IDH2,ISOC2,ITGB2,LSM2,MCM2,MCM4,MKI67,NTHL1,NUDT8,NUSAP1,PDIA4,PFN1,PIF1,PPP1R18,PTPN6,PYCARD,RFC4,S100A4,SIT1,STMN1,SUMO3,TUBA1B,TUBA1C,TUBB
HPA	thymus; medullary cells[â‰¥Medium]	HPA:0580062	FALSE	0.000116649	3.93312	24	637	10	11019	E2F8,KIF15,KIF2C,MND1,MZB1,PSD4,RAD51,SEPTIN1,SIT1,UHRF1
HPA	skin 2; lymphocytes[â‰¥Medium]	HPA:0471472	FALSE	0.00013557	3.86784	647	637	69	11019	ACAT1,ACTB,ALDH1B1,ANXA6,APOC1,ARL2,BIN2,BLVRB,CALM3,CAPG,CD40LG,CD99L2,CDCA8,CDK4,CENPA,CLIC1,CTSA,CTSC,DPP4,FEN1,GAPDH,GOLIM4,GSTK1,GZMB,H2AX,H3C10,H3C11,H3C12,H3C13,H3C2,H3C3,H3C6,H3C7,H3C8,HCST,HINT2,HMGB2,HSD17B8,IDH2,ISOC2,ITGB2,KAT2B,KIFC1,LSM2,MCM2,MCM4,MKI67,NME1,NTHL1,NUDT8,NUSAP1,ORC6,PDIA4,PFN1,PIF1,PPP1R18,PRC1,PTPN6,PYCARD,RFC4,S100A4,S100A6,SIT1,STMN1,SUMO3,TPD52,TUBA1B,TUBA1C,TUBB
HPA	skin 1; fibrohistiocytic cells[â‰¥Medium]	HPA:0461442	FALSE	0.000138135	3.8597	699	637	73	11019	ACAT1,ALDH1B1,ANLN,ANXA4,ANXA6,APOE,AQP1,ARL2,ARL6IP5,BIN2,BLVRB,CALM3,CAPG,CD40LG,CD63,CD99L2,CDC45,CLIC1,CORO1A,CORO1B,CTSA,CTSC,CTSH,DPP4,ENTPD1,ETFA,FEN1,FHL1,FN1,GAPDH,GOLIM4,GSTK1,H2AX,H3C10,H3C11,H3C12,H3C13,H3C2,H3C3,H3C6,H3C7,H3C8,HMGB2,HSD17B8,IDH2,IKBIP,ISOC2,ITGB2,KAT2B,LSM2,MCM4,MCM5,NME1,NTHL1,NUDT8,PDGFRB,PDIA6,PFN1,PIF1,PPP1R18,PRC1,PTPN6,PYCARD,RFC4,S100A4,S100A6,SLC1A5,SUMO3,TUB…
HPA	skin 2; endothelial cells[â‰¥Low]	HPA:0470201	FALSE	0.000164305	3.78435	888	637	87	11019	ABI3,ACAT1,ACTB,ALDH1B1,ANXA4,ANXA6,APOE,AQP1,ARL2,ARL6IP5,BLVRB,CALM3,CCNF,CD99L2,CDC45,CDCA8,CDK4,CENPA,CLIC1,COL15A1,CORO1B,CTSA,CTSC,DLGAP5,DMD,DPP4,DPYSL2,EIF4EBP1,ENTPD1,FABP5,FEN1,FLOT1,FN1,GAPDH,GLO1,GOLIM4,GSTK1,H2AX,H3C10,H3C11,H3C12,H3C13,H3C2,H3C3,H3C6,H3C7,H3C8,HINT2,HMGB2,HSD17B8,IDH2,IKBIP,ISOC2,KAT2B,KIF11,KIFC1,LSM2,MCM4,MCM5,NME1,NPC2,NQO1,NTHL1,NUDT8,PDIA4,PDIA6,PFN1,PIF1,PPP1R…
HPA	placenta; cytotrophoblasts[â‰¥Low]	HPA:0381191	FALSE	0.00018123	3.74177	476	637	55	11019	ACTB,ALDH1B1,ANLN,ANXA4,APOC1,CCNA2,CD99L2,CDCA2,CDCA5,CDCA8,CDK4,CDK6,CENPF,CLYBL,DLGAP5,DPYSL2,E2F8,ENTPD1,FN1,GOLIM4,GRAP2,GSTK1,H1-5,H2AX,HCST,HMMR,INCENP,ITGA2B,ITGB4,KIF11,KRT7,LHPP,MCM2,MCM3,MCM4,MKI67,MPP1,NTHL1,NUDT8,PBK,PCNA,POLA1,QPRT,RAD51,RFC4,SLC1A5,STBD1,STMN1,SUMO3,TFDP1,TMEM192,TOP2A,TPD52,UHRF1,ZNF792
HPA	skin 2; fibrohistiocytic cells[High]	HPA:0471443	FALSE	0.000225467	3.64692	467	637	54	11019	ACAT1,ACTB,ANLN,ANXA6,APOC1,AQP1,ARL6IP5,CD40LG,CD63,CD99L2,CDC20,CDC45,CDCA8,CDK4,CORO1A,CTSA,CTSC,CTSH,FN1,GAPDH,GOLIM4,GSTK1,H2AX,H3C10,H3C11,H3C12,H3C13,H3C2,H3C3,H3C6,H3C7,H3C8,HMGB2,IDH2,ISOC2,ITGB2,KIF11,LSM2,MCM5,NME1,PDGFRB,PDIA4,PDIA6,PIF1,PPP1R18,PTPN6,RFC4,S100A4,STMN1,SUMO3,TUBA1B,TUBA1C,TUBB,WIPI1
HPA	skin 1; fibrohistiocytic cells[â‰¥Low]	HPA:0461441	FALSE	0.00027286	3.56406	885	637	86	11019	ABI3,ACAT1,ACTB,ALDH1B1,ANLN,ANXA4,ANXA6,APOE,AQP1,ARL2,ARL6IP5,BIN2,BLVRB,CALM3,CAPG,CCNF,CD40LG,CD63,CD99L2,CDC45,CLIC1,COL15A1,CORO1A,CORO1B,CTSA,CTSC,CTSH,DLGAP5,DPP4,DPYSL2,EIF4EBP1,ENTPD1,ERCC1,ETFA,FEN1,FHL1,FN1,GAPDH,GLO1,GOLIM4,GSTK1,H2AX,H3C10,H3C11,H3C12,H3C13,H3C2,H3C3,H3C6,H3C7,H3C8,HMGB2,HSD17B8,IDH2,IKBIP,ISOC2,ITGB2,KAT2B,LSM2,MCM4,MCM5,NME1,NPC2,NTHL1,NUDT8,PDGFRB,PDIA6,PFN1,PIF1…
HPA	thymus; medullary cells[â‰¥Low]	HPA:0580061	FALSE	0.000428211	3.36834	27	637	10	11019	E2F8,KIF15,KIF2C,MND1,MZB1,PSD4,RAD51,SEPTIN1,SIT1,UHRF1
HPA	skin 2; lymphocytes[â‰¥Low]	HPA:0471471	FALSE	0.000475032	3.32328	802	637	79	11019	ACAT1,ACTB,ALDH1B1,ANXA4,ANXA6,APOC1,ARL2,AURKB,BIN2,BLVRB,CALM3,CAPG,CD40LG,CD99L2,CDCA8,CDK4,CENPA,CLIC1,CTSA,CTSC,DPP4,DPYSL2,FEN1,FLOT1,GAPDH,GOLIM4,GSTK1,GZMB,H2AX,H3C10,H3C11,H3C12,H3C13,H3C2,H3C3,H3C6,H3C7,H3C8,HCST,HINT2,HMGB2,HOPX,HSD17B8,IDH2,ISOC2,ITGB2,KAT2B,KCNAB2,KIFC1,LSM2,MCM2,MCM4,MKI67,NME1,NPC2,NTHL1,NUDT8,NUSAP1,ORC6,PCNA,PDIA4,PFN1,PIF1,PPP1R18,PRC1,PTPN6,PYCARD,RFC4,S100A4,S…
HPA	small intestine; enterocytes[â‰¥Low]	HPA:0481301	FALSE	0.000629682	3.20088	571	637	61	11019	ACY1,AGMAT,ALDOC,ANLN,APOC1,AQP1,AURKB,B4GALNT1,BCL2,CACNA1A,CCNA2,CCNB1,CDCA2,CDCA5,CDCA8,CDK4,CDK6,CENPF,CORO2A,CTSH,DACT1,E2F8,ENTPD1,GRAP2,GSTK1,HELLS,HMGB2,IGF2,INCENP,ISOC2,KHK,KIF18B,KIF2C,LHPP,LY75,MCM2,MCM3,MCM4,MCM5,MKI67,MPP1,MYL6B,NUSAP1,P2RX5,PARVB,PCK2,PDIA6,PYCARD,QPRT,RACGAP1,RRM2,S100A6,SGO1,SGO2,SLC43A1,STBD1,STMN1,SULT1A1,TESC,TPD52,TXNDC5
HPA	appendix; germinal center cells[â‰¥Medium]	HPA:0030432	FALSE	0.000766815	3.11531	227	637	32	11019	ACTB,ANLN,ANXA6,BCL2,BIN2,BTK,CCNB1,CCNB2,CD79B,CDCA8,CENPF,CTSH,DLGAP5,HELLS,INCENP,ISOC2,ITGAM,KIF18B,LY75,MCM2,MCM4,MCM5,MZB1,NUSAP1,PCK2,PTPRCAP,RACGAP1,SASH3,SEPTIN1,TBC1D10C,TPD52,TXNDC5
HPA	thymus; cortical cells[â‰¥Low]	HPA:0580821	FALSE	0.000914838	3.03866	29	637	10	11019	E2F8,KIF15,KIF2C,MND1,MZB1,PSD4,RAD51,SEPTIN1,SIT1,UHRF1
HPA	kidney; proximal tubules (cell body)[â‰¥Low]	HPA:0271141	FALSE	0.00125781	2.90039	728	637	72	11019	ACAT1,ACOT7,AGMAT,ANXA4,APOE,AQP1,ARL2,ARMC6,ASRGL1,ATP6V0A1,B4GALT2,BDH1,C1RL,C8ORF88,CD63,CHDH,CLYBL,CMTM5,CTSA,CTSC,CTSH,CTSL,DBNDD2,DPP4,DPYSL2,ENPP6,ETFA,FAH,FHL1,FN1,GALM,GAPDH,GSTK1,H2AX,HMGB2,HSD17B8,IDH2,IGF2,IKBIP,IL17RB,ISOC2,ITGAM,KCNAB2,KHK,LHPP,MCM2,MYL6B,NECAB3,NPC2,NPM2,NQO1,NQO2,NUDT8,PCK2,PSAT1,QPRT,RECQL4,RNASE2,S100A6,SHMT2,SLC1A5,SLC25A10,SLC39A14,SLC4A4,SMTN,SORD,STBD1,SUMO3…
HPA	thymus	HPA:0580000	FALSE	0.00130176	2.88547	30	637	10	11019	E2F8,KIF15,KIF2C,MND1,MZB1,PSD4,RAD51,SEPTIN1,SIT1,UHRF1
HPA	lymph node	HPA:0310000	FALSE	0.00133459	2.87465	6530	637	431	11019	ABI3,ACAP1,ACAT1,ACOT7,ACTB,ADGRG5,AGFG2,AGMAT,AKR1A1,ALDH1B1,ANLN,ANO10,ANXA6,AP1S1,APOBEC3C,APOBEC3G,APOBEC3H,ARHGAP11A,ARHGAP18,ARHGEF11,ARL2,ARL6IP5,ARMC6,ARSB,ARV1,ASF1B,ASNS,ATP6V0A1,AURKA,AURKB,AVEN,B3GNT9,B4GALT2,BCL2,BCL2L1,BDH1,BIN2,BIRC5,BLVRB,BMPR1A,BRCA1,BRI3BP,BRIP1,BTK,BYSL,C3ORF18,CALHM2,CAPG,CARHSP1,CASKIN2,CBR1,CCNA2,CCNB1,CCNB2,CCND3,CCNE1,CCNF,CCR2,CD3G,CD40LG,CD63,CD79B,CD99L…
HPA	rectum; enterocytes[â‰¥Low]	HPA:0401301	FALSE	0.00185526	2.7316	513	637	55	11019	AGMAT,ANLN,AQP1,AURKB,B4GALNT1,BCL2,C1RL,CAPG,CCNA2,CCNB1,CCNB2,CDCA2,CDCA5,CDCA8,CDK4,CDK6,CEACAM1,CENPF,CORO2A,DPP4,E2F8,GRAP2,GSTK1,HELLS,HMGB2,INCENP,ISOC2,KIF18B,LHPP,LY75,MCM2,MCM3,MCM4,MCM5,MKI67,MPP1,MYL6B,NPC2,NUSAP1,P2RX5,PCK2,PDIA6,PYCARD,RACGAP1,RRM2,S100A6,SGO1,SGO2,SLC43A1,STBD1,STMN1,SULT1A1,TESC,TPD52,TXNDC5
HPA	thymus; cortical cells[â‰¥Medium]	HPA:0580822	FALSE	0.00280447	2.55215	26	637	9	11019	E2F8,KIF15,KIF2C,MND1,MZB1,RAD51,SEPTIN1,SIT1,UHRF1
HPA	tonsil; non-germinal center cells[â‰¥Low]	HPA:0600441	FALSE	0.00281694	2.55022	6117	637	406	11019	ABCB6,ABI3,ACAP1,ACAT1,ACTB,ADGRG5,AGFG2,AKR1A1,ALDH1B1,ANLN,ANO10,ANXA6,AP1S1,APOBEC3C,APOBEC3G,APOBEC3H,ARHGAP11A,ARHGAP18,ARHGEF11,ARHGEF12,ARL2,ARL6IP5,ARMC6,ARSB,ASF1B,ASNS,ATP6V0A1,AURKA,AURKB,AVEN,B3GNT9,B4GALT2,BCAT2,BCL2,BCL2L1,BDH1,BIN2,BIRC5,BIVM,BLVRB,BMPR1A,BRCA1,BRI3BP,BRIP1,BTK,BYSL,C3ORF18,CACNA1A,CALHM2,CAMK1,CAPG,CASKIN2,CBR1,CCNA2,CCNB1,CCNB2,CCND3,CCNE1,CCNF,CD3G,CD40LG,CD63,C…
HPA	lymph node; non-germinal center cells[â‰¥Low]	HPA:0310441	FALSE	0.00386211	2.41318	6061	637	402	11019	ABI3,ACAP1,ACAT1,ACTB,ADGRG5,AGFG2,AGMAT,AKR1A1,ALDH1B1,ANLN,ANO10,ANXA6,APOBEC3C,APOBEC3G,APOBEC3H,ARHGAP11A,ARHGAP18,ARHGEF11,ARL2,ARL6IP5,ARMC6,ARSB,ASF1B,ASNS,ATP6V0A1,AURKA,AURKB,AVEN,B3GNT9,B4GALT2,BCL2,BCL2L1,BDH1,BIN2,BIRC5,BLVRB,BMPR1A,BRCA1,BRI3BP,BRIP1,BTK,BYSL,C3ORF18,CALHM2,CAPG,CARHSP1,CASKIN2,CBR1,CCNA2,CCNB1,CCNB2,CCND3,CCNE1,CCNF,CD3G,CD40LG,CD63,CD79B,CD99L2,CDC20,CDC25C,CDC6,CD…
HPA	skin 2; cells in basal layer[â‰¥Medium]	HPA:0471392	FALSE	0.00430448	2.36608	754	637	72	11019	ACAT1,ALDH1B1,ANLN,ANXA4,ANXA6,APOC1,ARL2,AURKB,BDH1,BIRC5,BLVRB,CALM3,CCNA2,CCNB1,CD99L2,CDC20,CDCA5,CDCA8,CDK4,CENPA,CENPF,CLIC1,CORO1A,EIF4EBP1,ETFA,FEN1,FLOT1,GAPDH,GOLIM4,GSTK1,H2AX,H3C10,H3C11,H3C12,H3C13,H3C2,H3C3,H3C6,H3C7,H3C8,HELLS,HMGB2,HSD17B8,IDH2,ISOC2,KIF11,KIFC1,LSM2,MCM2,MCM4,MCM5,MKI67,NME1,NTHL1,NUDT8,PDIA4,PDIA6,PIF1,PRC1,PYCARD,RACGAP1,RAD51,RFC4,S100A6,SIT1,SLC1A5,SUMO3,TOP2…
HPA	appendix; enterocytes[â‰¥Low]	HPA:0031301	FALSE	0.0046902	2.32881	478	637	51	11019	AGMAT,ANLN,AQP1,AURKB,BCL2,CAPG,CCNA2,CCNB1,CDCA2,CDCA5,CDCA8,CDK4,CDK6,CEACAM1,CENPF,CORO2A,CTSH,DACT1,E2F8,GRAP2,GSTK1,HELLS,HMGB2,INCENP,ISOC2,KIF18B,LHPP,LY75,MCM2,MCM4,MCM5,MPP1,MYL6B,NPC2,NUSAP1,PARVB,PCK2,PDIA6,PYCARD,RACGAP1,RRM2,S100A6,SASH3,SGO1,SLC43A1,STBD1,STMN1,SULT1A1,TESC,TPD52,TXNDC5
HPA	skin 2; cells in spinous layer[â‰¥Medium]	HPA:0471412	FALSE	0.0069474	2.15818	683	637	66	11019	ACAT1,ANLN,APOC1,ARL2,BDH1,BLVRB,CALM3,CCNA2,CCNB1,CD99L2,CDC20,CDCA5,CDCA8,CDK1,CENPA,CENPF,CLIC1,CORO1A,CTSC,EIF4EBP1,ERCC1,FABP5,FEN1,GAPDH,GSTK1,H2AX,H3C10,H3C11,H3C12,H3C13,H3C2,H3C3,H3C6,H3C7,H3C8,HELLS,HMGB2,IDH2,ISOC2,KAT2B,KIFC1,LSM2,MCM2,MCM4,MCM5,MKI67,NTHL1,NUDT8,NUSAP1,PCNA,PIF1,PPP1R18,PRC1,PYCARD,RACGAP1,RAD51,RFC4,SIT1,SLC1A5,STMN1,SUMO3,TFDP1,TOP2A,TPD52,TUBA1B,TUBA1C
HPA	kidney; proximal tubules (cell body)[High]	HPA:0271143	FALSE	0.00751405	2.12413	288	637	35	11019	ACAT1,ACOT7,AGMAT,AQP1,ARMC6,BDH1,CHDH,CLYBL,CTSA,CTSC,CTSH,CTSL,DPP4,ENPP6,ETFA,FAH,FN1,GAPDH,GSTK1,H2AX,HSD17B8,IL17RB,ISOC2,KHK,NPC2,NQO2,NUDT8,PCK2,PSAT1,QPRT,RNASE2,SHMT2,SLC25A10,SLC4A4,TST
HPA	skin 1; cells in basal layer[â‰¥Low]	HPA:0461391	FALSE	0.00868788	2.06109	881	637	80	11019	ACAT1,ALDH1B1,ANLN,ANXA4,ANXA6,ARL2,ARL6IP5,AURKB,BIRC5,BLVRB,CALM3,CAPG,CCNA2,CCNB1,CD99L2,CDC20,CDCA5,CDCA8,CENPA,CENPF,CLIC1,CORO1A,CTSA,DLGAP5,ERCC1,ETFA,FEN1,FLOT1,GAPDH,GOLIM4,GSTK1,H2AX,H3C10,H3C11,H3C12,H3C13,H3C2,H3C3,H3C6,H3C7,H3C8,HELLS,HMGB2,HSD17B8,IDH2,ISOC2,KIF11,KIFC1,LSM2,MCM3,MCM4,MCM5,MKI67,NME1,NTHL1,NUDT8,NUSAP1,PCNA,PDIA6,PFN1,PIF1,PRC1,PSAT1,RACGAP1,RAD51,RFC4,S100A6,SIT1,S…
HPA	bone marrow; hematopoietic cells[â‰¥Medium]	HPA:0040082	FALSE	0.00902955	2.04433	4256	637	295	11019	ABCB6,ABHD8,ACAP1,ACAT1,ACTB,ADGRG5,AGFG2,AGMAT,AIFM2,ANLN,ANXA6,APOBEC3C,APOBEC3H,AQP1,ARHGAP11A,ARHGAP18,ARHGEF11,ARSB,AURKB,AVEN,BCL2,BCL2L1,BIN2,BIRC5,BLVRB,BMPR1A,BRCA1,BRI3BP,BRIP1,BTK,BYSL,C3ORF18,CALHM2,CARHSP1,CBR1,CCNB1,CCNB2,CCND3,CCNE1,CCR2,CD3G,CD40LG,CD63,CDC20,CDC25C,CDCA2,CDCA5,CDCA8,CDK1,CDK2,CDK6,CDT1,CENPA,CFL1,CGAS,CHAC1,CHAF1B,CIP2A,CISH,CKS1B,CLC,CLYBL,COMTD1,COPRS,CORO1A,CT…
HPA	bone marrow; hematopoietic cells[High]	HPA:0040083	FALSE	0.0109521	1.9605	1453	637	119	11019	ANLN,ARHGEF11,AVEN,BCL2,BIN2,BLVRB,BRIP1,CCNB1,CCNB2,CCND3,CDCA5,CHAF1B,CISH,CKS1B,CORO1A,DLGAP5,DNA2,DTL,E2F1,EME1,EPX,FANCI,FEN1,FLOT1,GFI1B,GGH,GLIPR2,GOLIM4,H1-5,H2AC12,H2AC13,H2AC14,H2AC16,H2AC17,H2AX,H2BC10,H2BC11,H2BC13,H2BC14,H2BC17,H2BC3,H2BC6,H2BC7,H2BC9,H3C10,H3C11,H3C12,H3C13,H3C2,H3C3,H3C6,H3C7,H3C8,H4C12,H4C2,H4C8,H4C9,HBD,HCST,HMBS,HMGB2,IDH2,IRF5,ISOC2,ITGAM,ITGB2,KIF11,KIF18B,KIF…
HPA	appendix; enterocytes[â‰¥Medium]	HPA:0031302	FALSE	0.0183528	1.7363	362	637	40	11019	AGMAT,ANLN,AURKB,BCL2,CCNA2,CCNB1,CDCA2,CDCA5,CDK6,CEACAM1,CORO2A,CTSH,E2F8,GSTK1,HELLS,HMGB2,INCENP,ISOC2,KIF18B,LY75,MCM2,MCM4,MCM5,MPP1,NPC2,NUSAP1,PARVB,PCK2,PYCARD,RACGAP1,RRM2,S100A6,SGO1,SLC43A1,STBD1,STMN1,SULT1A1,TESC,TPD52,TXNDC5
HPA	lymph node; germinal center cells[High]	HPA:0310433	FALSE	0.0192766	1.71497	944	637	83	11019	ACTB,APOBEC3C,BRCA1,BTK,CCNB1,CD79B,CDCA5,CDK1,CFL1,CIITA,CORO1A,CTSH,DLGAP5,DTYMK,E2F1,EME1,FEN1,GPR27,H2BC10,H2BC11,H2BC13,H2BC14,H2BC17,H2BC6,H2BC7,H2BC9,H3C10,H3C11,H3C12,H3C13,H3C2,H3C3,H3C6,H3C7,H3C8,HELLS,HMGB2,IDH2,INCENP,ISOC2,ITGAL,KIF11,KIF15,KIF18B,KIF20A,KIF4A,LAT2,LRRC61,LY75,MCM2,MCM4,MCM5,MKI67,NCAPD2,PAICS,PCNA,PFN1,PHGDH,PIF1,POLA1,PPP1R18,PTPN6,PTPN7,PTPRCAP,RFC4,SH3BP1,SHMT2,S…
HPA	skin 1; lymphocytes[High]	HPA:0461473	FALSE	0.0274969	1.56072	394	637	42	11019	ANXA6,BIN2,CALM3,CD40LG,CD99L2,CLIC1,CTSA,GAPDH,GSTK1,H2AX,H3C10,H3C11,H3C12,H3C13,H3C2,H3C3,H3C6,H3C7,H3C8,HMGB2,IDH2,ISOC2,ITGB2,LSM2,MCM4,MKI67,NME1,NTHL1,NUDT8,NUSAP1,PFN1,PIF1,PPP1R18,PRC1,PTPN6,RFC4,S100A4,SIT1,SUMO3,TPD52,TUBA1B,TUBA1C
HPA	skin 1; fibrohistiocytic cells[High]	HPA:0461443	FALSE	0.029475	1.53055	408	637	43	11019	ANLN,ANXA6,APOE,AQP1,ARL6IP5,CAPG,CD40LG,CD63,CDC45,CORO1A,CTSA,CTSH,DPP4,GAPDH,GSTK1,H2AX,H3C10,H3C11,H3C12,H3C13,H3C2,H3C3,H3C6,H3C7,H3C8,HMGB2,IDH2,ISOC2,ITGB2,MCM5,NME1,PDIA6,PIF1,PPP1R18,PTPN6,RFC4,S100A4,S100A6,SUMO3,TUBA1B,TUBA1C,TUBB,WIPI1
HPA	placenta; cytotrophoblasts[â‰¥Medium]	HPA:0381192	FALSE	0.0350292	1.45557	424	637	44	11019	ACTB,ALDH1B1,ANLN,APOC1,CCNA2,CDCA2,CDCA5,CDCA8,CDK6,CLYBL,DLGAP5,ENTPD1,GOLIM4,GSTK1,H1-5,H2AX,HCST,HMMR,INCENP,ITGA2B,ITGB4,KIF11,KRT7,LHPP,MCM2,MCM3,MCM4,MKI67,MPP1,NTHL1,PBK,PCNA,POLA1,QPRT,RFC4,SLC1A5,STMN1,SUMO3,TFDP1,TMEM192,TOP2A,TPD52,UHRF1,ZNF792
HPA	colon; enterocytes[â‰¥Low]	HPA:0131301	FALSE	0.0395102	1.40329	505	637	50	11019	AGMAT,ANLN,APOC1,AQP1,AURKB,B4GALNT1,BCL2,CCNA2,CCNB1,CDCA2,CDCA5,CDK4,CDK6,CEACAM1,CENPF,CORO2A,CTSH,E2F8,GRAP2,GSTK1,HMGB2,INCENP,ISOC2,KIF18B,LHPP,LY75,MCM2,MCM3,MCM4,MCM5,MPP1,NPC2,NUSAP1,P2RX5,PARVB,PCK2,PDIA6,PYCARD,RACGAP1,RRM2,S100A6,SASH3,SGO1,SGO2,SLC43A1,STBD1,STMN1,SULT1A1,TESC,TPD52
HPA	small intestine; enterocytes[â‰¥Medium]	HPA:0481302	FALSE	0.041165	1.38547	440	637	45	11019	ACY1,AGMAT,ANLN,APOC1,AQP1,AURKB,CCNA2,CCNB1,CDCA2,CDCA5,CDK6,CENPF,CORO2A,CTSH,DACT1,GSTK1,HELLS,HMGB2,IGF2,INCENP,ISOC2,KHK,KIF18B,LY75,MCM2,MCM3,MCM4,MCM5,MPP1,NUSAP1,P2RX5,PCK2,PDIA6,PYCARD,RACGAP1,RRM2,S100A6,SGO1,SLC43A1,STBD1,STMN1,SULT1A1,TESC,TPD52,TXNDC5
HPA	skin 1; lymphocytes[â‰¥Medium]	HPA:0461472	FALSE	0.0433252	1.36326	574	637	55	11019	ACAT1,ANXA4,ANXA6,ARL2,ARL6IP5,BIN2,BLVRB,CALM3,CD40LG,CD99L2,CENPA,CLIC1,CTSA,FEN1,GAPDH,GOLIM4,GSTK1,H2AX,H3C10,H3C11,H3C12,H3C13,H3C2,H3C3,H3C6,H3C7,H3C8,HINT2,HMGB2,HSD17B8,IDH2,ISOC2,ITGB2,KAT2B,LSM2,MCM4,MKI67,NME1,NTHL1,NUDT8,NUSAP1,PFN1,PIF1,PPP1R18,PRC1,PTPN6,PYCARD,RFC4,S100A4,SIT1,SUMO3,TPD52,TUBA1B,TUBA1C,TUBB
CORUM	Chromosomal passenger complex CPC (INCENP, CDCA8, BIRC5, AURKB)	CORUM:1118	FALSE	0.00281013	2.55127	4	193	4	3383	AURKB,BIRC5,CDCA8,INCENP
CORUM	Chromosomal passenger complex CPC (INCENP, CDCA8, BIRC5, AURKB)	CORUM:1119	FALSE	0.00281013	2.55127	4	193	4	3383	AURKB,BIRC5,CDCA8,INCENP
CORUM	Chromosomal passenger complex CPC (CDCA8, AURKB, BIRC5)	CORUM:2582	FALSE	0.0499908	1.30111	3	193	3	3383	AURKB,BIRC5,CDCA8
CORUM	Chromosomal passenger complex CPC (INCENP, BIRC5, AURKB)	CORUM:2579	FALSE	0.0499908	1.30111	3	193	3	3383	AURKB,BIRC5,INCENP
CORUM	ECT2-KIF23-RACGAP1 complex	CORUM:7439	FALSE	0.0499908	1.30111	3	193	3	3383	ECT2,KIF23,RACGAP1
CORUM	Chromosomal passenger complex CPC (INCENP, CDCA8, BIRC5)	CORUM:1120	FALSE	0.0499908	1.30111	3	193	3	3383	BIRC5,CDCA8,INCENP
CORUM	AuroraB-AuroraC-INCENP complex	CORUM:6184	FALSE	0.0499908	1.30111	3	193	3	3383	AURKA,AURKB,INCENP
HP	Abnormality of blood and blood-forming tissues	HP:0001871	FALSE	0.000855325	3.06787	1442	268	115	4958	ABCB6,ACAT1,ANKRD1,APOE,BCL2,BMPR1A,BRCA1,BRIP1,BTK,BUB1,BUB1B,CBS,CCR1,CD3G,CD40LG,CD79B,CDCA7,CDKN2A,CDKN2B,CDKN2C,CFH,CIITA,COL5A2,CORO1A,CYP4F22,DCLRE1B,DHFR,DLL4,DMD,DNMT3B,EIF2AK4,EMILIN1,ENG,EPX,ERBB3,ESCO2,F8,FAH,FANCA,FANCC,FANCI,FN1,GFI1B,GINS1,GSR,H4C9,HAVCR2,HBD,HBG2,HELLS,HMBS,HSD3B7,IDH2,IL12RB1,IL23R,IL2RA,IRF4,IRF5,ITGA2B,ITGAM,ITGB2,ITGB4,KHK,KIF11,KIF15,KIF20A,KIF23,KLF1,LCP2,LR…
HP	Abnormality of chromosome stability	HP:0003220	FALSE	0.0013153	2.88097	55	268	14	4958	BRCA1,BRIP1,CDCA7,DCLRE1B,DNMT3B,FANCA,FANCC,FANCI,HELLS,MCM4,RAD51,TERT,UBE2T,XRCC2
HP	Abnormal erythrocyte morphology	HP:0001877	FALSE	0.00317631	2.49808	672	268	64	4958	ABCB6,BMPR1A,BRCA1,BRIP1,BTK,CD3G,CD40LG,CDCA7,CFH,CIITA,CYP4F22,DHFR,DNMT3B,ENG,ERBB3,F8,FAH,FANCA,FANCC,FANCI,FN1,GFI1B,GSR,HAVCR2,HBD,HBG2,HELLS,HMBS,IDH2,IL2RA,IRF4,IRF5,ITGA2B,ITGAM,ITGB4,KHK,KIF15,KIF23,KLF1,LCP2,MTHFD1,NCAPG2,NDUFB7,PHGDH,PRDX1,RACGAP1,RAD51,RECQL4,SASH3,SLC25A10,SLC35C1,SLC40A1,SPTB,STEAP3,TARS1,TBXAS1,TERT,TNFRSF11A,TNFSF12,TOP2A,TYMS,UBE2T,XK,XRCC2
HP	Sloping forehead	HP:0000340	FALSE	0.0037187	2.42961	188	268	27	4958	ASNS,ASPM,BRCA1,BRIP1,BUB1,BUB1B,CDK6,CIT,FANCA,FANCC,FANCI,KIF11,KIF14,KNL1,NCAPD2,PHGDH,PLK4,PSAT1,RAD51,SLC25A22,STIL,TRIP13,TUBGCP4,UBE2T,WARS1,WDR62,XRCC2
HP	Chromosome breakage	HP:0040012	FALSE	0.0052705	2.27815	38	268	11	4958	BRCA1,BRIP1,DCLRE1B,FANCA,FANCC,FANCI,MCM4,RAD51,TERT,UBE2T,XRCC2
HP	Abnormal immune system morphology	HP:0032251	FALSE	0.00615089	2.21106	641	268	61	4958	ACAT1,APOE,BRCA1,BRIP1,BTK,BUB1,BUB1B,CD3G,CD40LG,CD79B,CDCA7,CDKN2A,CIITA,CORO1A,CTSC,DCLRE1B,DLL4,DNMT3B,ENG,EPX,ERBB3,FANCA,FANCC,FANCI,GINS1,GJB6,H4C9,HAVCR2,HELLS,IL2RA,IRF5,ITGAM,ITGB2,KIF11,LCP2,MCM10,MCM4,MTHFD1,NCAPG2,NCF4,NPC2,PDGFRB,PRDX1,RAD51,RECQL4,RNASEH2A,RRAS,SASH3,SLC35C1,SOS1,STN1,STS,TARS1,TBXAS1,TERT,TNFSF12,TRIP13,TYMS,UBE2T,VANGL1,XRCC2
HP	Anemia	HP:0001903	FALSE	0.00680231	2.16734	614	268	59	4958	ABCB6,BMPR1A,BRCA1,BRIP1,BTK,CD3G,CD40LG,CDCA7,CFH,CIITA,DHFR,DNMT3B,ENG,ERBB3,F8,FAH,FANCA,FANCC,FANCI,FN1,GSR,HAVCR2,HBD,HBG2,HELLS,IDH2,IL2RA,IRF4,IRF5,ITGA2B,ITGAM,ITGB4,KIF15,KIF23,KLF1,LCP2,MTHFD1,NCAPG2,NDUFB7,PHGDH,PRDX1,RACGAP1,RAD51,RECQL4,SASH3,SLC25A10,SLC35C1,SLC40A1,SPTB,STEAP3,TARS1,TBXAS1,TERT,TNFRSF11A,TNFSF12,TOP2A,TYMS,UBE2T,XRCC2
HP	Chromosomal breakage induced by crosslinking agents	HP:0003221	FALSE	0.016151	1.7918	16	268	7	4958	BRIP1,DCLRE1B,FANCA,FANCC,FANCI,RAD51,UBE2T
HP	Duodenal stenosis	HP:0100867	FALSE	0.0165442	1.78135	28	268	9	4958	BRCA1,BRIP1,CDC45,FANCA,FANCC,FANCI,RAD51,UBE2T,XRCC2
HP	Small intestinal stenosis	HP:0012848	FALSE	0.0165442	1.78135	28	268	9	4958	BRCA1,BRIP1,CDC45,FANCA,FANCC,FANCI,RAD51,UBE2T,XRCC2
HP	Pyridoxine-responsive sideroblastic anemia	HP:0005522	FALSE	0.0272808	1.56414	23	268	8	4958	BRCA1,BRIP1,FANCA,FANCC,FANCI,RAD51,UBE2T,XRCC2
HP	Melena	HP:0002249	FALSE	0.0272808	1.56414	23	268	8	4958	BMPR1A,CDKN2B,CDKN2C,ENG,FAH,ITGA2B,KIF23,RACGAP1
HP	Abnormal leukocyte morphology	HP:0001881	FALSE	0.0317139	1.49875	615	268	57	4958	ACAT1,APOE,BRCA1,BRIP1,BTK,BUB1,BUB1B,CD3G,CD40LG,CD79B,CDCA7,CDKN2A,CIITA,CORO1A,DCLRE1B,DLL4,DNMT3B,EPX,ERBB3,FANCA,FANCC,FANCI,GINS1,H4C9,HAVCR2,HELLS,IL2RA,IRF5,ITGAM,ITGB2,KIF11,LCP2,MCM10,MCM4,MTHFD1,NCAPG2,NCF4,NPC2,PDGFRB,PRDX1,RAD51,RECQL4,RNASEH2A,RRAS,SASH3,SLC35C1,SOS1,STN1,STS,TARS1,TBXAS1,TERT,TNFSF12,TRIP13,TYMS,UBE2T,XRCC2
HP	Abnormal cellular immune system morphology	HP:0010987	FALSE	0.0317139	1.49875	615	268	57	4958	ACAT1,APOE,BRCA1,BRIP1,BTK,BUB1,BUB1B,CD3G,CD40LG,CD79B,CDCA7,CDKN2A,CIITA,CORO1A,DCLRE1B,DLL4,DNMT3B,EPX,ERBB3,FANCA,FANCC,FANCI,GINS1,H4C9,HAVCR2,HELLS,IL2RA,IRF5,ITGAM,ITGB2,KIF11,LCP2,MCM10,MCM4,MTHFD1,NCAPG2,NCF4,NPC2,PDGFRB,PRDX1,RAD51,RECQL4,RNASEH2A,RRAS,SASH3,SLC35C1,SOS1,STN1,STS,TARS1,TBXAS1,TERT,TNFSF12,TRIP13,TYMS,UBE2T,XRCC2

## Sheet: d1 IL2vsUN DOWN
source	term_name	term_id	highlighted	adjusted_p_value	negative_log10_of_adjusted_p_value	term_size	query_size	intersection_size	effective_domain_size	intersections
GO:MF	protein binding	GO:0005515	TRUE	5.35688e-25	24.2711	14838	638	577	20212	AATK,ABLIM1,ABLIM2,ADAMTSL4-AS1,ADGRE2,ADGRV1,AGPAT4,AIM2,AKAP13,ALCAM,AMPD2,ANKRD37,ANXA1,AOAH,AP3M2,AQP9,AREG,ARG2,ARHGAP21,ARHGAP26,ARHGAP9,ARID4B,ARID5A,ARID5B,ARIH1,ARRDC2,ARRDC3,ARRDC4,ASTL,ATG14,ATG2A,ATP2B1,ATP8A1,ATXN7,AVIL,AVPI1,AXIN2,AXL,B3GNT7,B4GALT1,BAALC,BACH1,BACH2,BANP,BAZ1A,BCL11A,BCL2L11,BCL6,BEST1,BICDL1,BIRC2,BIRC3,BNIP3L,BRAF,BSDC1,BTBD19,BTG1,BTG2,C17ORF97,C1QTNF1,C9ORF153,…
GO:MF	enzyme binding	GO:0019899	FALSE	7.39356e-08	7.13115	2103	638	119	20212	AKAP13,ARIH1,ATG14,AXIN2,BCL11A,BCL2L11,BICDL1,BRAF,BTG1,CASS4,CBLB,CCDC191,CCNT1,CD22,CD24,CDH1,CDKN1B,CEP68,COL1A1,CRY1,CRY2,CSF3,CSRNP2,CST3,CXCR4,CYRIA,DAAM1,DNAJB1,DOCK4,DUSP1,DUSP10,DUSP16,DUSP2,ELMO2,ELP2,ERRFI1,F3,FAM83F,FER,FGD6,FGR,FOXO1,FYN,GABARAPL1,GATA6,GRK5,HDAC5,HSPA6,IRS2,ISG15,JUN,JUND,KCTD21,KLF4,KMT2E,LILRB2,LYST,MAP1LC3A,MARCKS,MBP,NCF2,NELL2,NFKBIA,NOP58,NR3C1,NR4A3,NTRK1,PA…
GO:MF	immune receptor activity	GO:0140375	TRUE	8.66041e-08	7.06246	145	638	23	20212	C5AR1,CCR4,CCR7,CCR9,CCRL2,CD44,CR2,CRLF2,CSF3R,CXCR4,CXCR5,F3,FCAR,FCMR,FPR1,IL12B,IL17REL,IL5RA,IL6ST,IL7R,LILRA5,LILRB2,XCR1
GO:MF	protein tyrosine/threonine phosphatase activity	GO:0008330	TRUE	1.65323e-06	5.78167	10	638	7	20212	DUSP1,DUSP10,DUSP16,DUSP2,DUSP4,DUSP5,DUSP8
GO:MF	MAP kinase tyrosine phosphatase activity	GO:0033550	TRUE	1.65323e-06	5.78167	10	638	7	20212	DUSP1,DUSP10,DUSP16,DUSP2,DUSP4,DUSP5,DUSP8
GO:MF	cytokine receptor binding	GO:0005126	FALSE	2.40571e-06	5.61876	278	638	30	20212	CCL20,CCL3,CCL3L1,CCL4,CCL4L2,CCRL2,CLCF1,CSF3,CXCL1,CXCL10,CXCL16,CXCL2,CXCL3,CXCL8,IL12B,IL1A,IL1B,IL1RN,IL23A,IL6,IL6ST,NTRK1,PDCL3,PIK3R1,PPBP,SDCBP,TGFBR3,TLR5,TNFSF15,TRAF1
GO:MF	chemokine activity	GO:0008009	FALSE	1.76963e-05	4.75212	50	638	12	20212	CCL20,CCL3,CCL3L1,CCL4,CCL4L2,CXCL1,CXCL10,CXCL16,CXCL2,CXCL3,CXCL8,PPBP
GO:MF	cytokine activity	GO:0005125	FALSE	1.99114e-05	4.7009	238	638	26	20212	AREG,CCL20,CCL3,CCL3L1,CCL4,CCL4L2,CLCF1,CSF3,CXCL1,CXCL10,CXCL16,CXCL2,CXCL3,CXCL8,EDN1,IL12B,IL1A,IL1B,IL1RN,IL23A,IL6,PPBP,SECTM1,TNFSF15,WNT10A,WNT7A
GO:MF	MAP kinase tyrosine/serine/threonine phosphatase activity	GO:0017017	FALSE	2.17586e-05	4.66237	13	638	7	20212	DUSP1,DUSP10,DUSP16,DUSP2,DUSP4,DUSP5,DUSP8
GO:MF	transcription factor binding	GO:0008134	FALSE	3.97781e-05	4.40036	600	638	45	20212	ARID5A,BCL11A,BCL6,CCDC62,CCNT1,CHD6,CREM,CRY1,CRY2,FOS,FOXP1,GABARAPL1,GATA6,HDAC5,JMJD1C,JUN,JUND,KAT6A,KLF4,KLF5,NFKBIA,NLRP3,NOP58,NR3C1,NR4A1,NR4A2,NR4A3,OASL,PADI2,PER1,PHF1,PROX1,RORA,SIK1,SOX8,SPI1,STAT3,STAT5B,TAF4B,TLE1,TRIB1,TXLNG,YAP1,ZBTB49,ZNF703
GO:MF	cytokine receptor activity	GO:0004896	FALSE	5.28932e-05	4.2766	101	638	16	20212	CCR4,CCR7,CCR9,CCRL2,CD44,CRLF2,CSF3R,CXCR4,CXCR5,F3,IL12B,IL17REL,IL5RA,IL6ST,IL7R,XCR1
GO:MF	DNA-binding transcription factor binding	GO:0140297	FALSE	6.49024e-05	4.18774	490	638	39	20212	ARID5A,BCL11A,BCL6,CCDC62,CCNT1,CREM,CRY1,CRY2,FOS,FOXP1,GABARAPL1,GATA6,HDAC5,JMJD1C,JUN,KAT6A,KLF4,KLF5,NFKBIA,NLRP3,NR4A1,NR4A2,NR4A3,OASL,PADI2,PER1,PROX1,SIK1,SOX8,SPI1,STAT3,STAT5B,TAF4B,TLE1,TRIB1,TXLNG,YAP1,ZBTB49,ZNF703
GO:MF	kinase binding	GO:0019900	FALSE	0.000103755	3.98399	790	638	53	20212	AXIN2,BCL11A,BCL2L11,BRAF,BTG1,CASS4,CBLB,CCNT1,CD24,CDH1,CDKN1B,CEP68,CRY1,CRY2,DOCK4,DUSP1,DUSP10,DUSP16,DUSP2,ELMO2,ELP2,ERRFI1,FAM83F,FGR,GATA6,GRK5,HDAC5,IRS2,LYST,MARCKS,NELL2,NR3C1,NR4A3,NTRK1,PDE8A,PER1,PIK3IP1,PIK3R1,PKIA,PPP1CB,PPP1R15A,RGCC,RHOH,RND1,SIK1,SLC12A6,SPDYA,STAT3,STRIP1,TIAM1,TNFAIP3,TRIB1,ZFP36
GO:MF	DNA-binding transcription repressor activity	GO:0001217	TRUE	0.000131013	3.88269	332	638	30	20212	BACH1,BACH2,BCL11A,BCL6,CREM,FOXO1,FOXP1,HIVEP1,IKZF5,IRF8,JUN,MXI1,NFKB1,NR1D2,NR3C1,PROX1,SATB1,SKIL,SPI1,TFEC,TGIF1,TRPS1,ZBTB10,ZBTB18,ZBTB21,ZBTB46,ZBTB49,ZEB1,ZNF10,ZNF266
GO:MF	signaling receptor binding	GO:0005102	FALSE	0.0001838	3.73565	1501	638	83	20212	ALCAM,ANXA1,AREG,ARRDC3,CADM1,CBLB,CCL20,CCL3,CCL3L1,CCL4,CCL4L2,CCRL2,CD22,CHN1,CLCF1,CLEC7A,CR2,CSF3,CXCL1,CXCL10,CXCL16,CXCL2,CXCL3,CXCL8,DKK3,DOCK4,EDN1,EFNB2,ELAPOR2,ELMO2,EREG,FCN1,FER,FGF9,FGR,FPR1,FYN,GABARAPL1,HCK,ICOSLG,IL12B,IL1A,IL1B,IL1RN,IL23A,IL6,IL6ST,IRS2,ISG15,ITGA9,KIF5C,LILRB2,METRNL,NCR3LG1,NTRK1,PDCL3,PDE4D,PIK3IP1,PIK3R1,PLAUR,PPBP,RALA,REN,RGMA,RND1,S100A9,S1PR1,SDCBP,SECT…
GO:MF	molecular function activator activity	GO:0140677	TRUE	0.000204651	3.68899	1124	638	67	20212	AIM2,AREG,ARHGAP21,ARHGAP26,ARHGAP9,CCL20,CCL3,CCL3L1,CCL4,CCL4L2,CCNT1,CD24,CDKN1B,CHN1,CLCF1,CSF3,CXCL1,CXCL10,CXCL16,CXCL2,CXCL3,CXCL8,DNAJB1,DNAJB4,DNAJB6,DOCK4,EDN1,EREG,ERRFI1,FGF9,FYN,IL12B,IL1A,IL1B,IL1RN,IL23A,IL6,IL6ST,JUN,METRNL,MOB3B,NCF2,PDE8A,PIK3R1,PPBP,PPP1R15A,PPP2R5C,PRKCE,RALGAPA1,RANBP2,RGCC,RGPD2,RGPD5,RGPD6,RGS2,RIN2,SECTM1,SMAP2,SPDYA,SRGAP1,TBC1D15,TBC1D8,TBC1D9,TNFSF15,WD…
GO:MF	C-C chemokine binding	GO:0019957	FALSE	0.000219547	3.65847	24	638	8	20212	CCR4,CCR7,CCR9,CCRL2,CXCR4,CXCR5,XCR1,ZFP36
GO:MF	DNA-binding transcription repressor activity, RNA polymerase II-specific	GO:0001227	FALSE	0.000236744	3.62572	323	638	29	20212	BACH1,BACH2,BCL11A,BCL6,CREM,FOXO1,FOXP1,HIVEP1,IKZF5,IRF8,JUN,MXI1,NFKB1,NR1D2,NR3C1,PROX1,SATB1,SKIL,TFEC,TGIF1,TRPS1,ZBTB10,ZBTB18,ZBTB21,ZBTB46,ZBTB49,ZEB1,ZNF10,ZNF266
GO:MF	MAP kinase phosphatase activity	GO:0033549	FALSE	0.000351483	3.4541	18	638	7	20212	DUSP1,DUSP10,DUSP16,DUSP2,DUSP4,DUSP5,DUSP8
GO:MF	chemokine receptor binding	GO:0042379	FALSE	0.000388687	3.4104	77	638	13	20212	CCL20,CCL3,CCL3L1,CCL4,CCL4L2,CCRL2,CXCL1,CXCL10,CXCL16,CXCL2,CXCL3,CXCL8,PPBP
GO:MF	molecular function regulator activity	GO:0098772	FALSE	0.000456863	3.34021	2063	638	104	20212	ADGRV1,AIM2,AKAP13,ANXA1,AREG,ARHGAP21,ARHGAP26,ARHGAP9,ATG14,BIRC2,BIRC3,CCL20,CCL3,CCL3L1,CCL4,CCL4L2,CCNT1,CD24,CDKN1B,CHN1,CLCF1,CSF3,CST3,CXCL1,CXCL10,CXCL16,CXCL2,CXCL3,CXCL8,CYTH3,DKK3,DNAJB1,DNAJB4,DNAJB6,DOCK4,EDN1,EREG,ERRFI1,FGD6,FGF9,FRAT1,FYN,GEM,HERC1,HPCAL4,IL12B,IL1A,IL1B,IL1RN,IL23A,IL6,IL6ST,IRS2,JUN,METRNL,MOB3B,NCF2,PABIR3,PDE4D,PDE8A,PDP1,PHACTR1,PIK3IP1,PIK3R1,PKIA,PLEKHG2,P…
GO:MF	protein kinase binding	GO:0019901	FALSE	0.000642626	3.19204	706	638	47	20212	AXIN2,BCL11A,BCL2L11,BRAF,CASS4,CBLB,CCNT1,CD24,CDH1,CDKN1B,CEP68,CRY1,CRY2,DOCK4,DUSP1,DUSP10,DUSP16,DUSP2,ELMO2,ELP2,ERRFI1,FAM83F,FGR,GATA6,GRK5,HDAC5,IRS2,LYST,MARCKS,NELL2,NR3C1,NR4A3,PIK3R1,PKIA,PPP1CB,PPP1R15A,RGCC,RHOH,RND1,SIK1,SLC12A6,SPDYA,STAT3,STRIP1,TIAM1,TRIB1,ZFP36
GO:MF	cytokine binding	GO:0019955	FALSE	0.00168714	2.77285	145	638	17	20212	CCR4,CCR7,CCR9,CCRL2,CRLF2,CSF3R,CXCR4,CXCR5,IL12B,IL1RN,IL5RA,IL6ST,NOG,TGFBR3,THBS1,XCR1,ZFP36
GO:MF	C-C chemokine receptor activity	GO:0016493	FALSE	0.00235918	2.62724	23	638	7	20212	CCR4,CCR7,CCR9,CCRL2,CXCR4,CXCR5,XCR1
GO:MF	chemokine binding	GO:0019956	FALSE	0.00322365	2.49165	33	638	8	20212	CCR4,CCR7,CCR9,CCRL2,CXCR4,CXCR5,XCR1,ZFP36
GO:MF	G protein-coupled receptor binding	GO:0001664	FALSE	0.00336338	2.47322	292	638	25	20212	ARRDC3,CCL20,CCL3,CCL3L1,CCL4,CCL4L2,CCRL2,CXCL1,CXCL10,CXCL16,CXCL2,CXCL3,CXCL8,EDN1,FCN1,FPR1,FYN,PDE4D,PPBP,RALA,S1PR1,SDCBP,TUB,WNT10A,WNT7A
GO:MF	enzyme activator activity	GO:0008047	FALSE	0.00503563	2.29795	585	638	39	20212	AIM2,AREG,ARHGAP21,ARHGAP26,ARHGAP9,CCL3,CCNT1,CD24,CDKN1B,CHN1,CXCL1,DOCK4,EREG,ERRFI1,FYN,IL6ST,JUN,MOB3B,NCF2,PDE8A,PIK3R1,PPP1R15A,PPP2R5C,PRKCE,RALGAPA1,RANBP2,RGCC,RGPD2,RGPD5,RGPD6,RGS2,RIN2,SMAP2,SPDYA,SRGAP1,TBC1D15,TBC1D8,TBC1D9,WDR48
GO:MF	chemokine receptor activity	GO:0004950	FALSE	0.00582872	2.23443	26	638	7	20212	CCR4,CCR7,CCR9,CCRL2,CXCR4,CXCR5,XCR1
GO:MF	G protein-coupled chemoattractant receptor activity	GO:0001637	FALSE	0.00582872	2.23443	26	638	7	20212	CCR4,CCR7,CCR9,CCRL2,CXCR4,CXCR5,XCR1
GO:MF	CXCR chemokine receptor binding	GO:0045236	FALSE	0.00641907	2.19253	18	638	6	20212	CXCL1,CXCL10,CXCL2,CXCL3,CXCL8,PPBP
GO:MF	enzyme regulator activity	GO:0030234	FALSE	0.00691179	2.16041	1296	638	69	20212	ADGRV1,AIM2,AKAP13,ANXA1,AREG,ARHGAP21,ARHGAP26,ARHGAP9,ATG14,BIRC2,BIRC3,CCL3,CCNT1,CD24,CDKN1B,CHN1,CST3,CXCL1,CXCL10,CYTH3,DOCK4,EREG,ERRFI1,FGD6,FYN,HERC1,IL6ST,IRS2,JUN,MOB3B,NCF2,PABIR3,PDE8A,PDP1,PHACTR1,PIK3IP1,PIK3R1,PKIA,PLEKHG2,PPP1R15A,PPP1R3B,PPP2R5C,PRKCE,RALGAPA1,RALGPS2,RANBP2,RASGEF1B,RGCC,RGPD2,RGPD5,RGPD6,RGS2,RHOH,RIN2,SERPINA1,SERPINB2,SERPINB9,SMAP2,SOCS3,SPDYA,SRGAP1,TBC1D1…
GO:MF	phosphatidylinositol 3-kinase regulator activity	GO:0035014	TRUE	0.0100597	1.99741	12	638	5	20212	ATG14,IRS2,PIK3IP1,PIK3R1,WDR91
GO:MF	binding	GO:0005488	FALSE	0.0144706	1.83951	18370	638	607	20212	AATK,ABLIM1,ABLIM2,ADAMTSL4-AS1,ADGRE2,ADGRV1,ADHFE1,AGPAT4,AIM2,AKAP13,ALCAM,AMPD2,ANKRD37,ANXA1,AOAH,AP3M2,AQP9,AREG,ARG2,ARHGAP21,ARHGAP26,ARHGAP9,ARID4B,ARID5A,ARID5B,ARIH1,ARRDC2,ARRDC3,ARRDC4,ASTL,ATG14,ATG2A,ATP2B1,ATP8A1,ATXN7,AVIL,AVPI1,AXIN2,AXL,B3GNT7,B4GALT1,BAALC,BACH1,BACH2,BANP,BAZ1A,BCL11A,BCL2L11,BCL6,BEST1,BICDL1,BIRC2,BIRC3,BNIP3L,BPI,BRAF,BSDC1,BTBD19,BTG1,BTG2,C17ORF97,C1QTNF…
GO:MF	transcription cis-regulatory region binding	GO:0000976	TRUE	0.0154285	1.81168	1480	638	75	20212	ARID4B,ARID5A,ARID5B,BACH1,BACH2,BCL11A,BCL6,CCNT1,CHD2,CREBRF,CREM,CRY1,CRY2,ELL2,FOS,FOSL2,FOXO1,FOXO6,FOXP1,GATA6,HBP1,HDAC5,HES4,HIVEP1,HIVEP2,IKZF5,IRF8,JUN,JUNB,JUND,KDM6A,KLF3,KLF4,KLF5,LITAF,MAFB,MXI1,NFKB1,NFKBIZ,NR1D2,NR3C1,NR4A1,NR4A2,NR4A3,PER1,PROX1,REL,RORA,SATB1,SKIL,SOX8,SPI1,STAT3,STAT5B,TFEC,TGIF1,TRPS1,USP3,YAP1,ZBTB10,ZBTB46,ZBTB49,ZEB1,ZNF10,ZNF154,ZNF165,ZNF211,ZNF250,ZNF266…
GO:MF	transcription regulatory region nucleic acid binding	GO:0001067	FALSE	0.0161348	1.79224	1482	638	75	20212	ARID4B,ARID5A,ARID5B,BACH1,BACH2,BCL11A,BCL6,CCNT1,CHD2,CREBRF,CREM,CRY1,CRY2,ELL2,FOS,FOSL2,FOXO1,FOXO6,FOXP1,GATA6,HBP1,HDAC5,HES4,HIVEP1,HIVEP2,IKZF5,IRF8,JUN,JUNB,JUND,KDM6A,KLF3,KLF4,KLF5,LITAF,MAFB,MXI1,NFKB1,NFKBIZ,NR1D2,NR3C1,NR4A1,NR4A2,NR4A3,PER1,PROX1,REL,RORA,SATB1,SKIL,SOX8,SPI1,STAT3,STAT5B,TFEC,TGIF1,TRPS1,USP3,YAP1,ZBTB10,ZBTB46,ZBTB49,ZEB1,ZNF10,ZNF154,ZNF165,ZNF211,ZNF250,ZNF266…
GO:MF	growth factor receptor binding	GO:0070851	FALSE	0.016986	1.76991	139	638	15	20212	AREG,CSF3,EREG,FER,FGF9,FYN,IL12B,IL1A,IL1B,IL1RN,IL6,IL6ST,PDCL3,SDCBP,TLR5
GO:MF	sequence-specific double-stranded DNA binding	GO:1990837	FALSE	0.0192703	1.71511	1541	638	77	20212	ARID4B,ARID5A,ARID5B,BACH1,BACH2,BCL11A,BCL6,CCNT1,CHD2,CREBRF,CREM,CRY1,CRY2,ELL2,FOS,FOSL2,FOXO1,FOXO6,FOXP1,GATA6,HBP1,HDAC5,HES4,HIVEP1,HIVEP2,IKZF5,IRF8,JUN,JUNB,JUND,KDM6A,KLF3,KLF4,KLF5,LITAF,MAFB,MXI1,NFKB1,NFKBIZ,NR1D2,NR3C1,NR4A1,NR4A2,NR4A3,PER1,PROX1,REL,RORA,SATB1,SKIL,SOX8,SPI1,STAT3,STAT5B,TFEC,TGIF1,TRPS1,TSPYL2,USP3,YAP1,ZBTB10,ZBTB18,ZBTB46,ZBTB49,ZEB1,ZNF10,ZNF154,ZNF165,ZNF211…
GO:MF	sequence-specific DNA binding	GO:0043565	FALSE	0.0239058	1.6215	1654	638	81	20212	ARID4B,ARID5A,ARID5B,BACH1,BACH2,BCL11A,BCL6,CCNT1,CHD2,CREBRF,CREM,CRY1,CRY2,CSRNP1,CSRNP2,ELL2,FOS,FOSL2,FOXO1,FOXO6,FOXP1,GATA6,HBP1,HDAC5,HES4,HIVEP1,HIVEP2,IKZF5,IRF8,JUN,JUNB,JUND,KDM6A,KLF3,KLF4,KLF5,LITAF,MAFB,MXI1,NFKB1,NFKBIZ,NLRP3,NR1D2,NR3C1,NR4A1,NR4A2,NR4A3,PER1,PROX1,REL,RORA,SATB1,SKIL,SOX8,SPI1,STAT3,STAT5B,TFEC,TGIF1,TRPS1,TSPYL2,USP3,YAP1,ZBTB10,ZBTB18,ZBTB21,ZBTB46,ZBTB49,ZEB1…
GO:MF	cis-regulatory region sequence-specific DNA binding	GO:0000987	FALSE	0.0271319	1.56652	1203	638	63	20212	BACH1,BACH2,BCL11A,BCL6,CHD2,CREM,CRY1,ELL2,FOS,FOSL2,FOXO1,FOXO6,FOXP1,GATA6,HBP1,HDAC5,HES4,HIVEP1,HIVEP2,IKZF5,IRF8,JUN,JUNB,JUND,KDM6A,KLF3,KLF4,KLF5,LITAF,MAFB,MXI1,NFKB1,NFKBIZ,NR1D2,NR3C1,NR4A1,NR4A2,NR4A3,PER1,PROX1,REL,RORA,SATB1,SKIL,SOX8,SPI1,STAT3,STAT5B,TFEC,TGIF1,USP3,YAP1,ZBTB49,ZEB1,ZNF154,ZNF165,ZNF211,ZNF250,ZNF331,ZNF483,ZNF697,ZNF704,ZNF713
GO:MF	RNA polymerase II cis-regulatory region sequence-specific DNA binding	GO:0000978	FALSE	0.0283533	1.5474	1180	638	62	20212	BACH1,BACH2,BCL11A,BCL6,CHD2,CREM,CRY1,FOS,FOSL2,FOXO1,FOXO6,FOXP1,GATA6,HBP1,HDAC5,HES4,HIVEP1,HIVEP2,IKZF5,IRF8,JUN,JUNB,JUND,KDM6A,KLF3,KLF4,KLF5,LITAF,MAFB,MXI1,NFKB1,NFKBIZ,NR1D2,NR3C1,NR4A1,NR4A2,NR4A3,PER1,PROX1,REL,RORA,SATB1,SKIL,SOX8,SPI1,STAT3,STAT5B,TFEC,TGIF1,USP3,YAP1,ZBTB49,ZEB1,ZNF154,ZNF165,ZNF211,ZNF250,ZNF331,ZNF483,ZNF697,ZNF704,ZNF713
GO:MF	double-stranded DNA binding	GO:0003690	FALSE	0.0286875	1.54231	1637	638	80	20212	AIM2,ARID4B,ARID5A,ARID5B,BACH1,BACH2,BCL11A,BCL6,CCNT1,CHD2,CREBRF,CREM,CRY1,CRY2,ELL2,FOS,FOSL2,FOXO1,FOXO6,FOXP1,GATA6,HBP1,HDAC5,HES4,HIVEP1,HIVEP2,IKZF5,IRF8,JUN,JUNB,JUND,KDM6A,KLF3,KLF4,KLF5,LITAF,MAFB,MXI1,NFKB1,NFKBIZ,NR1D2,NR3C1,NR4A1,NR4A2,NR4A3,PER1,PROX1,REL,RORA,SATB1,SKIL,SOX8,SPI1,STAT3,STAT5B,TFEC,TGIF1,TRPS1,TSPYL2,USP3,WDR48,YAP1,ZBP1,ZBTB10,ZBTB18,ZBTB46,ZBTB49,ZEB1,ZNF10,ZNF1…
GO:MF	pattern recognition receptor activity	GO:0038187	TRUE	0.0382743	1.41709	34	638	7	20212	AIM2,CLEC7A,FCN1,IFIH1,TLR2,TLR4,TLR5
GO:BP	regulation of biological process	GO:0050789	TRUE	2.15522e-31	30.6665	12287	612	498	21031	ADAMTSL4-AS1,ADGRE2,ADGRV1,AIM2,AKAP13,ALCAM,ANXA1,AOAH,AREG,ARG2,ARHGAP21,ARHGAP26,ARHGAP9,ARID4B,ARID5A,ARID5B,ARIH1,ARRDC3,ARRDC4,ASTL,ATG14,ATG2A,ATP2B1,ATP8A1,ATXN7,AVIL,AVPI1,AXIN2,AXL,B4GALT1,BACH1,BACH2,BANP,BAZ1A,BCL11A,BCL2L11,BCL6,BEST1,BIRC2,BIRC3,BNIP3L,BPI,BRAF,BTG1,BTG2,C1QTNF1,C5AR1,CABLES1,CADM1,CALCRL,CAMK4,CASS4,CBLB,CCDC62,CCL20,CCL3,CCL3L1,CCL4,CCL4L2,CCNT1,CCR4,CCR7,CCR9,CCR…
GO:BP	biological regulation	GO:0065007	FALSE	3.70755e-31	30.4309	12680	612	507	21031	ADAMTSL4-AS1,ADGRE2,ADGRV1,AIM2,AKAP13,ALCAM,ALDH8A1,ANXA1,AOAH,AREG,ARG2,ARHGAP21,ARHGAP26,ARHGAP9,ARID4B,ARID5A,ARID5B,ARIH1,ARRDC3,ARRDC4,ASTL,ATG14,ATG2A,ATP2B1,ATP8A1,ATXN7,AVIL,AVPI1,AXIN2,AXL,B4GALT1,BACH1,BACH2,BANP,BAZ1A,BCL11A,BCL2L11,BCL6,BEST1,BIRC2,BIRC3,BNIP3L,BPI,BRAF,BTG1,BTG2,C1QTNF1,C5AR1,CABLES1,CADM1,CALCRL,CAMK4,CASS4,CBLB,CCDC62,CCL20,CCL3,CCL3L1,CCL4,CCL4L2,CCNT1,CCR4,CCR7,…
GO:BP	response to external stimulus	GO:0009605	FALSE	7.70793e-31	30.1131	2723	612	193	21031	ADGRE2,ADGRV1,AIM2,ANXA1,AOAH,ARG2,ARID5A,ATG14,AXL,BCL6,BEST1,BIRC2,BIRC3,BNIP3L,BPI,BRAF,BTG2,C1QTNF1,C5AR1,CADM1,CCL20,CCL3,CCL3L1,CCL4,CCL4L2,CCR4,CCR7,CCR9,CCRL2,CD24,CD55,CDH1,CDS1,CLEC7A,COL1A1,CR2,CRY1,CRY2,CSF3,CSF3R,CXCL1,CXCL10,CXCL16,CXCL2,CXCL3,CXCL8,CXCR4,CXCR5,DDIT4,DHX58,DOCK4,DUOX2,DUSP1,DUSP10,EDN1,EFNB2,ELMO2,ENPP2,EREG,F3,F5,FCAR,FCN1,FER,FGL2,FGR,FLT1,FOS,FOSL2,FOXO1,FOXP1,FP…
GO:BP	response to stimulus	GO:0050896	FALSE	7.33713e-29	28.1345	8976	612	404	21031	ADAMTSL4-AS1,ADGRE2,ADGRV1,AIM2,AKAP13,ALCAM,ANXA1,AOAH,AQP9,AREG,ARG2,ARHGAP21,ARHGAP26,ARHGAP9,ARID4B,ARID5A,ARID5B,ARRDC3,ATG14,ATP2B1,ATXN7,AVPI1,AXIN2,AXL,B4GALT1,BACH1,BACH2,BCL11A,BCL2L11,BCL6,BEST1,BIRC2,BIRC3,BNIP3L,BPI,BRAF,BTG1,BTG2,C1QTNF1,C5AR1,CADM1,CALCRL,CAMK4,CASS4,CBLB,CCDC62,CCL20,CCL3,CCL3L1,CCL4,CCL4L2,CCNT1,CCR4,CCR7,CCR9,CCRL2,CD163,CD22,CD24,CD44,CD55,CD7,CD83,CDH1,CDK16,C…
GO:BP	response to stress	GO:0006950	FALSE	1.30533e-28	27.8843	3855	612	234	21031	ADAMTSL4-AS1,ADGRE2,AIM2,ANXA1,AOAH,AQP9,AREG,ARG2,ARID5A,ATG14,ATXN7,AXIN2,AXL,B4GALT1,BACH1,BCL2L11,BCL6,BIRC2,BIRC3,BNIP3L,BPI,BRAF,BTG1,BTG2,C1QTNF1,C5AR1,CADM1,CAMK4,CCL20,CCL3,CCL3L1,CCL4,CCL4L2,CCR4,CCR7,CCR9,CCRL2,CD163,CD24,CD44,CD55,CD83,CDKN1B,CHD2,CHMP1B,CLEC7A,COL18A1,COL1A1,CR2,CREBRF,CRY1,CSF3R,CST3,CXCL1,CXCL10,CXCL16,CXCL2,CXCL3,CXCL8,CXCR4,DDIT4,DHX58,DNAJB1,DNAJB4,DNAJB6,DUOX2,…
GO:BP	cellular response to stimulus	GO:0051716	FALSE	6.99159e-28	27.1554	7394	612	354	21031	ADAMTSL4-AS1,ADGRE2,ADGRV1,AIM2,AKAP13,ALCAM,ANXA1,AQP9,AREG,ARG2,ARHGAP21,ARHGAP26,ARHGAP9,ARID4B,ARID5A,ARID5B,ARRDC3,ATG14,ATP2B1,ATXN7,AVPI1,AXIN2,AXL,BACH1,BCL11A,BCL2L11,BCL6,BIRC2,BIRC3,BNIP3L,BPI,BRAF,BTG2,C1QTNF1,C5AR1,CADM1,CALCRL,CAMK4,CASS4,CBLB,CCDC62,CCL20,CCL3,CCL3L1,CCL4,CCL4L2,CCR4,CCR7,CCR9,CCRL2,CD22,CD24,CD44,CD55,CD7,CD83,CDH1,CDK16,CDKN1B,CDS1,CHD2,CHN1,CHRNE,CLCF1,CLEC2D,CL…
GO:BP	regulation of response to stimulus	GO:0048583	FALSE	1.3112e-27	26.8823	3939	612	235	21031	ADAMTSL4-AS1,ADGRV1,AIM2,AKAP13,ANXA1,AOAH,ARG2,ARHGAP21,ARHGAP26,ARHGAP9,ARID4B,ARID5A,ARRDC3,ATP2B1,ATXN7,AVPI1,AXIN2,AXL,BCL2L11,BCL6,BIRC2,BIRC3,BRAF,C1QTNF1,C5AR1,CADM1,CASS4,CBLB,CCL20,CCL3,CCL3L1,CCL4,CCL4L2,CCR4,CCR7,CD22,CD24,CD44,CD55,CHN1,CLCF1,CLEC7A,CNIH2,CNKSR3,COL1A1,CR2,CREBRF,CRLF2,CRY1,CRY2,CSF3,CXCL10,CXCL8,CXCR4,CYTH3,DDIT4,DHX58,DKK3,DLG5,DNAJB1,DNAJB6,DUOX2,DUSP1,DUSP10,DUSP…
GO:BP	defense response	GO:0006952	FALSE	5.81179e-27	26.2357	1791	612	144	21031	ADGRE2,AIM2,ANXA1,AOAH,ARG2,ARID5A,AXL,B4GALT1,BCL6,BIRC2,BIRC3,BNIP3L,BPI,C5AR1,CADM1,CAMK4,CCL20,CCL3,CCL3L1,CCL4,CCL4L2,CCR4,CCR7,CCR9,CCRL2,CD163,CD44,CD55,CD83,CLEC7A,CR2,CSF3R,CST3,CXCL1,CXCL10,CXCL16,CXCL2,CXCL3,CXCL8,CXCR4,DDIT4,DHX58,DUOX2,DUSP10,EDN1,EREG,F3,FCAR,FCMR,FCN1,FGL2,FGR,FOS,FOSL2,FOXP1,FPR1,FYN,GATA6,HCK,HDAC5,HERC5,ICOSLG,IFIH1,IFIT1,IFIT2,IFIT3,IL12B,IL1A,IL1B,IL1RN,IL23A,…
GO:BP	immune system process	GO:0002376	FALSE	9.95465e-27	26.002	2776	612	187	21031	ADGRE2,AIM2,ALCAM,ANXA1,ARG2,ARID5A,AXL,B4GALT1,BACH2,BCL2L11,BCL6,BIRC2,BIRC3,BPI,BRAF,C5AR1,CADM1,CAMK4,CBLB,CCL20,CCL3,CCL3L1,CCL4,CCL4L2,CCR4,CCR7,CCR9,CCRL2,CD22,CD24,CD300E,CD44,CD55,CD7,CD83,CLCF1,CLEC7A,CR2,CRLF2,CSF3,CSF3R,CXCL1,CXCL10,CXCL16,CXCL2,CXCL3,CXCL8,CXCR4,CXCR5,DHX58,DLG5,DUSP1,DUSP10,EDN1,EFNB2,ENPP2,EREG,FCAR,FCMR,FCN1,FER,FGL2,FGR,FLT1,FOS,FOSL2,FOXP1,FPR1,FTH1,FYN,GATA6,GC…
GO:BP	cellular response to chemical stimulus	GO:0070887	FALSE	1.12528e-26	25.9487	2683	612	183	21031	ADGRE2,ADGRV1,AIM2,ANXA1,AQP9,ARID5A,ARID5B,ATP2B1,AXIN2,AXL,BCL11A,BCL2L11,BIRC2,BIRC3,BNIP3L,BPI,BRAF,C5AR1,CALCRL,CCDC62,CCL20,CCL3,CCL3L1,CCL4,CCL4L2,CCR4,CCR7,CCR9,CCRL2,CD24,CD44,CD55,CDH1,CDK16,CDKN1B,CLCF1,CLEC7A,COL1A1,CREBRF,CRLF2,CRY1,CRY2,CSF3,CSF3R,CXCL1,CXCL10,CXCL16,CXCL2,CXCL3,CXCL8,CXCR4,CXCR5,DDIT4,DOCK4,DUOX2,DUSP1,EDN1,ELMO2,EREG,ERRFI1,F3,FBXO32,FCAR,FER,FLT1,FOS,FOXO1,FOXP1,…
GO:BP	response to organic substance	GO:0010033	FALSE	3.71215e-26	25.4304	2637	612	180	21031	ADAMTSL4-AS1,AIM2,ANXA1,AQP9,AREG,ARID5A,ARID5B,ATP2B1,AXIN2,AXL,BCL11A,BCL2L11,BIRC2,BIRC3,BPI,BRAF,BTG1,BTG2,C5AR1,CALCRL,CCDC62,CCL20,CCL3,CCL3L1,CCL4,CCL4L2,CCR4,CCR7,CCR9,CCRL2,CD24,CD44,CD55,CD83,CDH1,CDK16,CDKN1B,CLCF1,CLEC7A,COL1A1,CREBRF,CRLF2,CRY1,CRY2,CSF3,CSF3R,CXCL1,CXCL10,CXCL16,CXCL2,CXCL3,CXCL8,CXCR4,CXCR5,DDIT4,DNAJB1,DNAJB4,DUOX2,DUSP1,DUSP10,EDN1,EREG,ERRFI1,F3,F5,FBXO32,FCAR,F…
GO:BP	response to cytokine	GO:0034097	FALSE	9.11148e-26	25.0404	932	612	98	21031	ADAMTSL4-AS1,AIM2,ANXA1,ARID5B,AXL,BIRC2,BIRC3,CCL20,CCL3,CCL3L1,CCL4,CCL4L2,CCR4,CCR7,CCR9,CCRL2,CD24,CD44,CLCF1,COL1A1,CRLF2,CSF3,CSF3R,CXCL1,CXCL10,CXCL16,CXCL2,CXCL3,CXCL8,CXCR4,CXCR5,DUOX2,DUSP1,EDN1,EREG,F3,FCAR,FER,FOS,FOSL2,FOXP1,HCK,HIPK1,IFIH1,IFIT1,IL12B,IL17REL,IL1A,IL1B,IL1RN,IL5RA,IL6,IL6ST,IL7R,IRF8,ISG15,KLF4,KLF5,KMO,KYNU,LILRA5,LILRB2,MAP4K3,MEFV,MRC1,MT2A,MX1,MX2,NFKB1,NFKBIA,N…
GO:BP	cellular response to organic substance	GO:0071310	FALSE	1.13026e-24	23.9468	1971	612	148	21031	AIM2,ANXA1,AQP9,ARID5A,ARID5B,ATP2B1,AXIN2,AXL,BCL11A,BCL2L11,BIRC2,BIRC3,BPI,CALCRL,CCDC62,CCL20,CCL3,CCL3L1,CCL4,CCL4L2,CCR4,CCR7,CCR9,CCRL2,CD24,CD44,CD55,CDH1,CDK16,CDKN1B,CLCF1,CLEC7A,COL1A1,CREBRF,CRLF2,CRY1,CRY2,CSF3,CSF3R,CXCL1,CXCL10,CXCL2,CXCL3,CXCL8,CXCR4,CXCR5,DDIT4,DUOX2,DUSP1,EDN1,EREG,ERRFI1,F3,FBXO32,FCAR,FER,FOS,FOXO1,FOXP1,FYN,GATA6,HCK,HDAC5,HIPK1,IFIH1,IFIT1,IL12B,IL17REL,IL1A…
GO:BP	regulation of cellular process	GO:0050794	FALSE	2.52766e-24	23.5973	11738	612	469	21031	ADAMTSL4-AS1,ADGRE2,ADGRV1,AIM2,AKAP13,ALCAM,ANXA1,AREG,ARG2,ARHGAP21,ARHGAP26,ARHGAP9,ARID4B,ARID5A,ARID5B,ARRDC3,ARRDC4,ASTL,ATG14,ATG2A,ATP2B1,ATP8A1,ATXN7,AVIL,AVPI1,AXIN2,AXL,B4GALT1,BACH1,BACH2,BANP,BAZ1A,BCL11A,BCL2L11,BCL6,BIRC2,BIRC3,BNIP3L,BPI,BRAF,BTG1,BTG2,C1QTNF1,C5AR1,CABLES1,CADM1,CALCRL,CAMK4,CASS4,CBLB,CCDC62,CCL20,CCL3,CCL3L1,CCL4,CCL4L2,CCNT1,CCR4,CCR7,CCR9,CCRL2,CD22,CD24,CD44…
GO:BP	negative regulation of biological process	GO:0048519	FALSE	2.5321e-24	23.5965	5874	612	296	21031	ADAMTSL4-AS1,ADGRV1,AIM2,ANXA1,AOAH,AREG,ARG2,ARID4B,ARID5A,ARID5B,ARRDC3,ASTL,ATG14,ATP2B1,ATXN7,AVIL,AXIN2,AXL,B4GALT1,BACH1,BACH2,BANP,BAZ1A,BCL11A,BCL6,BIRC2,BIRC3,BNIP3L,BPI,BRAF,BTG1,BTG2,C1QTNF1,CADM1,CBLB,CCL3,CCL3L1,CCR7,CD22,CD24,CD44,CD55,CD83,CDH1,CDKN1B,CLCF1,CLMN,CNKSR3,CNOT6L,COL18A1,COL1A1,CR2,CREBRF,CREM,CRY1,CRY2,CST3,CXCL1,CXCL10,CXCL8,DDIT4,DHX58,DKK3,DLG5,DNAJB1,DNAJB4,DNAJB6…
GO:BP	regulation of multicellular organismal process	GO:0051239	FALSE	3.26495e-24	23.4861	2955	612	189	21031	ADGRV1,AIM2,ANXA1,ARG2,ARID4B,ARID5A,ARRDC3,ARRDC4,ATP2B1,AXIN2,AXL,BCL11A,BCL2L11,BCL6,BPI,BRAF,BTG1,BTG2,C1QTNF1,C5AR1,CADM1,CAMK4,CBLB,CCL3,CCR7,CD22,CD24,CD55,CD83,CDH1,CDKN1B,CLCF1,CLEC7A,CLEC9A,COL1A1,CRLF2,CRY1,CRY2,CSF3,CSF3R,CST3,CXCL10,CXCL8,CXCR4,DHX58,DLG5,DOCK4,DUSP10,DYNLT1,EDN1,EFNB2,ELAPOR2,ENPP2,EREG,ERRFI1,F3,FBXO32,FCN1,FER,FGF9,FGL2,FGR,FLT1,FOS,FOSL2,FOXO1,FOXP1,FYN,G0S2,GATA…
GO:BP	cell surface receptor signaling pathway	GO:0007166	FALSE	6.4733e-24	23.1889	2799	612	182	21031	ADAMTSL4-AS1,ADGRE2,ADGRV1,AIM2,ANXA1,AREG,ARID4B,ARID5B,AXIN2,AXL,BCL2L11,BCL6,BIRC2,BIRC3,BPI,BRAF,C5AR1,CADM1,CALCRL,CASS4,CBLB,CCL20,CCL3,CCL3L1,CCL4,CCL4L2,CCR4,CCR7,CCR9,CCRL2,CD22,CD24,CD44,CD55,CD7,CDKN1B,CHN1,CHRNE,CLCF1,CLEC2D,CLEC7A,COL1A1,CR2,CRLF2,CSF3,CSF3R,CSRNP1,CXCL1,CXCL10,CXCL2,CXCL3,CXCL8,CXCR4,CXCR5,DAAM1,DDIT4,DKK3,DLG5,DUOX2,EDN1,EFNB2,ELAPOR2,ELP2,EMD,EREG,ERRFI1,F3,FCAR,F…
GO:BP	positive regulation of biological process	GO:0048518	FALSE	9.87572e-24	23.0054	6250	612	307	21031	ADAMTSL4-AS1,ADGRV1,AIM2,AKAP13,ANXA1,AREG,ARG2,ARID4B,ARID5A,ARID5B,ARIH1,ARRDC3,ARRDC4,ASTL,ATG14,ATG2A,ATP2B1,ATP8A1,ATXN7,AVIL,AVPI1,AXIN2,AXL,B4GALT1,BACH1,BANP,BAZ1A,BCL11A,BCL2L11,BCL6,BIRC2,BIRC3,BNIP3L,BRAF,BTG1,BTG2,C1QTNF1,C5AR1,CADM1,CALCRL,CAMK4,CASS4,CBLB,CCDC62,CCL20,CCL3,CCL3L1,CCL4,CCL4L2,CCNT1,CCR4,CCR7,CD22,CD24,CD44,CD55,CD83,CDH1,CDK16,CDKN1B,CDS1,CHD6,CLCF1,CLEC7A,CLEC9A,CNK…
GO:BP	immune response	GO:0006955	FALSE	9.12296e-23	22.0399	1988	612	145	21031	ADGRE2,AIM2,ALCAM,ANXA1,ARG2,ARID5A,AXL,BACH2,BCL6,BIRC2,BIRC3,BPI,BRAF,C5AR1,CADM1,CAMK4,CBLB,CCL20,CCL3,CCL3L1,CCL4,CCL4L2,CCR4,CCR7,CCR9,CCRL2,CD22,CD24,CD55,CD7,CD83,CLCF1,CLEC7A,CR2,CSF3,CXCL1,CXCL10,CXCL16,CXCL2,CXCL3,CXCL8,CXCR4,CXCR5,DHX58,DUSP10,EDN1,ENPP2,EREG,FCAR,FCMR,FCN1,FER,FGL2,FGR,FOSL2,FOXP1,FPR1,FTH1,FYN,GATA6,GEM,GPR183,GTPBP1,HCK,HERC5,ICOSLG,IFIH1,IFIT1,IFIT2,IFIT3,IGLL5,IGS…
GO:BP	intracellular signal transduction	GO:0035556	FALSE	1.03048e-22	21.987	2668	612	174	21031	ADAMTSL4-AS1,ADGRV1,AIM2,AKAP13,ARHGAP21,ARHGAP26,ARHGAP9,ARRDC3,ATG14,AVPI1,AXL,BCL2L11,BCL6,BIRC2,BIRC3,BRAF,C1QTNF1,C5AR1,CAMK4,CASS4,CBLB,CCL20,CCL3,CCL3L1,CCL4,CCL4L2,CCR4,CCR7,CCR9,CCRL2,CD22,CD24,CD44,CDKN1B,CHN1,CLEC7A,CNKSR3,CRY1,CSF3,CXCL1,CXCL8,CXCR4,CXCR5,CYTH3,DDIT4,DLG5,DOCK4,DUSP1,DUSP10,DUSP16,DUSP2,DUSP4,DUSP5,DUSP8,EDN1,ERRFI1,F3,FER,FGR,FLT1,FOS,FOXO1,FPR1,FYN,GADD45B,GPR183,HC…
GO:BP	signal transduction	GO:0007165	FALSE	1.98318e-22	21.7026	5959	612	294	21031	ADAMTSL4-AS1,ADGRE2,ADGRV1,AIM2,AKAP13,ALCAM,ANXA1,AREG,ARHGAP21,ARHGAP26,ARHGAP9,ARID4B,ARID5B,ARRDC3,ATG14,AVPI1,AXIN2,AXL,BCL2L11,BCL6,BIRC2,BIRC3,BNIP3L,BPI,BRAF,C1QTNF1,C5AR1,CADM1,CALCRL,CAMK4,CASS4,CBLB,CCL20,CCL3,CCL3L1,CCL4,CCL4L2,CCR4,CCR7,CCR9,CCRL2,CD22,CD24,CD44,CD55,CD7,CD83,CDKN1B,CDS1,CHN1,CHRNE,CLCF1,CLEC2D,CLEC7A,CNIH2,CNKSR3,COL1A1,CR2,CREBRF,CREM,CRLF2,CRY1,CRY2,CSF3,CSF3R,CSR…
GO:BP	cellular response to cytokine stimulus	GO:0071345	FALSE	4.66321e-22	21.3313	839	612	87	21031	AIM2,ARID5B,AXL,BIRC2,BIRC3,CCL20,CCL3,CCL3L1,CCL4,CCL4L2,CCR4,CCR7,CCR9,CCRL2,CD24,CD44,CLCF1,COL1A1,CRLF2,CSF3,CSF3R,CXCL1,CXCL10,CXCL2,CXCL3,CXCL8,CXCR4,CXCR5,DUOX2,DUSP1,EDN1,EREG,F3,FCAR,FER,FOS,FOXP1,HCK,HIPK1,IFIH1,IFIT1,IL12B,IL17REL,IL1A,IL1B,IL1RN,IL5RA,IL6,IL6ST,IL7R,IRF8,ISG15,KLF4,KLF5,KMO,LILRA5,LILRB2,MRC1,MT2A,MX1,NFKB1,NFKBIA,NFKBIZ,OASL,PADI2,PIGA,PIK3R1,PPBP,RNF125,RORA,RPS6KB1…
GO:BP	inflammatory response	GO:0006954	FALSE	8.84122e-22	21.0535	829	612	86	21031	ADGRE2,AIM2,ANXA1,AOAH,AXL,B4GALT1,BCL6,BIRC2,BIRC3,C5AR1,CAMK4,CCL20,CCL3,CCL3L1,CCL4,CCL4L2,CCR4,CCR7,CCRL2,CD163,CD44,CLEC7A,CXCL1,CXCL10,CXCL2,CXCL3,CXCL8,CXCR4,DUSP10,F3,FGR,FOS,FOSL2,FOXP1,FPR1,FYN,HCK,HDAC5,IL12B,IL1A,IL1B,IL1RN,IL23A,IL5RA,IL6,IL6ST,KLF4,LILRA5,MEFV,METRNL,NFKB1,NFKBIA,NFKBIZ,NINJ1,NLRP3,NR1D2,NR3C1,NR4A1,OLR1,PDCD4,PER1,PLK2,PPBP,PTGER4,PTGS2,PTX3,REL,RHBDF2,RORA,S100A9,…
GO:BP	biological process involved in interspecies interaction between organisms	GO:0044419	FALSE	9.85775e-22	21.0062	1724	612	131	21031	AIM2,ANXA1,ARG2,ARID5A,AXL,BIRC2,BIRC3,BNIP3L,BPI,C5AR1,CADM1,CCL20,CCL3,CCL3L1,CCL4,CCL4L2,CCNT1,CCR4,CCR7,CD24,CD55,CDH1,CDHR3,CHD1,CHMP1B,CLEC7A,CR2,CSF3,CXCL1,CXCL10,CXCL16,CXCL2,CXCL3,CXCL8,CXCR4,DDIT4,DHX58,DUOX2,DUSP10,DYNLT1,EDN1,EFNB2,EREG,FCAR,FCN1,FER,FGL2,FGR,FOS,FOSL2,FOXP1,FYN,GATA6,HCK,HDAC5,HERC5,HERC6,IFIH1,IFIT1,IFIT2,IFIT3,IL12B,IL1A,IL1B,IL23A,IL6,IL7R,IRF8,ISG15,IVNS1ABP,JUN,…
GO:BP	cell communication	GO:0007154	FALSE	1.12624e-21	20.9484	6537	612	311	21031	ADAMTSL4-AS1,ADGRE2,ADGRV1,AIM2,AKAP13,ALCAM,ANXA1,AREG,ARHGAP21,ARHGAP26,ARHGAP9,ARID4B,ARID5B,ARRDC3,ATG14,AVPI1,AXIN2,AXL,BCL2L11,BCL6,BIRC2,BIRC3,BNIP3L,BPI,BRAF,C1QTNF1,C5AR1,CADM1,CALCRL,CAMK4,CASS4,CBLB,CCL20,CCL3,CCL3L1,CCL4,CCL4L2,CCR4,CCR7,CCR9,CCRL2,CD22,CD24,CD44,CD55,CD7,CD83,CDH1,CDHR3,CDK16,CDKN1B,CDS1,CHN1,CHRNE,CLCF1,CLEC2D,CLEC7A,CNIH2,CNKSR3,COL1A1,CR2,CREBRF,CREM,CRLF2,CRY1,CR…
GO:BP	signaling	GO:0023052	FALSE	1.20365e-21	20.9195	6447	612	308	21031	ADAMTSL4-AS1,ADGRE2,ADGRV1,AIM2,AKAP13,ALCAM,ANXA1,AREG,ARHGAP21,ARHGAP26,ARHGAP9,ARID4B,ARID5B,ARRDC3,ATG14,AVPI1,AXIN2,AXL,BCL2L11,BCL6,BIRC2,BIRC3,BNIP3L,BPI,BRAF,C1QTNF1,C5AR1,CADM1,CALCRL,CAMK4,CASS4,CBLB,CCL20,CCL3,CCL3L1,CCL4,CCL4L2,CCR4,CCR7,CCR9,CCRL2,CD22,CD24,CD44,CD55,CD7,CD83,CDH1,CDHR3,CDK16,CDKN1B,CDS1,CHN1,CHRNE,CLCF1,CLEC2D,CLEC7A,CNIH2,CNKSR3,COL1A1,CR2,CREBRF,CREM,CRLF2,CRY1,CR…
GO:BP	response to biotic stimulus	GO:0009607	FALSE	1.989e-21	20.7014	1586	612	124	21031	AIM2,ANXA1,ARG2,ARID5A,AXL,BIRC2,BIRC3,BNIP3L,BPI,C5AR1,CADM1,CCL20,CCL3,CCL3L1,CCL4,CCL4L2,CCR4,CCR7,CD24,CD55,CDH1,CLEC7A,CR2,CSF3,CXCL1,CXCL10,CXCL16,CXCL2,CXCL3,CXCL8,CXCR4,DDIT4,DHX58,DUOX2,DUSP10,EDN1,EREG,FCAR,FCN1,FER,FGL2,FGR,FOS,FOSL2,FOXP1,FYN,GATA6,HCK,HDAC5,HERC5,HERC6,IFIH1,IFIT1,IFIT2,IFIT3,IL12B,IL1A,IL1B,IL23A,IL6,IL7R,IRF8,ISG15,IVNS1ABP,KLF4,KMO,KYNU,LILRA5,LILRB2,LITAF,LYST,ME…
GO:BP	response to chemical	GO:0042221	FALSE	2.49615e-21	20.6027	3957	612	221	21031	ADAMTSL4-AS1,ADGRE2,ADGRV1,AIM2,ANXA1,AQP9,AREG,ARID5A,ARID5B,ATP2B1,AXIN2,AXL,BCL11A,BCL2L11,BIRC2,BIRC3,BNIP3L,BPI,BRAF,BTG1,BTG2,C5AR1,CALCRL,CCDC62,CCL20,CCL3,CCL3L1,CCL4,CCL4L2,CCNT1,CCR4,CCR7,CCR9,CCRL2,CD24,CD44,CD55,CD83,CDH1,CDK16,CDKN1B,CLCF1,CLEC7A,COL18A1,COL1A1,CREBRF,CRLF2,CRY1,CRY2,CSF3,CSF3R,CXCL1,CXCL10,CXCL16,CXCL2,CXCL3,CXCL8,CXCR4,CXCR5,DDIT4,DNAJB1,DNAJB4,DOCK4,DUOX2,DUSP1,DU…
GO:BP	response to other organism	GO:0051707	FALSE	2.56722e-21	20.5905	1548	612	122	21031	AIM2,ANXA1,ARG2,ARID5A,AXL,BIRC2,BIRC3,BNIP3L,BPI,C5AR1,CADM1,CCL20,CCL3,CCL3L1,CCL4,CCL4L2,CCR4,CCR7,CD24,CD55,CDH1,CLEC7A,CR2,CSF3,CXCL1,CXCL10,CXCL16,CXCL2,CXCL3,CXCL8,CXCR4,DDIT4,DHX58,DUOX2,DUSP10,EDN1,EREG,FCAR,FCN1,FER,FGL2,FGR,FOS,FOSL2,FOXP1,FYN,GATA6,HCK,HDAC5,HERC5,HERC6,IFIH1,IFIT1,IFIT2,IFIT3,IL12B,IL1A,IL1B,IL23A,IL6,IL7R,IRF8,ISG15,IVNS1ABP,KMO,KYNU,LILRA5,LILRB2,LITAF,LYST,MEFV,MP…
GO:BP	response to external biotic stimulus	GO:0043207	FALSE	3.04438e-21	20.5165	1551	612	122	21031	AIM2,ANXA1,ARG2,ARID5A,AXL,BIRC2,BIRC3,BNIP3L,BPI,C5AR1,CADM1,CCL20,CCL3,CCL3L1,CCL4,CCL4L2,CCR4,CCR7,CD24,CD55,CDH1,CLEC7A,CR2,CSF3,CXCL1,CXCL10,CXCL16,CXCL2,CXCL3,CXCL8,CXCR4,DDIT4,DHX58,DUOX2,DUSP10,EDN1,EREG,FCAR,FCN1,FER,FGL2,FGR,FOS,FOSL2,FOXP1,FYN,GATA6,HCK,HDAC5,HERC5,HERC6,IFIH1,IFIT1,IFIT2,IFIT3,IL12B,IL1A,IL1B,IL23A,IL6,IL7R,IRF8,ISG15,IVNS1ABP,KMO,KYNU,LILRA5,LILRB2,LITAF,LYST,MEFV,MP…
GO:BP	regulation of signal transduction	GO:0009966	FALSE	5.14084e-21	20.289	3010	612	184	21031	ADAMTSL4-AS1,ADGRV1,AIM2,AKAP13,ARHGAP21,ARHGAP26,ARHGAP9,ARID4B,ARRDC3,AVPI1,AXIN2,AXL,BCL2L11,BCL6,BIRC2,BIRC3,BRAF,C1QTNF1,C5AR1,CADM1,CASS4,CBLB,CCL20,CCL3,CCL3L1,CCL4,CCL4L2,CCR7,CD22,CD24,CD44,CD55,CHN1,CLEC7A,CNIH2,CNKSR3,COL1A1,CREBRF,CRLF2,CRY1,CRY2,CSF3,CXCL8,CXCR4,CYTH3,DDIT4,DHX58,DKK3,DLG5,DUSP1,DUSP10,DUSP16,DUSP2,DUSP4,DUSP5,DUSP8,DYNLT1,EDN1,ELAPOR2,ELP2,EMD,ERRFI1,F3,FCMR,FER,FGF…
GO:BP	regulation of immune system process	GO:0002682	FALSE	1.22806e-20	19.9108	1512	612	119	21031	ADGRE2,AIM2,ANXA1,ARG2,ARID5A,AXL,BCL6,BIRC2,BIRC3,BPI,BRAF,C5AR1,CADM1,CAMK4,CBLB,CCL20,CCL3,CCL4,CCR7,CD22,CD24,CD55,CD83,CLCF1,CLEC7A,CR2,CRLF2,CSF3,CSF3R,CXCL10,CXCL8,DHX58,DLG5,DUSP1,DUSP10,EDN1,EFNB2,EREG,FCAR,FCMR,FCN1,FER,FGL2,FGR,FOS,FOSL2,FOXP1,FPR1,FYN,GATA6,GPR183,HCK,ICOSLG,IFIH1,IL12B,IL1A,IL1B,IL23A,IL6,IL6ST,IL7R,IRS2,ISG15,ITPKB,JUNB,KAT6A,KMT5C,LILRB2,LITAF,MAFB,MEFV,MIA3,MTURN,…
GO:BP	positive regulation of cellular process	GO:0048522	FALSE	1.4086e-20	19.8512	5717	612	281	21031	ADAMTSL4-AS1,ADGRV1,AIM2,AKAP13,ANXA1,AREG,ARG2,ARID4B,ARID5A,ARID5B,ARRDC3,ARRDC4,ASTL,ATG14,ATG2A,ATP8A1,ATXN7,AVIL,AVPI1,AXIN2,AXL,B4GALT1,BACH1,BANP,BAZ1A,BCL11A,BCL2L11,BCL6,BIRC2,BIRC3,BNIP3L,BRAF,BTG1,BTG2,C1QTNF1,C5AR1,CADM1,CALCRL,CAMK4,CASS4,CCDC62,CCL20,CCL3,CCL3L1,CCL4,CCL4L2,CCNT1,CCR7,CD24,CD44,CD55,CD83,CDH1,CDK16,CDKN1B,CDS1,CHD6,CLCF1,CLEC7A,CLEC9A,CNOT6L,COL1A1,CREBRF,CREM,CRIP2…
GO:BP	regulation of developmental process	GO:0050793	FALSE	2.30692e-20	19.637	2455	612	160	21031	ADGRV1,ANXA1,AREG,ARID4B,ATP2B1,AXIN2,AXL,BCL11A,BCL2L11,BCL6,BIRC2,BRAF,BTG1,BTG2,C5AR1,CAMK4,CCL3,CD24,CD44,CD83,CDH1,CDKN1B,CDS1,CHN1,CLCF1,CLEC7A,COL1A1,CSF3,CSF3R,CST3,CXCL10,CXCL8,CXCR4,DLG5,DUSP10,DYNLT1,EDN1,EFNB2,ELAPOR2,ENPP2,EREG,ERRFI1,F3,FGD6,FGF9,FGL2,FGR,FLT1,FOS,FOSL2,FOXO1,FOXO6,FOXP1,FYN,GATA6,HCK,HDAC5,HIPK1,IFRD1,IL12B,IL1A,IL1B,IL23A,IL6,IL6ST,IL7R,ISG15,ITPKB,JUNB,JUND,KAT6A…
GO:BP	regulation of cell communication	GO:0010646	FALSE	7.77993e-20	19.109	3443	612	198	21031	ADAMTSL4-AS1,ADGRV1,AIM2,AKAP13,ANXA1,ARHGAP21,ARHGAP26,ARHGAP9,ARID4B,ARRDC3,AVPI1,AXIN2,AXL,BCL2L11,BCL6,BIRC2,BIRC3,BRAF,C1QTNF1,C5AR1,CADM1,CASS4,CBLB,CCL20,CCL3,CCL3L1,CCL4,CCL4L2,CCR7,CD22,CD24,CD44,CD55,CDH1,CDK16,CHN1,CLEC7A,CNIH2,CNKSR3,COL1A1,CREBRF,CRLF2,CRY1,CRY2,CSF3,CXCL8,CXCR4,CYTH3,DDIT4,DHX58,DKK3,DLG5,DUSP1,DUSP10,DUSP16,DUSP2,DUSP4,DUSP5,DUSP8,DYNLT1,EDN1,ELAPOR2,ELP2,EMD,ERRFI…
GO:BP	negative regulation of cellular process	GO:0048523	FALSE	8.17679e-20	19.0874	5541	612	273	21031	ADAMTSL4-AS1,ADGRV1,AIM2,ANXA1,AREG,ARG2,ARID4B,ARID5A,ARID5B,ARRDC3,ASTL,ATG14,ATP2B1,ATXN7,AVIL,AXIN2,AXL,B4GALT1,BACH1,BACH2,BAZ1A,BCL11A,BCL6,BIRC2,BIRC3,BNIP3L,BPI,BRAF,BTG1,BTG2,C1QTNF1,CADM1,CBLB,CCL3,CCL3L1,CCR7,CD22,CD24,CD44,CD83,CDH1,CDKN1B,CLCF1,CLMN,CNKSR3,CNOT6L,COL18A1,COL1A1,CREBRF,CREM,CRY1,CRY2,CST3,CXCL1,CXCL10,CXCL8,DDIT4,DHX58,DKK3,DLG5,DNAJB1,DNAJB4,DNAJB6,DUSP1,DUSP10,DUSP1…
GO:BP	response to molecule of bacterial origin	GO:0002237	FALSE	1.34273e-19	18.872	354	612	53	21031	ARID5A,AXL,BPI,C5AR1,CCR7,CD24,CD55,CSF3,CXCL1,CXCL10,CXCL2,CXCL3,CXCL8,DUSP10,EDN1,FCAR,FER,FOS,FOSL2,FOXP1,HCK,HDAC5,IL12B,IL1A,IL1B,IL6,IRF8,KMO,LILRB2,LITAF,MRC1,NFKB1,NFKBIA,NFKBIZ,NLRP3,NR4A1,PDCD4,PELI1,PPBP,PRKCE,PTGER4,PTGS2,REN,RPS6KB1,S100A9,SOD2,THBD,TLR2,TLR4,TLR5,TNFAIP3,TRIB1,ZFP36
GO:BP	regulation of signaling	GO:0023051	FALSE	1.59675e-19	18.7968	3437	612	197	21031	ADAMTSL4-AS1,ADGRV1,AIM2,AKAP13,ANXA1,ARHGAP21,ARHGAP26,ARHGAP9,ARID4B,ARRDC3,AVPI1,AXIN2,AXL,BCL2L11,BCL6,BIRC2,BIRC3,BRAF,C1QTNF1,C5AR1,CADM1,CASS4,CBLB,CCL20,CCL3,CCL3L1,CCL4,CCL4L2,CCR7,CD22,CD24,CD44,CD55,CDH1,CDK16,CHN1,CLEC7A,CNIH2,CNKSR3,COL1A1,CREBRF,CRLF2,CRY1,CRY2,CSF3,CXCL8,CXCR4,CYTH3,DDIT4,DHX58,DKK3,DLG5,DUSP1,DUSP10,DUSP16,DUSP2,DUSP4,DUSP5,DUSP8,DYNLT1,EDN1,ELAPOR2,ELP2,EMD,ERRFI…
GO:BP	intracellular signaling cassette	GO:0141124	FALSE	3.5308e-19	18.4521	1861	612	132	21031	AIM2,AKAP13,ARHGAP21,ARHGAP26,ARHGAP9,ATG14,AVPI1,AXL,BCL6,BIRC2,BIRC3,BRAF,C1QTNF1,C5AR1,CASS4,CCL20,CCL3,CCL3L1,CCL4,CCL4L2,CCR4,CCR7,CCR9,CCRL2,CD22,CD24,CD44,CHN1,CLEC7A,CNKSR3,CSF3,CXCL8,CXCR4,CXCR5,CYTH3,DOCK4,DUSP1,DUSP10,DUSP16,DUSP2,DUSP4,DUSP5,DUSP8,EDN1,ERRFI1,FER,FGR,FLT1,FOS,FOXO1,FPR1,FYN,GADD45B,GPR183,IL12B,IL1A,IL1B,IL23A,IL6,IRS2,ITPKB,JUN,LDLRAD4,LILRA5,LITAF,MAP1LC3A,MAP4K3,MB…
GO:BP	response to lipopolysaccharide	GO:0032496	FALSE	4.80581e-19	18.3182	336	612	51	21031	ARID5A,AXL,BPI,CCR7,CD55,CSF3,CXCL1,CXCL10,CXCL2,CXCL3,CXCL8,DUSP10,EDN1,FCAR,FER,FOS,FOSL2,FOXP1,HCK,HDAC5,IL12B,IL1A,IL1B,IL6,IRF8,KMO,LILRB2,LITAF,MRC1,NFKB1,NFKBIA,NFKBIZ,NLRP3,NR4A1,PDCD4,PELI1,PPBP,PRKCE,PTGER4,PTGS2,REN,RPS6KB1,S100A9,SOD2,THBD,TLR2,TLR4,TLR5,TNFAIP3,TRIB1,ZFP36
GO:BP	cytokine-mediated signaling pathway	GO:0019221	FALSE	6.15905e-19	18.2105	499	612	62	21031	AIM2,AXL,BIRC2,BIRC3,CCL20,CCL3,CCL3L1,CCL4,CCL4L2,CCR4,CCR7,CCR9,CCRL2,CD24,CD44,CLCF1,CRLF2,CSF3,CSF3R,CXCL1,CXCL10,CXCL2,CXCL3,CXCL8,CXCR4,CXCR5,DUOX2,EDN1,EREG,F3,FER,HCK,HIPK1,IFIH1,IL12B,IL17REL,IL1A,IL1B,IL1RN,IL5RA,IL6,IL6ST,IL7R,ISG15,LILRA5,LILRB2,MX1,NFKBIA,NFKBIZ,OASL,PADI2,PIK3R1,PPBP,SPHK1,SPI1,STAT3,STAT5B,TNFAIP3,TRAF1,XCR1,YAP1,ZBP1
GO:BP	response to oxygen-containing compound	GO:1901700	FALSE	1.15755e-17	16.9365	1663	612	120	21031	ANXA1,AQP9,AREG,ARID5A,ATP2B1,AXIN2,AXL,BCL11A,BIRC2,BPI,BRAF,BTG1,BTG2,C5AR1,CALCRL,CCDC62,CCL3,CCR7,CD55,CDH1,CDK16,CDKN1B,CLEC7A,COL18A1,COL1A1,CRY1,CRY2,CSF3,CXCL1,CXCL10,CXCL2,CXCL3,CXCL8,CXCR4,DDIT4,DUOX2,DUSP10,EDN1,EREG,ERRFI1,F5,FBXO32,FCAR,FER,FOS,FOSL2,FOXO1,FOXP1,FYN,GATA6,HCK,HDAC5,IL12B,IL1A,IL1B,IL6,IRF8,IRS2,JUN,KDM6A,KLF3,KLF4,KMO,KYNU,LEPROTL1,LILRB2,LITAF,MAP1LC3A,MRC1,NFKB1,NF…
GO:BP	response to lipid	GO:0033993	FALSE	1.49534e-17	16.8253	920	612	84	21031	ANXA1,AREG,ARID5A,AXIN2,AXL,BCL2L11,BPI,CCDC62,CCL3,CCR7,CD55,CDKN1B,COL1A1,CRY1,CRY2,CSF3,CXCL1,CXCL10,CXCL2,CXCL3,CXCL8,DDIT4,DUSP10,EDN1,ERRFI1,FBXO32,FCAR,FER,FOS,FOSL2,FOXO1,FOXP1,GATA6,HCK,HDAC5,IL12B,IL1A,IL1B,IL1RN,IL6,IRF8,KDM6A,KLF4,KMO,LILRB2,LITAF,MRC1,NFKB1,NFKBIA,NFKBIZ,NLRP3,NR3C1,NR4A1,NR4A3,PADI2,PDCD4,PELI1,PER1,PMEPA1,PPBP,PRKCE,PTGER4,PTGS2,REN,RORA,RPS6KB1,S100A9,SGK1,SOD2,ST…
GO:BP	regulation of response to external stimulus	GO:0032101	FALSE	1.60521e-17	16.7945	1077	612	92	21031	AIM2,ANXA1,AOAH,ARG2,BCL6,BIRC2,BIRC3,BRAF,C1QTNF1,C5AR1,CADM1,CCL3,CCL4,CCR4,CCR7,CD55,CLEC7A,CXCL10,CXCL8,CXCR4,DHX58,DUSP1,DUSP10,EDN1,EFNB2,EREG,F3,FCN1,FGL2,FGR,FOXP1,FYN,GATA6,GPR183,HCK,HERC5,IFIH1,IL12B,IL1B,IL23A,IL6,IL6ST,ISG15,KLF4,LILRA5,MEFV,METRNL,N4BP1,NFKB1,NFKBIA,NFKBIZ,NINJ1,NLRP3,NR1D2,OASL,PADI2,PAK3,PDCD4,PELI1,PIK3R1,PLAUR,PLK2,PRKCE,PTGER4,PTGS2,RGMA,RHBDF2,RNF125,RORA,S100…
GO:BP	cell migration	GO:0016477	FALSE	1.81857e-17	16.7403	1496	612	112	21031	ADGRE2,ANXA1,ARID4B,ARID5B,ATP8A1,AXL,B4GALT1,BRAF,BTG1,C5AR1,CASS4,CCL20,CCL3,CCL3L1,CCL4,CCL4L2,CCR4,CCR7,CCR9,CCRL2,CD24,CD44,CDH1,CDKN1B,CLEC7A,COL1A1,CSF3R,CXCL1,CXCL10,CXCL16,CXCL2,CXCL3,CXCL8,CXCR4,CXCR5,DDIT4,DLG5,DOCK4,DUSP1,DUSP10,EDN1,EFNB2,ELMO2,ENPP2,ERRFI1,F3,FER,FGF9,FGR,FLT1,FOXP1,FYN,GPR183,HAS1,HCK,HDAC5,IL12B,IL1A,IL1B,IL23A,IL6,IRS2,ITGA9,KIAA0319L,KLF4,LDLRAD4,LYST,MIA3,NINJ1…
GO:BP	regulation of primary metabolic process	GO:0080090	FALSE	1.98863e-17	16.7014	5591	612	268	21031	AIM2,ANXA1,AREG,ARID4B,ARID5A,ARID5B,ARIH1,ARRDC3,ARRDC4,ASTL,ATG14,ATXN7,AVIL,AXIN2,BACH1,BACH2,BANP,BAZ1A,BCL11A,BCL2L11,BCL6,BIRC2,BIRC3,BRAF,BTG1,BTG2,C1QTNF1,C5AR1,CADM1,CAMK4,CASS4,CBLB,CCDC62,CCNT1,CCR7,CD24,CD44,CDH1,CDKN1B,CHD1,CHD2,CHD6,CLCF1,CLEC7A,CLK1,CNKSR3,CNOT6L,COL1A1,CREBRF,CREM,CRY1,CRY2,CSF3,CSRNP1,CSRNP2,CST3,CXCL10,CXCL8,DDIT4,DKK3,DNAJB1,DNAJB4,DNAJB6,DUSP1,DUSP10,DUSP16,ED…
GO:BP	locomotion	GO:0040011	FALSE	3.90977e-17	16.4078	1234	612	99	21031	ADGRE2,ANXA1,ARID4B,ARRDC3,ATP8A1,BCL6,BRAF,C5AR1,CASS4,CCL20,CCL3,CCL3L1,CCL4,CCL4L2,CCR4,CCR7,CCR9,CCRL2,CDH1,CDKN1B,CLEC7A,COL1A1,CSF3R,CXCL1,CXCL10,CXCL16,CXCL2,CXCL3,CXCL8,CXCR4,CXCR5,DLG5,DOCK4,DUOX2,DUSP1,DUSP10,EDN1,EFNB2,ELMO2,ENPP2,F3,FER,FGF9,FGR,FLT1,FOXP1,FPR1,GPR183,HAS1,HDAC5,IL1A,IL1B,IL23A,IL6,IRS2,ITGA9,KLF4,LDLRAD4,LYST,MALAT1,MIA3,NINJ1,NOG,NR4A1,NR4A3,PADI2,PHACTR1,PIK3R1,PLA…
GO:BP	regulation of nitrogen compound metabolic process	GO:0051171	FALSE	9.14467e-17	16.0388	5440	612	261	21031	AIM2,AREG,ARID4B,ARID5A,ARID5B,ARIH1,ARRDC3,ARRDC4,ASTL,ATG14,ATXN7,AXIN2,BACH1,BACH2,BANP,BAZ1A,BCL11A,BCL2L11,BCL6,BIRC2,BIRC3,BRAF,BTG1,BTG2,C5AR1,CADM1,CAMK4,CASS4,CBLB,CCDC62,CCNT1,CCR7,CD24,CD44,CDH1,CDKN1B,CHD1,CHD2,CHD6,CLCF1,CLEC7A,CLK1,CNKSR3,CNOT6L,COL1A1,CREBRF,CREM,CRY1,CRY2,CSF3,CSRNP1,CSRNP2,CST3,CXCL10,CXCL8,DDIT4,DKK3,DNAJB1,DNAJB4,DNAJB6,DUSP1,DUSP10,DUSP16,EDN1,ELL2,ELP2,ENC1,E…
GO:BP	positive regulation of metabolic process	GO:0009893	FALSE	1.04434e-16	15.9812	3711	612	200	21031	AIM2,ANXA1,AREG,ARG2,ARID4B,ARID5A,ARID5B,ARIH1,ARRDC3,ARRDC4,ASTL,ATG14,ATG2A,ATXN7,AXIN2,BACH1,BANP,BAZ1A,BCL11A,BCL2L11,BIRC2,BIRC3,BNIP3L,BRAF,BTG2,C1QTNF1,C5AR1,CADM1,CAMK4,CASS4,CBLB,CCDC62,CCL3,CCNT1,CCR7,CD24,CD44,CD55,CD83,CDH1,CDK16,CDKN1B,CHD6,CLCF1,CLEC7A,CLEC9A,CNOT6L,COL1A1,CREBRF,CREM,CRLF2,CRY1,CSF3,CSRNP1,CSRNP2,CXCL10,CXCL8,CXCR4,DHX58,EDN1,ELL2,ENPP2,EREG,F3,FCN1,FGF9,FGR,FLT1,…
GO:BP	positive regulation of cellular metabolic process	GO:0031325	FALSE	1.45711e-16	15.8365	3346	612	186	21031	AIM2,ANXA1,AREG,ARG2,ARID4B,ARID5A,ARID5B,ARRDC4,ASTL,ATG14,ATG2A,ATXN7,AXIN2,BACH1,BANP,BAZ1A,BCL11A,BIRC2,BNIP3L,BRAF,BTG2,C1QTNF1,C5AR1,CADM1,CAMK4,CASS4,CCDC62,CCL3,CCNT1,CCR7,CD24,CD44,CD55,CD83,CDH1,CDK16,CDKN1B,CHD6,CLCF1,CLEC7A,CLEC9A,CNOT6L,COL1A1,CREBRF,CREM,CRLF2,CRY1,CSF3,CSRNP1,CSRNP2,CXCL10,CXCL8,DHX58,EDN1,ELL2,ENPP2,EREG,F3,FCN1,FGF9,FGR,FLT1,FOS,FOSL2,FOXO1,FOXP1,FYN,GATA6,GTPBP1…
GO:BP	anatomical structure development	GO:0048856	FALSE	2.54176e-16	15.5949	5899	612	275	21031	AATK,ABLIM1,ADGRV1,AIM2,AKAP13,ALCAM,ANXA1,AREG,ARG2,ARHGAP26,ARID4B,ARID5A,ARID5B,ARRDC3,ATP2B1,AVIL,AXIN2,AXL,B4GALT1,BCL11A,BCL2L11,BCL6,BICDL1,BIRC2,BRAF,BTG1,BTG2,C5AR1,CABLES1,CADM1,CALCRL,CAMK4,CBLB,CCDC62,CCL3,CCR4,CCR7,CCR9,CD24,CD44,CD83,CDH1,CDHR3,CDK16,CDKN1B,CFAP54,CHD2,CHN1,CLCF1,CLEC7A,CLMN,COL18A1,COL1A1,CPM,CR2,CRIP2,CSF3,CSF3R,CSGALNACT1,CSRNP1,CST3,CXCL1,CXCL10,CXCL8,CXCR4,CXCR…
GO:BP	cell motility	GO:0048870	FALSE	3.10998e-16	15.5072	1709	612	119	21031	ADGRE2,ANXA1,ARID4B,ARID5B,ATP8A1,AXL,B4GALT1,BCL6,BRAF,BTG1,C5AR1,CASS4,CCL20,CCL3,CCL3L1,CCL4,CCL4L2,CCR4,CCR7,CCR9,CCRL2,CD24,CD44,CDH1,CDKN1B,CFAP54,CLEC7A,COL1A1,CSF3R,CXCL1,CXCL10,CXCL16,CXCL2,CXCL3,CXCL8,CXCR4,CXCR5,DDIT4,DLG5,DNAH6,DOCK4,DUOX2,DUSP1,DUSP10,EDN1,EFNB2,ELMO2,ENPP2,ERRFI1,F3,FER,FGF9,FGR,FLT1,FOXP1,FYN,GPR183,HAS1,HCK,HDAC5,IL12B,IL1A,IL1B,IL23A,IL6,IRS2,ITGA9,JMY,KIAA0319L,…
GO:BP	cell activation	GO:0001775	FALSE	4.80515e-16	15.3183	1092	612	90	21031	ADGRE2,ANXA1,ARG2,ASTL,AXL,BCL6,BPI,BRAF,C1QTNF1,C5AR1,CAMK4,CBLB,CCL3,CCR7,CCR9,CD22,CD24,CD44,CD55,CD7,CD83,CLCF1,CLEC7A,CR2,CRLF2,CXCL10,CXCL8,CXCR5,DLG5,DUSP10,EDN1,EFNB2,FCAR,FER,FGL2,FGR,FOSL2,FOXP1,FYN,GPR183,HDAC5,ICOSLG,IL12B,IL1A,IL1B,IL23A,IL6,IL6ST,IL7R,IRF2BP2,IRF8,IRS2,ITM2A,ITPKB,JUNB,KLF5,KMT2E,KMT5C,LILRA5,LILRB2,LMBR1L,MAFB,MT1G,NFKBIZ,NLRP3,NR4A3,NTRK1,PELI1,PIK3R1,PRKCE,PTGER4…
GO:BP	positive regulation of multicellular organismal process	GO:0051240	FALSE	7.3964e-16	15.131	1637	612	115	21031	ADGRV1,AIM2,ANXA1,ARID4B,ARID5A,ARRDC4,ATP2B1,AXIN2,AXL,BCL11A,BCL6,BRAF,BTG1,C1QTNF1,C5AR1,CADM1,CBLB,CCL3,CCR7,CD24,CD55,CD83,CLCF1,CLEC7A,CLEC9A,COL1A1,CRLF2,CXCL8,CXCR4,DHX58,DLG5,DUSP10,EDN1,EFNB2,EREG,F3,FCN1,FGF9,FGR,FLT1,FOS,FOXP1,FYN,G0S2,GATA6,GPR183,HIPK1,ICOSLG,IFIH1,IL12B,IL1A,IL1B,IL23A,IL6,IL6ST,IL7R,IRF8,IRS2,ISG15,ITPKB,KLF4,KMT5C,LILRA5,LILRB2,MBP,MEFV,NCMAP,NFKBIZ,NINJ1,NLRP3,N…
GO:BP	multicellular organism development	GO:0007275	FALSE	7.55746e-16	15.1216	4643	612	231	21031	AATK,ADGRV1,AIM2,AKAP13,ALCAM,ANXA1,AREG,ARG2,ARHGAP26,ARID4B,ARID5A,ARID5B,ATP2B1,AVIL,AXIN2,AXL,B4GALT1,BCL11A,BCL2L11,BCL6,BICDL1,BRAF,BTG1,BTG2,C5AR1,CABLES1,CADM1,CALCRL,CAMK4,CBLB,CCDC62,CCL3,CCR4,CD24,CD44,CD83,CDH1,CDK16,CDKN1B,CHN1,CLCF1,CLMN,COL18A1,COL1A1,CSF3,CSF3R,CSGALNACT1,CSRNP1,CXCL1,CXCL10,CXCL8,CXCR4,CXCR5,DDIT4,DKK3,DLG5,DNAAF1,DNAJB1,DNAJB6,DUOX2,DUSP1,DUSP10,DUSP2,DUSP4,DUSP…
GO:BP	leukocyte activation	GO:0045321	FALSE	1.13394e-15	14.9454	946	612	82	21031	ADGRE2,ANXA1,ARG2,AXL,BCL6,BPI,BRAF,C5AR1,CAMK4,CBLB,CCL3,CCR7,CCR9,CD22,CD24,CD44,CD55,CD7,CD83,CLCF1,CLEC7A,CR2,CRLF2,CXCL8,CXCR5,DLG5,DUSP10,EDN1,EFNB2,FCAR,FER,FGL2,FGR,FOSL2,FOXP1,FYN,GPR183,HDAC5,ICOSLG,IL12B,IL1A,IL1B,IL23A,IL6,IL6ST,IL7R,IRF2BP2,IRF8,IRS2,ITM2A,ITPKB,JUNB,KMT2E,KMT5C,LILRB2,LMBR1L,MAFB,MT1G,NFKBIZ,NLRP3,NR4A3,NTRK1,PELI1,PIK3R1,PRKCE,PTGER4,RHOH,RORA,SHB,SOCS3,SPHK1,SPI1,…
GO:BP	response to bacterium	GO:0009617	FALSE	1.25374e-15	14.9018	720	612	70	21031	ARG2,ARID5A,AXL,BPI,C5AR1,CCL20,CCR4,CCR7,CD24,CD55,CDH1,CSF3,CXCL1,CXCL10,CXCL2,CXCL3,CXCL8,DHX58,DUSP10,EDN1,FCAR,FER,FGR,FOS,FOSL2,FOXP1,HCK,HDAC5,HERC6,IL12B,IL1A,IL1B,IL23A,IL6,IL7R,IRF8,ISG15,KMO,LILRB2,LITAF,LYST,MPEG1,MRC1,NCR3LG1,NFKB1,NFKBIA,NFKBIZ,NLRP3,NR4A1,PDCD4,PELI1,PLAAT3,PPBP,PRKCE,PTGER4,PTGS2,REN,RPS6KB1,S100A9,SLC30A1,SOD2,STAB1,THBD,TLR2,TLR4,TLR5,TNFAIP3,TREM1,TRIB1,ZFP36
GO:BP	regulation of intracellular signal transduction	GO:1902531	FALSE	1.4828e-15	14.8289	1766	612	120	21031	ADAMTSL4-AS1,ADGRV1,AIM2,AKAP13,ARHGAP21,ARHGAP26,ARHGAP9,ARRDC3,AVPI1,AXL,BCL2L11,BCL6,BIRC2,BIRC3,BRAF,C1QTNF1,C5AR1,CASS4,CCL20,CCL3,CCL3L1,CCL4,CCL4L2,CCR7,CD22,CD24,CD44,CHN1,CLEC7A,CNKSR3,CRY1,CSF3,CYTH3,DDIT4,DLG5,DUSP1,DUSP10,DUSP16,DUSP2,DUSP4,DUSP5,DUSP8,EDN1,F3,FER,FGR,FLT1,FOXO1,FYN,GADD45B,GPR183,IL12B,IL1A,IL1B,IL23A,IL6,IRS2,ITPKB,IVNS1ABP,KAT6A,KDM6A,LDLRAD4,LILRA5,LITAF,MOB3B,MTU…
GO:BP	positive regulation of macromolecule metabolic process	GO:0010604	FALSE	1.59952e-15	14.796	3420	612	186	21031	AIM2,ANXA1,AREG,ARID4B,ARID5A,ARID5B,ARIH1,ARRDC3,ARRDC4,ASTL,ATG14,ATXN7,AXIN2,BACH1,BANP,BAZ1A,BCL11A,BCL2L11,BIRC2,BIRC3,BRAF,BTG2,C1QTNF1,C5AR1,CADM1,CAMK4,CASS4,CBLB,CCDC62,CCL3,CCNT1,CCR7,CD24,CD44,CD55,CD83,CDH1,CDKN1B,CHD6,CLCF1,CLEC7A,CLEC9A,CNOT6L,COL1A1,CREBRF,CREM,CRLF2,CRY1,CSF3,CSRNP1,CSRNP2,CXCL10,CXCL8,DHX58,EDN1,ELL2,ENPP2,EREG,F3,FCN1,FGF9,FGR,FLT1,FOS,FOSL2,FOXO1,FOXP1,FYN,GATA…
GO:BP	regulation of multicellular organismal development	GO:2000026	FALSE	1.78134e-15	14.7493	1411	612	104	21031	ADGRV1,ANXA1,ATP2B1,AXIN2,AXL,BCL11A,BCL6,BRAF,BTG1,BTG2,C5AR1,CAMK4,CCL3,CD24,CD83,CDH1,CDKN1B,CLCF1,CSF3,CSF3R,CXCL10,CXCL8,CXCR4,DLG5,DUSP10,DYNLT1,EDN1,ELAPOR2,ERRFI1,F3,FGF9,FGL2,FLT1,FOS,FOXP1,GATA6,HIPK1,IFRD1,IL12B,IL1A,IL1B,IL23A,IL6,IL6ST,IL7R,ISG15,ITPKB,JUNB,KAT6A,KLF4,LILRB2,MAFB,MTURN,NCMAP,NFKBIA,NFKBIZ,NINJ1,NLRP3,NOG,NTRK1,PDCL3,PIK3R1,PLAAT4,PLK2,PLXND1,PROX1,RAB21,RCOR1,RGCC,RG…
GO:BP	negative regulation of response to stimulus	GO:0048585	FALSE	3.54626e-15	14.4502	1648	612	114	21031	ADAMTSL4-AS1,AIM2,ANXA1,AOAH,ARG2,ARID4B,ARRDC3,AXIN2,BCL6,C1QTNF1,CADM1,CBLB,CD22,CD44,CD55,CNKSR3,CR2,CREBRF,CRY1,CRY2,CXCL8,DDIT4,DHX58,DKK3,DLG5,DUSP1,DUSP10,DUSP16,DUSP2,DUSP4,DUSP5,DUSP8,EDN1,EMD,ERRFI1,FER,FGF9,FGL2,FGR,FOXO1,FOXP1,FYN,HCK,IL12B,IL1A,IL1B,IL1RN,IL6,IL6ST,IL7R,ISG15,IVNS1ABP,KCTD21,KDM6A,KLF4,LDLRAD4,LEPROTL1,LITAF,LMBR1L,MEFV,METRNL,NFKB1,NFKBIA,NOG,NR1D2,NR4A2,PADI2,PDCD4…
GO:BP	defense response to symbiont	GO:0140546	FALSE	5.44123e-15	14.2643	1113	612	89	21031	AIM2,ANXA1,ARG2,ARID5A,AXL,BIRC2,BIRC3,BNIP3L,BPI,CADM1,CCL20,CCL3,CCL3L1,CCL4,CCL4L2,CD55,CLEC7A,CR2,CXCL1,CXCL10,CXCL16,CXCL2,CXCL3,CXCL8,DDIT4,DHX58,DUSP10,EDN1,EREG,FCAR,FCN1,FGL2,FGR,FOSL2,FYN,GATA6,HCK,HERC5,IFIH1,IFIT1,IFIT2,IFIT3,IL12B,IL1B,IL23A,IL6,IRF8,ISG15,KYNU,LILRA5,LYST,MEFV,MPEG1,MRC1,MX1,MX2,N4BP1,NCF2,NCR3LG1,NFKB1,NFKBIA,NFKBIZ,NINJ1,NLRP3,OASL,PAK3,PELI1,PIK3R1,POLR3E,PPBP,PR…
GO:BP	regulation of cellular metabolic process	GO:0031323	FALSE	5.60161e-15	14.2517	6673	612	296	21031	ADAMTSL4-AS1,AIM2,ANXA1,AREG,ARG2,ARID4B,ARID5A,ARID5B,ARRDC4,ASTL,ATG14,ATG2A,ATP2B1,ATXN7,AVIL,AXIN2,AXL,BACH1,BACH2,BANP,BAZ1A,BCL11A,BCL6,BIRC2,BNIP3L,BPI,BRAF,BTG1,BTG2,C1QTNF1,C5AR1,CADM1,CAMK4,CASS4,CCDC62,CCL3,CCNT1,CCR7,CD22,CD24,CD44,CD55,CD83,CDH1,CDK16,CDKN1B,CHD1,CHD2,CHD6,CLCF1,CLEC7A,CLEC9A,CLK1,CNKSR3,CNOT6L,COL1A1,CREBRF,CREM,CRLF2,CRY1,CRY2,CSF3,CSRNP1,CSRNP2,CXCL10,CXCL8,DDIT4,…
GO:BP	defense response to other organism	GO:0098542	FALSE	6.22844e-15	14.2056	1220	612	94	21031	AIM2,ANXA1,ARG2,ARID5A,AXL,BIRC2,BIRC3,BNIP3L,BPI,C5AR1,CADM1,CCL20,CCL3,CCL3L1,CCL4,CCL4L2,CD55,CLEC7A,CR2,CXCL1,CXCL10,CXCL16,CXCL2,CXCL3,CXCL8,DDIT4,DHX58,DUSP10,EDN1,EREG,FCAR,FCN1,FGL2,FGR,FOSL2,FOXP1,FYN,GATA6,HCK,HERC5,IFIH1,IFIT1,IFIT2,IFIT3,IL12B,IL1B,IL23A,IL6,IL7R,IRF8,ISG15,KYNU,LILRA5,LYST,MEFV,MPEG1,MRC1,MX1,MX2,N4BP1,NCF2,NCR3LG1,NFKB1,NFKBIA,NFKBIZ,NINJ1,NLRP3,OASL,PAK3,PELI1,PIK3…
GO:BP	positive regulation of immune system process	GO:0002684	FALSE	6.31876e-15	14.1994	1054	612	86	21031	AIM2,ANXA1,ARID5A,AXL,BCL6,BIRC2,BIRC3,BRAF,C5AR1,CADM1,CBLB,CCL20,CCL3,CCL4,CCR7,CD22,CD24,CD55,CD83,CLCF1,CLEC7A,CR2,CRLF2,CXCL10,CXCL8,DHX58,DUSP10,EDN1,EFNB2,EREG,FCAR,FCMR,FCN1,FER,FGR,FOS,FOSL2,FOXP1,FPR1,FYN,GPR183,HCK,ICOSLG,IFIH1,IL12B,IL1A,IL1B,IL23A,IL6,IL6ST,IL7R,IRS2,ITPKB,KMT5C,LILRB2,MEFV,MIA3,NCR3LG1,NFKB1,NFKBIA,NFKBIZ,NINJ1,NLRP3,NR4A3,OASL,PAK3,PDE4D,PELI1,PIK3R1,PRKCE,RGCC,RHO…
GO:BP	regulation of metabolic process	GO:0019222	FALSE	7.23668e-15	14.1405	7158	612	311	21031	ADAMTSL4-AS1,AIM2,ANXA1,AREG,ARG2,ARID4B,ARID5A,ARID5B,ARIH1,ARRDC3,ARRDC4,ASTL,ATG14,ATG2A,ATP2B1,ATXN7,AVIL,AXIN2,AXL,BACH1,BACH2,BANP,BAZ1A,BCL11A,BCL2L11,BCL6,BIRC2,BIRC3,BNIP3L,BPI,BRAF,BTG1,BTG2,C1QTNF1,C5AR1,CADM1,CAMK4,CASS4,CBLB,CCDC62,CCL3,CCNT1,CCR7,CD22,CD24,CD44,CD55,CD83,CDH1,CDK16,CDKN1B,CHD1,CHD2,CHD6,CLCF1,CLEC7A,CLEC9A,CLK1,CNKSR3,CNOT6L,COL1A1,CREBRF,CREM,CRLF2,CRY1,CRY2,CSF3,C…
GO:BP	regulation of cell differentiation	GO:0045595	FALSE	8.37123e-15	14.0772	1576	612	110	21031	ADGRV1,ANXA1,AREG,AXIN2,AXL,BCL11A,BCL6,BIRC2,BRAF,BTG1,BTG2,CAMK4,CCL3,CD24,CD83,CDH1,CDKN1B,CDS1,CLCF1,CLEC7A,COL1A1,CSF3,CSF3R,CXCL10,CXCR4,DUSP10,DYNLT1,EDN1,EFNB2,EREG,ERRFI1,FGF9,FGL2,FOS,FOSL2,FOXO1,FOXP1,HDAC5,IFRD1,IL12B,IL1A,IL1B,IL23A,IL6,IL6ST,IL7R,ISG15,ITPKB,JUNB,JUND,KAT6A,KLF4,KLF5,LDLRAD4,LILRB2,MAFB,METRNL,MTURN,NFKB1,NFKBIA,NFKBIZ,NID1,NLRP3,NOG,NR1D2,PDCD4,PIK3R1,PLAAT4,PLXND1…
GO:BP	regulation of macromolecule metabolic process	GO:0060255	FALSE	9.0434e-15	14.0437	6631	612	294	21031	AIM2,ANXA1,AREG,ARG2,ARID4B,ARID5A,ARID5B,ARIH1,ARRDC3,ARRDC4,ASTL,ATG14,ATP2B1,ATXN7,AXIN2,AXL,BACH1,BACH2,BANP,BAZ1A,BCL11A,BCL2L11,BCL6,BIRC2,BIRC3,BPI,BRAF,BTG1,BTG2,C1QTNF1,C5AR1,CADM1,CAMK4,CASS4,CBLB,CCDC62,CCL3,CCNT1,CCR7,CD22,CD24,CD44,CD55,CD83,CDH1,CDKN1B,CHD1,CHD2,CHD6,CLCF1,CLEC7A,CLEC9A,CLK1,CNKSR3,CNOT6L,COL1A1,CREBRF,CREM,CRLF2,CRY1,CRY2,CSF3,CSRNP1,CSRNP2,CST3,CXCL10,CXCL8,DHX58,…
GO:BP	regulation of response to stress	GO:0080134	FALSE	1.21502e-14	13.9154	1340	612	99	21031	AIM2,ANXA1,AOAH,ARG2,ATXN7,AXIN2,BCL2L11,BCL6,BIRC2,BIRC3,BRAF,C1QTNF1,CADM1,CCL3,CCR7,CD44,CLEC7A,CREBRF,CRY1,CXCR4,DHX58,DNAJB1,DNAJB6,DUOX2,DUSP10,EDN1,EREG,F3,FCN1,FGL2,FGR,FOXO1,FOXP1,FYN,GATA6,HCK,HERC5,IFIH1,IL12B,IL1A,IL1B,IL23A,IL6,IL6ST,ISG15,KDM6A,KLF4,KMT5C,LILRA5,MBTD1,MEFV,METRNL,N4BP1,NFKB1,NFKBIA,NFKBIZ,NINJ1,NLRP3,NR1D2,OASL,PAK3,PDCD4,PELI1,PIK3R1,PLAUR,PLK2,PPP1R15A,PRKCE,PTGER…
GO:BP	multicellular organismal process	GO:0032501	FALSE	1.36842e-14	13.8638	7669	612	326	21031	AATK,ABLIM1,ADGRE2,ADGRV1,AIM2,AKAP13,ALCAM,AMPD2,ANXA1,AQP9,AREG,ARG2,ARHGAP26,ARID4B,ARID5A,ARID5B,ARRDC3,ARRDC4,ASTL,ATP2B1,ATP8A1,ATXN7,AVIL,AXIN2,AXL,B4GALT1,BCL11A,BCL2L11,BCL6,BEST1,BICDL1,BIRC3,BPI,BRAF,BTG1,BTG2,C1QTNF1,C5AR1,CABLES1,CADM1,CALCRL,CAMK4,CBLB,CCDC62,CCL3,CCR4,CCR7,CCR9,CD22,CD24,CD44,CD55,CD7,CD83,CDH1,CDK16,CDKN1B,CFAP54,CHN1,CHRNE,CLCF1,CLEC7A,CLEC9A,CLMN,COL18A1,COL1A1,…
GO:BP	regulation of cytokine production	GO:0001817	FALSE	1.53137e-14	13.8149	773	612	71	21031	AIM2,ANXA1,ARG2,ARID5A,ARRDC4,ATP2B1,AXL,BCL6,BPI,C5AR1,CADM1,CCL3,CCR7,CD24,CD55,CD83,CLEC7A,CLEC9A,CRLF2,DHX58,EREG,F3,FCN1,FGR,FOXP1,GATA6,ICOSLG,IFIH1,IL12B,IL1A,IL1B,IL23A,IL5RA,IL6,IL6ST,IRF8,ISG15,KLF4,LILRA5,LILRB2,LITAF,MBP,MEFV,N4BP1,NFKB1,NLRP3,NR4A3,PDCD4,PDE4D,PELI1,PER1,PIK3R1,PTGER4,PTGS2,REL,RGCC,RNF125,RORA,SPHK1,SPTBN1,SRGN,STAT3,STAT5B,THBS1,TLR2,TLR4,TLR5,TNFAIP3,ZBTB49,ZC3HAV…
GO:BP	cellular response to lipid	GO:0071396	FALSE	1.59018e-14	13.7986	609	612	62	21031	ANXA1,ARID5A,AXIN2,AXL,BCL2L11,BPI,CCDC62,CD55,COL1A1,CRY1,CRY2,CSF3,CXCL1,CXCL10,CXCL2,CXCL3,CXCL8,DDIT4,EDN1,ERRFI1,FBXO32,FCAR,FOS,FOXP1,HCK,HDAC5,IL12B,IL1A,IL1B,IL6,IRF8,KDM6A,KLF4,KMO,LILRB2,LITAF,MRC1,NFKB1,NFKBIA,NFKBIZ,NLRP3,NR3C1,NR4A3,PADI2,PDCD4,PER1,PMEPA1,PPBP,PRKCE,PTGER4,RORA,RPS6KB1,SGK1,TLR2,TLR4,TLR5,TNFAIP3,TRIB1,YAP1,ZFP36,ZFP36L2,ZNF703
GO:BP	cytokine production	GO:0001816	FALSE	2.32161e-14	13.6342	779	612	71	21031	AIM2,ANXA1,ARG2,ARID5A,ARRDC4,ATP2B1,AXL,BCL6,BPI,C5AR1,CADM1,CCL3,CCR7,CD24,CD55,CD83,CLEC7A,CLEC9A,CRLF2,DHX58,EREG,F3,FCN1,FGR,FOXP1,GATA6,ICOSLG,IFIH1,IL12B,IL1A,IL1B,IL23A,IL5RA,IL6,IL6ST,IRF8,ISG15,KLF4,LILRA5,LILRB2,LITAF,MBP,MEFV,N4BP1,NFKB1,NLRP3,NR4A3,PDCD4,PDE4D,PELI1,PER1,PIK3R1,PTGER4,PTGS2,REL,RGCC,RNF125,RORA,SPHK1,SPTBN1,SRGN,STAT3,STAT5B,THBS1,TLR2,TLR4,TLR5,TNFAIP3,ZBTB49,ZC3HAV…
GO:BP	developmental process	GO:0032502	FALSE	9.58007e-14	13.0186	6453	612	285	21031	AATK,ABLIM1,ADAMTSL4-AS1,ADGRV1,AIM2,AKAP13,ALCAM,ANXA1,AREG,ARG2,ARHGAP26,ARID4B,ARID5A,ARID5B,ARRDC3,ATP2B1,AVIL,AXIN2,AXL,B4GALT1,BCL11A,BCL2L11,BCL6,BICDL1,BIRC2,BIRC3,BRAF,BTG1,BTG2,C5AR1,CABLES1,CADM1,CALCRL,CAMK4,CBLB,CCDC62,CCL3,CCR4,CCR7,CCR9,CD24,CD44,CD83,CDH1,CDHR3,CDK16,CDKN1B,CDS1,CFAP54,CHD2,CHN1,CLCF1,CLEC7A,CLMN,COL18A1,COL1A1,CPM,CR2,CREM,CRIP2,CSF3,CSF3R,CSGALNACT1,CSRNP1,CST3,…
GO:BP	cell chemotaxis	GO:0060326	FALSE	1.09903e-13	12.959	320	612	43	21031	ADGRE2,ANXA1,C5AR1,CCL20,CCL3,CCL3L1,CCL4,CCL4L2,CCR4,CCR7,CCR9,CCRL2,CSF3R,CXCL1,CXCL10,CXCL16,CXCL2,CXCL3,CXCL8,CXCR4,CXCR5,DOCK4,DUSP1,EDN1,ELMO2,FLT1,GPR183,IL1B,IL23A,IL6,ITGA9,LYST,NINJ1,NR4A1,PADI2,PPBP,S100A9,S1PR1,THBS1,TIAM1,TNFAIP6,TREM1,XCR1
GO:BP	regulation of immune response	GO:0050776	FALSE	1.15734e-13	12.9365	881	612	75	21031	AIM2,ANXA1,ARG2,ARID5A,BCL6,BIRC2,BIRC3,BRAF,C5AR1,CADM1,CBLB,CCR7,CD22,CD24,CD55,CLCF1,CLEC7A,CR2,DHX58,DUSP10,EREG,FCAR,FCMR,FCN1,FER,FGL2,FGR,FOSL2,FOXP1,FPR1,FYN,GATA6,HCK,ICOSLG,IFIH1,IL12B,IL1B,IL23A,IL6,IL6ST,IL7R,ISG15,JUNB,KMT5C,LILRB2,MEFV,N4BP1,NCR3LG1,NFKB1,NFKBIA,NFKBIZ,NINJ1,NLRP3,NR4A3,OASL,PAK3,PDE4D,PELI1,PIK3R1,PLK2,PRKCE,RGCC,RHBDF2,RNF125,SERPINB9,SHB,SPI1,STAT5B,TASL,TLR2,TLR…
GO:BP	regulation of defense response	GO:0031347	FALSE	1.47065e-13	12.8325	768	612	69	21031	AIM2,ANXA1,AOAH,ARG2,BCL6,BIRC2,BIRC3,CADM1,CCL3,CCR7,CLEC7A,DHX58,DUSP10,EREG,FCN1,FGL2,FGR,FOXP1,FYN,GATA6,HCK,HERC5,IFIH1,IL12B,IL1B,IL23A,IL6,IL6ST,ISG15,KLF4,LILRA5,MEFV,METRNL,N4BP1,NFKB1,NFKBIA,NFKBIZ,NINJ1,NLRP3,NR1D2,OASL,PAK3,PDCD4,PELI1,PIK3R1,PLK2,PRKCE,PTGER4,PTGS2,RHBDF2,RNF125,RORA,S100A9,SERPINB9,SOCS3,SPHK1,SPI1,STAT3,STAT5B,TASL,TLR2,TLR4,TLR5,TNFAIP3,TNFAIP6,ZBP1,ZC3HAV1,ZDHHC1…
GO:BP	negative regulation of multicellular organismal process	GO:0051241	FALSE	1.49911e-13	12.8242	1110	612	86	21031	ANXA1,ARG2,ARID4B,ARRDC3,ATP2B1,AXIN2,AXL,BCL11A,BCL6,BPI,BTG2,C1QTNF1,CBLB,CCL3,CCR7,CD24,CD83,CDH1,CDKN1B,CRY1,CRY2,CST3,CXCL10,DHX58,DLG5,DOCK4,DUSP10,DYNLT1,EDN1,ELAPOR2,FER,FGL2,FGR,FOXO1,FOXP1,GATA6,HDAC5,IFRD1,IL12B,IL1B,IL23A,IL6,ITGA9,KLF4,LDLRAD4,LILRA5,LILRB2,LUC7L,MAFB,MEFV,MYLIP,N4BP1,NFKB1,NOG,PDCD4,PDE4D,PELI1,PIK3R1,PLAUR,PLK2,PROX1,PTGER4,PTGS2,REL,RGCC,RGMA,RGS2,RNF125,RPS6KA6,S…
GO:BP	cellular response to lipopolysaccharide	GO:0071222	FALSE	1.99189e-13	12.7007	214	612	35	21031	ARID5A,AXL,BPI,CD55,CSF3,CXCL1,CXCL10,CXCL2,CXCL3,CXCL8,FCAR,HCK,HDAC5,IL12B,IL1A,IL1B,IL6,IRF8,KMO,LILRB2,LITAF,MRC1,NFKB1,NFKBIA,NFKBIZ,NLRP3,PDCD4,PPBP,PRKCE,TLR2,TLR4,TLR5,TNFAIP3,TRIB1,ZFP36
GO:BP	positive regulation of developmental process	GO:0051094	FALSE	5.09201e-13	12.2931	1328	612	95	21031	ADGRV1,ANXA1,ARID4B,ATP2B1,AXIN2,AXL,BCL11A,BCL6,BRAF,BTG1,C5AR1,CD24,CD83,CDS1,CLCF1,CLEC7A,COL1A1,CSF3,CXCL8,CXCR4,DLG5,DUSP10,EDN1,EFNB2,ELAPOR2,ENPP2,F3,FGF9,FLT1,FOS,FOXO6,GATA6,HIPK1,IL12B,IL1A,IL1B,IL23A,IL6,IL6ST,IL7R,ISG15,ITPKB,JUNB,JUND,KLF4,KLF5,KMT5C,LILRB2,METRNL,MTURN,NFKB1,NFKBIZ,NID1,NINJ1,NLRP3,NOG,NTRK1,PDCL3,PLAAT4,PLXND1,PROX1,PTGS2,RAB21,RALA,RCOR1,RGCC,RHOH,RIN2,RPS6KB1,SDC…
GO:BP	positive regulation of response to stimulus	GO:0048584	FALSE	5.49404e-13	12.2601	2274	612	135	21031	ADAMTSL4-AS1,ADGRV1,AIM2,AKAP13,ANXA1,ARID5A,ARRDC3,AVPI1,AXL,BCL2L11,BIRC2,BIRC3,BRAF,C1QTNF1,C5AR1,CADM1,CASS4,CBLB,CCL20,CCL3,CCL3L1,CCL4,CCL4L2,CCR4,CCR7,CD22,CD24,CD44,CD55,CLCF1,CLEC7A,COL1A1,CR2,CRLF2,CSF3,CXCL10,CXCL8,CXCR4,DHX58,DLG5,DUOX2,EDN1,ELAPOR2,EREG,F3,FCMR,FCN1,FER,FGF9,FGR,FLT1,FOSL2,FOXP1,FPR1,FRAT1,FYN,G0S2,GADD45B,GATA6,GPR183,HCK,ICOSLG,IFIH1,IL12B,IL1A,IL1B,IL23A,IL6,IL6ST…
GO:BP	cellular response to oxygen-containing compound	GO:1901701	FALSE	6.06808e-13	12.2169	1179	612	88	21031	ANXA1,AQP9,ARID5A,ATP2B1,AXIN2,AXL,BCL11A,BPI,CALCRL,CCDC62,CD55,CDH1,CDK16,CLEC7A,COL1A1,CSF3,CXCL1,CXCL10,CXCL2,CXCL3,CXCL8,DDIT4,EDN1,FBXO32,FCAR,FER,FOS,FOXO1,FOXP1,FYN,HCK,HDAC5,IL12B,IL1A,IL1B,IL6,IRF8,IRS2,JUN,KDM6A,KLF3,KLF4,KMO,LEPROTL1,LILRB2,LITAF,MAP1LC3A,MRC1,NFKB1,NFKBIA,NFKBIZ,NLRP3,NR3C1,NR4A1,NR4A2,NR4A3,OSER1,PDCD4,PDE4D,PDE8B,PIK3R1,PIM3,PPBP,PRKCE,PTGER4,PTGS2,RORA,RPS6KB1,SES…
GO:BP	programmed cell death	GO:0012501	FALSE	6.62692e-13	12.1787	1984	612	123	21031	ADAMTSL4-AS1,AIM2,ANXA1,ARG2,AXL,B4GALT1,BCL2L11,BCL6,BIRC2,BIRC3,BNIP3L,BRAF,BTG1,BTG2,CADM1,CCL3,CCR7,CD24,CD44,CDKN1B,CLCF1,CLEC7A,CSRNP1,CSRNP2,CXCL10,CXCR4,DDIT4,DLG5,DNAJB6,DRAM1,EDN1,ELMO2,ERRFI1,FCAR,FCMR,FOSL2,FOXO1,FOXP1,FYN,G0S2,GADD45B,GATA6,GRK5,HCK,HIPK1,IFIT2,IFIT3,IL12B,IL1A,IL1B,IL6,IL6ST,IL7R,IRF8,IRS2,ITPKB,IVNS1ABP,JMY,JUN,KDM6A,KLF4,LGALS12,LMBR1L,LYPD3,MARCKS,MBTD1,MEFV,MX1,…
GO:BP	cell death	GO:0008219	FALSE	7.72362e-13	12.1122	1988	612	123	21031	ADAMTSL4-AS1,AIM2,ANXA1,ARG2,AXL,B4GALT1,BCL2L11,BCL6,BIRC2,BIRC3,BNIP3L,BRAF,BTG1,BTG2,CADM1,CCL3,CCR7,CD24,CD44,CDKN1B,CLCF1,CLEC7A,CSRNP1,CSRNP2,CXCL10,CXCR4,DDIT4,DLG5,DNAJB6,DRAM1,EDN1,ELMO2,ERRFI1,FCAR,FCMR,FOSL2,FOXO1,FOXP1,FYN,G0S2,GADD45B,GATA6,GRK5,HCK,HIPK1,IFIT2,IFIT3,IL12B,IL1A,IL1B,IL6,IL6ST,IL7R,IRF8,IRS2,ITPKB,IVNS1ABP,JMY,JUN,KDM6A,KLF4,LGALS12,LMBR1L,LYPD3,MARCKS,MBTD1,MEFV,MX1,…
GO:BP	cellular response to molecule of bacterial origin	GO:0071219	FALSE	8.62407e-13	12.0643	224	612	35	21031	ARID5A,AXL,BPI,CD55,CSF3,CXCL1,CXCL10,CXCL2,CXCL3,CXCL8,FCAR,HCK,HDAC5,IL12B,IL1A,IL1B,IL6,IRF8,KMO,LILRB2,LITAF,MRC1,NFKB1,NFKBIA,NFKBIZ,NLRP3,PDCD4,PPBP,PRKCE,TLR2,TLR4,TLR5,TNFAIP3,TRIB1,ZFP36
GO:BP	cell differentiation	GO:0030154	FALSE	9.65469e-13	12.0153	4366	612	212	21031	ADAMTSL4-AS1,ADGRV1,AKAP13,ALCAM,ANXA1,AREG,ARID4B,ARID5A,ARID5B,AVIL,AXIN2,AXL,B4GALT1,BCL11A,BCL6,BICDL1,BIRC2,BRAF,BTG1,BTG2,C5AR1,CADM1,CAMK4,CCDC62,CCL3,CCR4,CCR7,CCR9,CD24,CD83,CDH1,CDK16,CDKN1B,CDS1,CFAP54,CHD2,CHN1,CLCF1,CLEC7A,CLMN,COL18A1,COL1A1,CR2,CREM,CRIP2,CSF3,CSF3R,CXCL10,CXCR4,DDIT4,DLG5,DNAJB6,DUSP10,DYNLT1,EDN1,EFNB2,EMD,ENC1,EREG,ERRFI1,FER,FGF9,FGL2,FGR,FLNC,FLT1,FOS,FOSL2,FO…
GO:BP	cellular developmental process	GO:0048869	FALSE	9.90643e-13	12.0041	4367	612	212	21031	ADAMTSL4-AS1,ADGRV1,AKAP13,ALCAM,ANXA1,AREG,ARID4B,ARID5A,ARID5B,AVIL,AXIN2,AXL,B4GALT1,BCL11A,BCL6,BICDL1,BIRC2,BRAF,BTG1,BTG2,C5AR1,CADM1,CAMK4,CCDC62,CCL3,CCR4,CCR7,CCR9,CD24,CD83,CDH1,CDK16,CDKN1B,CDS1,CFAP54,CHD2,CHN1,CLCF1,CLEC7A,CLMN,COL18A1,COL1A1,CR2,CREM,CRIP2,CSF3,CSF3R,CXCL10,CXCR4,DDIT4,DLG5,DNAJB6,DUSP10,DYNLT1,EDN1,EFNB2,EMD,ENC1,EREG,ERRFI1,FER,FGF9,FGL2,FGR,FLNC,FLT1,FOS,FOSL2,FO…
GO:BP	positive regulation of gene expression	GO:0010628	FALSE	1.00966e-12	11.9958	1189	612	88	21031	AIM2,ANXA1,ARID5A,ARRDC4,ASTL,AXIN2,BCL11A,BRAF,C1QTNF1,C5AR1,CADM1,CCL3,CCR7,CD55,CD83,CLCF1,CLEC7A,CLEC9A,CRLF2,CXCL8,DHX58,EREG,F3,FCN1,FGF9,FGR,FOXP1,GATA6,IFIH1,IL12B,IL1A,IL1B,IL23A,IL6,IL6ST,IL7R,IRF8,ISG15,KAT6A,KDM6A,KLF4,KMT5C,LILRA5,LILRB2,MBP,MEFV,NIBAN1,NLRP3,NOG,NR4A3,NUP98,PABPC1,PADI2,PASK,PDCL3,PDE4D,PELI1,PIK3R1,PPP1R15A,PTGER4,PTGS2,RBBP9,RBM38,RGCC,RORA,RPS6KB1,SAMD4A,SLC24A4,…
GO:BP	innate immune response	GO:0045087	FALSE	1.54914e-12	11.8099	965	612	77	21031	AIM2,ANXA1,ARG2,ARID5A,AXL,BIRC2,BIRC3,BPI,CADM1,CCL20,CCL3,CCL3L1,CCL4,CCL4L2,CD55,CLEC7A,CR2,CXCL10,CXCL16,DHX58,DUSP10,EDN1,EREG,FCAR,FCN1,FGR,FOSL2,FYN,HCK,HERC5,IFIH1,IFIT1,IFIT2,IFIT3,IL12B,IL23A,IRF8,ISG15,KYNU,LILRA5,LYST,MEFV,MPEG1,MRC1,MX1,MX2,N4BP1,NCF2,NFKB1,NFKBIA,NFKBIZ,NINJ1,NLRP3,OASL,PAK3,PELI1,PIK3R1,POLR3E,PRKCE,PTX3,REL,RNASET2,RNF125,RPS6KB1,S100A9,SERPINB9,SPI1,STAT5B,TASL,T…
GO:BP	regulation of inflammatory response	GO:0050727	FALSE	1.56145e-12	11.8065	375	612	45	21031	AIM2,ANXA1,AOAH,BCL6,BIRC2,BIRC3,CCL3,CCR7,DUSP10,FGR,FOXP1,FYN,HCK,IL12B,IL1B,IL23A,IL6,IL6ST,KLF4,LILRA5,MEFV,METRNL,NFKB1,NFKBIA,NFKBIZ,NINJ1,NLRP3,NR1D2,PDCD4,PLK2,PTGER4,PTGS2,RHBDF2,RORA,S100A9,SOCS3,SPHK1,STAT3,STAT5B,TLR2,TLR4,TNFAIP3,TNFAIP6,ZBP1,ZFP36
GO:BP	chemotaxis	GO:0006935	FALSE	2.75856e-12	11.5593	463	612	50	21031	ADGRE2,ANXA1,C5AR1,CCL20,CCL3,CCL3L1,CCL4,CCL4L2,CCR4,CCR7,CCR9,CCRL2,CSF3R,CXCL1,CXCL10,CXCL16,CXCL2,CXCL3,CXCL8,CXCR4,CXCR5,DOCK4,DUSP1,EDN1,EFNB2,ELMO2,ENPP2,F3,FER,FLT1,FPR1,GPR183,IL1B,IL23A,IL6,ITGA9,LYST,NINJ1,NR4A1,PADI2,PLAUR,PPBP,RALA,S100A9,S1PR1,THBS1,TIAM1,TNFAIP6,TREM1,XCR1
GO:BP	taxis	GO:0042330	FALSE	3.28218e-12	11.4838	465	612	50	21031	ADGRE2,ANXA1,C5AR1,CCL20,CCL3,CCL3L1,CCL4,CCL4L2,CCR4,CCR7,CCR9,CCRL2,CSF3R,CXCL1,CXCL10,CXCL16,CXCL2,CXCL3,CXCL8,CXCR4,CXCR5,DOCK4,DUSP1,EDN1,EFNB2,ELMO2,ENPP2,F3,FER,FLT1,FPR1,GPR183,IL1B,IL23A,IL6,ITGA9,LYST,NINJ1,NR4A1,PADI2,PLAUR,PPBP,RALA,S100A9,S1PR1,THBS1,TIAM1,TNFAIP6,TREM1,XCR1
GO:BP	positive regulation of cellular biosynthetic process	GO:0031328	FALSE	3.42385e-12	11.4655	2685	612	149	21031	AIM2,ANXA1,ARID4B,ARID5A,ARID5B,ARRDC4,ASTL,ATXN7,AXIN2,BACH1,BANP,BCL11A,BIRC2,BRAF,C1QTNF1,C5AR1,CADM1,CAMK4,CCDC62,CCL3,CCNT1,CCR7,CD55,CD83,CDH1,CHD6,CLCF1,CLEC7A,CLEC9A,COL1A1,CREBRF,CREM,CRLF2,CRY1,CSF3,CSRNP1,CSRNP2,CXCL10,CXCL8,DHX58,EDN1,ELL2,EREG,F3,FCN1,FGF9,FGR,FOS,FOSL2,FOXO1,FOXP1,GATA6,HDAC5,HIVEP1,IFIH1,IL12B,IL1A,IL1B,IL23A,IL6,IL6ST,IL7R,IRF8,IRS2,ISG15,JMY,JUN,JUNB,JUND,KAT6A,K…
GO:BP	cell development	GO:0048468	FALSE	3.79697e-12	11.4206	2819	612	154	21031	ADGRV1,AKAP13,ALCAM,ANXA1,AREG,ARID4B,ARID5B,AVIL,AXIN2,AXL,B4GALT1,BCL11A,BCL6,BICDL1,BRAF,BTG2,C5AR1,CAMK4,CCDC62,CCL3,CCR7,CCR9,CD83,CDH1,CDK16,CFAP54,CHD2,CHN1,CLCF1,CLEC7A,CLMN,COL18A1,CR2,CRIP2,CSF3,CSF3R,CXCR4,DLG5,DUSP10,DYNLT1,EDN1,EFNB2,ENC1,EREG,FER,FGL2,FLNC,FOS,FOSL2,FOXO6,FOXP1,FYN,GAS7,GPR183,HDAC5,HERC1,HERC6,HIPK1,IFRD1,IL12B,IL1A,IL1B,IL23A,IL6,IL6ST,IL7R,IRF2BP2,IRF8,ISG15,ITM2…
GO:BP	apoptotic process	GO:0006915	FALSE	4.48148e-12	11.3486	1913	612	118	21031	ADAMTSL4-AS1,ANXA1,ARG2,AXL,B4GALT1,BCL2L11,BCL6,BIRC2,BIRC3,BNIP3L,BRAF,BTG1,BTG2,CADM1,CCL3,CCR7,CD24,CD44,CDKN1B,CLCF1,CSRNP1,CSRNP2,CXCL10,CXCR4,DDIT4,DLG5,DNAJB6,DRAM1,EDN1,ELMO2,ERRFI1,FCAR,FCMR,FOSL2,FOXO1,FOXP1,FYN,G0S2,GADD45B,GATA6,GRK5,HCK,HIPK1,IFIT2,IFIT3,IL12B,IL1A,IL1B,IL6,IL6ST,IL7R,IRF8,IRS2,ITPKB,IVNS1ABP,JMY,JUN,KDM6A,KLF4,LGALS12,LMBR1L,LYPD3,MARCKS,MBTD1,MX1,NFKB1,NFKBIA,NFKB…
GO:BP	cellular response to biotic stimulus	GO:0071216	FALSE	4.56933e-12	11.3401	250	612	36	21031	ARID5A,AXL,BPI,CD55,CLEC7A,CSF3,CXCL1,CXCL10,CXCL2,CXCL3,CXCL8,FCAR,HCK,HDAC5,IL12B,IL1A,IL1B,IL6,IRF8,KMO,LILRB2,LITAF,MRC1,NFKB1,NFKBIA,NFKBIZ,NLRP3,PDCD4,PPBP,PRKCE,TLR2,TLR4,TLR5,TNFAIP3,TRIB1,ZFP36
GO:BP	leukocyte chemotaxis	GO:0030595	FALSE	5.12955e-12	11.2899	237	612	35	21031	ADGRE2,ANXA1,C5AR1,CCL20,CCL3,CCL3L1,CCL4,CCL4L2,CCR7,CSF3R,CXCL1,CXCL10,CXCL16,CXCL2,CXCL3,CXCL8,CXCR4,CXCR5,DUSP1,EDN1,FLT1,GPR183,IL1B,IL23A,IL6,ITGA9,LYST,NINJ1,PADI2,PPBP,S100A9,S1PR1,THBS1,TNFAIP6,TREM1
GO:BP	regulation of gene expression	GO:0010468	FALSE	5.26796e-12	11.2784	5526	612	249	21031	AIM2,ANXA1,ARG2,ARID4B,ARID5A,ARID5B,ARRDC4,ASTL,ATG14,ATP2B1,ATXN7,AXIN2,AXL,BACH1,BACH2,BANP,BAZ1A,BCL11A,BCL6,BIRC2,BPI,BRAF,BTG1,BTG2,C1QTNF1,C5AR1,CADM1,CAMK4,CCDC62,CCL3,CCNT1,CCR7,CD22,CD24,CD55,CD83,CDH1,CDKN1B,CHD1,CHD2,CHD6,CLCF1,CLEC7A,CLEC9A,CLK1,CNOT6L,COL1A1,CREBRF,CREM,CRLF2,CRY1,CRY2,CSF3,CSRNP1,CSRNP2,CXCL10,CXCL8,DHX58,DKK3,DNAJB1,DNAJB4,DNAJB6,EDN1,ELL2,ELP2,ENC1,ENSG0000025337…
GO:BP	positive regulation of cytokine production	GO:0001819	FALSE	6.3797e-12	11.1952	490	612	51	21031	AIM2,ANXA1,ARID5A,ARRDC4,C5AR1,CADM1,CCL3,CCR7,CD55,CD83,CLEC7A,CLEC9A,CRLF2,DHX58,EREG,F3,FCN1,FGR,FOXP1,GATA6,IFIH1,IL12B,IL1A,IL1B,IL23A,IL6,IL6ST,IRF8,ISG15,LILRA5,LILRB2,MBP,MEFV,NLRP3,NR4A3,PDE4D,PELI1,PIK3R1,PTGER4,PTGS2,RGCC,RORA,SPHK1,SPTBN1,STAT3,STAT5B,THBS1,TLR2,TLR4,TLR5,ZC3HAV1
GO:BP	positive regulation of biosynthetic process	GO:0009891	FALSE	6.65139e-12	11.1771	2706	612	149	21031	AIM2,ANXA1,ARID4B,ARID5A,ARID5B,ARRDC4,ASTL,ATXN7,AXIN2,BACH1,BANP,BCL11A,BIRC2,BRAF,C1QTNF1,C5AR1,CADM1,CAMK4,CCDC62,CCL3,CCNT1,CCR7,CD55,CD83,CDH1,CHD6,CLCF1,CLEC7A,CLEC9A,COL1A1,CREBRF,CREM,CRLF2,CRY1,CSF3,CSRNP1,CSRNP2,CXCL10,CXCL8,DHX58,EDN1,ELL2,EREG,F3,FCN1,FGF9,FGR,FOS,FOSL2,FOXO1,FOXP1,GATA6,HDAC5,HIVEP1,IFIH1,IL12B,IL1A,IL1B,IL23A,IL6,IL6ST,IL7R,IRF8,IRS2,ISG15,JMY,JUN,JUNB,JUND,KAT6A,K…
GO:BP	positive regulation of macromolecule biosynthetic process	GO:0010557	FALSE	6.87074e-12	11.163	2603	612	145	21031	AIM2,ANXA1,ARID4B,ARID5A,ARID5B,ARRDC4,ASTL,ATXN7,AXIN2,BACH1,BANP,BCL11A,BIRC2,BRAF,C1QTNF1,C5AR1,CADM1,CAMK4,CCDC62,CCL3,CCNT1,CCR7,CD55,CD83,CDH1,CHD6,CLCF1,CLEC7A,CLEC9A,COL1A1,CREBRF,CREM,CRLF2,CSF3,CSRNP1,CSRNP2,CXCL10,CXCL8,DHX58,EDN1,ELL2,EREG,F3,FCN1,FGF9,FGR,FOS,FOSL2,FOXO1,FOXP1,GATA6,HDAC5,HIVEP1,IFIH1,IL12B,IL1A,IL1B,IL23A,IL6,IL6ST,IL7R,IRF8,IRS2,ISG15,JMY,JUN,JUNB,JUND,KAT6A,KDM6A,…
GO:BP	regulation of macromolecule biosynthetic process	GO:0010556	FALSE	1.20991e-11	10.9172	5654	612	252	21031	AIM2,ANXA1,ARG2,ARID4B,ARID5A,ARID5B,ARRDC4,ASTL,ATG14,ATP2B1,ATXN7,AXIN2,AXL,BACH1,BACH2,BANP,BAZ1A,BCL11A,BCL6,BIRC2,BPI,BRAF,BTG1,BTG2,C1QTNF1,C5AR1,CADM1,CAMK4,CCDC62,CCL3,CCNT1,CCR7,CD22,CD24,CD55,CD83,CDH1,CDKN1B,CHD1,CHD2,CHD6,CLCF1,CLEC7A,CLEC9A,CLK1,CNOT6L,COL1A1,CREBRF,CREM,CRLF2,CRY1,CRY2,CSF3,CSRNP1,CSRNP2,CXCL10,CXCL8,DHX58,DKK3,DNAJB1,DNAJB4,DNAJB6,EDN1,ELL2,ELP2,ENC1,ENSG0000025337…
GO:BP	regulation of cellular biosynthetic process	GO:0031326	FALSE	1.35501e-11	10.8681	5781	612	256	21031	AIM2,ANXA1,ARG2,ARID4B,ARID5A,ARID5B,ARRDC4,ASTL,ATG14,ATP2B1,ATXN7,AVIL,AXIN2,AXL,BACH1,BACH2,BANP,BAZ1A,BCL11A,BCL6,BIRC2,BPI,BRAF,BTG1,BTG2,C1QTNF1,C5AR1,CADM1,CAMK4,CCDC62,CCL3,CCNT1,CCR7,CD22,CD24,CD55,CD83,CDH1,CDKN1B,CHD1,CHD2,CHD6,CLCF1,CLEC7A,CLEC9A,CLK1,CNOT6L,COL1A1,CREBRF,CREM,CRLF2,CRY1,CRY2,CSF3,CSRNP1,CSRNP2,CXCL10,CXCL8,DHX58,DKK3,DNAJB1,DNAJB4,DNAJB6,EDN1,ELL2,ELP2,ENC1,ENSG00000…
GO:BP	regulation of biosynthetic process	GO:0009889	FALSE	1.39848e-11	10.8543	5813	612	257	21031	AIM2,ANXA1,ARG2,ARID4B,ARID5A,ARID5B,ARRDC4,ASTL,ATG14,ATP2B1,ATXN7,AVIL,AXIN2,AXL,BACH1,BACH2,BANP,BAZ1A,BCL11A,BCL6,BIRC2,BPI,BRAF,BTG1,BTG2,C1QTNF1,C5AR1,CADM1,CAMK4,CCDC62,CCL3,CCNT1,CCR7,CD22,CD24,CD55,CD83,CDH1,CDKN1B,CHD1,CHD2,CHD6,CLCF1,CLEC7A,CLEC9A,CLK1,CNOT6L,COL1A1,CREBRF,CREM,CRLF2,CRY1,CRY2,CSF3,CSRNP1,CSRNP2,CXCL10,CXCL8,DHX58,DKK3,DNAJB1,DNAJB4,DNAJB6,EDN1,ELL2,ELP2,ENC1,ENSG00000…
GO:BP	regulation of cell population proliferation	GO:0042127	FALSE	1.65671e-11	10.7808	1683	612	107	21031	ANXA1,AREG,ARG2,AXIN2,B4GALT1,BCL6,BIRC2,BRAF,BTG1,BTG2,C5AR1,CALCRL,CBLB,CCL3L1,CD22,CD24,CD55,CDKN1B,CLCF1,CLEC7A,CLMN,CNOT6L,COL18A1,CRIP2,CRLF2,CSF3,CXCL1,CXCL10,CXCL8,DLG5,DUSP1,DUSP10,EDN1,EFNB2,EMD,EREG,F3,FER,FGF9,FLT1,FOSL2,FOXO1,FOXP1,FTH1,GATA6,GPR183,GRK5,HCK,HIPK1,ICOSLG,IFIT3,IL12B,IL1A,IL1B,IL23A,IL5RA,IL6,IL6ST,IL7R,IRS2,JUN,JUNB,JUND,KLF4,LILRB2,NFKBIA,NOG,NR4A1,NR4A3,NTRK1,PDCD4…
GO:BP	regulation of protein metabolic process	GO:0051246	FALSE	2.0407e-11	10.6902	2102	612	124	21031	AIM2,AREG,ARID5A,ARIH1,ARRDC3,ARRDC4,ASTL,ATG14,AXIN2,BANP,BCL2L11,BIRC2,BIRC3,BRAF,BTG2,C5AR1,CADM1,CASS4,CBLB,CCNT1,CCR7,CD24,CD44,CDH1,CDKN1B,CLCF1,CLEC7A,CNKSR3,CNOT6L,CREBRF,CRY1,CRY2,CSF3,CST3,DNAJB6,DUSP1,DUSP10,DUSP16,EDN1,ELP2,ENC1,ENPP2,EREG,ERRFI1,F3,FER,FGF9,FGR,FLT1,FOXO1,FYN,GSPT1,HERC5,IL12B,IL1B,IL23A,IL6,IL6ST,ISG15,ITM2A,ITPKB,IVNS1ABP,KLF4,LILRA5,LILRB2,MBP,MEFV,MOB3B,MYLIP,N4B…
GO:BP	regulation of cell activation	GO:0050865	FALSE	2.49263e-11	10.6033	616	612	57	21031	ANXA1,ARG2,AXL,BCL6,BPI,BRAF,C1QTNF1,CAMK4,CBLB,CCL3,CCR7,CD22,CD24,CD55,CD83,CLCF1,CLEC7A,CRLF2,DLG5,DUSP10,EFNB2,FER,FGL2,FGR,FYN,GPR183,ICOSLG,IL12B,IL1A,IL1B,IL23A,IL6,IL6ST,IL7R,IRS2,ITPKB,JUNB,KMT5C,LILRA5,LILRB2,NFKBIZ,NLRP3,NR4A3,PELI1,RHOH,RORA,SHB,SPHK1,SPI1,STAT5B,THBD,THBS1,TLR4,TNFAIP3,ZBTB46,ZEB1,ZFP36L2
GO:BP	regulation of leukocyte activation	GO:0002694	FALSE	2.54917e-11	10.5936	561	612	54	21031	ANXA1,ARG2,AXL,BCL6,BPI,BRAF,CAMK4,CBLB,CCL3,CCR7,CD22,CD24,CD55,CD83,CLCF1,CLEC7A,CRLF2,DLG5,DUSP10,EFNB2,FER,FGL2,FGR,FYN,GPR183,ICOSLG,IL12B,IL1A,IL1B,IL23A,IL6,IL6ST,IL7R,IRS2,ITPKB,JUNB,KMT5C,LILRB2,NFKBIZ,NLRP3,NR4A3,PELI1,RHOH,RORA,SHB,SPHK1,SPI1,STAT5B,THBS1,TLR4,TNFAIP3,ZBTB46,ZEB1,ZFP36L2
GO:BP	response to endogenous stimulus	GO:0009719	FALSE	3.46915e-11	10.4598	1678	612	106	21031	ANXA1,AQP9,AREG,ARID4B,ARID5A,ATP2B1,AXIN2,BCL11A,BCL2L11,BRAF,BTG1,BTG2,CCR7,CD24,CD44,CDH1,CDKN1B,COL1A1,CRY1,CRY2,CXCL8,CXCR4,DDIT4,DKK3,EDN1,ELAPOR2,EMD,EREG,ERRFI1,FBXO32,FER,FGF9,FLT1,FOS,FOSL2,FOXO1,FOXP1,FYN,GATA6,HAS1,HDAC5,HIVEP1,IL12B,IL1B,IL1RN,IL6,IRS2,JUN,KDM6A,KLF3,KLF4,LDLRAD4,LEPROTL1,MIA3,MT1G,NFKB1,NFKBIZ,NLRP3,NOG,NR1D2,NR3C1,NR4A1,NR4A2,NR4A3,NTRK1,PADI2,PDCD4,PDE4D,PDE8A,PER…
GO:BP	system development	GO:0048731	FALSE	4.26587e-11	10.37	3973	612	193	21031	AATK,ADGRV1,AIM2,AKAP13,ALCAM,ANXA1,AREG,ARG2,ARHGAP26,ARID4B,ARID5A,ARID5B,AVIL,AXIN2,AXL,B4GALT1,BCL11A,BCL2L11,BCL6,BICDL1,BRAF,BTG1,BTG2,C5AR1,CABLES1,CADM1,CALCRL,CBLB,CCL3,CCR4,CD24,CD44,CDH1,CDK16,CDKN1B,CHN1,CLCF1,CLMN,COL18A1,COL1A1,CSGALNACT1,CSRNP1,CXCL1,CXCL10,CXCL8,CXCR4,CXCR5,DDIT4,DKK3,DLG5,DNAAF1,DNAJB1,DUOX2,DUSP10,DYNLT1,EDN1,EFNB2,ELAPOR2,ENC1,EREG,ERRFI1,F3,FER,FGF9,FGR,FLT1,F…
GO:BP	leukocyte migration	GO:0050900	FALSE	5.43798e-11	10.2646	396	612	44	21031	ADGRE2,ANXA1,B4GALT1,C5AR1,CCL20,CCL3,CCL3L1,CCL4,CCL4L2,CCR7,CSF3R,CXCL1,CXCL10,CXCL16,CXCL2,CXCL3,CXCL8,CXCR4,CXCR5,DUSP1,EDN1,FER,FLT1,FYN,GPR183,HCK,IL1A,IL1B,IL23A,IL6,ITGA9,LYST,MIA3,NINJ1,PADI2,PIK3R1,PPBP,PTGER4,S100A9,S1PR1,STAT5B,THBS1,TNFAIP6,TREM1
GO:BP	cell population proliferation	GO:0008283	FALSE	5.48535e-11	10.2608	2006	612	119	21031	ANXA1,AREG,ARG2,AXIN2,B4GALT1,BCL6,BIRC2,BRAF,BTG1,BTG2,C5AR1,CALCRL,CBLB,CCL3L1,CD22,CD24,CD55,CDKN1B,CLCF1,CLEC7A,CLMN,CNOT6L,COL18A1,CR2,CRIP2,CRLF2,CSF3,CXCL1,CXCL10,CXCL8,DLG5,DUSP1,DUSP10,EDN1,EFNB2,EMD,EREG,ERRFI1,F3,FER,FGF9,FGR,FLT1,FOS,FOSL2,FOXO1,FOXP1,FTH1,FYN,GATA6,GPR183,GRK5,HCK,HIPK1,ICOSLG,IFIT3,IL12B,IL1A,IL1B,IL23A,IL5RA,IL6,IL6ST,IL7R,IRS2,ITPKB,JUN,JUNB,JUND,KLF4,LILRB2,LMBR1…
GO:BP	lymphocyte activation	GO:0046649	FALSE	5.5008e-11	10.2596	783	612	65	21031	ANXA1,ARG2,AXL,BCL6,BRAF,CAMK4,CBLB,CCR7,CCR9,CD22,CD24,CD44,CD55,CD7,CD83,CLCF1,CLEC7A,CR2,CXCR5,DLG5,DUSP10,EFNB2,FGL2,FGR,FOSL2,FOXP1,FYN,GPR183,HDAC5,ICOSLG,IL12B,IL1A,IL1B,IL23A,IL6,IL6ST,IL7R,IRF2BP2,IRF8,IRS2,ITM2A,ITPKB,JUNB,KMT5C,LILRB2,LMBR1L,MAFB,NFKBIZ,NLRP3,NTRK1,PELI1,PIK3R1,PTGER4,RHOH,RORA,SHB,SOCS3,SPI1,STAT3,STAT5B,TLR4,TNFAIP3,WDFY4,ZEB1,ZFP36L2
GO:BP	positive regulation of response to external stimulus	GO:0032103	FALSE	5.63892e-11	10.2488	609	612	56	21031	AIM2,BIRC2,BIRC3,BRAF,C5AR1,CADM1,CCL3,CCL4,CCR4,CCR7,CLEC7A,CXCL10,CXCL8,CXCR4,DHX58,EDN1,EREG,F3,FCN1,FYN,HCK,IFIH1,IL12B,IL1B,IL23A,IL6,IL6ST,LILRA5,MEFV,NFKBIA,NFKBIZ,NINJ1,NLRP3,OASL,PAK3,PDCD4,PELI1,PIK3R1,PRKCE,PTGER4,PTGS2,RNF125,S100A9,S1PR1,SPI1,STAT5B,TASL,THBD,THBS1,TIAM1,TLR2,TLR4,TLR5,TNFAIP3,ZBP1,ZC3HAV1
GO:BP	regulation of locomotion	GO:0040012	FALSE	7.67276e-11	10.115	1038	612	77	21031	ANXA1,ARID4B,ARRDC3,ATP8A1,BCL6,BRAF,C5AR1,CASS4,CCL20,CCL3,CCL4,CCR4,CCR7,CDH1,CDKN1B,CLEC7A,COL1A1,CXCL10,CXCL16,CXCL8,CXCR4,DLG5,DOCK4,DUOX2,DUSP1,DUSP10,EDN1,EFNB2,ENPP2,F3,FER,FGF9,FGR,FLT1,FOXP1,GPR183,HAS1,HDAC5,IL1A,IL1B,IL23A,IL6,IRS2,KLF4,LDLRAD4,MALAT1,MIA3,NOG,NR4A3,PADI2,PHACTR1,PIK3R1,PLK2,PLXND1,PRKCE,PROX1,PTGER4,PTGS2,RGCC,RIN2,RPS6KB1,S1PR1,SDCBP,SGK1,SHTN1,SOD2,SPHK1,SRGAP1,STA…
GO:BP	positive regulation of nitrogen compound metabolic process	GO:0051173	FALSE	7.95127e-11	10.0996	3001	612	157	21031	AIM2,AREG,ARID4B,ARID5A,ARID5B,ARIH1,ARRDC3,ARRDC4,ASTL,ATG14,ATXN7,AXIN2,BACH1,BANP,BAZ1A,BCL11A,BCL2L11,BIRC2,BIRC3,BRAF,BTG2,CAMK4,CASS4,CBLB,CCDC62,CCNT1,CCR7,CD24,CD44,CDH1,CDKN1B,CHD6,CLCF1,CLEC7A,CNOT6L,COL1A1,CREBRF,CREM,CRY1,CSF3,CSRNP1,CSRNP2,CXCL10,EDN1,ELL2,ENPP2,EREG,F3,FGF9,FLT1,FOS,FOSL2,FOXO1,FYN,GATA6,GTPBP1,HDAC5,HIVEP1,IL12B,IL1A,IL1B,IL23A,IL6,IL6ST,IRF8,JMY,JUN,JUNB,JUND,KAT6…
GO:BP	positive regulation of locomotion	GO:0040017	FALSE	1.24615e-10	9.90443	583	612	54	21031	ANXA1,ATP8A1,BCL6,C5AR1,CASS4,CCL20,CCL3,CCL4,CCR4,CCR7,CLEC7A,COL1A1,CXCL10,CXCL16,CXCL8,CXCR4,DOCK4,DUOX2,EDN1,ENPP2,F3,FER,FGF9,FGR,FLT1,FOXP1,IL1A,IL1B,IL23A,IL6,IRS2,MALAT1,MIA3,NR4A3,PIK3R1,PLK2,PRKCE,PROX1,PTGS2,RIN2,RPS6KB1,S1PR1,SDCBP,SHTN1,SOD2,SPHK1,STAT3,TGFBR3,THBS1,TIAM1,TLR4,TNFAIP6,WNT7A,ZNF703
GO:BP	hemopoiesis	GO:0030097	FALSE	1.43695e-10	9.84256	965	612	73	21031	ANXA1,AXL,BCL6,BRAF,CAMK4,CCL3,CCR7,CCR9,CD83,CHD2,CLCF1,CR2,CRIP2,CSF3,CSF3R,DUSP10,FGL2,FOS,FOSL2,FOXP1,GPR183,HDAC5,HERC6,HIPK1,IL12B,IL1A,IL1B,IL23A,IL6,IL6ST,IL7R,IRF2BP2,IRF8,ISG15,ITM2A,ITPKB,JUNB,KAT6A,KLF3,KLF4,KMT2E,LILRB2,LMBR1L,MAFB,MT1G,MTURN,NFKBIA,NFKBIZ,NLRP3,NR3C1,NTRK1,PIK3R1,PTGER4,RCOR1,RHOH,RORA,SHB,SLC8A3,SOCS3,SOD2,SPI1,STAT3,STAT5B,TGFBR3,TLR2,TLR4,TNFAIP6,TRIB1,TSPAN2,ZBT…
GO:BP	positive regulation of cell motility	GO:2000147	FALSE	1.60466e-10	9.79462	568	612	53	21031	ANXA1,ATP8A1,BCL6,C5AR1,CASS4,CCL20,CCL3,CCL4,CCR7,CLEC7A,COL1A1,CXCL10,CXCL16,CXCL8,CXCR4,DOCK4,DUOX2,EDN1,ENPP2,F3,FER,FGF9,FGR,FLT1,FOXP1,IL1A,IL1B,IL23A,IL6,IRS2,MALAT1,MIA3,NR4A3,PIK3R1,PLK2,PRKCE,PROX1,PTGS2,RIN2,RPS6KB1,S1PR1,SDCBP,SHTN1,SOD2,SPHK1,STAT3,TGFBR3,THBS1,TIAM1,TLR4,TNFAIP6,WNT7A,ZNF703
GO:BP	leukocyte differentiation	GO:0002521	FALSE	1.91706e-10	9.71737	627	612	56	21031	ANXA1,AXL,BCL6,BRAF,CAMK4,CCL3,CCR7,CCR9,CD83,CLCF1,CR2,CSF3,DUSP10,FGL2,FOS,FOSL2,FOXP1,GPR183,HDAC5,IL12B,IL1A,IL1B,IL23A,IL6,IL6ST,IL7R,IRF2BP2,IRF8,ITM2A,ITPKB,JUNB,LILRB2,LMBR1L,MAFB,MT1G,NFKBIZ,NLRP3,NR3C1,NTRK1,PIK3R1,PTGER4,RHOH,RORA,SHB,SOCS3,SPI1,STAT3,STAT5B,TLR2,TLR4,TNFAIP6,TRIB1,TSPAN2,ZBTB46,ZEB1,ZFP36L2
GO:BP	regulation of cell motility	GO:2000145	FALSE	2.36327e-10	9.62649	996	612	74	21031	ANXA1,ARID4B,ATP8A1,BCL6,BRAF,C5AR1,CASS4,CCL20,CCL3,CCL4,CCR7,CDH1,CDKN1B,CLEC7A,COL1A1,CXCL10,CXCL16,CXCL8,CXCR4,DLG5,DOCK4,DUOX2,DUSP1,DUSP10,EDN1,ENPP2,F3,FER,FGF9,FGR,FLT1,FOXP1,GPR183,HAS1,HDAC5,IL1A,IL1B,IL23A,IL6,IRS2,KLF4,LDLRAD4,MALAT1,MIA3,NOG,NR4A3,PADI2,PHACTR1,PIK3R1,PLK2,PLXND1,PRKCE,PROX1,PTGER4,PTGS2,RGCC,RIN2,RPS6KB1,S1PR1,SDCBP,SGK1,SHTN1,SOD2,SPHK1,SRGAP1,STAT3,TGFBR3,THBS1,TI…
GO:BP	negative regulation of cell communication	GO:0010648	FALSE	2.44482e-10	9.61175	1398	612	92	21031	ADAMTSL4-AS1,AIM2,ARID4B,ARRDC3,AXIN2,BCL6,CADM1,CBLB,CD22,CD44,CNKSR3,CREBRF,CRY1,CRY2,CXCL8,DDIT4,DHX58,DKK3,DLG5,DUSP1,DUSP10,DUSP16,DUSP2,DUSP4,DUSP5,DUSP8,EDN1,EMD,ERRFI1,FGF9,FOXO1,FOXP1,FYN,IL12B,IL1A,IL1B,IL1RN,IL6,IL6ST,ISG15,IVNS1ABP,KCTD21,KDM6A,LDLRAD4,LEPROTL1,LILRB2,LITAF,LMBR1L,MEFV,NFKBIA,NOG,NR4A2,PADI2,PDCD4,PDE4D,PDE8B,PER1,PHLPP1,PIK3IP1,PIM3,PLAUR,PLK2,PMEPA1,PPP1R15A,PTGS2,R…
GO:BP	negative regulation of signaling	GO:0023057	FALSE	2.44482e-10	9.61175	1398	612	92	21031	ADAMTSL4-AS1,AIM2,ARID4B,ARRDC3,AXIN2,BCL6,CADM1,CBLB,CD22,CD44,CNKSR3,CREBRF,CRY1,CRY2,CXCL8,DDIT4,DHX58,DKK3,DLG5,DUSP1,DUSP10,DUSP16,DUSP2,DUSP4,DUSP5,DUSP8,EDN1,EMD,ERRFI1,FGF9,FOXO1,FOXP1,FYN,IL12B,IL1A,IL1B,IL1RN,IL6,IL6ST,ISG15,IVNS1ABP,KCTD21,KDM6A,LDLRAD4,LEPROTL1,LILRB2,LITAF,LMBR1L,MEFV,NFKBIA,NOG,NR4A2,PADI2,PDCD4,PDE4D,PDE8B,PER1,PHLPP1,PIK3IP1,PIM3,PLAUR,PLK2,PMEPA1,PPP1R15A,PTGS2,R…
GO:BP	negative regulation of nitrogen compound metabolic process	GO:0051172	FALSE	2.56732e-10	9.59052	2202	612	125	21031	ARID4B,ARID5A,ARID5B,ATG14,AXIN2,BACH1,BACH2,BANP,BCL11A,BCL6,BTG2,CADM1,CD44,CDKN1B,CNKSR3,CREBRF,CREM,CRY1,CRY2,CST3,DDIT4,DKK3,DNAJB1,DNAJB4,DNAJB6,DUSP1,DUSP10,DUSP16,EDN1,ENC1,EREG,ERRFI1,FGF9,FOXO1,FOXP1,FYN,GATA6,HDAC5,HIVEP1,IKZF5,IL1B,IL6,IRF2BP2,IRF8,ISG15,ITM2A,IVNS1ABP,JUN,JUND,KAT6A,KLF3,KLF4,KLF5,LILRB2,MAFB,MAGED4B,MBTD1,MXI1,N4BP1,NAB2,NFKB1,NIBAN1,NOG,NR1D2,NR3C1,NR4A2,NR4A3,NSMC…
GO:BP	regulation of cell migration	GO:0030334	FALSE	2.58578e-10	9.58741	934	612	71	21031	ANXA1,ARID4B,ATP8A1,BRAF,C5AR1,CASS4,CCL20,CCL3,CCL4,CCR7,CDH1,CDKN1B,CLEC7A,COL1A1,CXCL10,CXCL16,CXCL8,CXCR4,DLG5,DOCK4,DUSP1,DUSP10,EDN1,ENPP2,F3,FER,FGF9,FGR,FLT1,FOXP1,GPR183,HAS1,HDAC5,IL1A,IL1B,IL23A,IL6,IRS2,KLF4,LDLRAD4,MIA3,NOG,NR4A3,PADI2,PHACTR1,PIK3R1,PLK2,PLXND1,PRKCE,PROX1,PTGER4,PTGS2,RGCC,RIN2,RPS6KB1,S1PR1,SDCBP,SGK1,SHTN1,SOD2,SPHK1,SRGAP1,STAT3,TGFBR3,THBS1,TIAM1,TLR4,TNFAIP6,T…
GO:BP	mononuclear cell differentiation	GO:1903131	FALSE	2.68381e-10	9.57125	484	612	48	21031	ANXA1,AXL,BCL6,BRAF,CAMK4,CCR7,CCR9,CD83,CLCF1,CR2,DUSP10,FGL2,FOS,FOSL2,FOXP1,GPR183,HDAC5,IL12B,IL1A,IL1B,IL23A,IL6,IL6ST,IL7R,IRF2BP2,IRF8,ITM2A,ITPKB,JUNB,LILRB2,LMBR1L,MAFB,MT1G,NFKBIZ,NLRP3,NTRK1,PIK3R1,PTGER4,RHOH,RORA,SHB,SOCS3,SPI1,STAT3,STAT5B,ZBTB46,ZEB1,ZFP36L2
GO:BP	lymphocyte differentiation	GO:0030098	FALSE	3.33875e-10	9.47642	434	612	45	21031	ANXA1,AXL,BCL6,BRAF,CAMK4,CCR7,CCR9,CD83,CLCF1,CR2,DUSP10,FGL2,FOSL2,FOXP1,GPR183,HDAC5,IL12B,IL1A,IL1B,IL23A,IL6,IL6ST,IL7R,IRF2BP2,IRF8,ITM2A,ITPKB,JUNB,LILRB2,LMBR1L,MAFB,NFKBIZ,NLRP3,NTRK1,PIK3R1,PTGER4,RHOH,RORA,SHB,SOCS3,SPI1,STAT3,STAT5B,ZEB1,ZFP36L2
GO:BP	T cell differentiation	GO:0030217	FALSE	6.04375e-10	9.21869	308	612	37	21031	ANXA1,BCL6,BRAF,CAMK4,CCR7,CCR9,CD83,DUSP10,FGL2,FOSL2,FOXP1,GPR183,IL12B,IL1A,IL1B,IL23A,IL6,IL6ST,IL7R,ITPKB,JUNB,LILRB2,LMBR1L,MAFB,NFKBIZ,NLRP3,PIK3R1,PTGER4,RHOH,RORA,SHB,SOCS3,SPI1,STAT3,STAT5B,ZEB1,ZFP36L2
GO:BP	MAPK cascade	GO:0000165	FALSE	6.67572e-10	9.1755	745	612	61	21031	AKAP13,AVPI1,BRAF,C1QTNF1,C5AR1,CCL20,CCL3,CCL3L1,CCL4,CCL4L2,CCR7,CD24,CD44,CNKSR3,DUSP1,DUSP10,DUSP16,DUSP2,DUSP4,DUSP5,DUSP8,EDN1,FLT1,FOXO1,GADD45B,GPR183,IL1A,IL1B,IL6,ITPKB,LILRA5,MAP1LC3A,MAP4K3,MBP,MTURN,NFKB1,NTRK1,PAK3,PDCD4,PDE8A,PELI2,PER1,PHLPP1,PPP1CB,PRKCE,PTGER4,REN,RGS2,RPS6KA6,SDCBP,SPHK1,SPI1,SPRY1,THBS1,TIAM1,TLR4,TNIK,TRIB1,WNT7A,ZFP36,ZFP36L2
GO:BP	regulation of cell development	GO:0060284	FALSE	7.36639e-10	9.13275	849	612	66	21031	ANXA1,AXIN2,AXL,BCL11A,BCL6,BRAF,BTG2,CAMK4,CCL3,CD83,CDH1,CLCF1,CLEC7A,CSF3,CSF3R,CXCR4,DUSP10,DYNLT1,FGL2,FOS,FOXP1,IFRD1,IL12B,IL1A,IL1B,IL23A,IL6,IL6ST,IL7R,ISG15,ITPKB,JUNB,KAT6A,LILRB2,MAFB,MTURN,NFKBIA,NFKBIZ,NLRP3,NOG,PIK3R1,PLXND1,PROX1,RAB21,RCOR1,RGMA,RHOH,SHB,SHTN1,SKIL,SOX8,SPI1,STAT3,STAT5B,SYT4,TIAM1,TLR2,TLR4,TNFAIP6,TRIB1,WNT7A,YAP1,ZBTB46,ZEB1,ZFP36,ZFP36L2
GO:BP	granulocyte chemotaxis	GO:0071621	FALSE	7.71837e-10	9.11247	129	612	24	21031	ADGRE2,ANXA1,C5AR1,CCL20,CCL3,CCL3L1,CCL4,CCL4L2,CCR7,CSF3R,CXCL1,CXCL10,CXCL2,CXCL3,CXCL8,EDN1,IL1B,IL23A,ITGA9,PPBP,S100A9,THBS1,TNFAIP6,TREM1
GO:BP	negative regulation of signal transduction	GO:0009968	FALSE	8.62784e-10	9.0641	1290	612	86	21031	ADAMTSL4-AS1,AIM2,ARID4B,ARRDC3,AXIN2,BCL6,CADM1,CBLB,CD22,CD44,CNKSR3,CREBRF,CRY1,CRY2,CXCL8,DDIT4,DHX58,DKK3,DLG5,DUSP1,DUSP10,DUSP16,DUSP2,DUSP4,DUSP5,DUSP8,EMD,ERRFI1,FGF9,FOXO1,FOXP1,FYN,IL12B,IL1A,IL1B,IL1RN,IL6,IL6ST,ISG15,IVNS1ABP,KCTD21,KDM6A,LDLRAD4,LEPROTL1,LITAF,LMBR1L,MEFV,NFKBIA,NOG,NR4A2,PADI2,PDCD4,PDE4D,PER1,PHLPP1,PIK3IP1,PLAUR,PMEPA1,PPP1R15A,PTGS2,RGS2,RHOH,RNF125,RNF152,RORA,…
GO:BP	anatomical structure morphogenesis	GO:0009653	FALSE	8.76447e-10	9.05727	2684	612	142	21031	ABLIM1,AKAP13,ALCAM,ANXA1,AREG,ARID5B,AXIN2,B4GALT1,BCL11A,BCL2L11,BCL6,BRAF,BTG1,C5AR1,CALCRL,CCL3,CD44,CDH1,CDHR3,CHN1,COL18A1,COL1A1,CPM,CSF3R,CSGALNACT1,CSRNP1,CST3,CXCL10,CXCL8,CXCR4,DGCR6,DKK3,DLG5,DNAAF1,DNAJB6,DUOX2,DUSP1,DUSP2,DUSP4,DUSP5,EDN1,EFNB2,ENPP2,EREG,ERRFI1,F3,FGD6,FGF9,FGR,FLNC,FLT1,FOSL2,FOXP1,FYN,GAS7,GATA6,GCNT4,HCK,HDAC5,HERC1,HIPK1,IFRD1,IL12B,IL1A,IL1B,IL1RN,IL6,IL7R,JUN…
GO:BP	cellular response to endogenous stimulus	GO:0071495	FALSE	9.801e-10	9.00873	1432	612	92	21031	ANXA1,AQP9,ARID4B,ARID5A,ATP2B1,AXIN2,BCL11A,BCL2L11,BRAF,CD44,CDH1,COL1A1,CRY1,CRY2,CXCL8,CXCR4,DDIT4,DKK3,EDN1,ELAPOR2,EMD,ERRFI1,FBXO32,FER,FGF9,FLT1,FOS,FOXO1,FOXP1,FYN,GATA6,HAS1,HDAC5,HIVEP1,IL12B,IL1B,IRS2,JUN,KDM6A,KLF3,KLF4,LDLRAD4,LEPROTL1,MT1G,NFKB1,NFKBIZ,NLRP3,NOG,NR1D2,NR3C1,NR4A1,NR4A2,NR4A3,NTRK1,PADI2,PDCD4,PDE4D,PDE8A,PER1,PIK3R1,PMEPA1,PRKCE,PTGER4,PTGS2,REN,RGMA,RPS6KB1,SDCBP,…
GO:BP	myeloid leukocyte migration	GO:0097529	FALSE	1.03176e-09	8.98642	237	612	32	21031	ADGRE2,ANXA1,B4GALT1,C5AR1,CCL20,CCL3,CCL3L1,CCL4,CCL4L2,CCR7,CSF3R,CXCL1,CXCL10,CXCL2,CXCL3,CXCL8,DUSP1,EDN1,FLT1,IL1A,IL1B,IL23A,IL6,ITGA9,PIK3R1,PPBP,PTGER4,S100A9,STAT5B,THBS1,TNFAIP6,TREM1
GO:BP	negative regulation of metabolic process	GO:0009892	FALSE	1.10256e-09	8.9576	3455	612	170	21031	ADAMTSL4-AS1,ANXA1,ARG2,ARID4B,ARID5A,ARID5B,ARRDC3,ATG14,ATP2B1,AXIN2,AXL,BACH1,BACH2,BANP,BAZ1A,BCL11A,BCL6,BPI,BTG2,CADM1,CCL3,CCR7,CD22,CD24,CD44,CD83,CDKN1B,CNKSR3,CNOT6L,CREBRF,CREM,CRY1,CRY2,CST3,CXCL8,DDIT4,DHX58,DKK3,DNAJB1,DNAJB4,DNAJB6,DUSP1,DUSP10,DUSP16,EDN1,ENC1,ENSG00000253372,EREG,ERRFI1,FGF9,FOXO1,FOXP1,FYN,GATA6,GSPT1,GTPBP1,HDAC5,HERC1,HIVEP1,IKZF5,IL12B,IL1B,IL23A,IL6,IRF2BP2,…
GO:BP	regulation of programmed cell death	GO:0043067	FALSE	1.11824e-09	8.95146	1506	612	95	21031	ADAMTSL4-AS1,ANXA1,ARG2,AXL,B4GALT1,BCL2L11,BCL6,BIRC2,BIRC3,BNIP3L,BRAF,BTG1,BTG2,CCL3,CCR7,CD44,CDKN1B,CLCF1,CLEC7A,CXCL10,CXCR4,DLG5,DNAJB6,EDN1,FCAR,FCMR,FOXO1,FOXP1,FYN,G0S2,GADD45B,GATA6,GRK5,HCK,IFIT2,IFIT3,IL12B,IL1A,IL1B,IL6,IL6ST,IL7R,IRF8,IRS2,ITPKB,IVNS1ABP,JMY,JUN,KDM6A,KLF4,LYPD3,MBTD1,NFKB1,NOG,NR3C1,NR4A1,NR4A2,NTRK1,PDCD4,PELI1,PHLPP1,PIK3R1,PIM3,PLAUR,PLK2,PLXND1,PTGS2,RGCC,RNF1…
GO:BP	positive regulation of cell migration	GO:0030335	FALSE	1.13076e-09	8.94663	540	612	50	21031	ANXA1,ATP8A1,C5AR1,CASS4,CCL20,CCL3,CCL4,CCR7,CLEC7A,COL1A1,CXCL10,CXCL16,CXCL8,CXCR4,DOCK4,EDN1,ENPP2,F3,FER,FGF9,FGR,FLT1,FOXP1,IL1A,IL1B,IL23A,IL6,IRS2,MIA3,NR4A3,PIK3R1,PLK2,PRKCE,PROX1,PTGS2,RIN2,RPS6KB1,S1PR1,SDCBP,SHTN1,SOD2,SPHK1,STAT3,TGFBR3,THBS1,TIAM1,TLR4,TNFAIP6,WNT7A,ZNF703
GO:BP	granulocyte migration	GO:0097530	FALSE	1.18002e-09	8.92811	156	612	26	21031	ADGRE2,ANXA1,C5AR1,CCL20,CCL3,CCL3L1,CCL4,CCL4L2,CCR7,CSF3R,CXCL1,CXCL10,CXCL2,CXCL3,CXCL8,EDN1,IL1A,IL1B,IL23A,ITGA9,PPBP,PTGER4,S100A9,THBS1,TNFAIP6,TREM1
GO:BP	positive regulation of immune response	GO:0050778	FALSE	1.44432e-09	8.84034	718	612	59	21031	AIM2,ANXA1,ARID5A,BIRC2,BIRC3,BRAF,C5AR1,CADM1,CBLB,CCR7,CD22,CD55,CLCF1,CLEC7A,CR2,DHX58,EREG,FCMR,FCN1,FGR,FOSL2,FOXP1,FPR1,FYN,HCK,ICOSLG,IFIH1,IL12B,IL1B,IL23A,IL6,IL6ST,KMT5C,MEFV,NCR3LG1,NFKB1,NFKBIA,NFKBIZ,NINJ1,NLRP3,NR4A3,OASL,PAK3,PDE4D,PELI1,PIK3R1,PRKCE,RGCC,RNF125,SHB,SPI1,STAT5B,TASL,TLR2,TLR4,TLR5,TNFAIP3,ZBP1,ZC3HAV1
GO:BP	cellular response to chemokine	GO:1990869	FALSE	1.58598e-09	8.7997	99	612	21	21031	CCL20,CCL3,CCL3L1,CCL4,CCL4L2,CCR4,CCR7,CCR9,CCRL2,CXCL1,CXCL10,CXCL2,CXCL3,CXCL8,CXCR4,CXCR5,DUSP1,EDN1,PADI2,PPBP,XCR1
GO:BP	response to chemokine	GO:1990868	FALSE	1.58598e-09	8.7997	99	612	21	21031	CCL20,CCL3,CCL3L1,CCL4,CCL4L2,CCR4,CCR7,CCR9,CCRL2,CXCL1,CXCL10,CXCL2,CXCL3,CXCL8,CXCR4,CXCR5,DUSP1,EDN1,PADI2,PPBP,XCR1
GO:BP	chemokine-mediated signaling pathway	GO:0070098	FALSE	2.21476e-09	8.65467	90	612	20	21031	CCL20,CCL3,CCL3L1,CCL4,CCL4L2,CCR4,CCR7,CCR9,CCRL2,CXCL1,CXCL10,CXCL2,CXCL3,CXCL8,CXCR4,CXCR5,EDN1,PADI2,PPBP,XCR1
GO:BP	T cell activation	GO:0042110	FALSE	3.16547e-09	8.49956	555	612	50	21031	ANXA1,ARG2,BCL6,BRAF,CAMK4,CBLB,CCR7,CCR9,CD24,CD44,CD55,CD7,CD83,CLEC7A,DLG5,DUSP10,EFNB2,FGL2,FOSL2,FOXP1,FYN,GPR183,ICOSLG,IL12B,IL1A,IL1B,IL23A,IL6,IL6ST,IL7R,ITPKB,JUNB,LILRB2,LMBR1L,MAFB,NFKBIZ,NLRP3,PELI1,PIK3R1,PTGER4,RHOH,RORA,SHB,SOCS3,SPI1,STAT3,STAT5B,WDFY4,ZEB1,ZFP36L2
GO:BP	regulation of apoptotic process	GO:0042981	FALSE	3.3083e-09	8.48039	1463	612	92	21031	ADAMTSL4-AS1,ANXA1,ARG2,AXL,B4GALT1,BCL2L11,BCL6,BIRC2,BIRC3,BNIP3L,BRAF,BTG1,BTG2,CCL3,CCR7,CD44,CDKN1B,CLCF1,CXCL10,DLG5,DNAJB6,EDN1,FCAR,FCMR,FOXO1,FOXP1,FYN,G0S2,GADD45B,GATA6,GRK5,HCK,IFIT2,IFIT3,IL12B,IL1A,IL1B,IL6,IL6ST,IL7R,IRF8,IRS2,ITPKB,IVNS1ABP,JMY,JUN,KDM6A,KLF4,LYPD3,MBTD1,NFKB1,NOG,NR3C1,NR4A1,NR4A2,NTRK1,PDCD4,PHLPP1,PIK3R1,PIM3,PLAUR,PLK2,PLXND1,PTGS2,RGCC,RNF144B,RPS6KB1,S100A9,…
GO:BP	regulation of response to biotic stimulus	GO:0002831	FALSE	3.91163e-09	8.40764	502	612	47	21031	AIM2,ARG2,BIRC2,BIRC3,CADM1,CD55,CLEC7A,DHX58,DUSP10,EREG,FCN1,FGL2,FGR,FOXP1,FYN,GATA6,HCK,HERC5,IFIH1,IL12B,IL1B,IL23A,ISG15,MEFV,N4BP1,NFKBIA,NFKBIZ,NINJ1,NLRP3,OASL,PAK3,PELI1,PIK3R1,PRKCE,RNF125,SERPINB9,SPI1,STAT5B,TASL,TLR2,TLR4,TLR5,TNFAIP3,TRIB1,ZBP1,ZC3HAV1,ZDHHC11
GO:BP	response to organic cyclic compound	GO:0014070	FALSE	4.53141e-09	8.34377	905	612	67	21031	ANXA1,AQP9,AREG,AXIN2,BCL2L11,BIRC2,BRAF,BTG2,CCDC62,CCL3,CD83,CDH1,CDKN1B,COL1A1,CRY1,CRY2,CXCL10,CXCR4,DDIT4,DUOX2,EDN1,ERRFI1,FBXO32,FOS,FOSL2,FOXP1,GATA6,HDAC5,IFIH1,IFIT1,IL1A,IL1B,IL1RN,IL6,KDM6A,KLF4,KYNU,NFKB1,NFKBIA,NFKBIZ,NR3C1,NR4A3,PADI2,PAK3,PDE4D,PELI1,PER1,PMEPA1,PRKCE,PTGS2,REN,RORA,RPS6KB1,SGK1,SLC8A1,SOD2,STAT3,STAT5B,THBD,THBS1,TIAM1,TLR2,WNT7A,YAP1,ZFP36,ZFP36L2,ZNF703
GO:BP	positive regulation of cell differentiation	GO:0045597	FALSE	4.9008e-09	8.30973	864	612	65	21031	ANXA1,AXIN2,AXL,BCL11A,BCL6,BRAF,BTG1,CD24,CD83,CDS1,CLCF1,CLEC7A,COL1A1,CSF3,CXCR4,DUSP10,EDN1,EFNB2,FOS,IL12B,IL1B,IL23A,IL6,IL6ST,IL7R,ISG15,ITPKB,JUNB,JUND,KLF5,LILRB2,METRNL,MTURN,NFKB1,NFKBIZ,NID1,NLRP3,PLAAT4,PLXND1,PROX1,PTGS2,RAB21,RCOR1,RGCC,RHOH,RIN2,SDCBP,SHB,SHTN1,SKIL,SOCS3,SOD2,SOX8,SPI1,STAT3,STAT5B,SYAP1,TIAM1,TLR2,TRIB1,YAP1,ZBTB46,ZEB1,ZFP36,ZNF703
GO:BP	response to nitrogen compound	GO:1901698	FALSE	5.10536e-09	8.29197	1060	612	74	21031	ANXA1,AQP9,AREG,ATP2B1,BCL11A,BIRC2,BRAF,BTG1,BTG2,C5AR1,CCR7,CDH1,CDKN1B,COL1A1,CRY1,CRY2,CXCR4,DUOX2,EDN1,EREG,ERRFI1,FER,FOS,FOSL2,FOXO1,FYN,GATA6,HDAC5,IFIH1,IFIT1,IL1A,IL1B,IL6,IRS2,KDM6A,KLF3,KLF4,KYNU,LEPROTL1,MIA3,NFKB1,NFKBIA,NFKBIZ,NLRP3,NR4A1,NR4A2,NR4A3,NSMCE3,PDCD4,PDE4D,PELI1,PER1,PIK3R1,PRKCE,PTGS2,RANBP2,REN,RGS2,RPS6KB1,SESN3,SLC24A4,SLC8A1,SOCS3,STAT3,STAT5B,SYAP1,TGFBR3,THBD,TI…
GO:BP	neutrophil chemotaxis	GO:0030593	FALSE	6.47393e-09	8.18883	106	612	21	21031	C5AR1,CCL20,CCL3,CCL3L1,CCL4,CCL4L2,CCR7,CSF3R,CXCL1,CXCL10,CXCL2,CXCL3,CXCL8,EDN1,IL1B,IL23A,ITGA9,PPBP,S100A9,TNFAIP6,TREM1
GO:BP	immune response-regulating signaling pathway	GO:0002764	FALSE	7.13325e-09	8.14671	492	612	46	21031	AIM2,BIRC2,BIRC3,BRAF,C5AR1,CBLB,CCR7,CD22,CD24,CLEC7A,CR2,DHX58,FCAR,FCMR,FCN1,FER,FGR,FOSL2,FOXP1,FPR1,FYN,HCK,ICOSLG,IFIH1,LILRB2,MEFV,NFKB1,NFKBIA,NFKBIZ,NINJ1,NLRP3,NR4A3,OASL,PAK3,PDE4D,PELI1,PIK3R1,PRKCE,RNF125,SHB,TASL,TLR2,TLR4,TLR5,TNFAIP3,ZC3HAV1
GO:BP	response to hormone	GO:0009725	FALSE	8.14844e-09	8.08893	874	612	65	21031	ANXA1,AREG,ARID5A,ATP2B1,AXIN2,BCL2L11,BRAF,BTG1,BTG2,CCR7,CD24,CDKN1B,COL1A1,CRY1,CRY2,DDIT4,EDN1,EREG,ERRFI1,FBXO32,FER,FOS,FOSL2,FOXO1,FOXP1,GATA6,HDAC5,IL1B,IL1RN,IL6,IRS2,KDM6A,LEPROTL1,NFKB1,NR1D2,NR3C1,NR4A1,NR4A2,NR4A3,PADI2,PDCD4,PER1,PIK3R1,PMEPA1,POR,PRKCE,PTGER4,PTGS2,REN,RPS6KB1,SERPINB9,SESN3,SGK1,SLC24A4,SOCS3,STAT3,STAT5B,SYAP1,TGFBR3,THBS1,TLR2,WNT7A,YAP1,ZFP36,ZFP36L2
GO:BP	regulation of RNA metabolic process	GO:0051252	FALSE	8.18846e-09	8.0868	3763	612	178	21031	AIM2,ARID4B,ARID5A,ARID5B,ATXN7,AXIN2,BACH1,BACH2,BANP,BAZ1A,BCL11A,BCL6,BIRC2,BTG1,BTG2,CAMK4,CCDC62,CCNT1,CDH1,CDKN1B,CHD1,CHD2,CHD6,CLEC7A,CLK1,CNOT6L,COL1A1,CREBRF,CREM,CRY1,CRY2,CSF3,CSRNP1,CSRNP2,CXCL10,CXCL8,DKK3,DNAJB1,DNAJB4,DNAJB6,EDN1,ELL2,ELP2,EREG,FER,FGF9,FOS,FOSL2,FOXO1,FOXO6,FOXP1,GATA6,GTPBP1,HBP1,HCK,HDAC5,HES4,HIVEP1,HIVEP2,IKZF5,IL1A,IL1B,IL23A,IL6,IRF2BP2,IRF8,JMJD1C,JMY,JUN,…
GO:BP	regulation of protein modification process	GO:0031399	FALSE	8.21036e-09	8.08564	1229	612	81	21031	AREG,ARID5A,ARRDC3,ARRDC4,ATG14,AXIN2,BIRC2,BIRC3,BRAF,C5AR1,CADM1,CASS4,CBLB,CCNT1,CCR7,CD24,CD44,CDKN1B,CLCF1,CNKSR3,CRY1,CRY2,CSF3,DUSP1,DUSP10,DUSP16,EDN1,ENPP2,EREG,ERRFI1,FER,FGF9,FGR,FLT1,FYN,HERC5,IL12B,IL1B,IL23A,IL6,IL6ST,ISG15,ITPKB,IVNS1ABP,LILRA5,LILRB2,MOB3B,N4BP1,NIBAN1,NSMCE3,NTRK1,PDCD4,PDCL3,PDE4D,PELI1,PELI2,PKIA,PLAUR,PPP1R15A,PRKCE,PROX1,PTGS2,RGCC,RGS2,SLC8A1,SLC8A3,SNX9,SOC…
GO:BP	response to organonitrogen compound	GO:0010243	FALSE	9.78433e-09	8.00947	964	612	69	21031	ANXA1,AQP9,AREG,ATP2B1,BCL11A,BIRC2,BRAF,BTG1,BTG2,C5AR1,CDH1,CDKN1B,COL1A1,CRY1,CRY2,CXCR4,DUOX2,EDN1,EREG,ERRFI1,FER,FOS,FOSL2,FOXO1,FYN,GATA6,HDAC5,IL1A,IL1B,IL6,IRS2,KDM6A,KLF3,KLF4,KYNU,LEPROTL1,MIA3,NFKB1,NFKBIA,NFKBIZ,NLRP3,NR4A1,NR4A2,NR4A3,PDCD4,PDE4D,PER1,PIK3R1,PRKCE,PTGS2,RANBP2,REN,RGS2,RPS6KB1,SESN3,SLC24A4,SLC8A1,SOCS3,STAT3,STAT5B,SYAP1,TGFBR3,THBD,TIAM1,TLR2,TLR4,TNFAIP3,TNIK,ZEB1
GO:BP	negative regulation of macromolecule metabolic process	GO:0010605	FALSE	1.08356e-08	7.96515	3240	612	159	21031	ANXA1,ARG2,ARID4B,ARID5A,ARID5B,ATG14,ATP2B1,AXIN2,AXL,BACH1,BACH2,BANP,BAZ1A,BCL11A,BCL6,BPI,BTG2,CADM1,CCL3,CCR7,CD22,CD24,CD44,CD83,CDKN1B,CNKSR3,CNOT6L,CREBRF,CREM,CRY1,CRY2,CST3,CXCL8,DHX58,DKK3,DNAJB1,DNAJB4,DNAJB6,DUSP1,DUSP10,DUSP16,EDN1,ENC1,ENSG00000253372,EREG,ERRFI1,FGF9,FOXO1,FOXP1,FYN,GATA6,GSPT1,GTPBP1,HDAC5,HIVEP1,IKZF5,IL12B,IL1B,IL23A,IL6,IRF2BP2,IRF8,ISG15,ITM2A,IVNS1ABP,JUN,JU…
GO:BP	negative regulation of developmental process	GO:0051093	FALSE	1.40003e-08	7.85386	928	612	67	21031	ADGRV1,ANXA1,AREG,ARID4B,AXIN2,BCL11A,BCL6,BTG2,CCL3,CDH1,CDKN1B,CST3,CXCL10,DUSP10,DYNLT1,ELAPOR2,EREG,FGF9,FGL2,FOXO1,FOXP1,HDAC5,IFRD1,IL1A,IL1B,IL6,ITPKB,KLF4,LDLRAD4,LUC7L,MAFB,NFKBIA,NOG,PDCD4,PIK3R1,PLK2,PROX1,RGCC,RGMA,RGS2,RORA,RPS6KA6,SHB,SKIL,SOD2,SOX8,SPI1,SPRY1,SRGN,STAB1,STAT3,STAT5B,SYT4,TENT5C,THBS1,TLR2,TLR4,TNFAIP6,TRIB1,UBE2B,WNT7A,YAP1,ZBTB46,ZEB1,ZFP36,ZFP36L2,ZHX2
GO:BP	protein modification process	GO:0036211	FALSE	1.46345e-08	7.83462	3031	612	151	21031	AATK,ANXA1,AREG,ARID5A,ARIH1,ARRDC3,ARRDC4,ATG14,AXIN2,AXL,B3GNT7,B4GALT1,BCL11A,BIRC2,BIRC3,BRAF,C17ORF97,C5AR1,CADM1,CAMK4,CASS4,CBLB,CCNT1,CCR7,CD24,CD44,CDK16,CDK17,CDKN1B,CLCF1,CLK1,CNKSR3,CRY1,CRY2,CSF3,DUSP1,DUSP10,DUSP16,DUSP2,DUSP4,DUSP5,DUSP8,EDN1,ENC1,ENPP2,ENSG00000288658,EREG,ERRFI1,F13A1,FBXO32,FER,FGF9,FGR,FLT1,FOXO1,FYN,GCNT4,GRK5,GSPT1,HCK,HERC1,HERC5,HERC6,HIPK1,IFIH1,IL12B,IL1B…
GO:BP	negative regulation of intracellular signal transduction	GO:1902532	FALSE	1.89773e-08	7.72177	544	612	48	21031	AIM2,BCL6,CD22,CD44,CNKSR3,DDIT4,DLG5,DUSP1,DUSP10,DUSP16,DUSP2,DUSP4,DUSP5,DUSP8,FOXO1,FYN,IL1B,IVNS1ABP,KDM6A,LDLRAD4,LITAF,NFKBIA,NOG,PDCD4,PDE4D,PER1,PHLPP1,PIK3IP1,PLAUR,PMEPA1,PTGS2,RGS2,RHOH,RNF152,RORA,RPS6KA6,SESN3,SLC24A4,SOD2,SPI1,SPRY1,TGFBR3,THBS1,TLE1,TLR4,TNFAIP3,UBE2B,USP47
GO:BP	positive regulation of signal transduction	GO:0009967	FALSE	2.11083e-08	7.67555	1561	612	94	21031	ADAMTSL4-AS1,ADGRV1,AKAP13,ARRDC3,AVPI1,AXL,BCL2L11,BIRC2,BIRC3,BRAF,C1QTNF1,C5AR1,CASS4,CCL20,CCL3,CCL3L1,CCL4,CCL4L2,CCR7,CD24,CD44,CLEC7A,COL1A1,CRLF2,CSF3,CXCR4,DHX58,DLG5,EDN1,ELAPOR2,F3,FER,FGF9,FGR,FLT1,FOXP1,FRAT1,FYN,G0S2,GADD45B,GATA6,GPR183,IL12B,IL1A,IL1B,IL23A,IL6,IL6ST,IL7R,IRS2,ITPKB,LILRA5,LITAF,MTURN,NFKB1,NID1,NINJ1,NTRK1,OASL,P2RY10,PDCD4,PDE8A,PELI1,PELI2,PIK3R1,PLAUR,PLK2,PRK…
GO:BP	positive regulation of cell population proliferation	GO:0008284	FALSE	2.48809e-08	7.60413	962	612	68	21031	ANXA1,AREG,B4GALT1,BCL6,C5AR1,CALCRL,CD24,CD55,CDKN1B,CLCF1,CLEC7A,CNOT6L,CRIP2,CRLF2,CSF3,CXCL10,EDN1,EFNB2,EREG,F3,FER,FGF9,FLT1,FOSL2,FOXP1,GATA6,GPR183,GRK5,HCK,HIPK1,ICOSLG,IL12B,IL1A,IL1B,IL23A,IL5RA,IL6,IL6ST,IL7R,IRS2,JUN,LILRB2,NOG,NR4A1,NR4A3,PDCL3,PELI1,PIK3R1,PROX1,PTGS2,RPS6KB1,S1PR1,SDCBP,SOX8,SPDYA,SPHK1,STAT3,STAT5B,TBC1D8,TGFBR3,THBS1,TIAM1,TLR4,TNFAIP3,WDR48,WNT7A,YAP1,ZNF703
GO:BP	activation of immune response	GO:0002253	FALSE	2.82902e-08	7.54836	531	612	47	21031	AIM2,BIRC2,BIRC3,BRAF,C5AR1,CBLB,CCR7,CD22,CD55,CLEC7A,CR2,DHX58,FCMR,FCN1,FGR,FOSL2,FOXP1,FPR1,FYN,HCK,ICOSLG,IFIH1,IL1B,MEFV,NCR3LG1,NFKB1,NFKBIA,NFKBIZ,NINJ1,NLRP3,NR4A3,OASL,PAK3,PDE4D,PELI1,PIK3R1,PRKCE,RGCC,RNF125,SHB,TASL,TLR2,TLR4,TLR5,TNFAIP3,ZBP1,ZC3HAV1
GO:BP	negative regulation of apoptotic process	GO:0043066	FALSE	3.32346e-08	7.47841	881	612	64	21031	ADAMTSL4-AS1,ANXA1,ARG2,AXL,BCL6,BIRC2,BIRC3,BNIP3L,BRAF,BTG2,CCR7,CD44,CDKN1B,CLCF1,DNAJB6,EDN1,FCMR,FOXO1,FOXP1,FYN,GATA6,GRK5,HCK,IFIT3,IL1A,IL1B,IL6,IL6ST,IL7R,IRS2,ITPKB,IVNS1ABP,KDM6A,KLF4,LYPD3,NFKB1,NOG,NR4A2,NTRK1,PDCD4,PIK3R1,PIM3,PLAUR,PLK2,PLXND1,PTGS2,RNF144B,RPS6KB1,SERPINB2,SERPINB9,SOCS3,SOD2,SOX8,SPHK1,STAT5B,SUPV3L1,THBS1,TLE1,TNFAIP3,TSC22D3,UBE2B,USP47,WNT7A,YAP1
GO:BP	regulation of lymphocyte activation	GO:0051249	FALSE	3.66986e-08	7.43535	497	612	45	21031	ANXA1,ARG2,AXL,BCL6,BRAF,CAMK4,CBLB,CCR7,CD22,CD24,CD55,CD83,CLCF1,CLEC7A,DLG5,DUSP10,EFNB2,FGL2,FGR,FYN,GPR183,ICOSLG,IL12B,IL1A,IL1B,IL23A,IL6,IL6ST,IL7R,IRS2,ITPKB,JUNB,KMT5C,LILRB2,NFKBIZ,NLRP3,PELI1,RHOH,SHB,SPI1,STAT5B,TLR4,TNFAIP3,ZEB1,ZFP36L2
GO:BP	response to abiotic stimulus	GO:0009628	FALSE	3.74516e-08	7.42653	1128	612	75	21031	ADGRV1,ANXA1,BEST1,BIRC2,BNIP3L,BRAF,BTG2,CD24,CDKN1B,CDS1,COL18A1,COL1A1,CRY1,CRY2,CXCL10,CXCR4,DDIT4,DNAJB1,DNAJB4,DNAJB6,EDN1,FOS,FOSL2,FOXO1,FYN,GATA6,HSPA6,ICOSLG,IL12B,IL1A,IL1B,KCNJ2,KDM6A,KMO,MAP1LC3A,MAP4K3,METRNL,N4BP1,NFKB1,NFKBIA,NOG,NR4A1,NR4A2,NSMCE3,NTRK1,PDE8B,PER1,PIK3R1,PPP1CB,PRKCE,PTGER4,PTGS2,RGCC,RORA,RPS6KB1,SIK1,SLC12A6,SLC24A4,SLC8A1,SLC8A3,SOD2,TFEC,TGFBR3,THBD,THBS1,TLR…
GO:BP	positive regulation of cell activation	GO:0050867	FALSE	3.94156e-08	7.40433	371	612	38	21031	ANXA1,AXL,BCL6,CCL3,CCR7,CD24,CD55,CD83,CLCF1,CLEC7A,CRLF2,DUSP10,EFNB2,FYN,GPR183,ICOSLG,IL12B,IL1A,IL1B,IL23A,IL6,IL6ST,IL7R,IRS2,ITPKB,KMT5C,LILRA5,LILRB2,NFKBIZ,NLRP3,NR4A3,PELI1,RHOH,SHB,SPI1,STAT5B,THBS1,TLR4
GO:BP	regulation of nucleobase-containing compound metabolic process	GO:0019219	FALSE	3.95376e-08	7.40299	4063	612	186	21031	AIM2,ARID4B,ARID5A,ARID5B,ATXN7,AXIN2,BACH1,BACH2,BANP,BAZ1A,BCL11A,BCL6,BIRC2,BTG1,BTG2,CAMK4,CCDC62,CCNT1,CDH1,CDKN1B,CHD1,CHD2,CHD6,CLCF1,CLEC7A,CLK1,CNOT6L,COL1A1,CREBRF,CREM,CRY1,CRY2,CSF3,CSRNP1,CSRNP2,CXCL10,CXCL8,DDIT4,DKK3,DNAJB1,DNAJB4,DNAJB6,EDN1,ELL2,ELP2,EREG,FER,FGF9,FOS,FOSL2,FOXO1,FOXO6,FOXP1,GATA6,GTPBP1,HBP1,HCK,HDAC5,HES4,HIVEP1,HIVEP2,IKZF5,IL1A,IL1B,IL23A,IL6,IL7R,IRF2BP2,IRF…
GO:BP	positive regulation of leukocyte activation	GO:0002696	FALSE	4.03939e-08	7.39368	354	612	37	21031	ANXA1,AXL,BCL6,CCL3,CCR7,CD24,CD55,CD83,CLCF1,CLEC7A,CRLF2,DUSP10,EFNB2,FYN,GPR183,ICOSLG,IL12B,IL1A,IL1B,IL23A,IL6,IL6ST,IL7R,IRS2,ITPKB,KMT5C,LILRB2,NFKBIZ,NLRP3,NR4A3,PELI1,RHOH,SHB,SPI1,STAT5B,THBS1,TLR4
GO:BP	negative regulation of programmed cell death	GO:0043069	FALSE	4.08945e-08	7.38834	907	612	65	21031	ADAMTSL4-AS1,ANXA1,ARG2,AXL,BCL6,BIRC2,BIRC3,BNIP3L,BRAF,BTG2,CCR7,CD44,CDKN1B,CLCF1,DNAJB6,EDN1,FCMR,FOXO1,FOXP1,FYN,GATA6,GRK5,HCK,IFIT3,IL1A,IL1B,IL6,IL6ST,IL7R,IRS2,ITPKB,IVNS1ABP,KDM6A,KLF4,LYPD3,NFKB1,NOG,NR4A2,NTRK1,PDCD4,PELI1,PIK3R1,PIM3,PLAUR,PLK2,PLXND1,PTGS2,RNF144B,RPS6KB1,SERPINB2,SERPINB9,SOCS3,SOD2,SOX8,SPHK1,STAT5B,SUPV3L1,THBS1,TLE1,TNFAIP3,TSC22D3,UBE2B,USP47,WNT7A,YAP1
GO:BP	neutrophil migration	GO:1990266	FALSE	4.52893e-08	7.344	129	612	22	21031	C5AR1,CCL20,CCL3,CCL3L1,CCL4,CCL4L2,CCR7,CSF3R,CXCL1,CXCL10,CXCL2,CXCL3,CXCL8,EDN1,IL1A,IL1B,IL23A,ITGA9,PPBP,S100A9,TNFAIP6,TREM1
GO:BP	immune effector process	GO:0002252	FALSE	4.67106e-08	7.33058	698	612	55	21031	ADGRE2,ANXA1,ARID5A,AXL,BCL6,CADM1,CCL3,CD22,CD55,CLCF1,CLEC7A,CR2,DHX58,DUSP10,FCAR,FCMR,FCN1,FER,FGL2,FGR,FOXP1,FYN,GPR183,HCK,IGLL5,IL12B,IL1B,IL23A,IL6,IL6ST,IL7R,IRF8,ITM2A,JUNB,KMT2E,KMT5C,LITAF,LYST,NCR3LG1,NFKBIZ,NLRP3,NR4A3,PRKCE,PTGER4,PTX3,RGCC,RORA,SERPINB9,SHB,SOCS3,SPI1,STAT3,STAT5B,TLR4,TREM1
GO:BP	tissue development	GO:0009888	FALSE	4.73939e-08	7.32428	2010	612	111	21031	ADGRV1,AKAP13,ANXA1,AREG,ARG2,ARID4B,ARID5A,ARID5B,ARRDC3,ATP2B1,AXIN2,B4GALT1,BTG1,BTG2,CCL3,CD24,CD44,CDKN1B,COL18A1,COL1A1,CSGALNACT1,CXCL10,CXCR4,DLG5,DNAAF1,DUOX2,DUSP1,DUSP10,DUSP2,DUSP4,DUSP5,EDN1,EFNB2,ELAPOR2,EMD,EREG,ERRFI1,FER,FGF9,FGR,FOS,FOSL2,FOXP1,GATA6,GCNT4,GPCPD1,HCK,IFRD1,IL1A,IL1B,IL6,IL6ST,ISG15,JUNB,KDM6A,KLF4,KLF5,LDLRAD4,LUC7L,MAFB,MARCKS,MFSD2A,NAB2,NFKBIZ,NOG,NR1D2,NR3C1…
GO:BP	cellular response to growth factor stimulus	GO:0071363	FALSE	5.65948e-08	7.24722	681	612	54	21031	ANXA1,ARID4B,BRAF,CD44,COL1A1,CXCL8,DDIT4,DKK3,EDN1,ELAPOR2,EMD,FGF9,FLT1,FOS,FYN,GATA6,HAS1,HIVEP1,IL12B,IL1B,JUN,KDM6A,KLF4,LDLRAD4,MT1G,NFKBIZ,NOG,NR3C1,NR4A1,NTRK1,PDCD4,PDE8A,PMEPA1,RGMA,RPS6KB1,SDCBP,SHISA2,SKIL,SPHK1,SPRY1,STAT3,STAT5B,SYAP1,TGFBR3,TGIF1,THBS1,TLR4,TNFAIP6,WNT10A,WNT7A,ZEB1,ZFP36,ZFP36L2,ZNF703
GO:BP	tube morphogenesis	GO:0035239	FALSE	6.10813e-08	7.21409	872	612	63	21031	ANXA1,AREG,B4GALT1,BCL2L11,BTG1,C5AR1,CALCRL,COL18A1,CXCL10,CXCL8,CXCR4,DLG5,DNAAF1,EDN1,EFNB2,EREG,F3,FGF9,FLT1,FOXP1,GATA6,HDAC5,HIPK1,IL12B,IL1A,IL1B,IL6,JUNB,KDM6A,KLF4,KLF5,MIA3,MMP19,NINJ1,NOG,NR3C1,NR4A1,PDCL3,PLK2,PLXDC1,PLXND1,PROX1,PTGS2,RALA,RGCC,RGMA,RIN2,RORA,S1PR1,SAT1,SHB,SLC12A6,SOX8,SPHK1,SPRY1,STAB1,STAT3,TGFBR3,THBS1,TNFAIP3,WNT7A,YAP1,ZEB1
GO:BP	CD4-positive, alpha-beta T cell activation	GO:0035710	FALSE	6.60872e-08	7.17988	119	612	21	21031	ANXA1,ARG2,BCL6,BRAF,CBLB,CD55,CD83,FOXP1,GPR183,IL12B,IL23A,IL6,IL6ST,JUNB,NFKBIZ,NLRP3,PTGER4,RORA,SHB,SOCS3,STAT3
GO:BP	immune response-regulating cell surface receptor signaling pathway	GO:0002768	FALSE	7.36263e-08	7.13297	327	612	35	21031	BRAF,C5AR1,CBLB,CCR7,CD22,CD24,CLEC7A,CR2,FCAR,FCMR,FCN1,FER,FGR,FOSL2,FOXP1,FPR1,FYN,HCK,ICOSLG,LILRB2,NFKB1,NFKBIA,NFKBIZ,NINJ1,NR4A3,PAK3,PDE4D,PELI1,PIK3R1,PRKCE,SHB,TLR2,TLR4,TLR5,TNFAIP3
GO:BP	blood vessel morphogenesis	GO:0048514	FALSE	7.4113e-08	7.13011	625	612	51	21031	ANXA1,B4GALT1,BTG1,C5AR1,CALCRL,COL18A1,CXCL10,CXCL8,CXCR4,EDN1,EFNB2,EREG,F3,FGF9,FLT1,GATA6,HDAC5,HIPK1,IL12B,IL1A,IL1B,IL6,JUNB,KLF4,KLF5,MIA3,MMP19,NINJ1,NOG,NR4A1,PDCL3,PLK2,PLXDC1,PLXND1,PROX1,PTGS2,RGCC,RIN2,RORA,S1PR1,SAT1,SHB,SLC12A6,SPHK1,STAB1,STAT3,TGFBR3,THBS1,TNFAIP3,WNT7A,YAP1
GO:BP	positive regulation of defense response	GO:0031349	FALSE	8.04185e-08	7.09464	471	612	43	21031	AIM2,BIRC2,BIRC3,CADM1,CCL3,CCR7,CLEC7A,DHX58,EREG,FCN1,FYN,HCK,IFIH1,IL12B,IL1B,IL23A,IL6,IL6ST,LILRA5,MEFV,NFKBIA,NFKBIZ,NINJ1,NLRP3,OASL,PAK3,PDCD4,PELI1,PIK3R1,PRKCE,PTGER4,PTGS2,RNF125,S100A9,SPI1,STAT5B,TASL,TLR2,TLR4,TLR5,TNFAIP3,ZBP1,ZC3HAV1
GO:BP	vasculature development	GO:0001944	FALSE	9.08766e-08	7.04155	752	612	57	21031	ANXA1,B4GALT1,BTG1,C5AR1,CALCRL,COL18A1,COL1A1,CXCL10,CXCL8,CXCR4,EDN1,EFNB2,EREG,ERRFI1,F3,FGF9,FLT1,FOXO1,GATA6,HDAC5,HIPK1,IL12B,IL1A,IL1B,IL6,JUNB,KLF4,KLF5,MIA3,MMP19,NINJ1,NOG,NR4A1,PDCD4,PDCL3,PLK2,PLXDC1,PLXND1,PROX1,PTGS2,RGCC,RIN2,RORA,S1PR1,SAT1,SHB,SLC12A6,SOCS3,SOD2,SPHK1,STAB1,STAT3,TGFBR3,THBS1,TNFAIP3,WNT7A,YAP1
GO:BP	response to growth factor	GO:0070848	FALSE	9.44903e-08	7.02461	711	612	55	21031	ANXA1,ARID4B,BRAF,CD44,COL1A1,CXCL8,DDIT4,DKK3,EDN1,ELAPOR2,EMD,FER,FGF9,FLT1,FOS,FYN,GATA6,HAS1,HIVEP1,IL12B,IL1B,JUN,KDM6A,KLF4,LDLRAD4,MT1G,NFKBIZ,NOG,NR3C1,NR4A1,NTRK1,PDCD4,PDE8A,PMEPA1,RGMA,RPS6KB1,SDCBP,SHISA2,SKIL,SPHK1,SPRY1,STAT3,STAT5B,SYAP1,TGFBR3,TGIF1,THBS1,TLR4,TNFAIP6,WNT10A,WNT7A,ZEB1,ZFP36,ZFP36L2,ZNF703
GO:BP	regulation of hemopoiesis	GO:1903706	FALSE	9.47815e-08	7.02328	418	612	40	21031	ANXA1,AXL,BCL6,BRAF,CAMK4,CCL3,CD83,CSF3,CSF3R,DUSP10,FGL2,FOS,FOXP1,IL12B,IL23A,IL7R,ISG15,ITPKB,JUNB,KAT6A,LILRB2,MAFB,MTURN,NFKBIA,NFKBIZ,NLRP3,PIK3R1,RCOR1,RHOH,SHB,SPI1,STAT3,STAT5B,TLR4,TNFAIP6,TRIB1,ZBTB46,ZEB1,ZFP36,ZFP36L2
GO:BP	protein metabolic process	GO:0019538	FALSE	1.11623e-07	6.95225	4912	612	213	21031	AATK,ADGRV1,AIM2,ANXA1,AREG,ARID5A,ARIH1,ARRDC3,ARRDC4,ASTL,ATG14,AXIN2,AXL,B3GNT7,B4GALT1,BANP,BCL11A,BCL2L11,BIRC2,BIRC3,BNIP3L,BRAF,BTG2,C17ORF97,C5AR1,CADM1,CAMK4,CASS4,CBLB,CCNT1,CCR7,CD24,CD44,CDH1,CDK16,CDK17,CDKN1B,CHMP1B,CHST15,CLCF1,CLEC7A,CLK1,CNKSR3,CNOT6L,CPM,CPVL,CREBRF,CRY1,CRY2,CSF3,CSGALNACT1,CST3,DNAJB1,DNAJB4,DNAJB6,DUSP1,DUSP10,DUSP16,DUSP2,DUSP4,DUSP5,DUSP8,ECEL1,EDN1,ELP2,EN…
GO:BP	negative regulation of cellular metabolic process	GO:0031324	FALSE	1.15434e-07	6.93767	3226	612	155	21031	ADAMTSL4-AS1,ANXA1,ARG2,ARID4B,ARID5A,ARID5B,ATG14,ATP2B1,AXIN2,AXL,BACH1,BACH2,BAZ1A,BCL11A,BCL6,BPI,BTG2,CADM1,CCL3,CCR7,CD22,CD24,CD83,CDKN1B,CNKSR3,CNOT6L,CREBRF,CREM,CRY1,CRY2,CXCL8,DDIT4,DHX58,DKK3,DNAJB1,DNAJB4,DNAJB6,DUSP1,DUSP10,DUSP16,EDN1,ENC1,ENSG00000253372,EREG,ERRFI1,FGF9,FOXO1,FOXP1,FYN,GATA6,GSPT1,GTPBP1,HDAC5,HERC1,HIVEP1,IKZF5,IL12B,IL1B,IL23A,IL6,IRF2BP2,IRF8,IRS2,ITM2A,JUN,JU…
GO:BP	protein phosphorylation	GO:0006468	FALSE	1.28352e-07	6.8916	1346	612	83	21031	AATK,AREG,ATG14,AXIN2,AXL,BRAF,C5AR1,CADM1,CAMK4,CASS4,CCNT1,CCR7,CD24,CD44,CDK16,CDK17,CDKN1B,CLCF1,CLK1,CNKSR3,CSF3,DUSP1,DUSP10,DUSP16,EDN1,ENPP2,EREG,ERRFI1,FER,FGF9,FGR,FLT1,FYN,GRK5,HCK,HERC5,HIPK1,IL12B,IL1B,IL23A,IL6,IL6ST,ITPKB,LILRA5,MAP4K3,MOB3B,MOK,NIBAN1,NTRK1,PAK3,PASK,PDCD4,PDCL3,PDE4D,PELI2,PIM3,PKIA,PLAUR,PLK2,PRKCE,PROX1,PTGS2,RGCC,RGS2,RPS6KA6,RPS6KB1,SGK1,SIK1,SIK3,SLC8A1,SLC8…
GO:BP	anatomical structure formation involved in morphogenesis	GO:0048646	FALSE	1.38039e-07	6.86	1183	612	76	21031	AKAP13,ANXA1,AXIN2,B4GALT1,BCL2L11,BCL6,BTG1,C5AR1,CALCRL,COL18A1,COL1A1,CSF3R,CXCL10,CXCL8,CXCR4,DUSP1,DUSP2,DUSP4,DUSP5,EDN1,EFNB2,EREG,F3,FGF9,FLNC,FLT1,GATA6,HDAC5,HERC1,HIPK1,IL12B,IL1A,IL1B,IL6,JUNB,KDM6A,KLF4,KLF5,MAFB,MIA3,MMP19,NCMAP,NINJ1,NOG,NR4A1,PDCL3,PLK2,PLXDC1,PLXND1,POFUT2,PROX1,PTGS2,RALA,RGCC,RGMA,RORA,S1PR1,SAT1,SHB,SKIL,SLC12A6,SLC24A4,SOX8,SPHK1,SPRY1,SPTBN1,STAB1,STAT3,TGFB…
[truncated: 724 more rows]

## Sheet: d1 TCR+IL2vsUN UP
source	term_name	term_id	highlighted	adjusted_p_value	negative_log10_of_adjusted_p_value	term_size	query_size	intersection_size	effective_domain_size	intersections
[truncated: 1,627 more rows]

## Sheet: d1 TCR+IL2vsUN DOWN
source	term_name	term_id	highlighted	adjusted_p_value	negative_log10_of_adjusted_p_value	term_size	query_size	intersection_size	effective_domain_size	intersections
[truncated: 1,009 more rows]

[truncated: 14 more sheets: d1 TCR+IL2vsIL2 UP, d1 TCR+IL2vsIL2 DOWN, d2 IL2vsUN UP, d2 IL2vsUN DOWNv, d2 TCR+IL2vsUN UP, d2 TCR+IL2vsUN DOWN, d2 TCR+IL2vsIL2 UP, d2 TCR+IL2vsIL2 DOWN, d3 IL2vsUN UP, d3 IL2vsUN DOWN, d3 TCR+IL2vsUN UP, d3 TCR+IL2vsUN DOWN, d3 TCR+IL2vsIL2 UP, d3 TCR+IL2vsIL2 DOWN]
