# Supplementary material for: Memory CD4+ T cells sequentially restructure their 3D genome during stepwise activation
Source: Front Cell Dev Biol. 2025 Feb 13;13:1514627. doi: 10.3389/fcell.2025.1514627 (PMC11866950; doi:10.3389/fcell.2025.1514627)
Supplement: Supplementary file 3 [file Table6.xlsx]

## Sheet: Suppl Table S5 (diffTADs)
TAD.name	TAD.id	cluster	chr1	start1	end1	chr2	start2	end2	color	IR	Length	d1_un_rep1.IR	d1_un_rep2.IR	d1_il2_rep1.IR	d1_il2_rep2.IR	d1_ab_rep1.IR	d1_ab_rep2.IR	ab_un.diffIR	ab_un.p	ab_un.FDR	ab_il2.diffIR	ab_il2.p	ab_il2.FDR	il2_un.diffIR	il2_un.p	il2_un.FDR
chr1:2700000-7599998	TAD_3515	1	chr1	2700000	7599998	chr1	2700000	7599998	255,255,0	2.016	4899998	0	0	0	0	0	0	0	1	1	0	1	1	0	1	1
chr1:13200000-16699998	TAD_2534	2	chr1	13200000	16699998	chr1	13200000	16699998	255,255,0	3.285	3499998	0	0	0	0	0	0	0	1	1	0	1	1	0	1	1
chr1:13200000-16799998	TAD_2426	2	chr1	13200000	16799998	chr1	13200000	16799998	255,255,0	2.074	3599998	0	0	0	0	0	0	0	1	1	0	1	1	0	1	1
chr1:13300000-16549998	TAD_808	2	chr1	13300000	16549998	chr1	13300000	16549998	255,255,0	2.953	3249998	0	0	0	0	0	0	0	1	1	0	1	1	0	1	1
chr1:13300000-16749998	TAD_3269	2	chr1	13300000	16749998	chr1	13300000	16749998	255,255,0	3.804	3449998	0	0	0	0	0	0	0	1	1	0	1	1	0	1	1
chr1:16850000-21449998	TAD_3167	3	chr1	16850000	21449998	chr1	16850000	21449998	255,255,0	2.047	4599998	0	0	0	0	0	0	0	1	1	0	1	1	0	1	1
chr1:16875000-18849998	TAD_3697	3	chr1	16875000	18849998	chr1	16875000	18849998	255,255,0	2.044	1974998	2.71093	2.67306	2.69867	2.69765	2.72859	2.65397	-0.0007145	0.986172	1	-0.0068825	0.852208	1	0.006168	0.747044	0.926559
chr1:16953000-17054998	TAD_1424	3	chr1	16953000	17054998	chr1	16953000	17054998	255,255,0	3.018	101998	2.66845	2.6174	2.88398	2.76483	2.49315	2.39904	-0.196831	0.0361692	0.0604874	-0.378306	0.0178384	0.0376487	0.181474	0.0655223	0.139645
chr1:17118000-17243998	TAD_826	3	chr1	17118000	17243998	chr1	17118000	17243998	255,255,0	2.775	125998	2.78211	2.76936	2.64772	2.69693	2.12034	2.09388	-0.668625	7.7356e-05	0.00257271	-0.565213	0.000571682	0.00705873	-0.103413	0.0291018	0.0796919
chr1:18870000-19879998	TAD_3881	3	chr1	18870000	19879998	chr1	18870000	19879998	255,255,0	2.332	1009998	2.68918	2.64551	2.45031	2.45646	1.81709	1.74964	-0.88398	0.000459712	0.00413942	-0.670018	0.000601731	0.00720698	-0.213961	0.00360765	0.0272349
chr1:18879000-19079998	TAD_135	3	chr1	18879000	19079998	chr1	18879000	19079998	255,255,0	2.193	200998	2.19869	2.26279	2.2462	2.18276	2.13267	2.17492	-0.0769445	0.127841	0.179203	-0.060686	0.190509	0.261139	-0.0162585	0.718398	0.899688
chr1:18895000-18979998	TAD_3392	3	chr1	18895000	18979998	chr1	18895000	18979998	255,255,0	2.491	84998	3.00509	3.11345	2.5176	2.62352	1.83002	1.65739	-1.31557	0.00173437	0.00724673	-0.82686	0.00539474	0.0171799	-0.488713	0.00957825	0.0426547
chr1:19308000-19658998	TAD_2289	3	chr1	19308000	19658998	chr1	19308000	19658998	255,255,0	2.206	350998	2.3752	2.49868	2.47267	2.60843	2.19767	2.12223	-0.276987	0.0329452	0.055889	-0.380599	0.0185506	0.0386768	0.103611	0.310022	0.458748
chr1:19659000-19706998	TAD_3273	3	chr1	19659000	19706998	chr1	19659000	19706998	255,255,0	2.662	47998	2.14847	2.02845	2.31236	2.19624	1.76687	1.76655	-0.321748	0.0150072	0.0299563	-0.487592	0.00504622	0.016624	0.165844	0.129336	0.228555
chr1:20200000-20509998	TAD_3277	3	chr1	20200000	20509998	chr1	20200000	20509998	255,255,0	1.737	309998	1.78348	1.74207	2.09251	2.04702	1.90305	1.86847	0.122989	0.0222723	0.0407322	-0.184001	0.00975604	0.0248637	0.30699	0.0033179	0.0260164
chr1:20514000-20645998	TAD_2667	3	chr1	20514000	20645998	chr1	20514000	20645998	255,255,0	1.94	131998	2.09633	2.17992	2.1422	2.12357	1.91152	1.97796	-0.193388	0.0374028	0.0619973	-0.188149	0.0145003	0.0325528	-0.005239	0.90134	1
chr1:20675000-21209998	TAD_1871	3	chr1	20675000	21209998	chr1	20675000	21209998	255,255,0	2.066	534998	2.09811	2.05485	2.51445	2.5089	2.20401	2.18718	0.119113	0.0169326	0.0327995	-0.316082	0.0001566	0.00562251	0.435196	0.000597156	0.0160892
chr1:21200000-21424998	TAD_1232	3	chr1	21200000	21424998	chr1	21200000	21424998	255,255,0	2.009	224998	3.19464	3.20577	3.10462	3.10519	2.38831	2.57237	-0.719866	0.00602248	0.0155229	-0.624568	0.00848207	0.0227143	-0.0952985	0.00125498	0.0190823
chr1:21480000-21974998	TAD_305	4	chr1	21480000	21974998	chr1	21480000	21974998	255,255,0	2.042	494998	1.99599	2.04825	2.0381	2.19854	2.06156	2.023	0.020161	0.546596	0.666123	-0.0760395	0.390588	0.495778	0.0962005	0.306318	0.454245
chr1:22010000-22109998	TAD_2256	5	chr1	22010000	22109998	chr1	22010000	22109998	255,255,0	2.269	99998	2.61698	2.80002	2.97597	2.81823	2.48417	2.48862	-0.222107	0.0880515	0.128859	-0.410706	0.0160805	0.0350879	0.1886	0.195601	0.317957
chr1:22122000-22415998	TAD_150	6	chr1	22122000	22415998	chr1	22122000	22415998	255,255,0	1.699	293998	1.61302	1.61558	1.78468	1.64967	1.68401	1.71795	0.0866835	0.0175392	0.0337998	-0.016196	0.814166	0.960144	0.102879	0.203491	0.328237
chr1:23080000-23199998	TAD_2264	7	chr1	23080000	23199998	chr1	23080000	23199998	255,255,0	2.433	119998	2.98289	2.90656	2.72829	2.64642	2.1802	2.19513	-0.757058	0.000624993	0.00451396	-0.499692	0.0020881	0.0106039	-0.257366	0.0215506	0.0667228
chr1:23490000-23543998	TAD_2402	8	chr1	23490000	23543998	chr1	23490000	23543998	255,255,0	2.878	53998	2.43239	2.57233	3.00639	2.74325	2.11612	2.24168	-0.323458	0.0418696	0.0682221	-0.695917	0.0197138	0.0404197	0.372458	0.0827262	0.163131
chr1:23530000-23659998	TAD_2797	8	chr1	23530000	23659998	chr1	23530000	23659998	255,255,0	1.63	129998	2.30888	2.2128	2.11392	2.22132	1.87247	1.93484	-0.357187	0.0104355	0.0227463	-0.263968	0.0259156	0.0496867	-0.093219	0.259271	0.396583
chr1:23805000-23873998	TAD_475	9	chr1	23805000	23873998	chr1	23805000	23873998	255,255,0	1.555	68998	1.8049	1.60511	1.47309	1.72465	1.47406	1.48081	-0.227571	0.0998431	0.144581	-0.121436	0.371941	0.47386	-0.106135	0.521612	0.696608
chr1:24000000-25299998	TAD_3613	10	chr1	24000000	25299998	chr1	24000000	25299998	255,255,0	1.576	1299998	2.10377	2.04927	1.81699	1.83641	1.67682	1.69043	-0.392899	0.00143804	0.00666346	-0.143079	0.00222382	0.0108572	-0.24982	0.00475473	0.0300284
chr1:24100000-25299998	TAD_923	10	chr1	24100000	25299998	chr1	24100000	25299998	255,255,0	1.721	1199998	2.31537	2.29079	1.91566	1.90144	1.59785	1.62584	-0.691234	0.000126942	0.00300702	-0.296704	0.000700156	0.00744186	-0.394531	0.000270696	0.0140621
chr1:24180000-24399998	TAD_846	10	chr1	24180000	24399998	chr1	24180000	24399998	255,255,0	1.713	219998	2.33462	2.27976	2.4715	2.45583	2.22062	2.22765	-0.0830535	0.0570668	0.0887085	-0.239526	0.000292788	0.00624029	0.156472	0.0143569	0.0531965
chr1:24393000-24641998	TAD_997	10	chr1	24393000	24641998	chr1	24393000	24641998	255,255,0	2.983	248998	2.89499	2.9041	2.56175	2.62403	2.0773	1.89971	-0.91104	0.00308058	0.0100748	-0.604385	0.00969565	0.0247891	-0.306655	0.00351865	0.0269675
chr1:24645000-25239998	TAD_3522	10	chr1	24645000	25239998	chr1	24645000	25239998	255,255,0	2.344	594998	2.66384	2.68047	2.77261	2.87762	2.61053	2.56041	-0.0866845	0.0470799	0.0750222	-0.239649	0.0278858	0.0523683	0.152965	0.0619217	0.134191
chr1:24681000-24839998	TAD_1211	10	chr1	24681000	24839998	chr1	24681000	24839998	255,255,0	2.765	158998	2.38492	2.70305	2.64125	2.71892	2.36996	2.24067	-0.238668	0.233851	0.3095	-0.374767	0.0179531	0.0378133	0.1361	0.431683	0.596203
chr1:24830000-25219998	TAD_2640	10	chr1	24830000	25219998	chr1	24830000	25219998	255,255,0	2.52	389998	2.8278	2.84965	2.75907	2.71924	2.37837	2.3186	-0.490238	0.00112612	0.00593118	-0.390672	0.00267491	0.0118657	-0.0995665	0.0246163	0.0718962
chr1:24924000-25043998	TAD_3561	10	chr1	24924000	25043998	chr1	24924000	25043998	255,255,0	2.664	119998	2.61436	2.57316	2.81104	2.8782	2.70673	2.60996	0.064584	0.278764	0.362543	-0.186278	0.0505199	0.0844524	0.250862	0.00994694	0.0435469
chr1:25242000-25349998	TAD_3057	10	chr1	25242000	25349998	chr1	25242000	25349998	255,255,0	3.308	107998	3.10414	3.52487	3.40728	3.23081	3.32103	2.90987	-0.199054	0.512639	0.629203	-0.203597	0.395409	0.501589	0.004543	0.983826	1
chr1:25300000-29224998	TAD_868	10	chr1	25300000	29224998	chr1	25300000	29224998	255,255,0	1.894	3924998	0	0	0	0	0	0	0	1	1	0	1	1	0	1	1
chr1:25400000-29224998	TAD_3716	10	chr1	25400000	29224998	chr1	25400000	29224998	255,255,0	2.151	3824998	0	0	0	0	0	0	0	1	1	0	1	1	0	1	1
chr1:25400000-30374998	TAD_2246	10	chr1	25400000	30374998	chr1	25400000	30374998	255,255,0	2.169	4974998	0	0	0	0	0	0	0	1	1	0	1	1	0	1	1
chr1:25410000-25829998	TAD_3030	10	chr1	25410000	25829998	chr1	25410000	25829998	255,255,0	2.129	419998	2.99347	3.1696	2.76852	2.80338	2.43184	2.36562	-0.682809	0.00720297	0.017453	-0.387221	0.00302597	0.012504	-0.295588	0.0460905	0.109935
chr1:25880000-26009998	TAD_2937	10	chr1	25880000	26009998	chr1	25880000	26009998	255,255,0	1.706	129998	2.23016	2.51788	2.44426	2.38413	2.00373	1.88355	-0.430378	0.0674673	0.102368	-0.470554	0.00786843	0.0217608	0.0401755	0.782709	0.962975
chr1:26090000-26159998	TAD_180	10	chr1	26090000	26159998	chr1	26090000	26159998	255,255,0	1.697	69998	2.52414	2.62577	2.39265	2.31741	1.98595	1.95728	-0.603345	0.00235612	0.00873014	-0.383417	0.00371406	0.0138363	-0.219928	0.0408627	0.100969
chr1:26270000-26329998	TAD_2391	10	chr1	26270000	26329998	chr1	26270000	26329998	255,255,0	1.672	59998	2.56006	2.86436	2.82574	2.89828	2.22982	2.20698	-0.493809	0.0479173	0.0761506	-0.643611	0.000887731	0.00773996	0.149802	0.374788	0.53224
chr1:26470000-26909998	TAD_2150	10	chr1	26470000	26909998	chr1	26470000	26909998	255,255,0	1.921	439998	2.68648	2.81119	2.60676	2.75858	2.34256	2.25628	-0.449416	0.0117844	0.0249063	-0.383246	0.0240222	0.0470182	-0.06617	0.514457	0.689062
chr1:27020000-27299998	TAD_4070	10	chr1	27020000	27299998	chr1	27020000	27299998	255,255,0	1.619	279998	1.65726	1.68816	1.79103	1.79082	1.72148	1.70421	0.04013	0.103399	0.149201	-0.0780795	0.00486067	0.0162706	0.118209	0.00666386	0.0356199
chr1:27290000-27399998	TAD_1342	10	chr1	27290000	27399998	chr1	27290000	27399998	255,255,0	1.995	109998	2.71738	2.7366	2.98323	3.0193	2.37139	2.44591	-0.318342	0.00525805	0.0141912	-0.592613	0.0013475	0.00872233	0.27427	0.00161789	0.0207694
chr1:27606000-27665998	TAD_160	10	chr1	27606000	27665998	chr1	27606000	27665998	255,255,0	2.845	59998	2.37616	2.38548	2.71935	2.8092	2.39906	2.57491	0.106167	0.285252	0.37028	-0.277289	0.0651074	0.103829	0.383456	0.00491127	0.0304435
chr1:27840000-27999998	TAD_3014	10	chr1	27840000	27999998	chr1	27840000	27999998	255,255,0	1.781	159998	2.16285	2.27911	2.20953	2.18728	1.87348	1.83129	-0.368595	0.0116364	0.0247109	-0.346022	0.0013214	0.0086551	-0.022573	0.70307	0.884252
chr1:28086000-28214998	TAD_9	10	chr1	28086000	28214998	chr1	28086000	28214998	255,255,0	2.416	128998	2.30472	2.47646	2.68642	2.78227	2.39139	2.25826	-0.0657655	0.554523	0.674588	-0.409523	0.017751	0.037541	0.343757	0.0403401	0.100218
chr1:28230000-29229998	TAD_991	10	chr1	28230000	29229998	chr1	28230000	29229998	255,255,0	1.764	999998	2.46049	2.56142	2.54042	2.60944	2.08955	2.07696	-0.427693	0.00503315	0.0138655	-0.491673	0.00142407	0.00894224	0.0639795	0.339999	0.494929
chr1:28870000-29219998	TAD_3743	10	chr1	28870000	29219998	chr1	28870000	29219998	255,255,0	1.953	349998	2.33967	2.45024	2.54198	2.49934	2.11826	2.15683	-0.257409	0.0239782	0.0432762	-0.383111	0.00162305	0.00934509	0.125702	0.114524	0.209538
chr1:28875000-29039998	TAD_1465	10	chr1	28875000	29039998	chr1	28875000	29039998	255,255,0	2.973	164998	3.08246	3.12778	2.75852	2.79067	1.98785	2.1016	-1.0604	0.000833878	0.00516353	-0.729876	0.00194082	0.0102959	-0.330522	0.00215241	0.0225107
chr1:29225000-30374998	TAD_1381	10	chr1	29225000	30374998	chr1	29225000	30374998	255,255,0	2.146	1149998	3.47587	3.54529	3.42398	3.55495	2.81467	2.82989	-0.688298	0.000634127	0.0045419	-0.66718	0.00318055	0.0128342	-0.021117	0.774105	0.954667
chr1:30400000-33524998	TAD_3081	11	chr1	30400000	33524998	chr1	30400000	33524998	255,255,0	2.119	3124998	0	0	0	0	0	0	0	1	1	0	1	1	0	1	1
chr1:30500000-33599998	TAD_3173	11	chr1	30500000	33599998	chr1	30500000	33599998	255,255,0	1.53	3099998	0	0	0	0	0	0	0	1	1	0	1	1	0	1	1
chr1:30710000-30789998	TAD_2419	11	chr1	30710000	30789998	chr1	30710000	30789998	255,255,0	3.242	79998	4.32559	4.18779	4.05614	3.97486	3.50377	3.26188	-0.873863	0.0102421	0.0224315	-0.632675	0.0180236	0.0378844	-0.241189	0.0558813	0.124435
chr1:30795000-30929998	TAD_2487	11	chr1	30795000	30929998	chr1	30795000	30929998	255,255,0	2.281	134998	2.23619	2.21014	2.49538	2.30805	2.24297	2.19993	-0.00171	0.945262	1	-0.180259	0.143551	0.204139	0.178549	0.141729	0.246205
chr1:32172000-32417998	TAD_3960	11	chr1	32172000	32417998	chr1	32172000	32417998	255,255,0	2.886	245998	2.76113	2.86756	2.55259	2.53704	1.94364	1.99091	-0.847074	0.00129026	0.00627368	-0.577538	0.000406882	0.0065605	-0.269535	0.017598	0.060027
chr1:33492000-34760998	TAD_1272	11	chr1	33492000	34760998	chr1	33492000	34760998	255,255,0	2.031	1268998	2.01701	1.88127	2.07	2.06797	2.03939	2.0227	0.0819025	0.287893	0.373004	-0.0379375	0.0260313	0.0497697	0.11984	0.159643	0.271381
chr1:34750000-36499998	TAD_3235	11	chr1	34750000	36499998	chr1	34750000	36499998	255,255,0	1.788	1749998	2.88586	2.76477	2.60501	2.68832	2.16941	2.1473	-0.666958	0.00268544	0.00937744	-0.488312	0.00241196	0.0112395	-0.178646	0.0876556	0.170194
chr1:35196000-35300998	TAD_1561	11	chr1	35196000	35300998	chr1	35196000	35300998	255,255,0	1.736	104998	1.63347	1.65707	1.66573	1.66291	1.53333	1.51757	-0.119819	0.00523598	0.0141502	-0.138867	0.000984568	0.00796332	0.0190475	0.199147	0.322958
chr1:35430000-35569998	TAD_1319	11	chr1	35430000	35569998	chr1	35430000	35569998	255,255,0	2.392	139998	2.79644	2.81927	2.67959	2.84111	2.31801	2.27331	-0.512192	0.000561259	0.00435584	-0.46469	0.0138202	0.0315235	-0.047502	0.568485	0.745721
chr1:35562000-35780998	TAD_2089	11	chr1	35562000	35780998	chr1	35562000	35780998	255,255,0	1.847	218998	1.93321	1.75868	2.00819	2.03738	1.88795	1.7961	-0.0039145	0.967797	1	-0.180755	0.0345959	0.062086	0.17684	0.127812	0.226806
chr1:35875000-36084998	TAD_3449	11	chr1	35875000	36084998	chr1	35875000	36084998	255,255,0	1.538	209998	1.47608	1.4041	1.49549	1.56435	1.5301	1.60082	0.12537	0.0840976	0.123763	0.0355385	0.489388	0.606442	0.0898315	0.154124	0.263846
chr1:36070000-36479998	TAD_3737	11	chr1	36070000	36479998	chr1	36070000	36479998	255,255,0	2.282	409998	3.08042	3.14705	2.49736	2.58494	2.05401	2.0987	-1.03738	0.000306593	0.00368008	-0.464794	0.00377138	0.0139413	-0.572585	0.00296193	0.0250821
chr1:36483000-37439998	TAD_172	11	chr1	36483000	37439998	chr1	36483000	37439998	255,255,0	2.437	956998	2.56246	2.50701	2.55293	2.61524	2.42006	2.41161	-0.118894	0.026356	0.0465093	-0.168245	0.0151995	0.033574	0.049351	0.293096	0.439058
chr1:37430000-37699998	TAD_1430	11	chr1	37430000	37699998	chr1	37430000	37699998	255,255,0	1.681	269998	2.31437	2.31918	2.1031	2.13769	2.17122	2.19201	-0.135162	0.00199574	0.0078911	0.0612175	0.0565303	0.0926226	-0.19638	0.00254367	0.0240538
chr1:37430000-38069998	TAD_3031	11	chr1	37430000	38069998	chr1	37430000	38069998	255,255,0	1.704	639998	2.20299	2.14866	2.06875	2.13997	1.84966	1.86559	-0.3182	0.0024789	0.00902292	-0.246734	0.00862075	0.0229368	-0.071466	0.189534	0.310667
chr1:37595000-37689998	TAD_3485	11	chr1	37595000	37689998	chr1	37595000	37689998	255,255,0	2.411	94998	2.62868	2.47547	2.66842	2.51408	1.99959	1.96845	-0.568055	0.00718439	0.0174285	-0.607233	0.00620781	0.0186732	0.039178	0.718003	0.899688
chr1:38037000-38840998	TAD_333	11	chr1	38037000	38840998	chr1	38037000	38840998	255,255,0	2.007	803998	1.91644	1.98727	2.04686	2.10063	1.98614	2.00392	0.0431815	0.293595	0.379556	-0.0787155	0.0672684	0.106575	0.121897	0.068708	0.144053
chr1:38800000-41049998	TAD_372	11	chr1	38800000	41049998	chr1	38800000	41049998	255,255,0	1.54	2249998	0	0	0	0	0	0	0	1	1	0	1	1	0	1	1
chr1:38825000-39499998	TAD_1603	11	chr1	38825000	39499998	chr1	38825000	39499998	255,255,0	1.612	674998	2.30893	2.47258	1.92203	1.94835	1.59546	1.55937	-0.81334	0.00352332	0.0109167	-0.357776	0.00103434	0.0079899	-0.455564	0.0140816	0.0528895
chr1:38830000-39779998	TAD_988	11	chr1	38830000	39779998	chr1	38830000	39779998	255,255,0	1.831	949998	2.00231	2.11047	1.96581	2.07245	1.71858	1.69398	-0.350108	0.0101353	0.0222923	-0.312847	0.0128763	0.0300171	-0.037261	0.62735	0.807992
chr1:38838000-39095998	TAD_1070	11	chr1	38838000	39095998	chr1	38838000	39095998	255,255,0	2.611	257998	2.35691	2.44525	2.52196	2.59161	1.94223	1.98156	-0.439188	0.00416466	0.0121636	-0.594895	0.00122493	0.00841878	0.155707	0.0671702	0.141553
chr1:39090000-39509998	TAD_4114	11	chr1	39090000	39509998	chr1	39090000	39509998	255,255,0	1.669	419998	1.95832	2.09874	1.95659	1.96848	1.90204	1.85842	-0.148302	0.12586	0.176967	-0.0823075	0.0376016	0.0663539	-0.065994	0.384108	0.542301
chr1:39175000-39269998	TAD_3760	11	chr1	39175000	39269998	chr1	39175000	39269998	255,255,0	2.316	94998	2.62015	2.92872	2.13738	2.04592	1.8113	1.80245	-0.967562	0.0102777	0.0224854	-0.284778	0.0106121	0.026222	-0.682784	0.0259052	0.0742412
chr1:39582000-39734998	TAD_214	11	chr1	39582000	39734998	chr1	39582000	39734998	255,255,0	2.225	152998	2.33736	2.5357	2.21135	2.23669	1.84303	1.94401	-0.543011	0.0187285	0.0356914	-0.330502	0.0100023	0.025208	-0.212509	0.113861	0.20888
chr1:39775000-41024998	TAD_2976	11	chr1	39775000	41024998	chr1	39775000	41024998	255,255,0	1.596	1249998	2.06559	2.11906	1.8086	1.87992	1.64187	1.57966	-0.481557	0.00220902	0.00840405	-0.233489	0.0183141	0.0382998	-0.248067	0.0137334	0.0520557
chr1:39790000-40029998	TAD_3495	11	chr1	39790000	40029998	chr1	39790000	40029998	255,255,0	1.696	239998	1.89933	1.89254	1.96008	2.08901	2.06964	2.04051	0.159142	0.00294236	0.0098222	0.030537	0.646724	0.78168	0.128605	0.128729	0.227747
chr1:39807000-39908998	TAD_3295	11	chr1	39807000	39908998	chr1	39807000	39908998	255,255,0	2.228	101998	2.15401	2.31113	2.15519	2.29253	1.80764	1.72693	-0.465282	0.0156225	0.0309895	-0.456578	0.0127666	0.0298811	-0.008705	0.932402	1
chr1:40044000-40430998	TAD_1279	11	chr1	40044000	40430998	chr1	40044000	40430998	255,255,0	2.139	386998	1.86806	1.8612	2.01059	2.07366	2.13828	2.06539	0.237204	0.00955929	0.0213788	0.059713	0.275647	0.362605	0.17749	0.0136496	0.0519155
chr1:40050000-40549998	TAD_3341	11	chr1	40050000	40549998	chr1	40050000	40549998	255,255,0	2.027	499998	2.15343	2.17619	1.93975	2.01459	1.91406	1.83068	-0.292445	0.0085827	0.0197912	-0.104801	0.144478	0.205316	-0.187644	0.0195934	0.0635744
chr1:40335000-40409998	TAD_3170	11	chr1	40335000	40409998	chr1	40335000	40409998	255,255,0	2.227	74998	1.79696	1.94669	2.04379	2.04578	1.77954	1.65412	-0.154991	0.190693	0.257504	-0.327956	0.015924	0.0348385	0.172965	0.0969962	0.183578
chr1:40440000-40539998	TAD_901	11	chr1	40440000	40539998	chr1	40440000	40539998	255,255,0	1.508	99998	1.69495	1.59516	1.6224	1.70889	1.74428	1.71503	0.084602	0.183478	0.248494	0.0640095	0.231586	0.309281	0.0205925	0.753895	0.933046
chr1:40580000-40979998	TAD_1706	11	chr1	40580000	40979998	chr1	40580000	40979998	255,255,0	1.752	399998	1.88288	1.88594	2.0309	2.07492	1.75229	1.75522	-0.130655	0.000137019	0.00303798	-0.299156	0.00156835	0.00929469	0.168501	0.00650532	0.0352072
chr1:40770000-40853998	TAD_3032	11	chr1	40770000	40853998	chr1	40770000	40853998	255,255,0	2.107	83998	1.90985	1.85233	2.15406	2.05403	1.73036	1.67546	-0.178179	0.0230057	0.0417852	-0.401126	0.00779977	0.0216741	0.222947	0.0322356	0.0853017
chr1:41259000-41432998	TAD_1598	12	chr1	41259000	41432998	chr1	41259000	41432998	255,255,0	2.238	173998	2.66561	2.658	2.63305	2.48958	2.24051	2.2352	-0.423947	1.97968e-05	0.00186218	-0.323456	0.0226141	0.0449232	-0.100491	0.231792	0.362912
chr1:41505000-42158998	TAD_2328	13	chr1	41505000	42158998	chr1	41505000	42158998	255,255,0	1.867	653998	2.19022	2.21869	2.23842	2.2601	1.90788	1.81825	-0.341392	0.00722352	0.0174816	-0.38619	0.00508873	0.016682	0.044798	0.0853146	0.167144
chr1:42565000-42759998	TAD_2810	14	chr1	42565000	42759998	chr1	42565000	42759998	255,255,0	1.764	194998	1.78107	1.69664	1.89428	1.8929	1.7069	1.58547	-0.0926725	0.270988	0.352986	-0.247402	0.0285818	0.0533354	0.15473	0.036483	0.0934509
chr1:42875000-43099998	TAD_340	15	chr1	42875000	43099998	chr1	42875000	43099998	255,255,0	1.702	224998	2.4995	2.45484	2.23992	2.36223	1.86504	1.82727	-0.631015	0.000485925	0.00419237	-0.454922	0.00759042	0.0213313	-0.176093	0.0704542	0.146374
chr1:43200000-43459998	TAD_169	16	chr1	43200000	43459998	chr1	43200000	43459998	255,255,0	1.65	259998	1.95857	2.03226	2.07703	2.159	1.65179	1.63882	-0.350106	0.0038804	0.0116215	-0.472703	0.00238064	0.0111443	0.122596	0.104597	0.194743
chr1:43750000-43939998	TAD_2225	17	chr1	43750000	43939998	chr1	43750000	43939998	255,255,0	1.733	189998	1.53696	1.50941	1.8525	1.91032	1.87623	1.92908	0.379467	0.00181496	0.00746253	0.0212455	0.59447	0.724466	0.358222	0.00249697	0.0240538
chr1:43935000-44051998	TAD_3308	17	chr1	43935000	44051998	chr1	43935000	44051998	255,255,0	2.028	116998	2.04519	2.01831	1.91136	2.03041	1.63156	1.53913	-0.446406	0.00395555	0.0117442	-0.385545	0.0167584	0.0361085	-0.0608615	0.359098	0.514209
chr1:44060000-44669998	TAD_2494	18	chr1	44060000	44669998	chr1	44060000	44669998	255,255,0	1.663	609998	1.35161	1.34941	1.54437	1.56333	1.67916	1.73657	0.357355	0.00192592	0.00774876	0.15402	0.0170999	0.0365993	0.203336	0.000569464	0.0160892
chr1:44150000-46899998	TAD_3186	18	chr1	44150000	46899998	chr1	44150000	46899998	255,255,0	1.779	2749998	0	0	0	0	0	0	0	1	1	0	1	1	0	1	1
chr1:44675000-46374998	TAD_1541	18	chr1	44675000	46374998	chr1	44675000	46374998	255,255,0	1.525	1699998	1.92857	1.91409	2.15467	2.07644	1.90926	1.90177	-0.0158125	0.151262	0.208491	-0.21004	0.0151767	0.0335597	0.194228	0.0187907	0.0619944
chr1:44680000-46869998	TAD_1604	18	chr1	44680000	46869998	chr1	44680000	46869998	255,255,0	1.912	2189998	0	0	0	0	0	0	0	1	1	0	1	1	0	1	1
chr1:45010000-45304998	TAD_1798	18	chr1	45010000	45304998	chr1	45010000	45304998	255,255,0	2.657	294998	2.51883	2.538	2.77349	2.76826	2.42061	2.38197	-0.127127	0.0121966	0.0255065	-0.369586	0.00068372	0.00740069	0.242459	0.000400689	0.0144517
chr1:45345000-45494998	TAD_1793	18	chr1	45345000	45494998	chr1	45345000	45494998	255,255,0	2.315	149998	2.30699	2.09113	2.30942	2.32591	2.2463	2.25428	0.0512295	0.638222	0.768027	-0.0673735	0.0079329	0.0217957	0.118603	0.32161	0.473516
chr1:45500000-45579998	TAD_2723	18	chr1	45500000	45579998	chr1	45500000	45579998	255,255,0	2.898	79998	2.98501	3.16171	2.92231	3.04192	2.84579	3.01565	-0.142638	0.298484	0.384431	-0.0513945	0.624553	0.757323	-0.0912435	0.420362	0.583498
chr1:46020000-46189998	TAD_2871	18	chr1	46020000	46189998	chr1	46020000	46189998	255,255,0	2.394	169998	2.96256	2.82438	2.61125	2.81298	1.9729	2.0008	-0.906617	0.00175208	0.00729855	-0.725267	0.00753847	0.0212645	-0.181349	0.21192	0.338792
chr1:46390000-46739998	TAD_872	18	chr1	46390000	46739998	chr1	46390000	46739998	255,255,0	2.265	349998	2.23963	2.21773	2.535	2.71854	2.32496	2.26332	0.0654615	0.128502	0.180038	-0.33263	0.0419964	0.0725569	0.398091	0.0250416	0.0727269
chr1:46860000-46913998	TAD_3651	18	chr1	46860000	46913998	chr1	46860000	46913998	255,255,0	1.682	53998	1.38556	1.18017	1.36993	1.12915	1.27771	1.32233	0.0171575	0.868506	1	0.05048	0.680892	0.819614	-0.0333225	0.831152	1
chr1:46900000-47099998	TAD_3100	18	chr1	46900000	47099998	chr1	46900000	47099998	255,255,0	1.911	199998	1.88836	1.85974	1.7624	2.02208	1.7354	1.75577	-0.128463	0.00730979	0.017629	-0.146653	0.311139	0.404757	0.01819	0.887553	1
chr1:46900000-50349998	TAD_2558	18	chr1	46900000	50349998	chr1	46900000	50349998	255,255,0	1.565	3449998	0	0	0	0	0	0	0	1	1	0	1	1	0	1	1
chr1:47100000-47799998	TAD_2037	18	chr1	47100000	47799998	chr1	47100000	47799998	255,255,0	1.714	699998	2.26038	2.22534	2.26177	2.28539	1.79756	1.81367	-0.437246	0.00043634	0.00403468	-0.467966	0.000178179	0.00567824	0.0307205	0.222555	0.351116
chr1:47100000-50349998	TAD_2948	18	chr1	47100000	50349998	chr1	47100000	50349998	255,255,0	1.637	3249998	0	0	0	0	0	0	0	1	1	0	1	1	0	1	1
chr1:47165000-47434998	TAD_679	18	chr1	47165000	47434998	chr1	47165000	47434998	255,255,0	2.14	269998	2.16477	2.29167	2.58233	2.51575	2.18161	2.29028	0.007728	0.92512	1	-0.313097	0.0184577	0.0385026	0.320825	0.0229015	0.0688538
chr1:50760000-51199998	TAD_779	19	chr1	50760000	51199998	chr1	50760000	51199998	255,255,0	1.822	439998	1.8252	1.87499	1.92587	1.94459	1.87566	1.85836	0.01691	0.535238	0.654021	-0.068217	0.0160785	0.0350879	0.085127	0.0498335	0.11562
chr1:51310000-51879998	TAD_2774	20	chr1	51310000	51879998	chr1	51310000	51879998	255,255,0	1.545	569998	1.76535	1.73625	1.74683	1.78646	1.63868	1.61744	-0.122737	0.00867757	0.019882	-0.138588	0.0109422	0.0268233	0.0158505	0.53429	0.710319
chr1:51890000-52009998	TAD_805	21	chr1	51890000	52009998	chr1	51890000	52009998	255,255,0	1.863	119998	1.95884	1.95126	2.05856	2.07066	1.97732	1.88784	-0.0224725	0.621389	0.749739	-0.13203	0.0599671	0.097364	0.109558	0.00143718	0.0196908
chr1:52350000-52699998	TAD_2694	22	chr1	52350000	52699998	chr1	52350000	52699998	255,255,0	2.122	349998	2.35584	2.35769	2.20864	2.31876	2.15129	2.18491	-0.188662	0.00256146	0.00917765	-0.095601	0.177322	0.245289	-0.093061	0.172162	0.288382
chr1:53250000-53419998	TAD_884	23	chr1	53250000	53419998	chr1	53250000	53419998	255,255,0	1.747	169998	1.98997	1.90393	2.15938	2.18422	1.89573	1.93467	-0.0317515	0.51582	0.632259	-0.256601	0.00257122	0.0116014	0.224849	0.017547	0.0600032
chr1:53850000-53964998	TAD_1682	24	chr1	53850000	53964998	chr1	53850000	53964998	255,255,0	1.937	114998	2.28763	2.41861	2.30552	2.30577	2.00177	2.09641	-0.304024	0.0342491	0.0577209	-0.256551	0.0146393	0.0327577	-0.0474735	0.486345	0.655454
chr1:54060000-54509998	TAD_2646	25	chr1	54060000	54509998	chr1	54060000	54509998	255,255,0	2.174	449998	2.41471	2.43949	2.29586	2.32618	1.91483	1.98489	-0.477236	0.00176873	0.00733824	-0.361161	0.00377601	0.0139413	-0.116075	0.0121337	0.0491547
chr1:54400000-54494998	TAD_1922	25	chr1	54400000	54494998	chr1	54400000	54494998	255,255,0	2.263	94998	2.80997	2.82502	3.04507	3.01565	2.19018	2.17277	-0.636022	4.90232e-05	0.00234728	-0.848889	6.148e-05	0.00464474	0.212867	0.00182221	0.0220498
chr1:54665000-54819998	TAD_609	26	chr1	54665000	54819998	chr1	54665000	54819998	255,255,0	2.258	154998	2.3926	2.35237	2.3959	2.52113	1.97973	1.92142	-0.421909	0.00213574	0.00821624	-0.507938	0.00698117	0.0202557	0.0860285	0.255378	0.392634
chr1:54920000-55029998	TAD_117	27	chr1	54920000	55029998	chr1	54920000	55029998	255,255,0	1.628	109998	1.82611	1.76006	1.79973	1.95081	1.84275	1.74246	-0.000479	0.993531	1	-0.082666	0.394885	0.501078	0.082187	0.359026	0.514209
chr1:55059000-55298998	TAD_3772	28	chr1	55059000	55298998	chr1	55059000	55298998	255,255,0	2.683	239998	2.67032	2.70017	2.44217	2.36632	1.93929	1.85444	-0.788373	0.000811277	0.00510664	-0.507375	0.0043545	0.0151034	-0.280998	0.00819516	0.0395097
chr1:55290000-58469998	TAD_1336	28	chr1	55290000	58469998	chr1	55290000	58469998	255,255,0	1.603	3179998	0	0	0	0	0	0	0	1	1	0	1	1	0	1	1
chr1:55390000-58469998	TAD_2327	28	chr1	55390000	58469998	chr1	55390000	58469998	255,255,0	1.506	3079998	0	0	0	0	0	0	0	1	1	0	1	1	0	1	1
chr1:56763000-58367998	TAD_1848	28	chr1	56763000	58367998	chr1	56763000	58367998	255,255,0	1.592	1604998	1.43262	1.44478	1.5609	1.57654	1.47304	1.46776	0.0317025	0.024417	0.0439335	-0.098317	0.00249008	0.0113848	0.13002	0.00189506	0.0220498
chr1:58450000-59899998	TAD_1636	28	chr1	58450000	59899998	chr1	58450000	59899998	255,255,0	1.618	1449998	2.48375	2.40148	2.58766	2.5786	2.04801	2.06117	-0.388028	0.00392037	0.0116885	-0.528541	3.41726e-05	0.00414496	0.140513	0.0433036	0.105003
chr1:58600000-59899998	TAD_629	28	chr1	58600000	59899998	chr1	58600000	59899998	255,255,0	1.564	1299998	2.05203	2.01266	2.23527	2.23948	1.94163	1.95019	-0.086436	0.0259419	0.0459555	-0.291467	5.42806e-05	0.00447707	0.205032	0.0030899	0.0255008
chr1:58650000-59799998	TAD_1366	28	chr1	58650000	59799998	chr1	58650000	59799998	255,255,0	1.747	1149998	2.50835	2.52803	2.87834	2.91621	2.54085	2.59559	0.0500265	0.168271	0.229405	-0.32906	0.00339523	0.0132668	0.379086	0.00080036	0.0174721
chr1:60969000-61463998	TAD_255	29	chr1	60969000	61463998	chr1	60969000	61463998	255,255,0	1.808	494998	1.78516	1.832	1.82758	1.84897	1.80325	1.80071	-0.0065995	0.778378	0.922422	-0.036295	0.0477691	0.080837	0.0296955	0.304814	0.452969
chr1:61655000-61859998	TAD_2196	30	chr1	61655000	61859998	chr1	61655000	61859998	255,255,0	1.676	204998	1.96882	1.99931	2.08155	2.07917	1.68487	1.7586	-0.262327	0.00921296	0.0208188	-0.358619	0.00353301	0.0134909	0.0962925	0.010727	0.0456534
chr1:62160000-62419998	TAD_3162	31	chr1	62160000	62419998	chr1	62160000	62419998	255,255,0	2.005	259998	1.87054	1.95514	2.21273	2.29056	2.12145	2.05164	0.1737	0.0503841	0.0795194	-0.165102	0.050716	0.0847116	0.338802	0.0119316	0.0486168
chr1:62420000-62809998	TAD_3079	32	chr1	62420000	62809998	chr1	62420000	62809998	255,255,0	1.718	389998	1.87633	1.86173	1.869	1.91025	1.82164	1.83358	-0.041418	0.0268017	0.0472351	-0.0620155	0.0626176	0.100716	0.0205975	0.38624	0.545125
chr1:62844000-63308998	TAD_253	33	chr1	62844000	63308998	chr1	62844000	63308998	255,255,0	1.505	464998	1.34838	1.36673	1.46199	1.4266	1.47775	1.48944	0.12604	0.00248388	0.00902578	0.0392975	0.118617	0.173347	0.0867425	0.0252239	0.0729477
chr1:63305000-63589998	TAD_152	33	chr1	63305000	63589998	chr1	63305000	63589998	255,255,0	1.503	284998	1.45385	1.50412	1.51998	1.50533	1.52946	1.53807	0.0547815	0.113097	0.161556	0.0211085	0.094906	0.142896	0.033673	0.263945	0.401961
chr1:63590000-64259998	TAD_2025	34	chr1	63590000	64259998	chr1	63590000	64259998	255,255,0	1.603	669998	1.80658	1.86357	1.91431	2.01901	1.8829	1.83856	0.0256545	0.495151	0.609553	-0.10593	0.14549	0.206612	0.131585	0.1061	0.197275
chr1:64255000-64824998	TAD_2794	34	chr1	64255000	64824998	chr1	64255000	64824998	255,255,0	1.5	569998	1.33755	1.35747	1.42255	1.46163	1.55319	1.55225	0.205209	0.000602198	0.00448009	0.11063	0.0135272	0.0310384	0.0945795	0.0256122	0.0735548
chr1:64680000-64826998	TAD_926	34	chr1	64680000	64826998	chr1	64680000	64826998	255,255,0	1.584	146998	1.65222	1.65635	1.73814	1.75309	1.58802	1.57964	-0.070458	0.00180709	0.00743758	-0.161788	0.000779245	0.00758119	0.09133	0.00268214	0.0243989
chr1:64800000-65099998	TAD_1165	34	chr1	64800000	65099998	chr1	64800000	65099998	255,255,0	1.536	299998	2.38031	2.42611	2.04852	2.13389	1.66767	1.62778	-0.755482	0.000339666	0.00381555	-0.443478	0.00381496	0.0140598	-0.312005	0.00964517	0.042706
chr1:65210000-65699998	TAD_129	35	chr1	65210000	65699998	chr1	65210000	65699998	255,255,0	1.543	489998	1.5273	1.50768	1.75634	1.86662	1.7024	1.68854	0.177981	0.00132463	0.0063743	-0.11601	0.118182	0.172892	0.293991	0.0157554	0.0563298
chr1:65230000-65444998	TAD_2444	35	chr1	65230000	65444998	chr1	65230000	65444998	255,255,0	1.876	214998	1.5414	1.52178	1.79556	1.85745	1.92561	1.9372	0.399817	0.000153968	0.00312894	0.104903	0.0453861	0.0776004	0.294913	0.00418187	0.0284119
chr1:65694000-65951998	TAD_2651	35	chr1	65694000	65951998	chr1	65694000	65951998	255,255,0	1.678	257998	1.12085	1.1389	1.24289	1.31621	1.62287	1.6511	0.507109	0.000213357	0.00339156	0.35744	0.00415808	0.0147227	0.14967	0.030565	0.0821174
chr1:65900000-66499998	TAD_3230	35	chr1	65900000	66499998	chr1	65900000	66499998	255,255,0	1.682	599998	2.49386	2.50542	2.11306	2.10765	1.55078	1.53743	-0.955542	9.56955e-06	0.00186218	-0.566251	2.29957e-05	0.00413588	-0.38929	4.75221e-05	0.0129031
chr1:65950000-66239998	TAD_749	35	chr1	65950000	66239998	chr1	65950000	66239998	255,255,0	1.88	289998	2.46091	2.55178	2.44681	2.43719	2.19398	2.13496	-0.341876	0.0101456	0.022303	-0.277534	0.00397865	0.0143677	-0.064342	0.230018	0.360408
chr1:66200000-66449998	TAD_789	35	chr1	66200000	66449998	chr1	66200000	66449998	255,255,0	1.594	249998	2.29278	2.32133	2.33062	2.46971	2.07487	2.17635	-0.181444	0.0419337	0.0682726	-0.274552	0.0495322	0.0831438	0.093109	0.254411	0.391635
chr1:66455000-66724998	TAD_2234	35	chr1	66455000	66724998	chr1	66455000	66724998	255,255,0	1.672	269998	1.53222	1.63695	1.61033	1.6508	1.70478	1.69827	0.116936	0.104323	0.150324	0.0709615	0.0422697	0.0729373	0.0459745	0.438247	0.604055
chr1:66700000-67799998	TAD_2996	35	chr1	66700000	67799998	chr1	66700000	67799998	255,255,0	1.514	1099998	2.03986	1.98814	1.99462	1.97908	1.62037	1.59263	-0.4075	0.00146338	0.00672045	-0.380348	0.000387428	0.0065605	-0.0271525	0.358299	0.51342
chr1:67135000-67219998	TAD_560	35	chr1	67135000	67219998	chr1	67135000	67219998	255,255,0	1.799	84998	1.87432	1.8509	1.66865	1.82739	1.65966	1.82235	-0.121604	0.213021	0.28458	-0.007012	0.949976	1	-0.114591	0.224634	0.353855
chr1:67215000-67508998	TAD_1881	35	chr1	67215000	67508998	chr1	67215000	67508998	255,255,0	2.364	293998	2.09517	2.15791	2.3928	2.33602	2.19495	2.2158	0.078834	0.0917624	0.133862	-0.159034	0.0158573	0.0347618	0.237869	0.0134107	0.0518329
chr1:67520000-67779998	TAD_614	35	chr1	67520000	67779998	chr1	67520000	67779998	255,255,0	2.075	259998	3.00901	2.93584	2.79725	2.82359	2.37144	2.26233	-0.655537	0.00329293	0.0104704	-0.493534	0.00450568	0.0154462	-0.162002	0.0272431	0.0764809
chr1:67779000-70112998	TAD_766	35	chr1	67779000	70112998	chr1	67779000	70112998	255,255,0	1.657	2333998	0	0	0	0	0	0	0	1	1	0	1	1	0	1	1
chr1:67896000-70115998	TAD_1781	35	chr1	67896000	70115998	chr1	67896000	70115998	255,255,0	1.794	2219998	0	0	0	0	0	0	0	1	1	0	1	1	0	1	1
chr1:70100000-70524998	TAD_642	35	chr1	70100000	70524998	chr1	70100000	70524998	255,255,0	1.629	424998	2.97721	2.9471	2.91276	2.93754	2.434	2.44727	-0.521516	0.000190239	0.00326752	-0.48451	0.000156787	0.00562251	-0.0370055	0.143935	0.249511
chr1:70600000-71059998	TAD_1117	36	chr1	70600000	71059998	chr1	70600000	71059998	255,255,0	1.527	459998	1.45612	1.42638	1.57464	1.59744	1.72846	1.74683	0.296397	0.00090921	0.00538733	0.15161	0.00316158	0.0128237	0.144788	0.00639029	0.0348897
chr1:71088000-74768998	TAD_1457	37	chr1	71088000	74768998	chr1	71088000	74768998	255,255,0	1.639	3680998	0	0	0	0	0	0	0	1	1	0	1	1	0	1	1
chr1:71100000-74873998	TAD_2248	37	chr1	71100000	74873998	chr1	71100000	74873998	255,255,0	1.787	3773998	0	0	0	0	0	0	0	1	1	0	1	1	0	1	1
chr1:72351000-72404998	TAD_2848	37	chr1	72351000	72404998	chr1	72351000	72404998	255,255,0	1.676	53998	1.31771	1.2807	1.42669	1.42651	1.60089	1.46658	0.23453	0.043986	0.0711645	0.107129	0.189282	0.259593	0.1274	0.00848169	0.0399298
chr1:75690000-75829998	TAD_2343	38	chr1	75690000	75829998	chr1	75690000	75829998	255,255,0	1.577	139998	1.55875	1.73416	1.47527	1.42619	1.59363	1.47127	-0.114005	0.332466	0.423961	0.081721	0.275056	0.362175	-0.195726	0.11152	0.205961
chr1:76105000-77119998	TAD_1787	39	chr1	76105000	77119998	chr1	76105000	77119998	255,255,0	1.502	1014998	1.56431	1.5271	1.72165	1.71243	1.48454	1.48575	-0.0605615	0.0486985	0.077184	-0.231897	9.22052e-05	0.00470041	0.171335	0.00445783	0.0293207
chr1:77120000-77549998	TAD_2798	40	chr1	77120000	77549998	chr1	77120000	77549998	255,255,0	1.761	429998	2.15691	2.12259	2.53008	2.39336	1.728	1.76871	-0.391396	0.00127281	0.00620456	-0.713365	0.00327355	0.0130318	0.321969	0.0218549	0.0672615
chr1:77550000-78129998	TAD_1182	41	chr1	77550000	78129998	chr1	77550000	78129998	255,255,0	1.694	579998	1.82626	1.78752	1.81505	1.76311	1.71168	1.75611	-0.072995	0.085251	0.125116	-0.0551855	0.186425	0.256615	-0.0178095	0.590484	0.768916
chr1:78132000-78608998	TAD_889	42	chr1	78132000	78608998	chr1	78132000	78608998	255,255,0	1.689	476998	1.46243	1.40362	1.69437	1.68223	1.65541	1.69155	0.240459	0.00802134	0.0188061	-0.014817	0.463658	0.578761	0.255276	0.00493457	0.0304643
chr1:78600000-78689998	TAD_2590	42	chr1	78600000	78689998	chr1	78600000	78689998	255,255,0	2.151	89998	2.68144	2.89776	2.62768	2.70709	2.14319	1.98679	-0.724607	0.0145292	0.0292284	-0.602394	0.00824034	0.0222519	-0.122213	0.334273	0.488325
chr1:83300000-85599998	TAD_523	43	chr1	83300000	85599998	chr1	83300000	85599998	255,255,0	1.545	2299998	0	0	0	0	0	0	0	1	1	0	1	1	0	1	1
chr1:83400000-85299998	TAD_2979	43	chr1	83400000	85299998	chr1	83400000	85299998	255,255,0	1.677	1899998	2.28423	2.27066	2.24121	2.23221	2.05289	2.01165	-0.24518	0.00247381	0.00902292	-0.204445	0.00362868	0.0136664	-0.040735	0.0211419	0.0660559
chr1:83400000-85499998	TAD_12	43	chr1	83400000	85499998	chr1	83400000	85499998	255,255,0	1.589	2099998	0	0	0	0	0	0	0	1	1	0	1	1	0	1	1
chr1:83400000-85749998	TAD_2654	43	chr1	83400000	85749998	chr1	83400000	85749998	255,255,0	1.713	2349998	0	0	0	0	0	0	0	1	1	0	1	1	0	1	1
chr1:83875000-85324998	TAD_4103	43	chr1	83875000	85324998	chr1	83875000	85324998	255,255,0	1.563	1449998	2.18049	2.17454	2.16726	2.16927	1.829	1.78842	-0.3688	0.000777063	0.00498384	-0.35955	0.000810063	0.00770079	-0.0092495	0.12587	0.223841
chr1:83922000-84128998	TAD_2299	43	chr1	83922000	84128998	chr1	83922000	84128998	255,255,0	2.249	206998	2.02212	2.09998	2.16195	2.19458	1.74277	1.85097	-0.264182	0.0304414	0.0525069	-0.381397	0.00861514	0.0229366	0.117216	0.0669406	0.141353
chr1:84130000-84439998	TAD_3882	43	chr1	84130000	84439998	chr1	84130000	84439998	255,255,0	1.83	309998	2.00367	2.06143	2.0227	2.08487	1.87705	1.83313	-0.177463	0.0187527	0.0357211	-0.198699	0.0160612	0.0350879	0.0212355	0.621525	0.802998
chr1:84430000-84769998	TAD_668	43	chr1	84430000	84769998	chr1	84430000	84769998	255,255,0	1.744	339998	1.92442	1.94871	1.83594	1.82923	1.91412	1.90636	-0.0263235	0.126526	0.177601	0.077659	0.00170701	0.00955185	-0.103983	0.00569035	0.0326067
chr1:84435000-84626998	TAD_2513	43	chr1	84435000	84626998	chr1	84435000	84626998	255,255,0	2.083	191998	2.02858	2.22753	2.12749	2.03906	1.95004	1.93631	-0.184876	0.146526	0.202708	-0.140098	0.0517634	0.0860428	-0.044778	0.681488	0.863692
chr1:84770000-84929998	TAD_962	43	chr1	84770000	84929998	chr1	84770000	84929998	255,255,0	1.681	159998	1.82417	1.95406	2.19525	2.1062	1.87138	1.86144	-0.0227025	0.726868	0.865359	-0.284313	0.0100293	0.0252354	0.26161	0.045211	0.108401
chr1:84930000-85279998	TAD_391	43	chr1	84930000	85279998	chr1	84930000	85279998	255,255,0	1.956	349998	2.38044	2.34607	2.57089	2.53035	2.14155	2.16342	-0.21077	0.0030841	0.0100783	-0.398132	0.000853892	0.00770079	0.187362	0.00784549	0.0387947
chr1:85305000-85505998	TAD_3714	43	chr1	85305000	85505998	chr1	85305000	85505998	255,255,0	1.724	200998	1.5614	1.5676	1.66	1.78245	1.67157	1.6878	0.115185	0.00186442	0.00762029	-0.041536	0.515461	0.635125	0.156722	0.0791986	0.158859
chr1:86350000-86519998	TAD_2847	44	chr1	86350000	86519998	chr1	86350000	86519998	255,255,0	1.843	169998	2.5226	2.32	2.25315	2.47257	2.15146	1.90759	-0.391774	0.0847666	0.124582	-0.333338	0.123969	0.18027	-0.0584355	0.695605	0.877002
chr1:86350000-87124998	TAD_1796	44	chr1	86350000	87124998	chr1	86350000	87124998	255,255,0	1.516	774998	2.34954	2.24373	2.12379	2.15758	1.79206	1.69479	-0.553211	0.0062418	0.0159586	-0.397263	0.00621884	0.0186792	-0.155947	0.0651971	0.139546
chr1:86520000-86657998	TAD_3612	44	chr1	86520000	86657998	chr1	86520000	86657998	255,255,0	1.529	137998	1.49574	1.61763	1.37204	1.38114	1.50424	1.41361	-0.0977645	0.261189	0.341192	0.082333	0.153667	0.216731	-0.180097	0.0587846	0.12902
chr1:86690000-86749998	TAD_315	44	chr1	86690000	86749998	chr1	86690000	86749998	255,255,0	2.003	59998	2.10217	1.95055	1.84391	1.77868	1.55021	1.5218	-0.490353	0.00994691	0.0219952	-0.275288	0.00620303	0.0186725	-0.215065	0.0760319	0.15393
chr1:86800000-87124998	TAD_4010	44	chr1	86800000	87124998	chr1	86800000	87124998	255,255,0	1.601	324998	2.38777	2.33801	2.13284	2.03884	1.91513	1.8769	-0.466878	0.00122921	0.00612972	-0.189828	0.0347904	0.0624078	-0.27705	0.0160527	0.0570703
chr1:87115000-88634998	TAD_3797	44	chr1	87115000	88634998	chr1	87115000	88634998	255,255,0	1.918	1519998	2.19589	2.20411	2.15092	2.13039	1.9881	1.95511	-0.228395	0.00162851	0.00706947	-0.169049	0.00474904	0.0160008	-0.0593455	0.016519	0.057929
chr1:88600000-90049998	TAD_1502	44	chr1	88600000	90049998	chr1	88600000	90049998	255,255,0	3.072	1449998	3.96539	3.90328	4.00326	3.87196	2.74456	2.66526	-1.22942	0.000353466	0.00382293	-1.2327	0.00100399	0.00798297	0.0032735	0.963444	1
chr1:88600000-90199998	TAD_1826	44	chr1	88600000	90199998	chr1	88600000	90199998	255,255,0	1.658	1599998	2.90818	2.86429	2.72545	2.71141	1.9294	1.87298	-0.985043	0.000261755	0.00348218	-0.817238	0.000250308	0.00624029	-0.167804	0.00728988	0.0372543
chr1:88700000-90099998	TAD_1193	44	chr1	88700000	90099998	chr1	88700000	90099998	255,255,0	1.799	1399998	2.82674	2.87262	2.78381	2.82873	2.15494	2.11152	-0.716457	0.000427685	0.00402366	-0.673045	0.000486936	0.00676136	-0.0434115	0.245086	0.37969
chr1:88700000-90199998	TAD_2427	44	chr1	88700000	90199998	chr1	88700000	90199998	255,255,0	1.767	1499998	2.35211	2.3993	2.21588	2.25304	1.73028	1.71163	-0.65475	0.000311318	0.00369057	-0.513505	0.00035092	0.0065605	-0.141244	0.0206545	0.0651217
chr1:88800000-90099998	TAD_1630	44	chr1	88800000	90099998	chr1	88800000	90099998	255,255,0	1.868	1299998	2.74957	2.7676	2.61485	2.63674	1.89689	1.84263	-0.888823	0.000194372	0.00331235	-0.756038	0.000309036	0.00628523	-0.132786	0.00409774	0.0283067
chr1:88968000-89462998	TAD_464	44	chr1	88968000	89462998	chr1	88968000	89462998	255,255,0	2.94	494998	3.4947	3.57877	3.59366	3.68979	2.86433	2.87343	-0.667856	0.00105368	0.00576312	-0.772841	0.00101751	0.00798297	0.104984	0.180091	0.298751
chr1:90039000-91487998	TAD_2440	44	chr1	90039000	91487998	chr1	90039000	91487998	255,255,0	1.761	1448998	1.46012	1.46636	1.67218	1.62796	1.74403	1.76328	0.290414	0.000260527	0.00348218	0.103583	0.0256974	0.0493601	0.186831	0.00519673	0.0311607
chr1:90042000-91205998	TAD_975	44	chr1	90042000	91205998	chr1	90042000	91205998	255,255,0	1.8	1163998	1.69474	1.71007	1.83196	1.76795	1.69194	1.6862	-0.013335	0.201976	0.271054	-0.110883	0.0419862	0.0725569	0.097548	0.0585199	0.128713
chr1:91400000-91949998	TAD_3922	44	chr1	91400000	91949998	chr1	91400000	91949998	255,255,0	1.551	549998	2.78543	2.60892	2.48984	2.4477	2.28334	2.25864	-0.426181	0.0196505	0.0371057	-0.197777	0.00560726	0.0176522	-0.228405	0.0816152	0.161662
chr1:92250000-92674998	TAD_3058	45	chr1	92250000	92674998	chr1	92250000	92674998	255,255,0	1.55	424998	2.10585	2.14677	1.93339	1.92989	1.84101	1.84803	-0.28179	0.0015687	0.00691289	-0.087122	0.00081372	0.00770079	-0.194668	0.00383823	0.027619
chr1:92830000-93019998	TAD_1310	46	chr1	92830000	93019998	chr1	92830000	93019998	255,255,0	1.819	189998	2.28447	2.28449	2.41175	2.23369	1.99342	1.99641	-0.289565	1.47272e-05	0.00186218	-0.327809	0.0359778	0.0640918	0.038244	0.668805	0.849584
chr1:93015000-93068998	TAD_1477	46	chr1	93015000	93068998	chr1	93015000	93068998	255,255,0	2.138	53998	1.95125	2.02907	2.07278	2.20088	1.80287	1.70118	-0.238134	0.0351987	0.0591282	-0.384807	0.0204175	0.0414379	0.146673	0.132914	0.233647
chr1:93610000-93849998	TAD_2545	47	chr1	93610000	93849998	chr1	93610000	93849998	255,255,0	1.749	239998	2.13619	2.15046	2.10621	2.18318	2.26305	2.25377	0.115087	0.00178755	0.00738662	0.113714	0.0596844	0.096943	0.001373	0.971621	1
chr1:94470000-94819998	TAD_1543	48	chr1	94470000	94819998	chr1	94470000	94819998	255,255,0	1.588	349998	1.41863	1.44485	1.69334	1.67464	1.71469	1.74364	0.297424	0.00118071	0.00602631	0.045173	0.0775716	0.120265	0.252251	0.0011222	0.0189863
chr1:94830000-95059998	TAD_2335	49	chr1	94830000	95059998	chr1	94830000	95059998	255,255,0	1.586	229998	1.65094	1.70771	2.05038	2.14409	1.91243	2.0304	0.292088	0.023147	0.0419781	-0.125818	0.175474	0.243245	0.417907	0.00637572	0.0348897
chr1:95073000-95240998	TAD_2471	50	chr1	95073000	95240998	chr1	95073000	95240998	255,255,0	1.986	167998	1.86448	1.78803	1.99003	1.98412	1.56243	1.57526	-0.257408	0.00899736	0.020434	-0.418229	4.7216e-05	0.00439396	0.160821	0.0268277	0.0755872
chr1:96678000-96848998	TAD_848	51	chr1	96678000	96848998	chr1	96678000	96848998	255,255,0	1.843	170998	1.76711	1.79644	1.77639	1.66239	1.63961	1.87643	-0.023756	0.840227	0.985803	0.038627	0.767221	0.911828	-0.062383	0.335039	0.489097
chr1:96950000-98069998	TAD_1016	52	chr1	96950000	98069998	chr1	96950000	98069998	255,255,0	2.161	1119998	2.08609	2.09566	2.34719	2.4072	2.0264	2.0384	-0.058476	0.00761122	0.0181123	-0.344795	0.00245947	0.0113202	0.286318	0.00382632	0.027619
chr1:98065000-98514998	TAD_2821	52	chr1	98065000	98514998	chr1	98065000	98514998	255,255,0	1.672	449998	1.4105	1.47451	1.71822	1.77404	1.71887	1.70957	0.271712	0.00507771	0.0139431	-0.0319115	0.312716	0.40657	0.303623	0.00749314	0.037685
chr1:98600000-99699998	TAD_3558	53	chr1	98600000	99699998	chr1	98600000	99699998	255,255,0	1.515	1099998	1.95035	1.9224	1.94327	1.92881	1.61789	1.54761	-0.353628	0.00388902	0.0116304	-0.353289	0.00342547	0.0132745	-0.0003385	0.98291	1
chr1:98720000-99729998	TAD_1596	53	chr1	98720000	99729998	chr1	98720000	99729998	255,255,0	1.942	1009998	1.99066	2.04373	2.04734	2.13274	1.67183	1.65177	-0.355395	0.00189228	0.00767858	-0.428242	0.00348784	0.0133928	0.072847	0.220248	0.348836
chr1:99750000-100874998	TAD_2253	54	chr1	99750000	100874998	chr1	99750000	100874998	255,255,0	1.517	1124998	2.29592	2.30792	2.41856	2.50793	2.12143	2.06347	-0.209469	0.00774275	0.0183407	-0.370793	0.00799302	0.0219063	0.161324	0.0384711	0.0970366
chr1:99760000-100549998	TAD_325	54	chr1	99760000	100549998	chr1	99760000	100549998	255,255,0	1.948	789998	2.41144	2.42566	2.36025	2.42364	2.08035	2.00822	-0.37426	0.00315131	0.0101929	-0.347658	0.00726959	0.0207616	-0.0266025	0.439657	0.605391
chr1:100225000-100499998	TAD_3438	54	chr1	100225000	100499998	chr1	100225000	100499998	255,255,0	1.516	274998	2.15845	2.23914	1.99687	2.10819	1.6136	1.5339	-0.625044	0.00257563	0.00918425	-0.478776	0.00789146	0.0217608	-0.146268	0.113776	0.208818
chr1:100345000-100464998	TAD_3333	54	chr1	100345000	100464998	chr1	100345000	100464998	255,255,0	2.303	119998	2.59361	2.60626	2.43221	2.62415	2.03237	1.97243	-0.59753	0.000624824	0.00451396	-0.525776	0.0158929	0.034789	-0.0717535	0.474809	0.642847
chr1:100535000-100884998	TAD_998	54	chr1	100535000	100884998	chr1	100535000	100884998	255,255,0	2.097	349998	2.02752	2.07947	2.18019	2.33542	2.29023	2.22631	0.204774	0.0180108	0.0345311	0.0004615	0.995539	1	0.204313	0.0830314	0.163525
chr1:100700000-101499998	TAD_1521	54	chr1	100700000	101499998	chr1	100700000	101499998	255,255,0	1.533	799998	1.92943	1.95836	1.83162	1.82274	1.51041	1.46251	-0.457442	0.000974339	0.00552924	-0.340723	0.00144605	0.00895142	-0.116719	0.00654976	0.0352866
chr1:100800000-101499998	TAD_2846	54	chr1	100800000	101499998	chr1	100800000	101499998	255,255,0	1.64	699998	2.48669	2.46038	2.28508	2.22444	1.84234	1.75566	-0.67454	0.00121923	0.00608729	-0.455763	0.00473899	0.01598	-0.218778	0.00908429	0.0412595
chr1:100850000-101349998	TAD_3437	54	chr1	100850000	101349998	chr1	100850000	101349998	255,255,0	1.726	499998	2.46093	2.5588	2.6082	2.77163	2.28698	2.20106	-0.26584	0.0284494	0.04963	-0.445898	0.0191929	0.0396512	0.180058	0.141415	0.245866
chr1:101500000-103604998	TAD_2767	55	chr1	101500000	103604998	chr1	101500000	103604998	255,255,0	2.13	2104998	0	0	0	0	0	0	0	1	1	0	1	1	0	1	1
chr1:101600000-103599998	TAD_2295	55	chr1	101600000	103599998	chr1	101600000	103599998	255,255,0	2.222	1999998	2.29889	2.23953	2.37116	2.37596	2.05002	2.05369	-0.217353	0.00716024	0.0174109	-0.321701	2.12554e-05	0.00413588	0.104348	0.0406393	0.100719
chr1:101600000-103699998	TAD_2418	55	chr1	101600000	103699998	chr1	101600000	103699998	255,255,0	1.634	2099998	0	0	0	0	0	0	0	1	1	0	1	1	0	1	1
chr1:103700000-108249998	TAD_2745	56	chr1	103700000	108249998	chr1	103700000	108249998	255,255,0	2.884	4549998	0	0	0	0	0	0	0	1	1	0	1	1	0	1	1
chr1:103740000-107729998	TAD_2869	56	chr1	103740000	107729998	chr1	103740000	107729998	255,255,0	2.066	3989998	0	0	0	0	0	0	0	1	1	0	1	1	0	1	1
chr1:103800000-108399998	TAD_633	56	chr1	103800000	108399998	chr1	103800000	108399998	255,255,0	1.546	4599998	0	0	0	0	0	0	0	1	1	0	1	1	0	1	1
chr1:108300000-111999998	TAD_1369	56	chr1	108300000	111999998	chr1	108300000	111999998	255,255,0	1.671	3699998	0	0	0	0	0	0	0	1	1	0	1	1	0	1	1
chr1:108400000-111849998	TAD_974	56	chr1	108400000	111849998	chr1	108400000	111849998	255,255,0	2.054	3449998	0	0	0	0	0	0	0	1	1	0	1	1	0	1	1
chr1:108400000-111999998	TAD_2021	56	chr1	108400000	111999998	chr1	108400000	111999998	255,255,0	1.512	3599998	0	0	0	0	0	0	0	1	1	0	1	1	0	1	1
chr1:108820000-108904998	TAD_1938	56	chr1	108820000	108904998	chr1	108820000	108904998	255,255,0	1.827	84998	1.93592	1.96281	1.96415	1.91117	1.53817	1.72304	-0.318763	0.0426439	0.0692921	-0.307056	0.0493709	0.0830366	-0.0117065	0.695338	0.876933
chr1:109116000-109196998	TAD_3267	56	chr1	109116000	109196998	chr1	109116000	109196998	255,255,0	1.561	80998	1.39879	1.4597	1.56301	1.42726	1.48055	1.50425	0.0631585	0.136947	0.190736	-0.0027335	0.967834	1	0.065892	0.406513	0.568677
chr1:109260000-109403998	TAD_3455	56	chr1	109260000	109403998	chr1	109260000	109403998	255,255,0	2.074	143998	2.05324	1.98637	2.12764	2.0996	2.07814	2.06512	0.05182	0.205051	0.274734	-0.041989	0.072614	0.113533	0.093809	0.0777	0.156615
chr1:109428000-109481998	TAD_1573	56	chr1	109428000	109481998	chr1	109428000	109481998	255,255,0	1.807	53998	1.76967	1.71469	1.67495	1.64062	1.72505	1.54249	-0.108415	0.307411	0.39445	-0.024019	0.794127	0.939736	-0.084396	0.0768501	0.155358
chr1:109540000-109639998	TAD_3623	56	chr1	109540000	109639998	chr1	109540000	109639998	255,255,0	2.529	99998	2.73479	2.64132	2.64242	2.73937	2.11303	2.23602	-0.513535	0.00892246	0.0202958	-0.516373	0.00910069	0.023679	0.002838	0.965823	1
chr1:109760000-109999998	TAD_3688	56	chr1	109760000	109999998	chr1	109760000	109999998	255,255,0	2.274	239998	2.80017	2.74079	2.92354	2.88255	2.55957	2.47195	-0.254721	0.0194024	0.0367213	-0.387288	0.00568089	0.0178159	0.132567	0.0363582	0.0932541
chr1:110170000-110499998	TAD_894	56	chr1	110170000	110499998	chr1	110170000	110499998	255,255,0	1.659	329998	2.43979	2.51417	2.28026	2.19401	1.94438	1.85162	-0.578981	0.00349988	0.0108929	-0.339137	0.0150453	0.0333943	-0.239844	0.026446	0.0750114
chr1:110190000-110329998	TAD_2211	56	chr1	110190000	110329998	chr1	110190000	110329998	255,255,0	1.835	139998	2.38228	2.49921	2.47714	2.31465	2.0968	2.09027	-0.347212	0.0117876	0.0249063	-0.30236	0.0351818	0.0629453	-0.0448525	0.655957	0.836219
chr1:110600000-110789998	TAD_441	56	chr1	110600000	110789998	chr1	110600000	110789998	255,255,0	1.548	189998	2.23466	2.26445	2.014	2.1098	1.96389	1.87958	-0.327816	0.00705438	0.0172204	-0.140165	0.107185	0.159062	-0.18765	0.0347559	0.0901467
chr1:110620000-110679998	TAD_1516	56	chr1	110620000	110679998	chr1	110620000	110679998	255,255,0	2.798	59998	2.59103	2.7359	2.85919	2.84721	2.63231	2.62957	-0.032526	0.655602	0.786189	-0.222255	0.000173602	0.00567824	0.189729	0.075808	0.153628
chr1:110778000-110999998	TAD_3629	56	chr1	110778000	110999998	chr1	110778000	110999998	255,255,0	1.835	221998	2.09191	2.17281	1.85415	1.81441	1.54345	1.65126	-0.535002	0.00579005	0.0151511	-0.236919	0.027815	0.0522592	-0.298083	0.00905178	0.0412595
chr1:111219000-111443998	TAD_18	56	chr1	111219000	111443998	chr1	111219000	111443998	255,255,0	1.648	224998	1.45665	1.40015	1.42305	1.48112	1.63949	1.65764	0.220166	0.00690166	0.017023	0.196484	0.00967228	0.0247447	0.023682	0.56807	0.745721
chr1:111228000-111332998	TAD_1592	56	chr1	111228000	111332998	chr1	111228000	111332998	255,255,0	1.772	104998	1.69172	1.54903	1.72123	1.82229	1.60113	1.47157	-0.084019	0.412814	0.515737	-0.235408	0.0624176	0.100472	0.151389	0.164894	0.278242
chr1:111438000-111776998	TAD_3953	56	chr1	111438000	111776998	chr1	111438000	111776998	255,255,0	3.591	338998	3.32062	3.45131	3.5926	3.58684	3.29567	3.34363	-0.066312	0.377389	0.475367	-0.270069	0.00252738	0.0114916	0.203757	0.0521107	0.118601
chr1:112611000-112712998	TAD_2901	57	chr1	112611000	112712998	chr1	112611000	112712998	255,255,0	2.439	101998	2.12441	2.25238	2.46352	2.40866	2.22332	2.06804	-0.0427125	0.672352	0.805338	-0.290405	0.0396357	0.0691738	0.247692	0.0388192	0.0975095
chr1:112716000-112808998	TAD_1936	58	chr1	112716000	112808998	chr1	112716000	112808998	255,255,0	2.282	92998	1.7662	1.77709	2.46408	2.25511	2.31873	2.23839	0.506912	0.00188818	0.00767858	-0.0810375	0.486693	0.603827	0.58795	0.0133461	0.0516315
chr1:113675000-113979998	TAD_1354	59	chr1	113675000	113979998	chr1	113675000	113979998	255,255,0	2.594	304998	2.60207	2.54644	2.76345	2.62102	2.20529	2.20261	-0.370304	0.00163272	0.00707938	-0.488283	0.00828522	0.0223322	0.117979	0.199404	0.323248
chr1:114950000-115139998	TAD_489	60	chr1	114950000	115139998	chr1	114950000	115139998	255,255,0	2.223	189998	2.81987	2.82025	2.63527	2.49981	2.00536	1.93519	-0.849782	0.000362152	0.00386921	-0.597259	0.00598432	0.0183519	-0.252524	0.0349349	0.0904971
chr1:116100000-116624998	TAD_1650	61	chr1	116100000	116624998	chr1	116100000	116624998	255,255,0	1.868	524998	2.60965	2.69705	2.82525	2.83381	1.97386	1.99038	-0.671233	0.00117959	0.00602631	-0.847415	1.46459e-05	0.00413588	0.176183	0.029655	0.0807775
chr1:116125000-116499998	TAD_1225	61	chr1	116125000	116499998	chr1	116125000	116499998	255,255,0	2.571	374998	2.91439	2.9323	3.26987	3.28475	2.73105	2.56752	-0.27406	0.0449875	0.0724154	-0.628025	0.00633523	0.0189255	0.353965	0.000222755	0.0140621
chr1:116499000-116576998	TAD_339	61	chr1	116499000	116576998	chr1	116499000	116576998	255,255,0	3.355	77998	3.30749	3.35835	3.43386	3.36893	3.1124	3.15002	-0.20171	0.00996442	0.0220103	-0.270189	0.00739147	0.0209934	0.0684795	0.177705	0.295703
chr1:116625000-117099998	TAD_1442	62	chr1	116625000	117099998	chr1	116625000	117099998	255,255,0	2	474998	2.50032	2.5688	2.62408	2.63747	2.3419	2.37754	-0.174839	0.0224462	0.0410137	-0.271054	0.00140021	0.00888615	0.0962155	0.0681013	0.142999
chr1:116724000-116825998	TAD_675	62	chr1	116724000	116825998	chr1	116724000	116825998	255,255,0	3.616	101998	3.19447	3.67576	3.43231	3.56136	2.61892	2.63679	-0.807259	0.0443259	0.071602	-0.868983	0.00160029	0.00930833	0.061724	0.802294	0.981227
chr1:117500000-117779998	TAD_1836	63	chr1	117500000	117779998	chr1	117500000	117779998	255,255,0	2.511	279998	3.06211	3.19373	2.55735	2.58224	2.18262	2.23243	-0.920395	0.00168044	0.00715892	-0.362272	0.00172435	0.00959906	-0.558122	0.00512315	0.0311162
chr1:152049000-152192998	TAD_4108	64	chr1	152049000	152192998	chr1	152049000	152192998	255,255,0	3.258	143998	3.28884	3.16038	3.74638	3.52643	3.0111	3.15639	-0.140868	0.219036	0.291953	-0.552662	0.0266918	0.0505869	0.411794	0.0479346	0.11335
chr1:153800000-155249998	TAD_195	65	chr1	153800000	155249998	chr1	153800000	155249998	255,255,0	3.484	1449998	3.7602	3.8795	3.80517	4.02895	3.59071	3.62003	-0.214481	0.0405803	0.0665684	-0.311688	0.0674065	0.106712	0.097207	0.46396	0.631267
chr1:153800000-157399998	TAD_2782	65	chr1	153800000	157399998	chr1	153800000	157399998	255,255,0	1.527	3599998	0	0	0	0	0	0	0	1	1	0	1	1	0	1	1
chr1:155275000-155624998	TAD_878	65	chr1	155275000	155624998	chr1	155275000	155624998	255,255,0	2.491	349998	3.11175	3.1768	2.82612	3.0233	2.70321	2.74712	-0.419113	0.00279646	0.00953895	-0.199548	0.130671	0.188715	-0.219564	0.114949	0.209943
chr1:156087000-156134998	TAD_2346	65	chr1	156087000	156134998	chr1	156087000	156134998	255,255,0	3.071	47998	3.02749	2.93701	3.05577	3.21842	2.80574	2.66462	-0.247067	0.0587519	0.0910534	-0.401913	0.0348492	0.0624589	0.154845	0.176339	0.293709
chr1:157086000-157160998	TAD_966	65	chr1	157086000	157160998	chr1	157086000	157160998	255,255,0	3.292	74998	3.58812	3.82876	3.42493	3.56654	3.08861	2.65582	-0.836225	0.0435979	0.0706196	-0.623517	0.0685868	0.108331	-0.212709	0.203221	0.328017
chr1:157325000-161574998	TAD_3289	65	chr1	157325000	161574998	chr1	157325000	161574998	255,255,0	2.327	4249998	0	0	0	0	0	0	0	1	1	0	1	1	0	1	1
chr1:157383000-157487998	TAD_2350	65	chr1	157383000	157487998	chr1	157383000	157487998	255,255,0	1.796	104998	1.60523	1.55512	1.45668	1.69881	1.82043	1.76575	0.212918	0.0127998	0.0265926	0.215345	0.164397	0.229744	-0.002427	0.98406	1
chr1:157510000-159749998	TAD_87	65	chr1	157510000	159749998	chr1	157510000	159749998	255,255,0	1.628	2239998	0	0	0	0	0	0	0	1	1	0	1	1	0	1	1
chr1:158140000-159109998	TAD_859	65	chr1	158140000	159109998	chr1	158140000	159109998	255,255,0	1.997	969998	2.0616	1.98396	2.07005	2.10308	1.72519	1.7238	-0.298289	0.00630532	0.0160708	-0.362073	0.000481771	0.00676125	0.063783	0.206636	0.3321
chr1:158140000-159229998	TAD_436	65	chr1	158140000	159229998	chr1	158140000	159229998	255,255,0	1.972	1089998	2.12594	2.0949	1.88216	1.92723	1.60874	1.58602	-0.513045	0.000290222	0.0036004	-0.30732	0.00203993	0.0105218	-0.205725	0.00669568	0.0356311
chr1:158928000-158999998	TAD_979	65	chr1	158928000	158999998	chr1	158928000	158999998	255,255,0	1.905	71998	1.67923	1.48794	1.63256	1.58673	1.84959	1.67717	0.179791	0.232336	0.307989	0.153734	0.166364	0.231886	0.0260565	0.789202	0.96894
chr1:159115000-159764998	TAD_3995	65	chr1	159115000	159764998	chr1	159115000	159764998	255,255,0	1.523	649998	1.26411	1.30457	1.55657	1.60031	1.62318	1.60947	0.331988	0.00111659	0.00589605	0.0378825	0.180927	0.249546	0.294106	0.00341252	0.0264534
chr1:159126000-159215998	TAD_2703	65	chr1	159126000	159215998	chr1	159126000	159215998	255,255,0	1.839	89998	1.46096	1.41769	1.53663	1.60567	1.75794	1.68252	0.280903	0.00960247	0.0214637	0.149072	0.0602776	0.0976757	0.13183	0.048168	0.113576
chr1:159750000-161449998	TAD_2946	65	chr1	159750000	161449998	chr1	159750000	161449998	255,255,0	1.996	1699998	3.3205	3.38318	3.12552	3.15923	2.60309	2.56185	-0.769371	0.000548877	0.00433634	-0.559909	0.00052024	0.00694327	-0.209462	0.012049	0.0488593
chr1:159800000-161599998	TAD_13	65	chr1	159800000	161599998	chr1	159800000	161599998	255,255,0	1.557	1799998	2.09426	2.16977	2.15143	2.17984	1.91334	1.85889	-0.2459	0.0155739	0.0309397	-0.279517	0.00417257	0.0147326	0.0336165	0.431925	0.596337
chr1:159935000-160014998	TAD_3216	65	chr1	159935000	160014998	chr1	159935000	160014998	255,255,0	1.562	79998	1.69065	1.65863	1.87416	1.9321	1.93642	2.01378	0.300464	0.00743979	0.0178088	0.0719715	0.21137	0.285426	0.228492	0.00820497	0.0395097
chr1:160000000-161499998	TAD_2977	65	chr1	160000000	161499998	chr1	160000000	161499998	255,255,0	1.876	1499998	2.68927	2.61954	2.42736	2.45684	1.95897	1.9866	-0.681617	0.000743033	0.00486934	-0.469309	0.000409928	0.0065605	-0.212308	0.0135212	0.0518989
chr1:160000000-161599998	TAD_1579	65	chr1	160000000	161599998	chr1	160000000	161599998	255,255,0	1.69	1599998	2.44034	2.42449	2.23751	2.25745	1.82919	1.86172	-0.586965	0.000178244	0.00317431	-0.402027	0.000524938	0.00698337	-0.184938	0.00139724	0.0194569
chr1:160100000-161449998	TAD_687	65	chr1	160100000	161449998	chr1	160100000	161449998	255,255,0	3.259	1349998	3.63869	3.6229	3.22586	3.20605	2.55601	2.55048	-1.07755	6.26042e-06	0.00186218	-0.662708	3.41728e-05	0.00414496	-0.414844	0.000181964	0.0138966
chr1:161223000-161387998	TAD_605	65	chr1	161223000	161387998	chr1	161223000	161387998	255,255,0	2.731	164998	2.55323	2.54924	2.60629	2.59719	2.69461	2.55454	0.0733425	0.339875	0.432606	0.022838	0.743848	0.887882	0.0505045	0.00497	0.0305032
chr1:161460000-161529998	TAD_1524	65	chr1	161460000	161529998	chr1	161460000	161529998	255,255,0	2.248	69998	1.29011	1.42814	1.27674	1.23351	1.37704	1.25796	-0.0416225	0.650261	0.780237	0.0623775	0.36424	0.465199	-0.104	0.22244	0.351116
chr1:161478000-161747998	TAD_804	65	chr1	161478000	161747998	chr1	161478000	161747998	255,255,0	2.47	269998	2.46958	2.47336	2.85938	2.99471	2.32294	2.26089	-0.179554	0.0126553	0.0263454	-0.635131	0.00484587	0.0162607	0.455578	0.00864388	0.0403498
chr1:161600000-162799998	TAD_1037	65	chr1	161600000	162799998	chr1	161600000	162799998	255,255,0	1.576	1199998	2.06031	1.98591	2.09132	2.13004	2.01192	2.07489	0.0202895	0.678523	0.812258	-0.0672745	0.152161	0.214975	0.087564	0.11835	0.214346
chr1:161600000-165199998	TAD_758	65	chr1	161600000	165199998	chr1	161600000	165199998	255,255,0	1.51	3599998	0	0	0	0	0	0	0	1	1	0	1	1	0	1	1
chr1:161600000-165299998	TAD_332	65	chr1	161600000	165299998	chr1	161600000	165299998	255,255,0	1.607	3699998	0	0	0	0	0	0	0	1	1	0	1	1	0	1	1
chr1:161755000-162049998	TAD_1326	65	chr1	161755000	162049998	chr1	161755000	162049998	255,255,0	2.422	294998	2.07208	2.1542	2.46298	2.66662	2.10252	1.95789	-0.0829355	0.358971	0.454388	-0.534594	0.0254458	0.0489764	0.451658	0.0278426	0.077374
chr1:162471000-162782998	TAD_2860	65	chr1	162471000	162782998	chr1	162471000	162782998	255,255,0	1.813	311998	1.81696	1.80757	1.72896	1.69403	1.59759	1.61692	-0.205008	0.000717324	0.00480591	-0.10424	0.0163802	0.0355724	-0.100768	0.0141675	0.0529709
chr1:162820000-163329998	TAD_960	65	chr1	162820000	163329998	chr1	162820000	163329998	255,255,0	1.856	509998	2.08005	2.04162	2.24966	2.32578	2.15938	2.17426	0.105984	0.0169283	0.0327995	-0.120899	0.0523306	0.086706	0.226883	0.0152984	0.0553021
chr1:163370000-165089998	TAD_3759	65	chr1	163370000	165089998	chr1	163370000	165089998	255,255,0	1.681	1719998	1.56688	1.64745	1.70723	1.72398	1.8281	1.84714	0.230456	0.0137593	0.0280799	0.122016	0.00385832	0.0141633	0.10844	0.0746713	0.152147
chr1:165325000-165949998	TAD_2668	66	chr1	165325000	165949998	chr1	165325000	165949998	255,255,0	1.538	624998	2.54628	2.59388	2.45446	2.43729	1.90149	1.86428	-0.687191	0.00042511	0.00402366	-0.562985	0.000268899	0.00624029	-0.124206	0.0187767	0.0619944
chr1:165370000-165609998	TAD_4052	66	chr1	165370000	165609998	chr1	165370000	165609998	255,255,0	2.059	239998	2.81502	2.67577	2.88319	2.81877	2.42676	2.3343	-0.364865	0.0243311	0.0438172	-0.47045	0.00511982	0.0167042	0.105584	0.237329	0.369896
chr1:165590000-165929998	TAD_2111	66	chr1	165590000	165929998	chr1	165590000	165929998	255,255,0	2.344	339998	2.71393	2.81269	2.91443	2.97064	2.61083	2.53488	-0.190448	0.0543731	0.0851309	-0.369679	0.00601459	0.0183636	0.179231	0.0507589	0.116748
chr1:166800000-167749998	TAD_676	67	chr1	166800000	167749998	chr1	166800000	167749998	255,255,0	1.541	949998	2.09054	2.15969	1.80055	1.79817	1.43699	1.37564	-0.718797	0.001094	0.0058669	-0.393043	0.00178944	0.00980259	-0.325754	0.00382109	0.027619
chr1:166890000-167069998	TAD_948	67	chr1	166890000	167069998	chr1	166890000	167069998	255,255,0	1.55	179998	2.22415	2.16725	2.23218	2.22273	2.00138	2.02967	-0.180174	0.0132234	0.0272667	-0.21193	0.00143567	0.00894365	0.031756	0.322117	0.474094
chr1:167064000-167126998	TAD_1178	67	chr1	167064000	167126998	chr1	167064000	167126998	255,255,0	1.64	62998	1.82265	1.70119	2.00929	1.89183	1.72551	1.53743	-0.130451	0.29806	0.384042	-0.319091	0.0617959	0.0996661	0.18864	0.103636	0.193392
chr1:167395000-167544998	TAD_860	67	chr1	167395000	167544998	chr1	167395000	167544998	255,255,0	2.376	149998	2.51745	2.43947	2.59446	2.76797	2.14461	2.06718	-0.372569	0.00852079	0.0196972	-0.575322	0.0111792	0.0272316	0.202754	0.113254	0.208323
chr1:167555000-167709998	TAD_3055	67	chr1	167555000	167709998	chr1	167555000	167709998	255,255,0	1.986	154998	2.65255	2.55583	2.59423	2.62887	2.13724	2.18344	-0.443848	0.00522408	0.0141473	-0.45121	0.00108992	0.00807295	0.007362	0.884505	1
chr1:168200000-169399998	TAD_516	68	chr1	168200000	169399998	chr1	168200000	169399998	255,255,0	1.556	1199998	1.84535	1.83443	1.995	1.95483	1.54486	1.53686	-0.29903	9.9484e-05	0.00286904	-0.434058	0.000515505	0.00694327	0.135028	0.00972195	0.0429265
chr1:168300000-169399998	TAD_1803	68	chr1	168300000	169399998	chr1	168300000	169399998	255,255,0	1.83	1099998	1.85393	1.84678	2.05079	2.01695	1.61197	1.57744	-0.255651	0.00134403	0.0064227	-0.439167	0.000752728	0.00757138	0.183516	0.00294109	0.0250135
chr1:168320000-168599998	TAD_326	68	chr1	168320000	168599998	chr1	168320000	168599998	255,255,0	1.767	279998	2.22824	2.22801	2.2064	2.19933	1.58798	1.58982	-0.639223	1.70636e-06	0.00186218	-0.613958	5.40435e-06	0.00413588	-0.025265	0.016153	0.0572786
chr1:168430000-168584998	TAD_3928	68	chr1	168430000	168584998	chr1	168430000	168584998	255,255,0	1.613	154998	1.70943	1.72795	2.11274	2.10359	1.65367	1.78258	-0.000565	0.992962	1	-0.390039	0.0112847	0.0273593	0.389475	0.00013311	0.0130701
chr1:168590000-169359998	TAD_364	68	chr1	168590000	169359998	chr1	168590000	169359998	255,255,0	1.761	769998	1.7141	1.75115	2.29861	2.21829	1.91989	1.96186	0.208254	0.00686775	0.0169495	-0.317576	0.00787646	0.0217608	0.525829	0.00213201	0.0225107
chr1:169400000-169824998	TAD_1506	69	chr1	169400000	169824998	chr1	169400000	169824998	255,255,0	1.528	424998	1.88885	1.91418	1.77726	1.73063	1.43233	1.47203	-0.449333	0.000665445	0.00467691	-0.301764	0.00343026	0.0132745	-0.147569	0.0139251	0.0526643
chr1:169570000-169719998	TAD_674	69	chr1	169570000	169719998	chr1	169570000	169719998	255,255,0	1.849	149998	2.60959	2.62415	2.51526	2.39244	2.07394	2.14595	-0.506926	0.00147955	0.00674962	-0.343904	0.0192024	0.0396512	-0.163022	0.0743543	0.151726
chr1:169900000-171349998	TAD_6	70	chr1	169900000	171349998	chr1	169900000	171349998	255,255,0	1.575	1449998	1.50974	1.48395	1.706	1.60517	1.65782	1.64192	0.15302	0.00334523	0.0105633	-0.005718	0.909519	1	0.158738	0.0546303	0.122377
chr1:171300000-175399998	TAD_2518	70	chr1	171300000	175399998	chr1	171300000	175399998	255,255,0	1.514	4099998	0	0	0	0	0	0	0	1	1	0	1	1	0	1	1
chr1:171480000-171596998	TAD_213	70	chr1	171480000	171596998	chr1	171480000	171596998	255,255,0	2.196	116998	2.20172	2.18953	2.2488	2.22347	2.21397	2.16019	-0.0085435	0.756552	0.897589	-0.0490585	0.18027	0.248806	0.040515	0.0651637	0.139546
chr1:171618000-171992998	TAD_2013	70	chr1	171618000	171992998	chr1	171618000	171992998	255,255,0	1.809	374998	1.54191	1.51092	1.92506	1.84236	1.74379	1.77355	0.232249	0.00275858	0.00946143	-0.125043	0.0635783	0.101821	0.357292	0.00552948	0.0321909
chr1:171735000-171784998	TAD_2585	70	chr1	171735000	171784998	chr1	171735000	171784998	255,255,0	1.782	49998	1.82031	2.06394	1.83997	1.77713	1.70889	1.6704	-0.252477	0.122313	0.172451	-0.1189	0.0485674	0.0819189	-0.133577	0.33384	0.488294
chr1:171995000-172439998	TAD_3765	70	chr1	171995000	172439998	chr1	171995000	172439998	255,255,0	2.415	444998	2.55395	2.55093	2.57983	2.64337	2.32712	2.25426	-0.26175	0.0074484	0.0178088	-0.32091	0.00898019	0.0235716	0.0591595	0.146839	0.253481
chr1:172575000-172749998	TAD_1020	70	chr1	172575000	172749998	chr1	172575000	172749998	255,255,0	1.597	174998	2.35849	2.49524	2.18918	2.27917	1.76552	1.78947	-0.649368	0.00386309	0.011578	-0.456678	0.00344592	0.0132831	-0.19269	0.0934123	0.17848
chr1:172735000-173414998	TAD_419	70	chr1	172735000	173414998	chr1	172735000	173414998	255,255,0	1.961	679998	2.14132	2.18668	2.41136	2.33736	1.94414	2.05691	-0.16347	0.071386	0.107444	-0.373833	0.0138458	0.0315297	0.210363	0.0190876	0.0626232
chr1:172740000-173216998	TAD_3373	70	chr1	172740000	173216998	chr1	172740000	173216998	255,255,0	2.028	476998	1.98007	2.06472	2.24637	2.2812	1.93415	2.00894	-0.050851	0.400277	0.501593	-0.292236	0.00768235	0.0214648	0.241385	0.0156141	0.0560699
chr1:173410000-173819998	TAD_4042	70	chr1	173410000	173819998	chr1	173410000	173819998	255,255,0	1.768	409998	1.81624	1.852	2.10997	1.9699	1.75204	1.75294	-0.081633	0.0226257	0.0412686	-0.287444	0.0280916	0.0527069	0.205812	0.0631985	0.136172
chr1:173820000-173870998	TAD_390	70	chr1	173820000	173870998	chr1	173820000	173870998	255,255,0	1.884	50998	1.79028	1.72395	1.40559	1.26734	1.4462	1.28659	-0.390725	0.022421	0.040986	0.0299305	0.775144	0.920442	-0.420656	0.014149	0.0529497
chr1:173950000-174239998	TAD_379	70	chr1	173950000	174239998	chr1	173950000	174239998	255,255,0	1.711	289998	1.71705	1.79276	1.58555	1.57836	1.36546	1.43436	-0.354996	0.00807103	0.0188797	-0.182043	0.0158372	0.0347592	-0.172952	0.0222209	0.0680115
chr1:174156000-174221998	TAD_965	70	chr1	174156000	174221998	chr1	174156000	174221998	255,255,0	1.855	65998	1.70707	1.65058	1.73288	1.82049	1.54184	1.42148	-0.197171	0.0580263	0.0899964	-0.29503	0.030428	0.0558953	0.0978595	0.143531	0.24902
chr1:174240000-174749998	TAD_2079	70	chr1	174240000	174749998	chr1	174240000	174749998	255,255,0	1.694	509998	1.84816	1.97657	2.10548	2.12075	1.99684	2.03842	0.105262	0.19624	0.26439	-0.0954895	0.0255628	0.0491368	0.200752	0.0524974	0.119218
chr1:174725000-175024998	TAD_1676	70	chr1	174725000	175024998	chr1	174725000	175024998	255,255,0	1.692	299998	2.79936	2.86992	2.67964	2.77039	2.44948	2.39637	-0.411718	0.0039081	0.0116705	-0.302092	0.0127249	0.0298639	-0.109627	0.13946	0.243495
chr1:175026000-175133998	TAD_148	70	chr1	175026000	175133998	chr1	175026000	175133998	255,255,0	2.749	107998	2.44249	2.42866	2.66106	2.81894	2.56467	2.57597	0.134745	0.00134174	0.00641918	-0.169676	0.112216	0.165219	0.304422	0.0326161	0.086003
chr1:175125000-175349998	TAD_3965	70	chr1	175125000	175349998	chr1	175125000	175349998	255,255,0	1.576	224998	2.75665	2.82781	2.70821	2.57154	2.17819	2.12059	-0.642838	0.00141177	0.00659357	-0.490484	0.0090365	0.0236013	-0.152355	0.130385	0.229593
chr1:175900000-176249998	TAD_1032	71	chr1	175900000	176249998	chr1	175900000	176249998	255,255,0	1.545	349998	1.75654	1.72151	1.71141	1.66274	1.65043	1.58928	-0.119166	0.0438046	0.0708988	-0.0672185	0.167619	0.233456	-0.051948	0.166315	0.280181
chr1:178524000-179009998	TAD_3851	72	chr1	178524000	179009998	chr1	178524000	179009998	255,255,0	1.781	485998	1.75109	1.81492	1.81887	1.77098	1.69529	1.67969	-0.0955055	0.0609819	0.0940147	-0.107429	0.0260849	0.0498028	0.011924	0.764157	0.94381
chr1:178760000-179009998	TAD_357	72	chr1	178760000	179009998	chr1	178760000	179009998	255,255,0	1.681	249998	1.41826	1.44626	1.52077	1.55718	1.73206	1.71401	0.290775	0.000848649	0.00521584	0.184059	0.00428961	0.0149768	0.106717	0.0214684	0.0665181
chr1:179000000-179389998	TAD_1538	72	chr1	179000000	179389998	chr1	179000000	179389998	255,255,0	3.089	389998	3.53073	3.5384	3.05171	3.07433	2.57189	2.6235	-0.93687	0.000135646	0.00303798	-0.465326	0.000949971	0.00787469	-0.471544	0.000115007	0.0130152
chr1:179690000-179819998	TAD_2310	73	chr1	179690000	179819998	chr1	179690000	179819998	255,255,0	2.323	129998	2.61349	2.44196	2.205	2.15142	2.04813	1.94936	-0.528984	0.0150883	0.030089	-0.179464	0.0494507	0.083103	-0.349519	0.0316824	0.0844592
chr1:179835000-180191998	TAD_2587	74	chr1	179835000	180191998	chr1	179835000	180191998	255,255,0	2.025	356998	2.03325	1.95371	2.25025	2.21772	2.05541	2.02993	0.0491965	0.294765	0.380711	-0.191311	0.00406188	0.0145281	0.240508	0.0135564	0.0518989
chr1:180230000-180499998	TAD_2563	75	chr1	180230000	180499998	chr1	180230000	180499998	255,255,0	1.608	269998	2.03034	2.0986	2.35177	2.22104	2.00585	2.13174	0.0043265	0.951032	1	-0.21761	0.0901213	0.136755	0.221936	0.0561237	0.124794
chr1:180500000-180874998	TAD_63	76	chr1	180500000	180874998	chr1	180500000	180874998	255,255,0	1.525	374998	2.42955	2.49893	2.63437	2.68956	2.34149	2.34134	-0.122826	0.0395613	0.065182	-0.320545	0.00228726	0.0109506	0.197719	0.0232012	0.0694858
chr1:180870000-181189998	TAD_1643	76	chr1	180870000	181189998	chr1	180870000	181189998	255,255,0	1.759	319998	2.27914	2.27365	2.29256	2.30333	2.11976	2.11212	-0.160458	0.000233242	0.00348218	-0.182004	0.000331933	0.00633746	0.021546	0.0518766	0.118329
chr1:181020000-181169998	TAD_1472	76	chr1	181020000	181169998	chr1	181020000	181169998	255,255,0	2.149	149998	2.46479	2.44803	2.64888	2.62454	2.68744	2.63171	0.203164	0.00800942	0.0187937	0.0228665	0.473611	0.58937	0.180298	0.00211142	0.0225107
chr1:181180000-181439998	TAD_3581	76	chr1	181180000	181439998	chr1	181180000	181439998	255,255,0	2.463	259998	2.65808	2.70063	2.99086	3.17153	2.59875	2.55418	-0.102888	0.0451593	0.0725505	-0.50473	0.0145636	0.0326415	0.401841	0.0247371	0.072198
chr1:181450000-182074998	TAD_2919	77	chr1	181450000	182074998	chr1	181450000	182074998	255,255,0	1.532	624998	1.58757	1.51058	1.74314	1.71968	1.5704	1.54553	0.00889	0.824523	0.970577	-0.173448	0.00327727	0.0130318	0.182338	0.0224045	0.0682897
chr1:182070000-182419998	TAD_1784	77	chr1	182070000	182419998	chr1	182070000	182419998	255,255,0	1.921	349998	2.118	2.14232	2.4349	2.51524	2.41624	2.40788	0.281902	0.000492139	0.00421776	-0.063008	0.196758	0.268152	0.34491	0.00532657	0.031426
chr1:182575000-182799998	TAD_671	78	chr1	182575000	182799998	chr1	182575000	182799998	255,255,0	1.507	224998	2.73409	2.79641	3.11853	3.17947	2.5404	2.55521	-0.217443	0.00855726	0.0197593	-0.601195	0.000652284	0.0072533	0.383752	0.00449141	0.0294009
chr1:182840000-182894998	TAD_3110	79	chr1	182840000	182894998	chr1	182840000	182894998	255,255,0	1.98	54998	1.79505	1.90834	2.0894	1.88825	1.94729	2.11406	0.178983	0.158063	0.216563	0.0418505	0.747459	0.891675	0.137133	0.290539	0.436021
chr1:183450000-183649998	TAD_98	80	chr1	183450000	183649998	chr1	183450000	183649998	255,255,0	1.929	199998	2.27095	2.22666	2.20712	2.30718	2.08303	2.18868	-0.11295	0.131362	0.183764	-0.121294	0.176024	0.243812	0.008344	0.877178	1
chr1:183645000-183919998	TAD_130	80	chr1	183645000	183919998	chr1	183645000	183919998	255,255,0	1.639	274998	1.70388	1.68895	1.88725	1.9417	1.76525	1.8106	0.0915095	0.0333843	0.0564944	-0.126548	0.0387997	0.0680894	0.218057	0.00626141	0.0347038
chr1:183910000-184069998	TAD_2832	80	chr1	183910000	184069998	chr1	183910000	184069998	255,255,0	1.534	159998	1.67368	1.68979	1.49026	1.50024	1.37478	1.3094	-0.339638	0.00322931	0.0103531	-0.153155	0.0213734	0.0429969	-0.186483	0.000696211	0.0170759
chr1:184065000-184229998	TAD_495	80	chr1	184065000	184229998	chr1	184065000	184229998	255,255,0	1.567	164998	1.36953	1.37688	1.3416	1.49951	1.72756	1.60116	0.29116	0.021568	0.0397793	0.243804	0.08916	0.135621	0.047356	0.558277	0.735101
chr1:184650000-185749998	TAD_3355	81	chr1	184650000	185749998	chr1	184650000	185749998	255,255,0	1.569	1099998	2.2784	2.28556	2.27182	2.26776	1.78613	1.74507	-0.516382	0.000347629	0.00381555	-0.504193	0.000360411	0.0065605	-0.01219	0.0979312	0.184752
chr1:184690000-185009998	TAD_2790	81	chr1	184690000	185009998	chr1	184690000	185009998	255,255,0	2.095	319998	2.54134	2.54514	2.05385	2.02512	1.81058	1.76636	-0.754767	0.000156571	0.00314772	-0.251014	0.00375292	0.0139182	-0.503753	0.000153645	0.0134002
chr1:184790000-184999998	TAD_433	81	chr1	184790000	184999998	chr1	184790000	184999998	255,255,0	2.428	209998	2.64249	2.74068	2.66556	2.6148	2.27623	2.34433	-0.381304	0.00986775	0.0219024	-0.329898	0.00612902	0.0185075	-0.051405	0.387195	0.545353
chr1:184989000-185153998	TAD_384	81	chr1	184989000	185153998	chr1	184989000	185153998	255,255,0	1.502	164998	1.48298	1.51407	1.47552	1.47156	1.43672	1.41495	-0.072687	0.0337886	0.057085	-0.0477055	0.0272684	0.0514904	-0.0249815	0.195921	0.318227
chr1:185160000-185705998	TAD_2661	81	chr1	185160000	185705998	chr1	185160000	185705998	255,255,0	2.535	545998	2.72351	2.87744	2.55618	2.51477	2.15738	2.16067	-0.641448	0.00513655	0.0140472	-0.376453	0.000762264	0.00757488	-0.264995	0.045124	0.108256
chr1:185710000-186259998	TAD_1711	81	chr1	185710000	186259998	chr1	185710000	186259998	255,255,0	1.693	549998	1.42185	1.51265	1.61015	1.57594	1.7374	1.73704	0.269973	0.0117316	0.0248364	0.144177	0.00518335	0.0168052	0.125797	0.077074	0.155734
chr1:186264000-186380998	TAD_1382	82	chr1	186264000	186380998	chr1	186264000	186380998	255,255,0	1.894	116998	1.67485	1.65109	1.78662	2.00568	1.60476	1.50361	-0.108781	0.117563	0.166972	-0.341963	0.0638173	0.102088	0.233182	0.114775	0.209716
chr1:186390000-187004998	TAD_2791	83	chr1	186390000	187004998	chr1	186390000	187004998	255,255,0	1.877	614998	1.54829	1.52341	1.91823	2.01382	1.92813	1.91854	0.387477	0.000241615	0.00348218	-0.042692	0.405743	0.51287	0.430169	0.00460619	0.0297276
chr1:192300000-196799998	TAD_2113	84	chr1	192300000	196799998	chr1	192300000	196799998	255,255,0	1.546	4499998	0	0	0	0	0	0	0	1	1	0	1	1	0	1	1
chr1:192400000-196799998	TAD_3921	84	chr1	192400000	196799998	chr1	192400000	196799998	255,255,0	2.079	4399998	0	0	0	0	0	0	0	1	1	0	1	1	0	1	1
chr1:192460000-192619998	TAD_3184	84	chr1	192460000	192619998	chr1	192460000	192619998	255,255,0	3.462	159998	4.52496	4.68192	4.13386	4.07612	3.36623	3.04662	-1.39702	0.00594443	0.0154023	-0.898569	0.0138775	0.0315496	-0.498451	0.0115895	0.0477852
chr1:193135000-194314998	TAD_618	84	chr1	193135000	194314998	chr1	193135000	194314998	255,255,0	3.087	1179998	2.4635	2.46429	3.14753	3.24906	2.28042	2.29651	-0.175429	0.000551954	0.00434961	-0.909829	0.000790484	0.00763455	0.7344	0.00130469	0.0191019
chr1:196800000-198424998	TAD_2278	85	chr1	196800000	198424998	chr1	196800000	198424998	255,255,0	2.909	1624998	2.94175	2.97119	3.14329	3.16791	3.09636	3.07943	0.131429	0.00638013	0.016162	-0.067705	0.0233666	0.045975	0.199134	0.00308024	0.0255008
chr1:196900000-198499998	TAD_3527	85	chr1	196900000	198499998	chr1	196900000	198499998	255,255,0	2.025	1599998	2.73599	2.74322	2.90051	2.95423	2.83875	2.76073	0.060134	0.201924	0.271054	-0.127628	0.0712428	0.111628	0.187762	0.00818076	0.0395097
chr1:196930000-198389998	TAD_3109	85	chr1	196930000	198389998	chr1	196930000	198389998	255,255,0	3.025	1459998	3.24155	3.23031	3.42935	3.46721	3.3145	3.22608	0.0343565	0.462739	0.573418	-0.177993	0.035669	0.0636793	0.21235	0.00281534	0.0250135
chr1:198600000-199399998	TAD_2206	86	chr1	198600000	199399998	chr1	198600000	199399998	255,255,0	1.771	799998	2.21342	2.24358	2.12888	2.21954	1.88387	1.90136	-0.335881	0.00066051	0.00466428	-0.281595	0.0110304	0.0269807	-0.054286	0.308241	0.456604
chr1:198600000-199499998	TAD_2524	86	chr1	198600000	199499998	chr1	198600000	199499998	255,255,0	1.694	899998	2.19927	2.07513	2.0928	2.15505	1.92206	1.93622	-0.208064	0.0450783	0.0724767	-0.19478	0.0110869	0.0270708	-0.0132835	0.846413	1
chr1:200100000-200529998	TAD_1923	87	chr1	200100000	200529998	chr1	200100000	200529998	255,255,0	1.658	429998	1.88525	1.85705	1.85453	1.94008	1.81049	1.77707	-0.07737	0.0401128	0.0660117	-0.103528	0.102157	0.152478	0.026158	0.570202	0.746749
chr1:200270000-200509998	TAD_1696	87	chr1	200270000	200509998	chr1	200270000	200509998	255,255,0	1.747	239998	1.66999	1.73699	1.86408	1.75408	1.91725	1.90121	0.205744	0.0116538	0.024735	0.100153	0.154349	0.217545	0.105592	0.18089	0.299836
chr1:200406000-200486998	TAD_3120	87	chr1	200406000	200486998	chr1	200406000	200486998	255,255,0	1.992	80998	1.27588	1.14472	1.38231	1.39775	1.92667	1.83176	0.66891	0.00524242	0.0141583	0.489177	0.00314567	0.0128117	0.179733	0.0695339	0.145194
chr1:200610000-200814998	TAD_1731	88	chr1	200610000	200814998	chr1	200610000	200814998	255,255,0	2.011	204998	2.44862	2.44627	2.24155	2.15243	1.83449	1.79734	-0.631527	0.000158952	0.00314772	-0.381075	0.00588374	0.018203	-0.250452	0.0134241	0.0518361
chr1:200960000-201059998	TAD_2135	89	chr1	200960000	201059998	chr1	200960000	201059998	255,255,0	1.917	99998	2.18628	2.07496	2.11551	2.28469	1.94165	1.93624	-0.191674	0.042	0.0683536	-0.261153	0.0532259	0.0879774	0.0694785	0.507362	0.680664
chr1:201432000-201527998	TAD_692	90	chr1	201432000	201527998	chr1	201432000	201527998	255,255,0	1.957	95998	1.70883	1.73057	1.85224	2.0223	1.90504	1.93965	0.202647	0.0034268	0.0107551	-0.0149225	0.861633	1	0.217569	0.0802528	0.159982
chr1:201540000-201809998	TAD_465	91	chr1	201540000	201809998	chr1	201540000	201809998	255,255,0	1.717	269998	1.61943	1.7121	1.75085	1.75734	1.79754	1.73464	0.100326	0.155891	0.213941	0.011998	0.705429	0.846433	0.0883285	0.140415	0.244643
chr1:201700000-201799998	TAD_4038	91	chr1	201700000	201799998	chr1	201700000	201799998	255,255,0	1.876	99998	1.86379	1.75539	1.85712	2.03775	1.72326	1.65786	-0.11903	0.143071	0.198261	-0.256875	0.0721382	0.112945	0.137845	0.254955	0.39218
chr1:201879000-201989998	TAD_788	92	chr1	201879000	201989998	chr1	201879000	201989998	255,255,0	1.745	110998	1.63379	1.78385	1.64989	1.82099	1.62648	1.69716	-0.047001	0.578336	0.701488	-0.0736175	0.449637	0.562763	0.0266165	0.813046	0.990547
chr1:201999000-202136998	TAD_2217	93	chr1	201999000	202136998	chr1	201999000	202136998	255,255,0	1.941	137998	1.47243	1.51771	1.75635	1.75885	1.88919	2.00635	0.452699	0.00733621	0.0176514	0.190169	0.0477427	0.0808255	0.26253	0.00232402	0.0229864
chr1:202100000-202449998	TAD_2786	93	chr1	202100000	202449998	chr1	202100000	202449998	255,255,0	1.591	349998	1.61309	1.63125	1.3736	1.35781	1.15197	1.12555	-0.483405	0.000216247	0.00340383	-0.226944	0.00130533	0.00865463	-0.256462	0.000540016	0.0160892
chr1:202362000-202442998	TAD_2156	93	chr1	202362000	202442998	chr1	202362000	202442998	255,255,0	1.829	80998	1.52392	1.66617	1.84556	1.3331	1.6471	1.70967	0.0833415	0.330269	0.42142	0.0890575	0.729183	0.873156	-0.005716	0.982542	1
chr1:202450000-206249998	TAD_482	94	chr1	202450000	206249998	chr1	202450000	206249998	255,255,0	2.297	3799998	0	0	0	0	0	0	0	1	1	0	1	1	0	1	1
chr1:202719000-203024998	TAD_3443	94	chr1	202719000	203024998	chr1	202719000	203024998	255,255,0	2.469	305998	2.52848	2.48124	2.55217	2.62496	2.47962	2.45642	-0.0368375	0.233599	0.309366	-0.120549	0.0509702	0.0850673	0.0837115	0.13689	0.239615
chr1:203031000-203237998	TAD_2183	94	chr1	203031000	203237998	chr1	203031000	203237998	255,255,0	2.648	206998	2.41932	2.27877	2.52018	2.54854	2.30302	2.30379	-0.0456415	0.52858	0.646268	-0.230958	0.00102708	0.00798297	0.185316	0.0773549	0.156072
chr1:203260000-203344998	TAD_3431	94	chr1	203260000	203344998	chr1	203260000	203344998	255,255,0	3.61	84998	6.46454	6.40714	5.76281	6.29555	4.68924	4.76413	-1.70915	0.000131247	0.00300702	-1.3025	0.0190549	0.0394886	-0.406658	0.204364	0.329217
chr1:203343000-203489998	TAD_551	94	chr1	203343000	203489998	chr1	203343000	203489998	255,255,0	2.038	146998	1.85677	1.98468	2.02763	2.04983	1.92832	2.00433	0.0456	0.550098	0.669995	-0.072406	0.150805	0.213424	0.118006	0.151751	0.260811
chr1:203490000-203858998	TAD_815	94	chr1	203490000	203858998	chr1	203490000	203858998	255,255,0	2.115	368998	2.21444	2.26148	2.23854	2.23077	2.10286	2.03451	-0.169276	0.0285857	0.0497626	-0.16597	0.019394	0.0399305	-0.0033065	0.889031	1
chr1:203589000-203705998	TAD_1321	94	chr1	203589000	203705998	chr1	203589000	203705998	255,255,0	2.432	116998	2.01058	1.96674	2.3266	2.25133	1.83984	1.77771	-0.17989	0.0202695	0.0379961	-0.480187	0.00341685	0.0132745	0.300297	0.0081835	0.0395097
chr1:203859000-204134998	TAD_2964	94	chr1	203859000	204134998	chr1	203859000	204134998	255,255,0	2.173	275998	1.83959	1.77523	2.04716	2.16503	2.01399	2.03265	0.21591	0.00970299	0.0216328	-0.0827755	0.234936	0.31335	0.298685	0.0232663	0.0695796
chr1:204153000-204371998	TAD_2298	94	chr1	204153000	204371998	chr1	204153000	204371998	255,255,0	2.332	218998	1.96822	2.05349	2.2928	2.37468	1.96956	2.07519	0.011516	0.863518	1	-0.311368	0.0209105	0.0422306	0.322883	0.0143216	0.0531441
chr1:204410000-204509998	TAD_376	94	chr1	204410000	204509998	chr1	204410000	204509998	255,255,0	2.684	99998	2.67265	2.61517	2.82112	2.99206	2.82613	2.96251	0.250405	0.0434813	0.0705138	-0.012272	0.90923	1	0.262677	0.0601445	0.131236
chr1:204558000-204812998	TAD_3263	94	chr1	204558000	204812998	chr1	204558000	204812998	255,255,0	1.787	254998	1.47196	1.48709	1.84853	1.83083	1.76791	1.75686	0.282861	0.000233476	0.00348218	-0.0772925	0.00757651	0.0213135	0.360154	0.000213242	0.0140621
chr1:205265000-205334998	TAD_1187	94	chr1	205265000	205334998	chr1	205265000	205334998	255,255,0	3.118	69998	3.25948	3.24765	3.3463	3.26942	2.85844	2.58857	-0.530057	0.0310869	0.053351	-0.584352	0.0271092	0.0512601	0.0542955	0.233385	0.365268
chr1:205386000-205493998	TAD_2011	94	chr1	205386000	205493998	chr1	205386000	205493998	255,255,0	1.624	107998	1.51371	1.71162	1.57075	1.62866	1.40109	1.38362	-0.220311	0.105098	0.151282	-0.207351	0.00837	0.0225019	-0.01296	0.898418	1
chr1:205585000-205639998	TAD_1428	94	chr1	205585000	205639998	chr1	205585000	205639998	255,255,0	1.874	54998	2.16025	2.16041	2.15759	2.12641	1.91798	2.00586	-0.198411	0.022579	0.0412199	-0.180081	0.0323798	0.0588257	-0.01833	0.302915	0.450983
chr1:206200000-207399998	TAD_3964	94	chr1	206200000	207399998	chr1	206200000	207399998	255,255,0	1.516	1199998	1.7905	1.77796	1.52274	1.53106	1.27785	1.24675	-0.521929	0.000198942	0.00333188	-0.2646	0.000991111	0.00796332	-0.257329	0.000188308	0.0140002
chr1:206200000-207599998	TAD_2399	94	chr1	206200000	207599998	chr1	206200000	207599998	255,255,0	1.683	1399998	3.42223	3.6095	2.49924	2.51861	2.05404	1.99318	-1.49226	0.00116198	0.00601343	-0.48532	0.00116587	0.00833161	-1.00694	0.00275794	0.0248051
chr1:206300000-207599998	TAD_1645	94	chr1	206300000	207599998	chr1	206300000	207599998	255,255,0	2.887	1299998	3.86244	4.08029	2.81191	2.83225	2.29402	2.22231	-1.7132	0.00120427	0.00607731	-0.56392	0.00117526	0.00834211	-1.14928	0.00288331	0.0250135
chr1:206400000-207529998	TAD_1901	94	chr1	206400000	207529998	chr1	206400000	207529998	255,255,0	3.641	1129998	5.90961	6.18207	4.17629	4.21096	3.29015	3.22892	-2.7863	0.000583526	0.00440519	-0.934089	0.000287621	0.00624029	-1.85221	0.00154717	0.0203202
chr1:207560000-207999998	TAD_1777	94	chr1	207560000	207999998	chr1	207560000	207999998	255,255,0	1.726	439998	2.11989	2.1099	1.96558	1.93636	1.58733	1.58504	-0.528706	1.36359e-05	0.00186218	-0.364785	0.000353731	0.0065605	-0.163921	0.00297238	0.0251191
chr1:207730000-207989998	TAD_763	94	chr1	207730000	207989998	chr1	207730000	207989998	255,255,0	1.832	259998	2.16494	2.15211	1.88282	1.96369	1.67503	1.66712	-0.487455	3.66034e-05	0.00218771	-0.252182	0.0105915	0.0262024	-0.235273	0.012732	0.0502939
chr1:207820000-207874998	TAD_1547	94	chr1	207820000	207874998	chr1	207820000	207874998	255,255,0	1.91	54998	2.1162	2.21792	1.94969	2.0674	1.97699	2.07244	-0.142346	0.123154	0.173577	0.01617	0.829124	0.974995	-0.158516	0.123349	0.220403
chr1:208000000-208269998	TAD_2230	95	chr1	208000000	208269998	chr1	208000000	208269998	255,255,0	1.653	269998	1.68829	1.72044	1.85118	1.86896	1.58925	1.52967	-0.144911	0.0256634	0.0455993	-0.300614	0.00359418	0.0135999	0.155703	0.00509906	0.0310373
chr1:208275000-209554998	TAD_3961	96	chr1	208275000	209554998	chr1	208275000	209554998	255,255,0	1.501	1279998	1.46365	1.51112	1.50118	1.48393	1.54588	1.52398	0.047541	0.153177	0.210779	0.0423715	0.0578006	0.0942919	0.0051695	0.837104	1
chr1:209550000-209849998	TAD_1245	96	chr1	209550000	209849998	chr1	209550000	209849998	255,255,0	2.217	299998	2.60543	2.67572	2.66089	2.62367	2.15457	2.13431	-0.496139	0.00154427	0.00687751	-0.49784	0.000397418	0.0065605	0.001701	0.965397	1
chr1:209850000-210319998	TAD_1737	97	chr1	209850000	210319998	chr1	209850000	210319998	255,255,0	1.665	469998	1.65366	1.64513	1.80832	1.83342	1.77784	1.74868	0.113864	0.00696856	0.0171331	-0.057612	0.0582631	0.0949712	0.171476	0.00185256	0.0220498
chr1:210306000-210404998	TAD_127	97	chr1	210306000	210404998	chr1	210306000	210404998	255,255,0	1.721	98998	1.56817	1.50995	1.63681	1.5998	1.45713	1.51453	-0.0532315	0.257722	0.337212	-0.132475	0.0321908	0.0585597	0.0792435	0.0987935	0.185784
chr1:210400000-211149998	TAD_1078	97	chr1	210400000	211149998	chr1	210400000	211149998	255,255,0	1.68	749998	1.45562	1.45929	1.64811	1.67263	1.78075	1.81711	0.341475	0.000710524	0.00480591	0.138555	0.0103143	0.0257016	0.20292	0.0010408	0.0189863
chr1:211225000-213124998	TAD_4104	98	chr1	211225000	213124998	chr1	211225000	213124998	255,255,0	1.553	1899998	1.68478	1.68863	1.99347	2.05551	1.77327	1.80402	0.101939	0.00955657	0.0213788	-0.235845	0.00847668	0.0227143	0.337784	0.00268601	0.0243989
chr1:211311000-211484998	TAD_983	98	chr1	211311000	211484998	chr1	211311000	211484998	255,255,0	1.941	173998	1.61821	1.73171	1.92802	1.95437	1.47192	1.48343	-0.197288	0.0414704	0.0676786	-0.463525	0.000184993	0.00573618	0.266236	0.0218612	0.0672615
chr1:211509000-211664998	TAD_359	98	chr1	211509000	211664998	chr1	211509000	211664998	255,255,0	1.943	155998	1.93516	1.95263	2.14485	2.27798	1.9272	1.92352	-0.0185325	0.131598	0.184032	-0.286052	0.0252809	0.0487872	0.26752	0.0300146	0.081274
chr1:211675000-212019998	TAD_836	98	chr1	211675000	212019998	chr1	211675000	212019998	255,255,0	1.941	344998	1.87836	1.8573	2.45403	2.51499	2.08552	2.07703	0.21345	0.000736914	0.00485468	-0.403234	0.0016902	0.00949986	0.616685	0.000654362	0.0165558
chr1:212000000-212424998	TAD_3324	98	chr1	212000000	212424998	chr1	212000000	212424998	255,255,0	1.573	424998	2.22731	2.21891	1.82007	1.81076	1.76566	1.74003	-0.470259	0.000152653	0.00312894	-0.062566	0.0229096	0.0452703	-0.407693	4.08824e-05	0.0129031
chr1:212465000-212654998	TAD_3858	98	chr1	212465000	212654998	chr1	212465000	212654998	255,255,0	1.826	189998	1.95238	2.02136	1.72163	1.78805	1.66584	1.69178	-0.308065	0.00512607	0.0140278	-0.0760315	0.113963	0.167493	-0.232034	0.0190737	0.0626232
chr1:212650000-212789998	TAD_1677	98	chr1	212650000	212789998	chr1	212650000	212789998	255,255,0	1.953	139998	1.89819	2.02507	2.149	2.21237	2.3009	2.12358	0.250613	0.0979731	0.142032	0.0315555	0.736547	0.880695	0.219057	0.0530543	0.120071
chr1:212796000-213005998	TAD_2114	98	chr1	212796000	213005998	chr1	212796000	213005998	255,255,0	1.945	209998	1.56216	1.5187	1.79321	1.73621	1.95619	1.93273	0.404029	0.000976333	0.00552924	0.179751	0.0123698	0.0292505	0.224277	0.0103919	0.044735
chr1:214250000-214334998	TAD_1605	99	chr1	214250000	214334998	chr1	214250000	214334998	255,255,0	1.966	84998	2.61483	2.73352	2.74436	2.92582	2.37222	2.21388	-0.381122	0.032455	0.0552391	-0.54204	0.0226315	0.044936	0.160917	0.211732	0.338792
chr1:214335000-214594998	TAD_1073	100	chr1	214335000	214594998	chr1	214335000	214594998	255,255,0	1.53	259998	1.30491	1.26645	1.4319	1.55362	1.59233	1.52405	0.272512	0.0080397	0.0188385	0.065434	0.383764	0.487718	0.207078	0.0476838	0.112822
chr1:215635000-218259998	TAD_3192	101	chr1	215635000	218259998	chr1	215635000	218259998	255,255,0	1.506	2624998	0	0	0	0	0	0	0	1	1	0	1	1	0	1	1
chr1:217416000-217670998	TAD_3812	101	chr1	217416000	217670998	chr1	217416000	217670998	255,255,0	1.561	254998	1.24836	1.36084	1.42157	1.47928	1.56308	1.55918	0.256529	0.0220318	0.0404177	0.110703	0.0333187	0.0602924	0.145826	0.0973312	0.184041
chr1:218250000-219849998	TAD_3792	101	chr1	218250000	219849998	chr1	218250000	219849998	255,255,0	1.632	1599998	1.79383	1.77353	1.6844	1.6923	1.73221	1.68972	-0.072714	0.0539892	0.0846262	0.0226135	0.343558	0.441932	-0.0953275	0.00506332	0.0308892
chr1:218260000-219949998	TAD_48	101	chr1	218260000	219949998	chr1	218260000	219949998	255,255,0	1.693	1689998	1.73186	1.75188	1.69659	1.66893	1.77863	1.74592	0.0204015	0.337848	0.430159	0.079519	0.0360696	0.0642275	-0.0591175	0.0429109	0.104281
chr1:219875000-223949998	TAD_1133	101	chr1	219875000	223949998	chr1	219875000	223949998	255,255,0	1.793	4074998	0	0	0	0	0	0	0	1	1	0	1	1	0	1	1
chr1:219950000-220289998	TAD_3655	101	chr1	219950000	220289998	chr1	219950000	220289998	255,255,0	1.769	339998	2.16173	2.02125	2.35462	2.35986	1.9504	1.90696	-0.162809	0.105466	0.151706	-0.428559	0.000625592	0.0072533	0.26575	0.0338371	0.0883191
chr1:220800000-222464998	TAD_3927	101	chr1	220800000	222464998	chr1	220800000	222464998	255,255,0	2.35	1664998	2.38963	2.41437	2.09689	2.06432	1.97622	1.96924	-0.429273	0.000171157	0.00316532	-0.107878	0.00988466	0.0250395	-0.321396	0.00109082	0.0189863
chr1:221400000-222499998	TAD_1459	101	chr1	221400000	222499998	chr1	221400000	222499998	255,255,0	1.748	1099998	1.95564	1.95932	2.0335	1.98433	1.76344	1.76066	-0.195433	5.36814e-05	0.00236056	-0.246863	0.00330915	0.0130969	0.0514305	0.119879	0.215699
chr1:221469000-221948998	TAD_2898	101	chr1	221469000	221948998	chr1	221469000	221948998	255,255,0	1.864	479998	1.91158	1.89571	1.79926	1.8465	1.64589	1.61614	-0.27263	0.00102618	0.00571923	-0.191864	0.00833552	0.0224238	-0.080766	0.0486085	0.114141
chr1:222087000-222461998	TAD_4067	101	chr1	222087000	222461998	chr1	222087000	222461998	255,255,0	2.324	374998	2.09059	2.13731	2.21632	2.30951	2.07535	2.05825	-0.047148	0.142603	0.197745	-0.196118	0.0276078	0.0519885	0.14897	0.0628226	0.135786
chr1:222500000-222749998	TAD_2749	101	chr1	222500000	222749998	chr1	222500000	222749998	255,255,0	1.6	249998	1.78967	1.86424	1.68127	1.75286	1.4335	1.39681	-0.411798	0.00336393	0.0106061	-0.30191	0.00667052	0.0196074	-0.109888	0.114159	0.209299
chr1:222500000-223924998	TAD_1569	101	chr1	222500000	223924998	chr1	222500000	223924998	255,255,0	1.934	1424998	1.89335	1.88318	1.85614	1.84513	1.86744	1.85899	-0.025049	0.0416148	0.0678781	0.0125815	0.177422	0.245289	-0.0376305	0.0216203	0.0667942
chr1:222510000-223119998	TAD_3092	101	chr1	222510000	223119998	chr1	222510000	223119998	255,255,0	1.595	609998	1.83156	1.81004	1.87124	1.81288	1.78827	1.79258	-0.0303725	0.0723281	0.108743	-0.0516305	0.161148	0.225585	0.021258	0.510834	0.684876
chr1:222738000-223124998	TAD_3387	101	chr1	222738000	223124998	chr1	222738000	223124998	255,255,0	1.973	386998	1.8473	1.78952	1.92791	2.02059	1.80465	1.77641	-0.0278725	0.416712	0.520448	-0.183714	0.033749	0.0607899	0.155841	0.0630055	0.136028
chr1:223120000-223679998	TAD_762	101	chr1	223120000	223679998	chr1	223120000	223679998	255,255,0	1.568	559998	1.80387	1.74433	1.99827	1.92628	1.62593	1.60678	-0.157744	0.0174838	0.0337403	-0.345919	0.00395535	0.0143338	0.188175	0.0293592	0.0802367
chr1:223550000-223614998	TAD_1931	101	chr1	223550000	223614998	chr1	223550000	223614998	255,255,0	2.525	64998	2.97372	2.92388	2.78012	2.61362	2.87158	2.37626	-0.32488	0.255953	0.335521	-0.072952	0.778311	0.923405	-0.251928	0.0607818	0.132221
chr1:223600000-223924998	TAD_1045	101	chr1	223600000	223924998	chr1	223600000	223924998	255,255,0	1.94	324998	2.2305	2.34424	1.95101	2.15919	1.93916	1.98834	-0.323616	0.0159684	0.0314973	-0.091346	0.421067	0.530061	-0.23227	0.132624	0.233238
chr1:223950000-228599998	TAD_27	102	chr1	223950000	228599998	chr1	223950000	228599998	255,255,0	2.016	4649998	0	0	0	0	0	0	0	1	1	0	1	1	0	1	1
chr1:224000000-224499998	TAD_1701	102	chr1	224000000	224499998	chr1	224000000	224499998	255,255,0	1.741	499998	3.40396	3.36542	3.31498	3.42956	3.01201	2.94814	-0.404613	0.00269151	0.00938253	-0.392197	0.0115424	0.0277717	-0.012416	0.835406	1
chr1:224490000-224929998	TAD_1816	102	chr1	224490000	224929998	chr1	224490000	224929998	255,255,0	1.759	439998	1.90711	1.97084	1.85953	1.93695	1.78595	1.67046	-0.210766	0.0493587	0.0781703	-0.170033	0.0866947	0.132615	-0.040734	0.441637	0.607103
chr1:225390000-225989998	TAD_3619	102	chr1	225390000	225989998	chr1	225390000	225989998	255,255,0	2.037	599998	2.1907	2.18038	2.22076	2.17829	2.08185	2.02637	-0.131432	0.0211573	0.03925	-0.14542	0.0273751	0.0516047	0.0139885	0.537872	0.713472
chr1:225423000-225473998	TAD_3275	102	chr1	225423000	225473998	chr1	225423000	225473998	255,255,0	2.227	50998	1.87003	2.07277	2.07896	1.80382	1.97836	1.93548	-0.0144825	0.887196	1	0.01553	0.909778	1	-0.0300125	0.858626	1
chr1:225995000-226064998	TAD_2490	102	chr1	225995000	226064998	chr1	225995000	226064998	255,255,0	2.053	69998	2.24341	2.05817	2.13179	2.15264	1.61529	1.65922	-0.513537	0.0147585	0.0295888	-0.504962	0.000538129	0.00700544	-0.0085745	0.925501	1
chr1:226122000-226202998	TAD_742	102	chr1	226122000	226202998	chr1	226122000	226202998	255,255,0	1.701	80998	1.9665	1.72726	2.14378	2.10228	1.78533	1.60159	-0.153416	0.350975	0.445497	-0.429567	0.0219612	0.0438586	0.276152	0.0998739	0.187474
chr1:226610000-226849998	TAD_2862	102	chr1	226610000	226849998	chr1	226610000	226849998	255,255,0	2.383	239998	3.07984	3.1887	2.75876	2.98982	2.5833	2.38213	-0.651555	0.0129465	0.0268028	-0.391577	0.0791224	0.122453	-0.259979	0.123452	0.220493
chr1:227510000-228579998	TAD_1834	102	chr1	227510000	228579998	chr1	227510000	228579998	255,255,0	2.507	1069998	2.73299	2.68215	2.56372	2.62363	2.28056	2.16908	-0.482751	0.00589757	0.0153159	-0.368852	0.0122749	0.0290729	-0.113899	0.0611412	0.132897
chr1:227568000-227699998	TAD_3194	102	chr1	227568000	227699998	chr1	227568000	227699998	255,255,0	1.856	131998	1.76587	1.85094	1.75698	1.81834	1.76337	1.7719	-0.040764	0.377624	0.475518	-0.020025	0.531819	0.653323	-0.020739	0.693175	0.874473
chr1:227720000-227959998	TAD_1497	102	chr1	227720000	227959998	chr1	227720000	227959998	255,255,0	2.129	239998	2.82715	2.87023	3.04137	2.91718	2.36074	2.40765	-0.464494	0.00129162	0.00627368	-0.595085	0.00429169	0.0149768	0.130591	0.129352	0.228555
chr1:227980000-228559998	TAD_363	102	chr1	227980000	228559998	chr1	227980000	228559998	255,255,0	2.958	579998	3.04776	3.15935	3.40421	3.5505	2.97476	2.93809	-0.14713	0.0826386	0.121935	-0.520933	0.00813025	0.0220831	0.373802	0.0286635	0.0789937
chr1:228600000-229549998	TAD_959	103	chr1	228600000	229549998	chr1	228600000	229549998	255,255,0	2.399	949998	2.63638	2.69059	3.39158	3.34438	2.61566	2.54585	-0.082729	0.144528	0.200012	-0.787222	0.00069214	0.00743217	0.704492	0.000613294	0.016213
chr1:228600000-229649998	TAD_3217	103	chr1	228600000	229649998	chr1	228600000	229649998	255,255,0	2.021	1049998	2.87584	2.89345	3.43143	3.47317	2.73309	2.64253	-0.196835	0.0257477	0.0457294	-0.764486	0.00113277	0.00821655	0.567651	0.00033649	0.0144517
chr1:228625000-229249998	TAD_3499	103	chr1	228625000	229249998	chr1	228625000	229249998	255,255,0	2.21	624998	3.64239	3.57323	4.33387	4.35839	3.41594	3.42108	-0.189299	0.0144547	0.0291782	-0.927619	2.32862e-05	0.00413588	0.73832	0.000573787	0.0160892
chr1:229650000-230321998	TAD_726	104	chr1	229650000	230321998	chr1	229650000	230321998	255,255,0	2.289	671998	2.51108	2.44411	2.7286	2.6323	2.32081	2.25121	-0.191584	0.0304513	0.0525069	-0.394444	0.00896532	0.0235497	0.20286	0.041403	0.101999
chr1:230610000-231229998	TAD_3288	105	chr1	230610000	231229998	chr1	230610000	231229998	255,255,0	1.81	619998	1.98097	1.98633	1.90651	1.94307	1.68101	1.60034	-0.342978	0.00493704	0.0137015	-0.284112	0.00976702	0.0248637	-0.0588655	0.0512501	0.117458
chr1:230850000-231221998	TAD_191	105	chr1	230850000	231221998	chr1	230850000	231221998	255,255,0	1.738	371998	1.95697	2.00278	1.86618	1.85778	1.75509	1.71694	-0.24386	0.005431	0.0144686	-0.125969	0.00987754	0.0250395	-0.117891	0.0175252	0.0600032
chr1:231300000-231649998	TAD_2180	106	chr1	231300000	231649998	chr1	231300000	231649998	255,255,0	1.713	349998	2.50385	2.6947	2.31819	2.28293	2.128	2.02942	-0.520562	0.0190293	0.0361145	-0.221848	0.0261315	0.0498456	-0.298714	0.053397	0.120399
chr1:231790000-234179998	TAD_2125	107	chr1	231790000	234179998	chr1	231790000	234179998	255,255,0	1.836	2389998	0	0	0	0	0	0	0	1	1	0	1	1	0	1	1
chr1:231816000-233291998	TAD_2595	107	chr1	231816000	233291998	chr1	231816000	233291998	255,255,0	1.669	1475998	1.44758	1.49127	1.68668	1.65216	1.47139	1.44928	-0.009088	0.712126	0.849033	-0.209088	0.00319722	0.0128763	0.199999	0.00748266	0.0376782
chr1:231835000-232639998	TAD_2912	107	chr1	231835000	232639998	chr1	231835000	232639998	255,255,0	1.615	804998	1.49813	1.52984	1.64024	1.67052	1.42841	1.37252	-0.113516	0.0398086	0.0655372	-0.254914	0.0056947	0.0178229	0.141398	0.00982902	0.0433255
chr1:232435000-232634998	TAD_1135	107	chr1	232435000	232634998	chr1	232435000	232634998	255,255,0	1.526	199998	1.25339	1.28954	1.51105	1.59248	1.30621	1.26576	0.0145205	0.600123	0.725354	-0.265777	0.0122238	0.0290051	0.280297	0.0102191	0.0442221
chr1:232630000-233249998	TAD_1153	107	chr1	232630000	233249998	chr1	232630000	233249998	255,255,0	1.503	619998	1.23577	1.25865	1.604	1.59716	1.46865	1.47232	0.223274	0.000690142	0.00473118	-0.130099	0.000292421	0.00624029	0.353372	0.000237121	0.0140621
chr1:233290000-234089998	TAD_2236	107	chr1	233290000	234089998	chr1	233290000	234089998	255,255,0	1.92	799998	1.81808	1.82742	2.05648	2.09283	2.05438	2.0371	0.222986	0.000471805	0.00415976	-0.02892	0.226334	0.302855	0.251906	0.0016267	0.0207694
chr1:234100000-236899998	TAD_1292	107	chr1	234100000	236899998	chr1	234100000	236899998	255,255,0	1.64	2799998	0	0	0	0	0	0	0	1	1	0	1	1	0	1	1
chr1:234100000-236999998	TAD_1389	107	chr1	234100000	236999998	chr1	234100000	236999998	255,255,0	1.7	2899998	0	0	0	0	0	0	0	1	1	0	1	1	0	1	1
chr1:234200000-236799998	TAD_2507	107	chr1	234200000	236799998	chr1	234200000	236799998	255,255,0	1.539	2599998	0	0	0	0	0	0	0	1	1	0	1	1	0	1	1
chr1:234450000-235149998	TAD_3752	107	chr1	234450000	235149998	chr1	234450000	235149998	255,255,0	1.883	699998	2.53827	2.58393	1.99937	2.0121	1.78897	1.77472	-0.779255	0.000173783	0.00317431	-0.223888	0.000440735	0.00668231	-0.555367	0.000397338	0.0144517
chr1:235090000-235439998	TAD_2989	107	chr1	235090000	235439998	chr1	235090000	235439998	255,255,0	2.588	349998	2.9924	2.99174	2.93804	2.98587	2.5214	2.45997	-0.501384	0.000976155	0.00552924	-0.471271	0.00204855	0.0105218	-0.030113	0.272364	0.413407
chr1:236090000-236509998	TAD_1087	107	chr1	236090000	236509998	chr1	236090000	236509998	255,255,0	1.962	419998	2.01215	2.01846	2.10022	2.1322	2.11668	2.08299	0.0845325	0.0189027	0.0359281	-0.016376	0.500184	0.618574	0.100908	0.0110951	0.0466219
chr1:239350000-239949998	TAD_1179	108	chr1	239350000	239949998	chr1	239350000	239949998	255,255,0	1.518	599998	2.21532	2.18635	2.39886	2.44685	2.02282	2.03982	-0.169518	0.00332107	0.0105355	-0.391536	0.00113883	0.00822511	0.222018	0.00588587	0.0333884
chr1:240430000-240719998	TAD_1690	109	chr1	240430000	240719998	chr1	240430000	240719998	255,255,0	1.649	289998	1.99435	1.97702	1.92944	2.20918	1.79446	1.6813	-0.247803	0.0248554	0.0445669	-0.331429	0.106994	0.158835	0.083627	0.559508	0.736486
chr1:241435000-242259998	TAD_1201	110	chr1	241435000	242259998	chr1	241435000	242259998	255,255,0	2.264	824998	2.327	2.34426	2.27121	2.20993	1.80993	1.79263	-0.534349	8.75657e-05	0.00273576	-0.439292	0.001484	0.00906668	-0.0950565	0.0576269	0.127292
chr1:241475000-242039998	TAD_4088	110	chr1	241475000	242039998	chr1	241475000	242039998	255,255,0	2.329	564998	2.38933	2.39676	2.62941	2.51384	2.14467	2.13347	-0.253976	0.000147723	0.00309243	-0.432557	0.00676906	0.0198123	0.178581	0.0533104	0.120335
chr10:3000000-4999998	TAD_3628	111	chr10	3000000	4999998	chr10	3000000	4999998	255,255,0	1.871	1999998	3.24834	3.25684	2.75624	2.73665	2.12719	2.04661	-1.16569	0.000234496	0.00348218	-0.659547	0.00103555	0.0079899	-0.506143	7.42973e-05	0.0129031
chr10:3100000-4899998	TAD_976	111	chr10	3100000	4899998	chr10	3100000	4899998	255,255,0	1.977	1799998	3.50383	3.4353	3.11188	3.16243	2.46083	2.36791	-1.05519	0.000728918	0.00481541	-0.722783	0.00150895	0.00919189	-0.33241	0.00604053	0.0338822
chr10:3175000-4799998	TAD_3018	111	chr10	3175000	4799998	chr10	3175000	4799998	255,255,0	2.689	1624998	5.66011	5.57897	5.37398	5.42394	3.70705	3.51443	-2.0088	0.000641223	0.00456296	-1.78822	0.00075863	0.00757138	-0.220579	0.0212457	0.0662396
chr10:5435000-5629998	TAD_3806	112	chr10	5435000	5629998	chr10	5435000	5629998	255,255,0	2.67	194998	2.66317	2.5782	2.79109	2.80873	2.22801	2.20764	-0.402863	0.004017	0.0118499	-0.582088	8.9333e-05	0.00470041	0.179225	0.0277452	0.0773117
chr10:5875000-6699998	TAD_432	113	chr10	5875000	6699998	chr10	5875000	6699998	255,255,0	1.921	824998	2.85738	2.89129	2.04094	2.09724	1.6578	1.62699	-1.23194	4.94306e-05	0.00234728	-0.426694	0.00162691	0.00934509	-0.805245	0.000351032	0.0144517
chr10:5900000-6799998	TAD_2498	113	chr10	5900000	6799998	chr10	5900000	6799998	255,255,0	1.59	899998	2.4116	2.3464	1.71542	1.73211	1.37518	1.33879	-1.02202	0.000266034	0.00350134	-0.366776	0.00074328	0.00757138	-0.655239	0.000624569	0.0163746
chr10:6005000-6094998	TAD_3998	113	chr10	6005000	6094998	chr10	6005000	6094998	255,255,0	1.68	89998	2.02097	1.83132	1.73698	1.73679	1.24378	1.08214	-0.763187	0.0108715	0.0234978	-0.573925	0.00759837	0.0213313	-0.189262	0.128121	0.227154
chr10:6090000-6419998	TAD_847	113	chr10	6090000	6419998	chr10	6090000	6419998	255,255,0	2.159	329998	2.95863	2.98015	2.47946	2.50805	2.31177	2.27383	-0.676592	0.000197436	0.00333188	-0.200954	0.00504098	0.016624	-0.475637	0.000294932	0.0140621
chr10:6410000-6679998	TAD_1224	113	chr10	6410000	6679998	chr10	6410000	6679998	255,255,0	2.99	269998	4.21036	4.05837	4.06617	4.28737	3.71059	3.64393	-0.457103	0.0140483	0.0285115	-0.499511	0.0248583	0.048152	0.042408	0.75058	0.930105
chr10:6820000-7519998	TAD_2001	114	chr10	6820000	7519998	chr10	6820000	7519998	255,255,0	2.044	699998	2.19524	2.16843	2.00606	1.94907	1.7715	1.78032	-0.405929	0.00024651	0.00348218	-0.201657	0.00798547	0.0219063	-0.204271	0.00955886	0.042617
chr10:6825000-7739998	TAD_2127	114	chr10	6825000	7739998	chr10	6825000	7739998	255,255,0	2.073	914998	2.14094	2.1468	2.17124	2.12319	1.8759	1.81528	-0.29828	0.00347994	0.0108712	-0.301625	0.00607721	0.0184147	0.003345	0.889389	1
chr10:6900000-7419998	TAD_4039	114	chr10	6900000	7419998	chr10	6900000	7419998	255,255,0	1.911	519998	2.1373	2.15052	2.05725	2.09078	1.74888	1.77079	-0.384074	0.000224042	0.00343709	-0.314179	0.00109683	0.00807736	-0.069895	0.033113	0.0867716
chr10:7700000-9399998	TAD_3524	114	chr10	7700000	9399998	chr10	7700000	9399998	255,255,0	1.554	1699998	2.74126	2.72859	2.3564	2.33132	1.91185	1.86467	-0.846661	0.000148648	0.00309609	-0.455595	0.000878564	0.00773112	-0.391066	0.000269778	0.0140621
chr10:7800000-9299998	TAD_616	114	chr10	7800000	9299998	chr10	7800000	9299998	255,255,0	1.655	1499998	3.05217	3.08909	2.84216	2.82614	2.30226	2.27298	-0.783011	0.000165504	0.00316532	-0.546531	0.000175492	0.00567824	-0.23648	0.00225524	0.0229797
chr10:7800000-9399998	TAD_17	114	chr10	7800000	9399998	chr10	7800000	9399998	255,255,0	1.547	1599998	2.72491	2.69966	2.43019	2.4561	2.02333	1.97953	-0.710854	0.000251011	0.00348218	-0.441713	0.000841445	0.00770079	-0.26914	0.00126189	0.0190823
chr10:9320000-11499998	TAD_2697	114	chr10	9320000	11499998	chr10	9320000	11499998	255,255,0	1.681	2179998	0	0	0	0	0	0	0	1	1	0	1	1	0	1	1
chr10:11090000-11289998	TAD_1429	114	chr10	11090000	11289998	chr10	11090000	11289998	255,255,0	1.846	199998	2.26322	2.25674	2.01701	2.07462	1.57731	1.5665	-0.688076	1.0547e-05	0.00186218	-0.473909	0.00100029	0.00798047	-0.214168	0.00697251	0.0363522
chr10:11319000-11474998	TAD_1098	114	chr10	11319000	11474998	chr10	11319000	11474998	255,255,0	1.963	155998	1.82573	1.92402	1.88064	1.98753	1.75892	1.69063	-0.150102	0.08244	0.12177	-0.209312	0.0459902	0.0784381	0.05921	0.439646	0.605391
chr10:11500000-11749998	TAD_3763	115	chr10	11500000	11749998	chr10	11500000	11749998	255,255,0	1.522	249998	2.49273	2.54017	2.51285	2.56829	2.10512	2.0241	-0.451838	0.00361002	0.0111102	-0.475961	0.00354325	0.0135175	0.0241235	0.52287	0.697837
chr10:12200000-12749998	TAD_3785	116	chr10	12200000	12749998	chr10	12200000	12749998	255,255,0	1.54	549998	2.35161	2.40543	2.47168	2.43616	2.10393	2.10146	-0.275821	0.00313009	0.0101642	-0.35122	0.000622636	0.0072533	0.0754	0.0955187	0.181279
chr10:13090000-13359998	TAD_566	117	chr10	13090000	13359998	chr10	13090000	13359998	255,255,0	1.995	269998	1.90784	1.9106	2.0928	2.03438	2.04492	2.05464	0.140559	0.000370721	0.00388794	-0.013809	0.645156	0.780013	0.154367	0.0157219	0.0563298
chr10:13368000-13448998	TAD_787	118	chr10	13368000	13448998	chr10	13368000	13448998	255,255,0	1.562	80998	1.43296	1.55001	1.56007	1.63305	1.56432	1.55909	0.0702195	0.287724	0.372902	-0.034859	0.378361	0.481593	0.105079	0.203516	0.328237
chr10:13650000-13784998	TAD_105	119	chr10	13650000	13784998	chr10	13650000	13784998	255,255,0	1.558	134998	1.79725	1.715	1.94594	1.95136	1.7738	1.71051	-0.013971	0.786239	0.929868	-0.206495	0.00951032	0.0243909	0.192524	0.020845	0.065609
chr10:14400000-14949998	TAD_1483	120	chr10	14400000	14949998	chr10	14400000	14949998	255,255,0	1.579	549998	1.99924	2.01533	1.76502	1.8147	1.68541	1.73717	-0.295996	0.00266693	0.0093288	-0.0785715	0.108318	0.1604	-0.217424	0.00522128	0.0311607
chr10:14490000-14834998	TAD_3240	120	chr10	14490000	14834998	chr10	14490000	14834998	255,255,0	2.989	344998	3.10797	3.14203	2.83464	2.99951	2.55681	2.4844	-0.604394	0.00117857	0.00602631	-0.396468	0.0238396	0.0467497	-0.207926	0.0848142	0.1664
chr10:15000000-15424998	TAD_1142	121	chr10	15000000	15424998	chr10	15000000	15424998	255,255,0	1.672	424998	1.91619	2.00457	1.92125	1.97632	1.63121	1.63891	-0.325319	0.00705108	0.0172204	-0.313725	0.00245728	0.0113202	-0.011593	0.82205	0.998861
chr10:15870000-16819998	TAD_2174	122	chr10	15870000	16819998	chr10	15870000	16819998	255,255,0	1.987	949998	1.93067	1.90487	2.14291	2.19987	2.06458	2.12468	0.176856	0.014803	0.0296348	-0.076765	0.14712	0.208567	0.253621	0.00553428	0.0321909
chr10:16800000-17299998	TAD_166	122	chr10	16800000	17299998	chr10	16800000	17299998	255,255,0	1.782	499998	3.02005	3.05234	2.94318	2.89669	2.66539	2.60358	-0.401703	0.00232118	0.00862391	-0.28545	0.00695423	0.0202109	-0.116254	0.0283631	0.0783578
chr10:17265000-17399998	TAD_2614	122	chr10	17265000	17399998	chr10	17265000	17399998	255,255,0	1.541	134998	1.46345	1.3896	1.66812	1.63931	1.71282	1.65791	0.258838	0.0134045	0.0275026	0.0316515	0.35136	0.450843	0.227187	0.0128194	0.0505908
chr10:17400000-17599998	TAD_1772	123	chr10	17400000	17599998	chr10	17400000	17599998	255,255,0	1.518	199998	1.25431	1.34308	1.77279	1.7452	1.52651	1.60301	0.266063	0.0222304	0.0406735	-0.194233	0.0198049	0.0405136	0.460296	0.0033557	0.0261605
chr10:17575000-17774998	TAD_2122	123	chr10	17575000	17774998	chr10	17575000	17774998	255,255,0	1.531	199998	2.42746	2.44016	1.72786	1.82692	1.56073	1.60488	-0.851005	0.000126109	0.00300702	-0.194584	0.0381992	0.0672645	-0.656421	0.00165726	0.0209648
chr10:18495000-18545998	TAD_3892	124	chr10	18495000	18545998	chr10	18495000	18545998	255,255,0	1.505	50998	1.22577	1.27985	1.29768	1.21863	1.37025	1.47034	0.167484	0.0589828	0.091249	0.16214	0.0801519	0.123843	0.005344	0.909894	1
chr10:18575000-18694998	TAD_1736	125	chr10	18575000	18694998	chr10	18575000	18694998	255,255,0	1.564	119998	1.62337	1.65157	1.54124	1.55747	1.3667	1.32535	-0.291447	0.0022792	0.00855735	-0.203327	0.00416262	0.0147227	-0.0881195	0.0153006	0.0553021
chr10:21200000-23199998	TAD_3052	126	chr10	21200000	23199998	chr10	21200000	23199998	255,255,0	1.588	1999998	2.27422	2.27567	2.05864	2.09697	1.6744	1.62594	-0.624769	0.000312906	0.00369749	-0.427631	0.0014733	0.0090281	-0.197138	0.00315553	0.0255008
chr10:21300000-23199998	TAD_1817	126	chr10	21300000	23199998	chr10	21300000	23199998	255,255,0	1.721	1899998	2.38795	2.39751	2.11544	2.14375	1.71138	1.62481	-0.724639	0.000924772	0.00541727	-0.461496	0.00317996	0.0128342	-0.263144	0.000843529	0.0179339
chr10:21350000-23099998	TAD_2674	126	chr10	21350000	23099998	chr10	21350000	23099998	255,255,0	1.824	1749998	2.62108	2.68317	2.33991	2.36007	1.83235	1.76637	-0.852766	0.000678638	0.00469581	-0.550627	0.00102981	0.00798297	-0.302139	0.0039913	0.0282335
chr10:21450000-23074998	TAD_74	126	chr10	21450000	23074998	chr10	21450000	23074998	255,255,0	1.872	1624998	2.67717	2.72515	2.3031	2.39628	1.91233	1.81796	-0.836017	0.00105145	0.00576312	-0.484545	0.00709228	0.0204392	-0.351472	0.00873508	0.0405591
chr10:21475000-21974998	TAD_1825	126	chr10	21475000	21974998	chr10	21475000	21974998	255,255,0	2.435	499998	2.40108	2.47648	2.53271	2.5389	2.10756	2.01602	-0.376989	0.00995911	0.0220103	-0.474017	0.00302898	0.012504	0.0970275	0.0790464	0.158709
chr10:21970000-23089998	TAD_102	126	chr10	21970000	23089998	chr10	21970000	23089998	255,255,0	2.142	1119998	2.40508	2.46599	2.50137	2.50012	2.053	1.9884	-0.414838	0.00388685	0.0116304	-0.480048	0.00123307	0.00843317	0.0652095	0.113529	0.208735
chr10:22566000-22718998	TAD_3446	126	chr10	22566000	22718998	chr10	22566000	22718998	255,255,0	2.342	152998	2.40904	2.39112	2.48731	2.34385	2.27482	2.17829	-0.173528	0.0395373	0.0651686	-0.189024	0.108049	0.160228	0.015496	0.828342	1
chr10:23150000-23304998	TAD_2636	126	chr10	23150000	23304998	chr10	23150000	23304998	255,255,0	1.599	154998	1.38031	1.34919	1.4235	1.48792	1.60424	1.75277	0.313752	0.0276036	0.0483179	0.22279	0.0679649	0.107555	0.090962	0.0805415	0.160228
chr10:23300000-23524998	TAD_3238	126	chr10	23300000	23524998	chr10	23300000	23524998	255,255,0	1.509	224998	2.57144	2.50158	2.32948	2.48504	2.23507	2.25478	-0.291587	0.005655	0.0149017	-0.162333	0.11985	0.175021	-0.129254	0.204996	0.329977
chr10:24550000-25149998	TAD_2660	127	chr10	24550000	25149998	chr10	24550000	25149998	255,255,0	1.661	599998	2.93701	2.84983	2.70449	2.67783	2.09323	2.06515	-0.814231	0.000782982	0.00498818	-0.611971	0.000189661	0.0057512	-0.20226	0.0234815	0.069818
chr10:26200000-27299998	TAD_2464	128	chr10	26200000	27299998	chr10	26200000	27299998	255,255,0	1.553	1099998	2.65351	2.63829	2.65088	2.66127	2.25738	2.20542	-0.414502	0.00114883	0.00598959	-0.424677	0.00102572	0.00798297	0.010176	0.342629	0.497886
chr10:26310000-26589998	TAD_2285	128	chr10	26310000	26589998	chr10	26310000	26589998	255,255,0	2.516	279998	3.44354	3.41532	3.16129	3.08442	2.66249	2.48773	-0.854317	0.00357253	0.0110195	-0.54774	0.0127305	0.0298639	-0.306578	0.00669596	0.0356311
chr10:26650000-27299998	TAD_368	128	chr10	26650000	27299998	chr10	26650000	27299998	255,255,0	2.199	649998	2.60086	2.64341	2.54021	2.49637	2.87962	2.8664	0.250876	0.00248923	0.00902578	0.354721	0.00112383	0.00821214	-0.103845	0.0434584	0.105301
chr10:26680000-26899998	TAD_639	128	chr10	26680000	26899998	chr10	26680000	26899998	255,255,0	2.988	219998	3.73306	3.74597	3.54003	3.27689	3.20593	3.23309	-0.520006	0.000154019	0.00312894	-0.188952	0.224568	0.300706	-0.331054	0.0818196	0.16199
chr10:27350000-28449998	TAD_2529	129	chr10	27350000	28449998	chr10	27350000	28449998	255,255,0	1.801	1099998	1.99276	1.9796	2.09976	2.07109	2.19018	2.10822	0.163017	0.0311976	0.053488	0.0637755	0.216001	0.290537	0.099241	0.0107125	0.0456388
chr10:27375000-28649998	TAD_955	129	chr10	27375000	28649998	chr10	27375000	28649998	255,255,0	1.968	1274998	2.56045	2.59978	2.66945	2.69277	2.48377	2.39307	-0.141695	0.0625205	0.0958849	-0.242688	0.0163005	0.0354554	0.100993	0.0241655	0.0713472
chr10:28629000-29354998	TAD_3787	129	chr10	28629000	29354998	chr10	28629000	29354998	255,255,0	2.002	725998	1.75507	1.86485	1.93836	1.85008	1.98359	1.94385	0.15376	0.0745851	0.111567	0.0695055	0.223429	0.299455	0.0842545	0.288232	0.433069
chr10:29514000-29756998	TAD_543	130	chr10	29514000	29756998	chr10	29514000	29756998	255,255,0	2.365	242998	2.38581	2.27721	2.09354	2.11658	1.47471	1.49767	-0.845322	0.00115092	0.00599292	-0.618873	0.000120611	0.00502425	-0.226449	0.0284789	0.0785599
chr10:30350000-30624998	TAD_3631	131	chr10	30350000	30624998	chr10	30350000	30624998	255,255,0	1.832	274998	3.13122	3.19636	3.07202	3.00588	2.65907	2.68431	-0.492102	0.00140596	0.00658882	-0.36726	0.0030091	0.0124719	-0.124841	0.0714717	0.147753
chr10:30650000-31849998	TAD_3094	132	chr10	30650000	31849998	chr10	30650000	31849998	255,255,0	1.716	1199998	2.64724	2.61932	2.50804	2.48121	2.16536	2.19863	-0.451283	0.00053939	0.00429321	-0.312628	0.00130064	0.00865463	-0.138655	0.00767716	0.0381453
chr10:32245000-32374998	TAD_2311	133	chr10	32245000	32374998	chr10	32245000	32374998	255,255,0	2.058	129998	2.58884	2.43103	2.54612	2.40856	2.14691	2.1336	-0.369677	0.0208027	0.0387445	-0.337083	0.0187677	0.0390689	-0.032594	0.754084	0.933046
chr10:32885000-33169998	TAD_71	134	chr10	32885000	33169998	chr10	32885000	33169998	255,255,0	2.339	284998	2.29987	2.25496	2.37523	2.42845	1.9752	1.89206	-0.343783	0.00718369	0.0174285	-0.46821	0.00374035	0.0138966	0.124427	0.0387342	0.0974879
chr10:34970000-35599998	TAD_2680	135	chr10	34970000	35599998	chr10	34970000	35599998	255,255,0	2.293	629998	2.93919	2.9604	2.51435	2.55054	2.13209	2.04923	-0.859135	0.000577007	0.00438377	-0.441784	0.0034788	0.013383	-0.417351	0.0006028	0.0160892
chr10:35110000-35229998	TAD_3617	135	chr10	35110000	35229998	chr10	35110000	35229998	255,255,0	2.408	119998	2.83647	3.00452	2.91986	3.05253	2.87264	2.77978	-0.094287	0.365023	0.4612	-0.159984	0.130691	0.188715	0.065697	0.549338	0.725647
chr10:35980000-36959998	TAD_1768	136	chr10	35980000	36959998	chr10	35980000	36959998	255,255,0	1.763	979998	1.81969	1.87855	1.76786	1.77184	1.60217	1.65233	-0.221869	0.0128079	0.0265956	-0.142602	0.0133277	0.0307573	-0.079267	0.0721788	0.148758
chr10:45300000-45799998	TAD_1200	137	chr10	45300000	45799998	chr10	45300000	45799998	255,255,0	2.072	499998	6.1633	6.361	5.78911	6.36322	5.3925	5.11737	-1.00722	0.0116776	0.0247474	-0.821229	0.0776219	0.120298	-0.185987	0.549828	0.726062
chr10:46600000-47799998	TAD_2544	138	chr10	46600000	47799998	chr10	46600000	47799998	255,255,0	2.34	1199998	6.33028	6.19534	6.45948	6.41537	5.78313	5.86025	-0.441121	0.0130739	0.0270123	-0.615735	0.00145916	0.00899259	0.174614	0.085588	0.1676
chr10:48000000-49999998	TAD_4013	139	chr10	48000000	49999998	chr10	48000000	49999998	255,255,0	2.605	1999998	5.72823	5.74586	5.98683	6.01222	5.65928	5.50749	-0.153664	0.126523	0.177601	-0.416138	0.01468	0.032785	0.262475	0.000920421	0.0182491
chr10:48100000-49899998	TAD_3957	139	chr10	48100000	49899998	chr10	48100000	49899998	255,255,0	3.222	1799998	7.14892	7.19353	7.42458	7.45273	6.99754	6.77778	-0.283564	0.0809101	0.119682	-0.551002	0.017897	0.0377339	0.267438	0.00320757	0.0257856
chr10:48100000-49999998	TAD_3325	139	chr10	48100000	49999998	chr10	48100000	49999998	255,255,0	2.685	1899998	6.37637	6.39506	6.62928	6.65776	6.26929	6.08699	-0.20758	0.10085	0.145827	-0.465385	0.0173174	0.0368508	0.257805	0.00121542	0.0189863
chr10:50100000-50749998	TAD_426	140	chr10	50100000	50749998	chr10	50100000	50749998	255,255,0	2.67	649998	4.83547	4.85919	4.31469	4.33451	4.33643	4.15871	-0.599762	0.00878616	0.0200854	-0.0770325	0.417652	0.526726	-0.522729	0.000163395	0.0134002
chr10:50725000-52249998	TAD_2878	140	chr10	50725000	52249998	chr10	50725000	52249998	255,255,0	2.001	1524998	2.39983	2.42935	2.41334	2.36282	2.40309	2.3338	-0.046147	0.280184	0.364159	-0.019636	0.649992	0.78448	-0.026511	0.399529	0.561001
chr10:50725000-52374998	TAD_837	140	chr10	50725000	52374998	chr10	50725000	52374998	255,255,0	2.02	1649998	2.32901	2.35151	2.32585	2.30723	2.20038	2.17617	-0.151983	0.00418346	0.0121978	-0.128269	0.00527845	0.0169932	-0.0237145	0.191219	0.312932
chr10:55630000-55739998	TAD_3209	141	chr10	55630000	55739998	chr10	55630000	55739998	255,255,0	1.757	109998	2.07498	1.91459	1.88762	1.83498	1.83842	1.81339	-0.168878	0.118747	0.168402	-0.035392	0.284366	0.373122	-0.133487	0.191665	0.313455
chr10:58140000-58419998	TAD_50	142	chr10	58140000	58419998	chr10	58140000	58419998	255,255,0	1.632	279998	1.91299	1.87208	1.69573	1.70152	1.52489	1.4596	-0.400291	0.00299405	0.009937	-0.206379	0.010268	0.0256326	-0.193911	0.0039312	0.0280005
chr10:58170000-58298998	TAD_1210	142	chr10	58170000	58298998	chr10	58170000	58298998	255,255,0	2.058	128998	2.12759	1.98079	1.93419	1.90501	1.72104	1.71263	-0.337355	0.0216693	0.0398945	-0.20276	0.0016743	0.00944571	-0.134595	0.154543	0.264455
chr10:58332000-58388998	TAD_3833	142	chr10	58332000	58388998	chr10	58332000	58388998	255,255,0	1.904	56998	1.53676	1.66	1.66928	1.66861	1.49534	1.52809	-0.0866645	0.241935	0.318971	-0.157231	0.00377312	0.0139413	0.0705665	0.304908	0.452969
chr10:59607000-60050998	TAD_1243	143	chr10	59607000	60050998	chr10	59607000	60050998	255,255,0	1.934	443998	1.61838	1.61645	1.60647	1.65925	1.95869	1.8711	0.297475	0.00850665	0.0196801	0.282033	0.0140361	0.0318574	0.0154415	0.569651	0.746264
chr10:60070000-60789998	TAD_270	144	chr10	60070000	60789998	chr10	60070000	60789998	255,255,0	1.566	719998	1.9273	1.97831	1.6876	1.66572	1.8033	1.7614	-0.17045	0.0165228	0.0322567	0.105694	0.0234192	0.0460567	-0.276144	0.00335506	0.0261605
chr10:60640000-60769998	TAD_2035	144	chr10	60640000	60769998	chr10	60640000	60769998	255,255,0	1.524	129998	1.67156	1.75886	1.61383	1.64213	1.4148	1.38962	-0.312998	0.00821132	0.0191211	-0.22577	0.00218076	0.0107965	-0.087228	0.14053	0.244741
chr10:61500000-63899998	TAD_3426	145	chr10	61500000	63899998	chr10	61500000	63899998	255,255,0	1.549	2399998	0	0	0	0	0	0	0	1	1	0	1	1	0	1	1
chr10:61600000-63899998	TAD_75	145	chr10	61600000	63899998	chr10	61600000	63899998	255,255,0	1.6	2299998	0	0	0	0	0	0	0	1	1	0	1	1	0	1	1
chr10:61875000-62274998	TAD_939	145	chr10	61875000	62274998	chr10	61875000	62274998	255,255,0	1.505	399998	2.28096	2.37638	2.39329	2.40381	2.13522	2.13752	-0.192301	0.0293839	0.0509371	-0.262184	8.84815e-05	0.00470041	0.069882	0.218777	0.347147
chr10:62600000-62829998	TAD_2889	145	chr10	62600000	62829998	chr10	62600000	62829998	255,255,0	2.132	229998	2.78459	2.9018	2.97679	2.91724	2.19767	2.15842	-0.665152	0.0027311	0.00941443	-0.768968	0.000484419	0.00676125	0.103816	0.192246	0.313989
chr10:63100000-63799998	TAD_3423	145	chr10	63100000	63799998	chr10	63100000	63799998	255,255,0	1.635	699998	2.83992	2.78119	2.75353	2.74403	2.35337	2.40699	-0.43038	0.00270474	0.00938253	-0.368602	0.00156333	0.00929469	-0.061778	0.120253	0.216182
chr10:63825000-67699998	TAD_3156	145	chr10	63825000	67699998	chr10	63825000	67699998	255,255,0	1.58	3874998	0	0	0	0	0	0	0	1	1	0	1	1	0	1	1
chr10:63850000-67549998	TAD_3700	145	chr10	63850000	67549998	chr10	63850000	67549998	255,255,0	1.648	3699998	0	0	0	0	0	0	0	1	1	0	1	1	0	1	1
chr10:63950000-67574998	TAD_2945	145	chr10	63950000	67574998	chr10	63950000	67574998	255,255,0	1.673	3624998	0	0	0	0	0	0	0	1	1	0	1	1	0	1	1
chr10:63975000-67699998	TAD_499	145	chr10	63975000	67699998	chr10	63975000	67699998	255,255,0	1.644	3724998	0	0	0	0	0	0	0	1	1	0	1	1	0	1	1
chr10:67692000-67784998	TAD_1258	145	chr10	67692000	67784998	chr10	67692000	67784998	255,255,0	2.735	92998	2.34494	2.27992	2.34447	2.2909	1.6334	1.60531	-0.69307	0.000617894	0.00449743	-0.698326	0.000409668	0.0065605	0.005256	0.899414	1
chr10:67830000-68179998	TAD_2138	146	chr10	67830000	68179998	chr10	67830000	68179998	255,255,0	1.611	349998	1.87426	1.9221	1.73767	1.69816	1.54406	1.56485	-0.343728	0.00167257	0.00714694	-0.163461	0.00719666	0.0206186	-0.180267	0.012471	0.0497176
chr10:67845000-68329998	TAD_2997	146	chr10	67845000	68329998	chr10	67845000	68329998	255,255,0	1.919	484998	1.92318	1.92079	1.85013	1.88399	1.95891	1.97803	0.0464865	0.0214224	0.0395816	0.101413	0.0164466	0.0356414	-0.0549265	0.0498478	0.11562
chr10:68529000-68723998	TAD_2317	147	chr10	68529000	68723998	chr10	68529000	68723998	255,255,0	1.596	194998	1.56131	1.38151	1.79538	1.82743	1.61035	1.5325	0.100016	0.349611	0.443902	-0.239979	0.0129946	0.0301915	0.339994	0.0350032	0.0905603
chr10:68980000-69119998	TAD_2864	148	chr10	68980000	69119998	chr10	68980000	69119998	255,255,0	1.697	139998	2.18772	2.26654	2.16677	2.17349	2.07794	2.09781	-0.139255	0.0424807	0.0690542	-0.0822505	0.00658179	0.0194297	-0.0570045	0.222533	0.351116
chr10:69220000-69409998	TAD_1328	149	chr10	69220000	69409998	chr10	69220000	69409998	255,255,0	1.727	189998	2.46879	2.50346	2.4625	2.47183	2.2926	2.28898	-0.195338	0.00255451	0.00916507	-0.176376	0.000209374	0.00584003	-0.0189615	0.342568	0.497886
chr10:69405000-69512998	TAD_1136	149	chr10	69405000	69512998	chr10	69405000	69512998	255,255,0	3.167	107998	2.52501	2.34634	2.91694	2.94457	2.55692	2.46214	0.0738595	0.483273	0.596176	-0.421224	0.00485766	0.0162706	0.495084	0.014201	0.0529853
chr10:69510000-69644998	TAD_3856	149	chr10	69510000	69644998	chr10	69510000	69644998	255,255,0	2.653	134998	2.39543	2.28249	2.7	2.60956	2.08855	2.10169	-0.243835	0.0254002	0.0452682	-0.559656	0.00198556	0.0103782	0.315821	0.0242968	0.0715808
chr10:70200000-70389998	TAD_1065	150	chr10	70200000	70389998	chr10	70200000	70389998	255,255,0	1.592	189998	1.91685	1.87321	1.78743	1.83247	1.82096	1.75846	-0.105317	0.0677455	0.102752	-0.0202365	0.605453	0.736005	-0.0850805	0.0706391	0.146611
chr10:70540000-70769998	TAD_752	151	chr10	70540000	70769998	chr10	70540000	70769998	255,255,0	1.963	229998	2.28706	2.33632	2.18402	2.14946	1.87823	1.87183	-0.43666	0.000815311	0.00510664	-0.29171	0.000959826	0.00791664	-0.14495	0.0195111	0.0634572
chr10:70805000-70889998	TAD_2530	152	chr10	70805000	70889998	chr10	70805000	70889998	255,255,0	1.902	84998	1.89165	2.07463	2.02901	1.99764	1.89736	1.87279	-0.0980615	0.333946	0.42558	-0.128251	0.00991178	0.0250928	0.0301895	0.743807	0.923377
chr10:70905000-71289998	TAD_3646	153	chr10	70905000	71289998	chr10	70905000	71289998	255,255,0	1.62	384998	1.30153	1.3205	1.55265	1.54416	1.6859	1.63732	0.350594	0.00159121	0.00697361	0.113202	0.0219898	0.0438835	0.237392	0.000467728	0.0154934
chr10:71290000-71839998	TAD_3136	154	chr10	71290000	71839998	chr10	71290000	71839998	255,255,0	1.634	549998	2.14286	2.13732	2.11061	2.14862	1.75078	1.70132	-0.414038	0.000936099	0.00542201	-0.403562	0.00174278	0.00963434	-0.0104755	0.596497	0.77601
chr10:71690000-71799998	TAD_4032	154	chr10	71690000	71799998	chr10	71690000	71799998	255,255,0	1.656	109998	2.0782	2.04256	2.06491	1.97667	1.65215	1.76721	-0.350699	0.0123094	0.0256946	-0.311112	0.0253339	0.0488438	-0.039587	0.432214	0.596536
chr10:71900000-73699998	TAD_1092	155	chr10	71900000	73699998	chr10	71900000	73699998	255,255,0	1.547	1799998	2.14761	2.15748	1.91577	1.91513	1.90043	1.89511	-0.254776	0.000101475	0.00287944	-0.017681	0.0246961	0.0479304	-0.237095	0.00010325	0.0129031
chr10:71964000-72035998	TAD_914	155	chr10	71964000	72035998	chr10	71964000	72035998	255,255,0	1.553	71998	1.59141	1.40483	1.39866	1.39573	1.32657	1.3142	-0.177743	0.14014	0.194789	-0.076816	0.00265228	0.0118094	-0.100927	0.326675	0.479263
chr10:72000000-72399998	TAD_3601	155	chr10	72000000	72399998	chr10	72000000	72399998	255,255,0	1.694	399998	2.34091	2.33762	1.99176	2.01622	1.66564	1.60647	-0.703212	0.000382582	0.00389571	-0.367935	0.00234026	0.0110689	-0.335277	0.000292572	0.0140621
chr10:72355000-73064998	TAD_2470	155	chr10	72355000	73064998	chr10	72355000	73064998	255,255,0	2.173	709998	1.99447	2.0362	2.29717	2.35574	2.37227	2.30622	0.323906	0.00522804	0.0141473	0.0127905	0.770846	0.915601	0.311115	0.00470636	0.0299026
chr10:72357000-72878998	TAD_212	155	chr10	72357000	72878998	chr10	72357000	72878998	255,255,0	2.527	521998	2.42003	2.4852	2.37412	2.46189	2.285	2.20766	-0.206287	0.0285443	0.0497114	-0.171677	0.0593766	0.0966335	-0.03461	0.53827	0.713549
chr10:73092000-73163998	TAD_2963	155	chr10	73092000	73163998	chr10	73092000	73163998	255,255,0	1.929	71998	1.83134	1.82103	1.7243	1.98744	1.71622	1.57751	-0.179317	0.0778669	0.115762	-0.209004	0.230122	0.307625	0.029687	0.819575	0.996735
chr10:73600000-75299998	TAD_57	155	chr10	73600000	75299998	chr10	73600000	75299998	255,255,0	1.554	1699998	1.98159	2.05902	1.69657	1.67338	1.58004	1.5229	-0.468836	0.00350088	0.0108929	-0.133509	0.0250413	0.0484143	-0.335328	0.00520496	0.0311607
chr10:73600000-75399998	TAD_3347	155	chr10	73600000	75399998	chr10	73600000	75399998	255,255,0	1.505	1799998	1.76737	1.78664	1.49117	1.47732	1.3875	1.35678	-0.404871	0.000455324	0.00412694	-0.112106	0.00925458	0.0239735	-0.292764	0.000375028	0.0144517
chr10:73700000-75274998	TAD_1664	155	chr10	73700000	75274998	chr10	73700000	75274998	255,255,0	2.767	1574998	4.56821	4.73613	3.85581	3.94638	3.31199	3.24893	-1.37172	0.00113623	0.00595709	-0.620636	0.00244996	0.0113143	-0.75108	0.00588082	0.0333884
chr10:74200000-75199998	TAD_635	155	chr10	74200000	75199998	chr10	74200000	75199998	255,255,0	1.564	999998	1.89667	1.86407	2.07167	2.08342	2.14864	2.11183	0.249868	0.00319789	0.0102951	0.0526945	0.0710039	0.11139	0.197174	0.00247119	0.0240358
chr10:75255000-77764998	TAD_328	155	chr10	75255000	77764998	chr10	75255000	77764998	255,255,0	3.044	2509998	0	0	0	0	0	0	0	1	1	0	1	1	0	1	1
chr10:75400000-77799998	TAD_2376	155	chr10	75400000	77799998	chr10	75400000	77799998	255,255,0	1.552	2399998	0	0	0	0	0	0	0	1	1	0	1	1	0	1	1
chr10:77800000-79799998	TAD_3600	156	chr10	77800000	79799998	chr10	77800000	79799998	255,255,0	1.683	1999998	3.70739	3.68831	3.85053	3.85811	3.45215	3.42516	-0.259196	0.00110987	0.00589412	-0.415662	0.000229045	0.00590363	0.156467	0.00129195	0.0191019
chr10:77850000-79699998	TAD_145	156	chr10	77850000	79699998	chr10	77850000	79699998	255,255,0	2.825	1849998	4.31184	4.27902	4.46082	4.45368	3.97415	3.93421	-0.341251	0.0016664	0.00714694	-0.503076	0.000348001	0.00655322	0.161824	0.00374676	0.027619
chr10:77900000-79599998	TAD_743	156	chr10	77900000	79599998	chr10	77900000	79599998	255,255,0	2.201	1699998	3.85578	4.0247	3.78614	3.86461	3.28864	3.22399	-0.68393	0.00651349	0.0163591	-0.569064	0.00248119	0.0113567	-0.114866	0.276599	0.418756
chr10:80440000-80514998	TAD_816	157	chr10	80440000	80514998	chr10	80440000	80514998	255,255,0	2.496	74998	3.1773	3.2468	2.63615	3.0792	2.46958	2.44848	-0.753018	0.000534349	0.00427894	-0.398644	0.154623	0.217747	-0.354374	0.191691	0.313455
chr10:84250000-84549998	TAD_2092	158	chr10	84250000	84549998	chr10	84250000	84549998	255,255,0	3.089	299998	3.72635	3.69148	3.61185	3.50319	2.76349	2.81276	-0.920793	0.000203503	0.00333188	-0.769397	0.00174186	0.00963434	-0.151396	0.0734055	0.150767
chr10:84543000-86381998	TAD_8	158	chr10	84543000	86381998	chr10	84543000	86381998	255,255,0	2.336	1838998	2.13654	2.0389	2.28022	2.32768	1.90997	1.9318	-0.166836	0.045015	0.072429	-0.383068	0.00128172	0.00860324	0.216232	0.0300895	0.0813675
chr10:86385000-86594998	TAD_3077	159	chr10	86385000	86594998	chr10	86385000	86594998	255,255,0	2.9	209998	3.09546	3.19403	3.33054	3.44645	2.7256	2.72884	-0.417523	0.00495223	0.0137067	-0.661273	0.00236572	0.0111396	0.243751	0.048978	0.114439
chr10:86679000-86978998	TAD_3594	160	chr10	86679000	86978998	chr10	86679000	86978998	255,255,0	2.704	299998	2.23811	2.25575	2.6712	2.67321	2.47826	2.41782	0.201107	0.00992155	0.0219817	-0.224166	0.00691369	0.0201214	0.425274	7.59859e-05	0.0129031
chr10:87490000-89779998	TAD_175	161	chr10	87490000	89779998	chr10	87490000	89779998	255,255,0	2.838	2289998	0	0	0	0	0	0	0	1	1	0	1	1	0	1	1
chr10:89780000-90859998	TAD_3682	162	chr10	89780000	90859998	chr10	89780000	90859998	255,255,0	1.701	1079998	1.65341	1.64502	1.86393	1.79951	1.76247	1.77978	0.121912	0.00203734	0.00797073	-0.060596	0.152881	0.215844	0.182507	0.0135072	0.0518989
chr10:90870000-91294998	TAD_562	163	chr10	90870000	91294998	chr10	90870000	91294998	255,255,0	2.364	424998	2.17359	2.22295	2.48356	2.44608	2.3868	2.39557	0.192919	0.00634093	0.0161121	-0.0736325	0.0338897	0.0609779	0.266552	0.00479208	0.0300799
chr10:90995000-91279998	TAD_2679	163	chr10	90995000	91279998	chr10	90995000	91279998	255,255,0	2.41	284998	2.44842	2.60419	2.43704	2.43178	2.09251	2.09212	-0.433989	0.0136672	0.0279166	-0.342095	1.55957e-05	0.00413588	-0.091895	0.293536	0.439399
chr10:91750000-91919998	TAD_1066	164	chr10	91750000	91919998	chr10	91750000	91919998	255,255,0	1.671	169998	2.13446	2.1147	2.06535	2.12184	1.88367	1.78205	-0.291719	0.0133325	0.0274368	-0.26073	0.0228871	0.0452501	-0.0309895	0.346	0.501457
chr10:92060000-92449998	TAD_3357	165	chr10	92060000	92449998	chr10	92060000	92449998	255,255,0	1.727	389998	1.80479	1.93804	1.96371	1.90601	1.83174	1.7752	-0.0679445	0.383255	0.481579	-0.131384	0.047673	0.0807738	0.0634395	0.41197	0.573586
chr10:92505000-92584998	TAD_1064	166	chr10	92505000	92584998	chr10	92505000	92584998	255,255,0	1.787	79998	2.04452	2.16468	2.17187	2.06945	1.78064	1.6085	-0.410027	0.0314324	0.0537872	-0.426091	0.0258231	0.0495784	0.0160645	0.836809	1
chr10:92607000-92657998	TAD_1976	167	chr10	92607000	92657998	chr10	92607000	92657998	255,255,0	1.728	50998	1.03856	0.998395	1.07783	1.37569	1.63092	1.53182	0.56289	0.00288815	0.00974693	0.35461	0.101312	0.151271	0.20828	0.234688	0.36689
chr10:93070000-93349998	TAD_397	168	chr10	93070000	93349998	chr10	93070000	93349998	255,255,0	1.552	279998	1.67805	1.68941	1.84437	1.79302	1.68598	1.66529	-0.008097	0.519367	0.636135	-0.143067	0.0165644	0.0358403	0.13497	0.0168722	0.0585208
chr10:93357000-93518998	TAD_578	169	chr10	93357000	93518998	chr10	93357000	93518998	255,255,0	3.121	161998	3.11932	3.34175	3.29266	3.22749	2.98576	2.88259	-0.296357	0.0886404	0.129629	-0.325897	0.0151381	0.0335047	0.0295405	0.796853	0.977166
chr10:93530000-94644998	TAD_3863	170	chr10	93530000	94644998	chr10	93530000	94644998	255,255,0	1.586	1114998	1.46878	1.4789	1.59807	1.5836	1.61194	1.60892	0.136591	0.000432841	0.0040298	0.019591	0.0864632	0.132408	0.117	0.00191153	0.0220517
chr10:94539000-94613998	TAD_2042	170	chr10	94539000	94613998	chr10	94539000	94613998	255,255,0	1.972	74998	1.29907	1.19189	1.51487	1.43269	1.88259	2.08918	0.740406	0.00991826	0.0219817	0.512104	0.021445	0.043078	0.228301	0.043526	0.105403
chr10:94665000-94739998	TAD_1802	171	chr10	94665000	94739998	chr10	94665000	94739998	255,255,0	1.516	74998	1.48996	1.53452	1.4539	1.44918	1.52541	1.32931	-0.0848785	0.425773	0.53064	-0.024179	0.803387	0.949331	-0.0606995	0.0716362	0.147862
chr10:94800000-99149998	TAD_366	172	chr10	94800000	99149998	chr10	94800000	99149998	255,255,0	1.507	4349998	0	0	0	0	0	0	0	1	1	0	1	1	0	1	1
chr10:94800000-99299998	TAD_3158	172	chr10	94800000	99299998	chr10	94800000	99299998	255,255,0	1.51	4499998	0	0	0	0	0	0	0	1	1	0	1	1	0	1	1
chr10:94872000-94931998	TAD_4043	172	chr10	94872000	94931998	chr10	94872000	94931998	255,255,0	1.783	59998	1.64559	1.70255	1.56458	1.51904	1.65263	1.95382	0.129158	0.426367	0.531219	0.26142	0.167422	0.23326	-0.132263	0.0374161	0.0950148
chr10:95160000-95379998	TAD_3068	172	chr10	95160000	95379998	chr10	95160000	95379998	255,255,0	1.576	219998	1.42336	1.50097	1.61109	1.60729	1.70751	1.64523	0.214202	0.025202	0.0450512	0.067179	0.112147	0.165176	0.147024	0.0339657	0.0885426
chr10:95412000-95618998	TAD_2753	172	chr10	95412000	95618998	chr10	95412000	95618998	255,255,0	1.572	206998	1.48243	1.52068	1.62791	1.8105	1.58553	1.55688	0.0696525	0.0611272	0.0942034	-0.147997	0.187926	0.258163	0.217649	0.0950304	0.180768
chr10:95680000-95869998	TAD_3656	172	chr10	95680000	95869998	chr10	95680000	95869998	255,255,0	1.818	189998	2.00778	2.12222	2.09218	2.05956	2.38179	2.34378	0.297785	0.0182413	0.0348757	0.286919	0.00237516	0.0111443	0.010867	0.853299	1
chr10:96030000-96143998	TAD_3669	172	chr10	96030000	96143998	chr10	96030000	96143998	255,255,0	1.942	113998	1.94175	1.83501	1.80451	1.8658	2.03407	1.83169	0.0445015	0.697421	0.832946	0.097725	0.389313	0.494464	-0.0532235	0.416284	0.578811
chr10:97060000-97214998	TAD_2258	172	chr10	97060000	97214998	chr10	97060000	97214998	255,255,0	1.805	154998	1.98895	1.96963	2.07109	2.19727	1.8718	1.87957	-0.103605	0.003653	0.0111924	-0.258502	0.0283379	0.0530484	0.154897	0.0879992	0.170413
chr10:97266000-97364998	TAD_1509	172	chr10	97266000	97364998	chr10	97266000	97364998	255,255,0	2.017	98998	1.84981	1.96918	1.55394	1.69593	1.19242	1.23171	-0.69743	0.00252991	0.00910413	-0.412875	0.0134806	0.0309734	-0.284556	0.0537971	0.121168
chr10:97401000-97448998	TAD_1911	172	chr10	97401000	97448998	chr10	97401000	97448998	255,255,0	1.576	47998	1.5482	1.69833	1.59613	1.61471	1.5907	1.56055	-0.0476345	0.544564	0.664236	-0.029795	0.177427	0.245289	-0.0178395	0.811636	0.989133
chr10:97674000-97736998	TAD_2784	172	chr10	97674000	97736998	chr10	97674000	97736998	255,255,0	1.927	62998	2.00433	2.12863	1.77259	1.77587	1.52076	1.3893	-0.611449	0.00856835	0.0197738	-0.319195	0.0189869	0.0393873	-0.292254	0.0204501	0.0647999
chr10:97780000-97879998	TAD_606	172	chr10	97780000	97879998	chr10	97780000	97879998	255,255,0	2.118	99998	2.51937	2.50879	2.70162	2.64796	2.28053	2.1604	-0.293617	0.0188567	0.0358695	-0.454324	0.00813927	0.0220831	0.160708	0.0121858	0.0493095
chr10:97905000-98049998	TAD_3074	172	chr10	97905000	98049998	chr10	97905000	98049998	255,255,0	1.68	144998	1.58603	1.54489	1.65561	1.58031	1.75833	1.73474	0.181076	0.00647582	0.0163207	0.128578	0.0474908	0.0805644	0.052498	0.280463	0.422745
chr10:98460000-98672998	TAD_2396	172	chr10	98460000	98672998	chr10	98460000	98672998	255,255,0	2.024	212998	1.79716	1.71429	2.04784	2.00296	1.86721	1.75419	0.054971	0.455243	0.564638	-0.214701	0.0395782	0.0691319	0.269672	0.0128355	0.050592
chr10:99820000-100069998	TAD_1072	173	chr10	99820000	100069998	chr10	99820000	100069998	255,255,0	1.935	249998	2.48735	2.40996	2.22598	2.19576	1.78257	1.70656	-0.70409	0.00171478	0.00720518	-0.466301	0.00237586	0.0111443	-0.237789	0.0128506	0.050592
chr10:100100000-104449998	TAD_1239	174	chr10	100100000	104449998	chr10	100100000	104449998	255,255,0	1.534	4349998	0	0	0	0	0	0	0	1	1	0	1	1	0	1	1
chr10:100290000-100535998	TAD_2280	174	chr10	100290000	100535998	chr10	100290000	100535998	255,255,0	2.526	245998	2.49434	2.46605	2.58649	2.62323	2.12546	2.17202	-0.331461	0.00203775	0.00797073	-0.45612	0.00113366	0.00821655	0.124659	0.0151884	0.0550412
chr10:100431000-100523998	TAD_1093	174	chr10	100431000	100523998	chr10	100431000	100523998	255,255,0	2.252	92998	2.27112	2.1355	2.50201	2.49962	2.09198	2.08382	-0.115409	0.170575	0.232262	-0.412913	1.85893e-05	0.00413588	0.297503	0.0240314	0.0710435
chr10:100550000-100894998	TAD_2799	174	chr10	100550000	100894998	chr10	100550000	100894998	255,255,0	1.997	344998	1.83699	1.85707	2.15559	2.21382	2.11867	2.19341	0.309011	0.00573451	0.0150631	-0.028663	0.555332	0.679985	0.337674	0.00262845	0.0242423
chr10:100890000-104379998	TAD_3153	174	chr10	100890000	104379998	chr10	100890000	104379998	255,255,0	1.967	3489998	0	0	0	0	0	0	0	1	1	0	1	1	0	1	1
chr10:101088000-101147998	TAD_1244	174	chr10	101088000	101147998	chr10	101088000	101147998	255,255,0	2.257	59998	2.02401	2.19993	2.36369	2.14506	1.93668	1.70509	-0.291088	0.127505	0.178793	-0.433492	0.0694642	0.109465	0.142403	0.351664	0.507973
chr10:101160000-101579998	TAD_4045	174	chr10	101160000	101579998	chr10	101160000	101579998	255,255,0	1.643	419998	1.94963	1.94318	1.9577	1.92292	1.71785	1.73516	-0.219904	0.000424777	0.00402366	-0.213805	0.00265594	0.0118094	-0.0060985	0.733644	0.916496
chr10:101590000-101789998	TAD_3450	174	chr10	101590000	101789998	chr10	101590000	101789998	255,255,0	2.031	199998	1.50864	1.46657	1.93324	1.88755	2.25585	2.33602	0.808329	0.000774737	0.00498072	0.385539	0.0051191	0.0167042	0.422789	0.0015325	0.0201918
chr10:101825000-102109998	TAD_1148	174	chr10	101825000	102109998	chr10	101825000	102109998	255,255,0	2.06	284998	1.5746	1.5696	1.90429	1.92122	2.17645	2.28365	0.657945	0.00197729	0.007871	0.317292	0.0121999	0.0289651	0.340653	0.000131203	0.0130701
chr10:102123000-102638998	TAD_1551	174	chr10	102123000	102638998	chr10	102123000	102638998	255,255,0	1.966	515998	1.64752	1.65837	1.89352	1.91806	1.94329	1.96644	0.301922	0.000408613	0.00399095	0.049075	0.0624477	0.100482	0.252847	0.000721671	0.0172028
chr10:102210000-102369998	TAD_702	174	chr10	102210000	102369998	chr10	102210000	102369998	255,255,0	1.767	159998	1.91609	1.87492	1.93951	1.89217	1.73706	1.67942	-0.187267	0.015594	0.0309528	-0.207595	0.0137849	0.0314779	0.0203285	0.531003	0.707317
chr10:102380000-102489998	TAD_3887	174	chr10	102380000	102489998	chr10	102380000	102489998	255,255,0	1.727	109998	1.93419	2.05367	2.07417	2.29686	1.77741	1.6195	-0.295474	0.0571916	0.0888355	-0.487062	0.0385731	0.0677783	0.191588	0.204814	0.329813
chr10:102745000-103344998	TAD_897	174	chr10	102745000	103344998	chr10	102745000	103344998	255,255,0	1.706	599998	1.61664	1.62772	1.71945	1.75552	1.78875	1.73422	0.139299	0.0178509	0.0342723	0.0239975	0.482812	0.599914	0.115302	0.0113027	0.047159
chr10:102909000-103073998	TAD_488	174	chr10	102909000	103073998	chr10	102909000	103073998	255,255,0	1.782	164998	2.01897	1.88642	1.99552	2.07911	1.74759	1.83003	-0.163885	0.116724	0.16599	-0.248501	0.0261751	0.0499057	0.084616	0.327427	0.480024
chr10:103400000-103499998	TAD_3842	174	chr10	103400000	103499998	chr10	103400000	103499998	255,255,0	2.041	99998	2.35695	2.2904	2.43609	2.4323	2.04463	2.043	-0.279856	0.00506472	0.0139431	-0.390379	8.90713e-06	0.00413588	0.110523	0.0458047	0.10938
chr10:103599000-103691998	TAD_2663	174	chr10	103599000	103691998	chr10	103599000	103691998	255,255,0	1.787	92998	1.94579	1.91734	1.94237	2.13306	1.72772	1.86649	-0.134455	0.140617	0.19532	-0.240611	0.123074	0.179032	0.106156	0.31969	0.471194
chr10:103700000-103869998	TAD_1845	174	chr10	103700000	103869998	chr10	103700000	103869998	255,255,0	2.768	169998	2.9695	3.02326	3.00201	3.13538	2.71987	2.69745	-0.28772	0.00341238	0.0107425	-0.360034	0.0152473	0.0336617	0.0723145	0.355583	0.511613
chr10:104280000-104359998	TAD_299	174	chr10	104280000	104359998	chr10	104280000	104359998	255,255,0	2.498	79998	3.01331	2.9303	2.78098	3.12965	2.48177	2.40277	-0.529535	0.00398532	0.0118071	-0.513046	0.0621224	0.100075	-0.016489	0.925455	1
chr10:104600000-109599998	TAD_1347	175	chr10	104600000	109599998	chr10	104600000	109599998	255,255,0	1.528	4999998	0	0	0	0	0	0	0	1	1	0	1	1	0	1	1
chr10:109700000-111299998	TAD_2923	176	chr10	109700000	111299998	chr10	109700000	111299998	255,255,0	1.6	1599998	2.56461	2.55827	2.18657	2.23602	1.53895	1.43692	-1.0735	0.000515304	0.00427894	-0.723358	0.00178985	0.00980259	-0.350146	0.00142899	0.0196439
chr10:109700000-111399998	TAD_2879	176	chr10	109700000	111399998	chr10	109700000	111399998	255,255,0	1.609	1699998	2.56826	2.60628	2.12554	2.16456	1.46844	1.40112	-1.15249	0.000214646	0.00339156	-0.710271	0.000734202	0.00755075	-0.442223	0.000990933	0.0187944
chr10:109800000-111049998	TAD_3644	176	chr10	109800000	111049998	chr10	109800000	111049998	255,255,0	1.501	1249998	2.58946	2.74336	2.41535	2.46636	2.02314	1.99486	-0.65741	0.00503153	0.0138655	-0.431851	0.00124647	0.00845117	-0.225558	0.0663259	0.140559
chr10:109800000-111299998	TAD_3692	176	chr10	109800000	111299998	chr10	109800000	111299998	255,255,0	1.525	1499998	3.0771	3.18566	2.71838	2.81029	1.8716	1.76078	-1.3152	0.000878541	0.00527853	-0.948145	0.00165138	0.00938522	-0.367051	0.0163817	0.0577786
chr10:109860000-110299998	TAD_2048	176	chr10	109860000	110299998	chr10	109860000	110299998	255,255,0	3.237	439998	2.99048	3.0443	3.32764	3.43186	2.74369	2.66902	-0.311038	0.00860466	0.0197912	-0.673391	0.00290021	0.012305	0.362353	0.0106486	0.0454605
chr10:110300000-110564998	TAD_1703	176	chr10	110300000	110564998	chr10	110300000	110564998	255,255,0	3.201	264998	3.62498	3.67663	3.51818	3.63112	3.38703	3.153	-0.380785	0.0498932	0.0788653	-0.304634	0.094199	0.141883	-0.0761515	0.27903	0.421047
chr10:112092000-113648998	TAD_4082	177	chr10	112092000	113648998	chr10	112092000	113648998	255,255,0	1.915	1556998	1.91047	1.83192	1.87244	1.90408	1.61393	1.57471	-0.276873	0.01018	0.0223547	-0.293937	0.00227014	0.0108973	0.017064	0.68812	0.870493
chr10:113650000-114174998	TAD_3791	178	chr10	113650000	114174998	chr10	113650000	114174998	255,255,0	1.531	524998	2.35272	2.36597	2.33091	2.30531	1.9932	1.92293	-0.401278	0.00247648	0.00902292	-0.360045	0.00361929	0.013656	-0.0412335	0.0660254	0.140138
chr10:113790000-114116998	TAD_3821	178	chr10	113790000	114116998	chr10	113790000	114116998	255,255,0	2.457	326998	2.42266	2.43295	2.46428	2.44966	1.94471	1.92848	-0.491214	6.17697e-05	0.00245209	-0.520373	7.21884e-05	0.00470041	0.029159	0.0542444	0.121909
chr10:114460000-114559998	TAD_2195	179	chr10	114460000	114559998	chr10	114460000	114559998	255,255,0	2.148	99998	2.14172	2.16518	2.43064	2.51391	1.76465	1.8039	-0.369175	0.00101209	0.00568426	-0.688	0.00120808	0.00841576	0.318825	0.00695386	0.0363009
chr10:115140000-116477998	TAD_548	180	chr10	115140000	116477998	chr10	115140000	116477998	255,255,0	1.585	1337998	1.53563	1.51658	1.58449	1.58318	1.59886	1.57919	0.0629185	0.0227678	0.0414788	0.0051875	0.619373	0.751926	0.057731	0.0128565	0.050592
chr10:116673000-116792998	TAD_2279	181	chr10	116673000	116792998	chr10	116673000	116792998	255,255,0	1.808	119998	1.65097	1.66549	1.85043	1.76433	1.74718	1.78309	0.106912	0.014352	0.0290067	-0.042244	0.398204	0.504359	0.149155	0.0426816	0.104153
chr10:116790000-117182998	TAD_1788	181	chr10	116790000	117182998	chr10	116790000	117182998	255,255,0	1.755	392998	1.74384	1.76764	1.9247	1.96631	1.88455	1.92376	0.148417	0.00971001	0.0216337	-0.041347	0.222279	0.298204	0.189764	0.0059319	0.0335401
chr10:117190000-117459998	TAD_3936	182	chr10	117190000	117459998	chr10	117190000	117459998	255,255,0	1.533	269998	1.57198	1.52502	1.56959	1.63658	1.65286	1.61671	0.08629	0.0608765	0.0938874	0.031705	0.432209	0.542266	0.054585	0.249011	0.384615
chr10:117470000-118269998	TAD_2353	183	chr10	117470000	118269998	chr10	117470000	118269998	255,255,0	1.676	799998	1.99121	2.01641	2.14163	2.21524	1.91818	1.88873	-0.100349	0.0167186	0.0325378	-0.274975	0.0080918	0.0220559	0.174626	0.0229067	0.0688538
chr10:118560000-118727998	TAD_1695	184	chr10	118560000	118727998	chr10	118560000	118727998	255,255,0	1.839	167998	2.35335	2.33217	2.25064	2.34319	1.81796	1.86774	-0.499914	0.000717857	0.00480591	-0.454062	0.00470666	0.0159231	-0.0458515	0.372292	0.529973
chr10:118900000-119999998	TAD_327	185	chr10	118900000	119999998	chr10	118900000	119999998	255,255,0	1.551	1099998	2.55078	2.55408	2.15081	2.23316	1.74	1.71747	-0.82369	2.49631e-05	0.0018878	-0.463247	0.00268445	0.0118657	-0.360444	0.00456883	0.0296674
chr10:119000000-119924998	TAD_3440	185	chr10	119000000	119924998	chr10	119000000	119924998	255,255,0	1.556	924998	3.36909	3.34395	2.93478	2.85425	2.20817	2.18385	-1.1605	2.95754e-05	0.00203282	-0.698499	0.000929432	0.00785446	-0.462004	0.00261659	0.0242422
chr10:120828000-120902998	TAD_1888	186	chr10	120828000	120902998	chr10	120828000	120902998	255,255,0	1.567	74998	1.49475	1.44602	1.31513	1.32327	1.28236	1.4058	-0.126306	0.13994	0.194641	0.0248765	0.688275	0.828018	-0.151182	0.0110953	0.0466219
chr10:120920000-121719998	TAD_874	187	chr10	120920000	121719998	chr10	120920000	121719998	255,255,0	1.581	799998	1.5384	1.52879	1.67664	1.67887	1.72314	1.75141	0.203681	0.00158596	0.00696164	0.0595185	0.0280664	0.0526835	0.144163	0.000358236	0.0144517
chr10:121925000-121979998	TAD_1031	188	chr10	121925000	121979998	chr10	121925000	121979998	255,255,0	1.596	54998	1.44966	1.53714	1.6659	1.73993	1.58882	1.54736	0.074685	0.199935	0.268753	-0.134825	0.0501324	0.0839066	0.20951	0.036553	0.093572
chr10:122250000-122599998	TAD_1216	189	chr10	122250000	122599998	chr10	122250000	122599998	255,255,0	1.575	349998	2.63413	2.68811	2.60299	2.58265	2.04673	2.01696	-0.629269	0.000557416	0.00435584	-0.560975	0.000198389	0.00584003	-0.068294	0.0934378	0.17848
chr10:122600000-123589998	TAD_2032	190	chr10	122600000	123589998	chr10	122600000	123589998	255,255,0	1.526	989998	1.72418	1.76036	1.69626	1.71646	1.55328	1.55792	-0.186672	0.00318842	0.0102788	-0.150755	0.00142846	0.00894224	-0.0359165	0.168017	0.282472
chr10:122945000-123014998	TAD_316	190	chr10	122945000	123014998	chr10	122945000	123014998	255,255,0	1.749	69998	1.73536	1.78093	1.58152	1.56683	1.29677	1.33384	-0.442844	0.00119129	0.00605035	-0.258867	0.00175764	0.00968805	-0.183976	0.0063824	0.0348897
chr10:123024000-123572998	TAD_248	190	chr10	123024000	123572998	chr10	123024000	123572998	255,255,0	1.814	548998	2.14446	2.05981	2.05577	2.0802	1.76571	1.81747	-0.310544	0.0103539	0.0225924	-0.276392	0.00361156	0.0136441	-0.0341525	0.460507	0.62802
chr10:123575000-123974998	TAD_3840	190	chr10	123575000	123974998	chr10	123575000	123974998	255,255,0	1.563	399998	1.18421	1.18035	1.35983	1.4016	1.61392	1.58209	0.415724	0.000315887	0.00372205	0.217289	0.00530229	0.0170168	0.198435	0.00385086	0.027619
chr10:123970000-124399998	TAD_3780	190	chr10	123970000	124399998	chr10	123970000	124399998	255,255,0	1.736	429998	2.19024	2.25107	2.46528	2.58609	2.12836	2.13297	-0.089991	0.0591615	0.0914475	-0.395019	0.00931573	0.0240715	0.305028	0.0225211	0.0683503
chr10:124450000-124849998	TAD_586	191	chr10	124450000	124849998	chr10	124450000	124849998	255,255,0	1.586	399998	2.28294	2.26106	2.25	2.32021	2.0182	2.0693	-0.228257	0.00538913	0.0144223	-0.241359	0.013801	0.0314972	0.013102	0.721853	0.90374
chr10:125703000-125885998	TAD_470	192	chr10	125703000	125885998	chr10	125703000	125885998	255,255,0	2.453	182998	2.38919	2.52845	2.35337	2.54619	2.44459	2.39336	-0.0398395	0.597215	0.722474	-0.0308025	0.756127	0.900973	-0.009037	0.938402	1
chr10:127855000-128224998	TAD_1564	193	chr10	127855000	128224998	chr10	127855000	128224998	255,255,0	2.347	369998	2.46785	2.40054	2.40287	2.48194	2.21825	2.19539	-0.227378	0.00986431	0.0219024	-0.235592	0.0128705	0.0300171	0.0082135	0.872681	1
chr10:129860000-130194998	TAD_1427	194	chr10	129860000	130194998	chr10	129860000	130194998	255,255,0	1.765	334998	1.68609	1.73749	1.85859	1.88088	1.83983	1.76729	0.091768	0.120864	0.170934	-0.0661745	0.163783	0.228963	0.157943	0.0134501	0.051888
chr10:130100000-130189998	TAD_1860	194	chr10	130100000	130189998	chr10	130100000	130189998	255,255,0	1.995	89998	1.75034	1.83467	2.06124	1.9303	1.84125	1.77558	0.0159145	0.764624	0.906905	-0.187351	0.0791309	0.122453	0.203265	0.0757969	0.153628
chr10:131874000-132032998	TAD_2132	195	chr10	131874000	132032998	chr10	131874000	132032998	255,255,0	4.256	158998	4.26622	4.24296	4.08934	4.10808	3.07111	2.97942	-1.22932	0.000302085	0.00366412	-1.07344	0.00041321	0.0065605	-0.155878	0.00311137	0.0255008
chr11:1100000-1574998	TAD_2647	196	chr11	1100000	1574998	chr11	1100000	1574998	255,255,0	4.089	474998	8.34666	8.39548	8.31033	8.21931	7.80417	7.50139	-0.718291	0.0206146	0.0385031	-0.612035	0.0320589	0.0583713	-0.106256	0.121433	0.217924
chr11:1700000-2799998	TAD_3904	197	chr11	1700000	2799998	chr11	1700000	2799998	255,255,0	3.512	1099998	4.40312	4.35045	4.88669	4.93182	4.68304	4.61296	0.271211	0.0106638	0.0231287	-0.26126	0.0103406	0.0257517	0.532471	0.00113156	0.0189863
chr11:3400000-4399998	TAD_204	198	chr11	3400000	4399998	chr11	3400000	4399998	255,255,0	1.958	999998	2.48202	2.54639	2.05808	2.07181	1.80554	1.72114	-0.750866	0.00138411	0.00653096	-0.301607	0.00775791	0.0215881	-0.449259	0.0015197	0.0201428
chr11:3500000-4249998	TAD_112	198	chr11	3500000	4249998	chr11	3500000	4249998	255,255,0	3.702	749998	7.14064	7.41871	5.41127	5.48215	4.72724	4.71655	-2.55778	0.000716682	0.00480591	-0.724817	0.000569002	0.00705873	-1.83296	0.00177141	0.0218638
chr11:7950000-10749998	TAD_2609	199	chr11	7950000	10749998	chr11	7950000	10749998	255,255,0	1.847	2799998	0	0	0	0	0	0	0	1	1	0	1	1	0	1	1
chr11:9009000-9140998	TAD_3525	199	chr11	9009000	9140998	chr11	9009000	9140998	255,255,0	1.704	131998	1.82082	1.7378	1.74464	1.64769	1.63661	1.62585	-0.148079	0.0395352	0.0651686	-0.064929	0.249568	0.331364	-0.08315	0.256848	0.393935
chr11:9150000-9514998	TAD_3214	199	chr11	9150000	9514998	chr11	9150000	9514998	255,255,0	1.927	364998	2.17408	2.22475	2.26349	2.34587	1.96986	1.95966	-0.234658	0.00421772	0.0122234	-0.339919	0.00538501	0.0171621	0.105261	0.109199	0.202242
chr11:9750000-10334998	TAD_3284	199	chr11	9750000	10334998	chr11	9750000	10334998	255,255,0	1.792	584998	1.96787	1.9885	1.87536	1.92733	1.76342	1.82769	-0.182636	0.0147715	0.0296004	-0.105793	0.0792999	0.122622	-0.076842	0.0689488	0.144264
chr11:10195000-10329998	TAD_2623	199	chr11	10195000	10329998	chr11	10195000	10329998	255,255,0	2.236	134998	2.28357	2.43665	2.18606	2.14762	1.74167	1.73931	-0.619623	0.00551624	0.0146202	-0.426352	0.000463578	0.00673048	-0.193271	0.0863161	0.168465
chr11:10380000-10749998	TAD_673	199	chr11	10380000	10749998	chr11	10380000	10749998	255,255,0	2.081	369998	2.5465	2.60872	2.89147	2.85313	2.72651	2.83441	0.202853	0.0473478	0.07542	-0.0918355	0.187735	0.258061	0.294689	0.00559452	0.0324498
chr11:10750000-11029998	TAD_4093	200	chr11	10750000	11029998	chr11	10750000	11029998	255,255,0	1.739	279998	1.88237	1.89025	1.98237	2.06436	1.77815	1.76888	-0.112797	0.000920884	0.00541727	-0.249853	0.01124	0.027315	0.137055	0.0452773	0.108497
chr11:10809000-10856998	TAD_1314	200	chr11	10809000	10856998	chr11	10809000	10856998	255,255,0	1.767	47998	1.73784	1.61416	1.75514	1.68912	1.65762	1.56582	-0.0642755	0.430476	0.536015	-0.11041	0.133729	0.19246	0.0461345	0.523475	0.698418
chr11:10932000-11024998	TAD_2228	200	chr11	10932000	11024998	chr11	10932000	11024998	255,255,0	1.829	92998	1.89347	2.06432	1.83966	1.83524	1.74117	1.93998	-0.138324	0.33641	0.428461	0.003123	0.974515	1	-0.141448	0.177895	0.295703
chr11:11025000-11789998	TAD_3171	200	chr11	11025000	11789998	chr11	11025000	11789998	255,255,0	1.733	764998	1.6403	1.63156	1.78241	1.85759	1.68303	1.69824	0.054703	0.0118971	0.0250596	-0.129364	0.0440172	0.0755733	0.184067	0.0189757	0.0623552
chr11:12025000-12299998	TAD_1833	201	chr11	12025000	12299998	chr11	12025000	12299998	255,255,0	1.687	274998	2.99663	3.01231	3.0674	3.18054	2.76631	2.80695	-0.217843	0.0033426	0.0105631	-0.337343	0.0134518	0.0309571	0.1195	0.117567	0.213684
chr11:12300000-12909998	TAD_3072	202	chr11	12300000	12909998	chr11	12300000	12909998	255,255,0	1.874	609998	2.32096	2.34973	2.25956	2.23048	2.02897	1.99831	-0.321705	0.00116215	0.00601343	-0.231379	0.00267591	0.0118657	-0.090325	0.0243345	0.0715808
chr11:13176000-13355998	TAD_3926	203	chr11	13176000	13355998	chr11	13176000	13355998	255,255,0	2.275	179998	2.20999	2.19892	2.28084	2.19909	1.97901	1.92724	-0.251329	0.00377583	0.0114161	-0.286836	0.0118115	0.0282381	0.0355075	0.418871	0.58182
chr11:13600000-15199998	TAD_2325	204	chr11	13600000	15199998	chr11	13600000	15199998	255,255,0	1.622	1599998	2.45381	2.39546	1.94703	1.95874	1.5072	1.47981	-0.931126	0.000233044	0.00348218	-0.45938	0.000206137	0.00584003	-0.471747	0.00104877	0.0189863
chr11:13740000-14269998	TAD_2046	204	chr11	13740000	14269998	chr11	13740000	14269998	255,255,0	2.519	529998	2.99125	2.91489	2.55147	2.58884	1.99961	1.90013	-1.00319	0.0010168	0.00569226	-0.620282	0.00223399	0.0108643	-0.382913	0.00424668	0.0285233
chr11:14268000-14459998	TAD_2915	204	chr11	14268000	14459998	chr11	14268000	14459998	255,255,0	2.139	191998	1.80982	1.82621	2.13502	2.16562	2.14032	2.13846	0.321375	0.000126996	0.00300702	-0.010929	0.500104	0.618574	0.332305	0.000673444	0.0168793
chr11:14455000-14519998	TAD_1994	204	chr11	14455000	14519998	chr11	14455000	14519998	255,255,0	1.647	64998	1.4994	1.50105	1.62671	1.56437	1.71238	1.62895	0.170438	0.0285108	0.049674	0.0751255	0.221763	0.297609	0.095313	0.0548173	0.122662
chr11:14460000-14912998	TAD_1568	204	chr11	14460000	14912998	chr11	14460000	14912998	255,255,0	3.221	452998	3.16981	3.26559	2.72886	2.74193	2.23191	2.20282	-1.00033	0.000583533	0.00440519	-0.518034	0.000179757	0.00567824	-0.4823	0.00329169	0.0259063
chr11:15096000-15215998	TAD_917	204	chr11	15096000	15215998	chr11	15096000	15215998	255,255,0	1.701	119998	1.30247	1.14792	1.58327	1.56844	1.50925	1.76853	0.413693	0.0684756	0.103707	0.063036	0.63072	0.764334	0.350656	0.0224296	0.0683158
chr11:15250000-16704998	TAD_2219	205	chr11	15250000	16704998	chr11	15250000	16704998	255,255,0	1.701	1454998	1.78541	1.73031	1.76223	1.80387	1.81167	1.86217	0.0790575	0.115657	0.164591	0.0538675	0.180829	0.249494	0.02519	0.485245	0.654398
chr11:16715000-17554998	TAD_1374	206	chr11	16715000	17554998	chr11	16715000	17554998	255,255,0	1.866	839998	1.85893	1.85524	1.89784	1.94483	1.72703	1.75897	-0.11409	0.00792488	0.0186649	-0.178337	0.0103815	0.0258068	0.0642465	0.0705665	0.146534
chr11:16737000-17078998	TAD_935	206	chr11	16737000	17078998	chr11	16737000	17078998	255,255,0	1.793	341998	1.51962	1.67038	1.69539	1.64301	1.78692	1.80066	0.19879	0.0749461	0.112025	0.124592	0.0218036	0.0436919	0.0741975	0.386915	0.54533
chr11:17050000-17559998	TAD_3818	206	chr11	17050000	17559998	chr11	17050000	17559998	255,255,0	1.53	509998	1.66952	1.68955	1.55097	1.54462	1.34716	1.36902	-0.321448	0.00049824	0.00422617	-0.189704	0.000999788	0.00798047	-0.131744	0.00209238	0.0225107
chr11:17376000-17510998	TAD_3653	206	chr11	17376000	17510998	chr11	17376000	17510998	255,255,0	1.852	134998	1.63007	1.6349	1.76904	1.93488	1.76468	1.78765	0.143681	0.00213993	0.00822465	-0.0757925	0.397721	0.504057	0.219473	0.0736925	0.150945
chr11:18100000-18899998	TAD_1607	207	chr11	18100000	18899998	chr11	18100000	18899998	255,255,0	1.632	799998	2.26749	2.34772	2.28732	2.31341	1.99322	2.03499	-0.293498	0.00949681	0.0212737	-0.286258	0.00229237	0.0109506	-0.0072405	0.862177	1
chr11:18940000-20689998	TAD_2218	208	chr11	18940000	20689998	chr11	18940000	20689998	255,255,0	1.573	1749998	1.69343	1.74362	1.71963	1.72229	1.63218	1.62133	-0.091771	0.0389853	0.0643874	-0.0942065	0.00123731	0.00844813	0.0024355	0.922163	1
chr11:19060000-19269998	TAD_2969	208	chr11	19060000	19269998	chr11	19060000	19269998	255,255,0	1.621	209998	1.65699	1.61129	1.78274	1.63438	1.78757	1.7369	0.128102	0.0346705	0.0583597	0.053677	0.508388	0.627494	0.0744245	0.374604	0.532163
chr11:19540000-19769998	TAD_2026	208	chr11	19540000	19769998	chr11	19540000	19769998	255,255,0	1.627	229998	1.97392	2.01355	1.87588	2.03039	1.65528	1.5877	-0.372246	0.00373359	0.0113299	-0.331648	0.0309539	0.0567351	-0.0405985	0.615155	0.795765
chr11:19944000-20123998	TAD_3202	208	chr11	19944000	20123998	chr11	19944000	20123998	255,255,0	1.7	179998	1.2015	1.15948	1.44214	1.41788	1.70929	1.68984	0.519076	0.000444837	0.00406532	0.269554	0.000870298	0.00772695	0.249522	0.003108	0.0255008
chr11:20120000-20354998	TAD_3572	208	chr11	20120000	20354998	chr11	20120000	20354998	255,255,0	1.778	234998	1.81522	1.64688	1.80068	1.74372	1.75155	1.89024	0.089845	0.435512	0.541593	0.0486955	0.528466	0.649538	0.0411495	0.645767	0.825111
chr11:20630000-22309998	TAD_2261	208	chr11	20630000	22309998	chr11	20630000	22309998	255,255,0	1.533	1679998	1.42746	1.47117	1.49501	1.46112	1.54957	1.56445	0.107701	0.0212146	0.0393032	0.078951	0.0264553	0.0502079	0.0287495	0.344912	0.500498
chr11:20650000-25249998	TAD_171	208	chr11	20650000	25249998	chr11	20650000	25249998	255,255,0	1.532	4599998	0	0	0	0	0	0	0	1	1	0	1	1	0	1	1
chr11:20750000-25249998	TAD_88	208	chr11	20750000	25249998	chr11	20750000	25249998	255,255,0	1.57	4499998	0	0	0	0	0	0	0	1	1	0	1	1	0	1	1
chr11:22310000-22809998	TAD_1097	208	chr11	22310000	22809998	chr11	22310000	22809998	255,255,0	1.944	499998	1.95179	1.89349	2.22995	2.05993	1.8934	1.89871	-0.026586	0.398295	0.499412	-0.24888	0.0596736	0.096943	0.222294	0.0845669	0.166152
chr11:25275000-25624998	TAD_565	209	chr11	25275000	25624998	chr11	25275000	25624998	255,255,0	1.6	349998	1.56994	1.53126	1.53994	1.54772	1.43321	1.49602	-0.0859825	0.0958701	0.13946	-0.079214	0.0833612	0.128181	-0.0067685	0.734042	0.916497
chr11:27160000-27509998	TAD_3717	210	chr11	27160000	27509998	chr11	27160000	27509998	255,255,0	1.654	349998	1.68411	1.67856	1.82409	1.94518	2.02853	1.94247	0.304163	0.0077584	0.0183672	0.100861	0.242211	0.322427	0.203302	0.0443184	0.106758
chr11:27669000-28616998	TAD_3256	211	chr11	27669000	28616998	chr11	27669000	28616998	255,255,0	1.548	947998	1.54644	1.54963	1.55878	1.51528	1.49537	1.50201	-0.0493455	0.00297972	0.00990198	-0.038344	0.165827	0.23135	-0.0110015	0.621781	0.803077
chr11:27990000-28355998	TAD_2421	211	chr11	27990000	28355998	chr11	27990000	28355998	255,255,0	1.54	365998	1.47537	1.4562	1.46881	1.4694	1.49402	1.59492	0.078686	0.202062	0.271081	0.075369	0.210259	0.284111	0.003317	0.742688	0.922822
chr11:28962000-29015998	TAD_1840	212	chr11	28962000	29015998	chr11	28962000	29015998	255,255,0	1.503	53998	1.41443	1.36888	1.46119	1.333	1.09577	1.40309	-0.142227	0.393036	0.493269	-0.147669	0.405794	0.51287	0.0054425	0.9352	1
chr11:30342000-30932998	TAD_81	213	chr11	30342000	30932998	chr11	30342000	30932998	255,255,0	1.52	590998	1.16	1.10597	1.26328	1.26506	1.49964	1.49759	0.36563	0.0015664	0.00691289	0.23445	2.5231e-05	0.00413588	0.131181	0.0192466	0.0628448
chr11:32030000-32189998	TAD_178	214	chr11	32030000	32189998	chr11	32030000	32189998	255,255,0	1.74	159998	1.7326	1.85358	2.30217	2.20965	1.92453	1.88307	0.110708	0.165244	0.225576	-0.352109	0.00804174	0.021963	0.462817	0.0110643	0.0466219
chr11:32300000-32809998	TAD_1370	215	chr11	32300000	32809998	chr11	32300000	32809998	255,255,0	1.803	509998	1.79174	1.75604	1.94203	1.9915	1.7201	1.81991	-0.003884	0.940688	1	-0.196755	0.0395681	0.0691319	0.192872	0.0101776	0.0441815
chr11:32870000-33369998	TAD_647	216	chr11	32870000	33369998	chr11	32870000	33369998	255,255,0	1.616	499998	2.01289	1.93171	1.85713	1.86651	1.65636	1.6668	-0.310719	0.00648457	0.0163262	-0.200242	0.000296059	0.00624029	-0.110477	0.0708081	0.146817
chr11:32940000-33089998	TAD_4068	216	chr11	32940000	33089998	chr11	32940000	33089998	255,255,0	1.718	149998	2.06757	2.01784	1.78619	1.80344	1.5441	1.5439	-0.498706	0.000586148	0.00441108	-0.250817	0.000263399	0.00624029	-0.247889	0.00384914	0.027619
chr11:33150000-33359998	TAD_2366	216	chr11	33150000	33359998	chr11	33150000	33359998	255,255,0	1.878	209998	2.08856	2.07119	1.96582	1.96059	1.62448	1.69677	-0.419254	0.00244373	0.00894229	-0.30258	0.00514432	0.0167444	-0.116673	0.00204111	0.0224366
chr11:33365000-33689998	TAD_90	216	chr11	33365000	33689998	chr11	33365000	33689998	255,255,0	1.568	324998	1.49964	1.54905	1.64906	1.65778	1.57603	1.63335	0.080348	0.114785	0.163627	-0.048734	0.174938	0.242666	0.129082	0.0168027	0.0584763
chr11:33690000-33784998	TAD_262	217	chr11	33690000	33784998	chr11	33690000	33784998	255,255,0	1.533	94998	1.81765	1.88689	1.75844	1.86097	1.56426	1.56401	-0.288135	0.00519051	0.0141136	-0.245568	0.0196292	0.0403162	-0.0425675	0.506614	0.679882
chr11:33790000-34509998	TAD_389	218	chr11	33790000	34509998	chr11	33790000	34509998	255,255,0	1.817	719998	2.19319	2.22735	2.08335	2.14696	1.77875	1.73272	-0.454533	0.00105062	0.00576312	-0.359421	0.00409558	0.0145856	-0.095112	0.0748883	0.152413
chr11:34050000-34106998	TAD_731	218	chr11	34050000	34106998	chr11	34050000	34106998	255,255,0	1.863	56998	1.82009	1.78521	1.70812	1.89721	1.68446	1.77731	-0.0717675	0.220777	0.294084	-0.071776	0.510121	0.629297	8.5e-06	0.999928	1
chr11:34160000-34369998	TAD_369	218	chr11	34160000	34369998	chr11	34160000	34369998	255,255,0	2.092	209998	2.42672	2.59234	2.37335	2.5469	2.12586	2.16504	-0.364079	0.0254976	0.0454024	-0.314673	0.0393646	0.0688755	-0.0494055	0.681068	0.863426
chr11:34800000-35499998	TAD_3837	219	chr11	34800000	35499998	chr11	34800000	35499998	255,255,0	1.522	699998	2.64581	2.60384	2.20458	2.3642	1.89785	1.87681	-0.737491	0.000190539	0.00326752	-0.397057	0.0182694	0.0382258	-0.340433	0.0276851	0.0771964
chr11:34900000-35409998	TAD_2321	219	chr11	34900000	35409998	chr11	34900000	35409998	255,255,0	3.48	509998	4.88527	5.19274	4.3583	4.35025	3.49205	3.41641	-1.58478	0.00326115	0.0103933	-0.90005	0.000383295	0.0065605	-0.684729	0.0231589	0.0694095
chr11:35580000-36269998	TAD_424	220	chr11	35580000	36269998	chr11	35580000	36269998	255,255,0	1.688	689998	2.01442	2.04882	2.18038	2.15119	1.92427	1.9572	-0.0908875	0.0337105	0.0569763	-0.225048	0.0031655	0.0128237	0.13416	0.0119412	0.0486168
chr11:36270000-36519998	TAD_1254	221	chr11	36270000	36519998	chr11	36270000	36519998	255,255,0	2.273	249998	3.38915	3.49415	3.16327	3.13333	2.78611	2.86543	-0.615882	0.00385826	0.011578	-0.322528	0.00644975	0.0191772	-0.293354	0.014904	0.0547645
chr11:44550000-44619998	TAD_3683	222	chr11	44550000	44619998	chr11	44550000	44619998	255,255,0	3.864	69998	4.29719	4.55269	4.18523	4.05507	3.04549	3.2348	-1.2848	0.00553156	0.0146326	-0.980006	0.00484107	0.0162578	-0.304793	0.113773	0.208818
chr11:44920000-45119998	TAD_3620	223	chr11	44920000	45119998	chr11	44920000	45119998	255,255,0	2.201	199998	2.92817	2.87586	3.25002	3.30799	2.63173	2.53919	-0.316553	0.0116697	0.0247433	-0.693542	0.00181026	0.00984898	0.376988	0.00358183	0.0271535
chr11:55250000-56249998	TAD_2373	224	chr11	55250000	56249998	chr11	55250000	56249998	255,255,0	1.958	999998	2.85124	2.85082	2.74076	2.75856	2.23999	2.28319	-0.589441	0.000272546	0.00354568	-0.488072	0.000531127	0.00700544	-0.101369	0.00278077	0.0248761
chr11:55310000-55589998	TAD_2002	224	chr11	55310000	55589998	chr11	55310000	55589998	255,255,0	2.117	279998	2.1743	2.18106	2.16636	2.12759	2.18365	2.29196	0.060122	0.317889	0.407009	0.0908315	0.192527	0.263256	-0.0307095	0.200011	0.323977
chr11:56300000-56749998	TAD_3786	225	chr11	56300000	56749998	chr11	56300000	56749998	255,255,0	2.127	449998	3.78425	4.0163	3.74945	3.88354	3.40427	3.17875	-0.608764	0.0342144	0.0577097	-0.524986	0.029725	0.0548973	-0.0837775	0.542407	0.718488
chr11:56600000-60399998	TAD_1116	225	chr11	56600000	60399998	chr11	56600000	60399998	255,255,0	1.553	3799998	0	0	0	0	0	0	0	1	1	0	1	1	0	1	1
chr11:56800000-58999998	TAD_2981	225	chr11	56800000	58999998	chr11	56800000	58999998	255,255,0	2.156	2199998	0	0	0	0	0	0	0	1	1	0	1	1	0	1	1
chr11:56850000-61224998	TAD_659	225	chr11	56850000	61224998	chr11	56850000	61224998	255,255,0	2.614	4374998	0	0	0	0	0	0	0	1	1	0	1	1	0	1	1
chr11:56860000-60754998	TAD_533	225	chr11	56860000	60754998	chr11	56860000	60754998	255,255,0	3.146	3894998	0	0	0	0	0	0	0	1	1	0	1	1	0	1	1
chr11:56900000-58899998	TAD_2349	225	chr11	56900000	58899998	chr11	56900000	58899998	255,255,0	1.71	1999998	2.05087	2.04366	1.9779	1.97694	1.87787	1.80828	-0.204186	0.0123105	0.0256946	-0.134337	0.0325395	0.0590377	-0.069849	0.00137842	0.0194569
chr11:57306000-57827998	TAD_412	225	chr11	57306000	57827998	chr11	57306000	57827998	255,255,0	3.106	521998	3.18423	3.13677	2.99211	3.01556	2.32326	2.28578	-0.855979	0.000245545	0.00348218	-0.699311	0.000187917	0.0057512	-0.156667	0.0119896	0.0487486
chr11:59748000-59807998	TAD_2998	225	chr11	59748000	59807998	chr11	59748000	59807998	255,255,0	3.204	59998	2.50087	2.69463	3.09547	2.7739	2.45919	2.52434	-0.105982	0.343451	0.436754	-0.442922	0.0706686	0.111061	0.336941	0.154851	0.264653
chr11:60810000-61199998	TAD_4047	225	chr11	60810000	61199998	chr11	60810000	61199998	255,255,0	3.604	389998	5.39075	5.36295	4.24677	4.47676	2.9663	2.83019	-2.47861	0.000135962	0.00303798	-1.46352	0.00260895	0.0117076	-1.01509	0.00451604	0.0295153
chr11:60910000-61199998	TAD_207	225	chr11	60910000	61199998	chr11	60910000	61199998	255,255,0	2.654	289998	4.33312	4.32881	3.75302	3.99302	3.17408	3.06763	-1.21011	0.000423076	0.00402366	-0.752168	0.0127668	0.0298811	-0.457944	0.0330848	0.0867716
chr11:62895000-63034998	TAD_3179	226	chr11	62895000	63034998	chr11	62895000	63034998	255,255,0	3.721	139998	3.75746	3.64114	4.04459	3.97916	3.19314	3.11359	-0.545937	0.00614396	0.0157377	-0.858509	0.00091899	0.00779595	0.312572	0.020613	0.0650407
chr11:63150000-67799998	TAD_1309	227	chr11	63150000	67799998	chr11	63150000	67799998	255,255,0	2.421	4649998	0	0	0	0	0	0	0	1	1	0	1	1	0	1	1
chr11:63300000-67799998	TAD_3193	227	chr11	63300000	67799998	chr11	63300000	67799998	255,255,0	2.026	4499998	0	0	0	0	0	0	0	1	1	0	1	1	0	1	1
chr11:63400000-67799998	TAD_65	227	chr11	63400000	67799998	chr11	63400000	67799998	255,255,0	2.127	4399998	0	0	0	0	0	0	0	1	1	0	1	1	0	1	1
chr11:64845000-64895998	TAD_1171	227	chr11	64845000	64895998	chr11	64845000	64895998	255,255,0	3.698	50998	3.10712	3.00947	2.95323	3.27828	2.62571	2.6549	-0.417987	0.0053522	0.0143436	-0.475446	0.0601632	0.0975286	0.0574595	0.733819	0.916496
chr11:67800000-71799998	TAD_3406	228	chr11	67800000	71799998	chr11	67800000	71799998	255,255,0	1.828	3999998	0	0	0	0	0	0	0	1	1	0	1	1	0	1	1
chr11:67850000-71699998	TAD_1131	228	chr11	67850000	71699998	chr11	67850000	71699998	255,255,0	3.542	3849998	0	0	0	0	0	0	0	1	1	0	1	1	0	1	1
chr11:67950000-71624998	TAD_1729	228	chr11	67950000	71624998	chr11	67950000	71624998	255,255,0	3.467	3674998	0	0	0	0	0	0	0	1	1	0	1	1	0	1	1
chr11:78625000-80599998	TAD_2329	229	chr11	78625000	80599998	chr11	78625000	80599998	255,255,0	1.634	1974998	1.75027	1.80496	1.85496	1.79696	1.80403	1.75888	0.00384	0.912675	1	-0.0445105	0.284647	0.373373	0.0483505	0.283869	0.427566
chr11:80650000-85449998	TAD_3605	230	chr11	80650000	85449998	chr11	80650000	85449998	255,255,0	1.671	4799998	0	0	0	0	0	0	0	1	1	0	1	1	0	1	1
chr11:82850000-83299998	TAD_3778	230	chr11	82850000	83299998	chr11	82850000	83299998	255,255,0	3.825	449998	4.14719	3.98486	3.74332	3.82637	2.79329	2.79196	-1.27341	0.00106671	0.00581124	-0.992224	0.000373824	0.0065605	-0.281182	0.0531919	0.120258
chr11:85200000-89199998	TAD_1560	230	chr11	85200000	89199998	chr11	85200000	89199998	255,255,0	1.554	3999998	0	0	0	0	0	0	0	1	1	0	1	1	0	1	1
chr11:85400000-88999998	TAD_544	230	chr11	85400000	88999998	chr11	85400000	88999998	255,255,0	1.788	3599998	0	0	0	0	0	0	0	1	1	0	1	1	0	1	1
chr11:85500000-86399998	TAD_3138	230	chr11	85500000	86399998	chr11	85500000	86399998	255,255,0	1.907	899998	3.38639	3.50049	2.99464	2.9455	2.10264	1.98994	-1.39715	0.00082062	0.00511214	-0.923777	0.00118912	0.0083685	-0.473369	0.00638477	0.0348897
chr11:85500000-88899998	TAD_142	230	chr11	85500000	88899998	chr11	85500000	88899998	255,255,0	2.323	3399998	0	0	0	0	0	0	0	1	1	0	1	1	0	1	1
chr11:85500000-88999998	TAD_3568	230	chr11	85500000	88999998	chr11	85500000	88999998	255,255,0	1.883	3499998	0	0	0	0	0	0	0	1	1	0	1	1	0	1	1
chr11:85525000-86849998	TAD_3723	230	chr11	85525000	86849998	chr11	85525000	86849998	255,255,0	1.813	1324998	2.91573	2.91179	2.79317	2.88697	2.26207	2.22174	-0.671852	0.000167646	0.00316532	-0.598162	0.00221479	0.0108525	-0.0736905	0.194516	0.316443
chr11:85600000-86319998	TAD_4122	230	chr11	85600000	86319998	chr11	85600000	86319998	255,255,0	2.222	719998	3.78804	3.77436	3.51563	3.52868	2.66411	2.72207	-1.08811	0.000129392	0.00300702	-0.829066	0.000254715	0.00624029	-0.259043	0.000303474	0.0140621
chr11:86920000-87329998	TAD_1304	230	chr11	86920000	87329998	chr11	86920000	87329998	255,255,0	2.135	409998	2.46354	2.47785	2.78706	2.71029	2.46445	2.38937	-0.0437905	0.305506	0.392617	-0.321765	0.0114962	0.0276929	0.277975	0.00758334	0.0378616
chr11:87600000-88999998	TAD_2361	230	chr11	87600000	88999998	chr11	87600000	88999998	255,255,0	1.604	1399998	1.96964	2.01422	2.21408	2.22849	2.04673	1.97565	0.019257	0.649256	0.779712	-0.210099	0.0125308	0.0294791	0.229356	0.00351741	0.0269675
chr11:87800000-88999998	TAD_3255	230	chr11	87800000	88999998	chr11	87800000	88999998	255,255,0	1.805	1199998	2.15694	2.18213	2.37443	2.28832	2.09263	2.06116	-0.0926385	0.0220921	0.0405103	-0.254478	0.0138387	0.0315297	0.161839	0.037766	0.0957264
chr11:90090000-93819998	TAD_2657	231	chr11	90090000	93819998	chr11	90090000	93819998	255,255,0	2.257	3729998	0	0	0	0	0	0	0	1	1	0	1	1	0	1	1
chr11:95060000-95149998	TAD_3732	232	chr11	95060000	95149998	chr11	95060000	95149998	255,255,0	1.674	89998	1.88966	1.90837	1.99639	1.93587	1.8422	1.63607	-0.159881	0.199067	0.267761	-0.226995	0.115251	0.169144	0.067115	0.115644	0.210839
chr11:95140000-95789998	TAD_3539	232	chr11	95140000	95789998	chr11	95140000	95789998	255,255,0	3.245	649998	4.35468	4.46479	3.6766	3.77904	2.85984	2.83872	-1.56046	0.00025397	0.00348218	-0.878542	0.00090119	0.00779595	-0.681919	0.00415611	0.0283185
chr11:95784000-96431998	TAD_1327	232	chr11	95784000	96431998	chr11	95784000	96431998	255,255,0	3.845	647998	4.6644	4.76783	4.4157	4.57384	3.87548	3.80915	-0.873803	0.00136452	0.00648565	-0.652459	0.00641576	0.0191037	-0.221343	0.0942773	0.179584
chr11:96425000-101224998	TAD_2741	232	chr11	96425000	101224998	chr11	96425000	101224998	255,255,0	1.53	4799998	0	0	0	0	0	0	0	1	1	0	1	1	0	1	1
chr11:96440000-99029998	TAD_770	232	chr11	96440000	99029998	chr11	96440000	99029998	255,255,0	1.736	2589998	0	0	0	0	0	0	0	1	1	0	1	1	0	1	1
chr11:96575000-101249998	TAD_197	232	chr11	96575000	101249998	chr11	96575000	101249998	255,255,0	1.616	4674998	0	0	0	0	0	0	0	1	1	0	1	1	0	1	1
chr11:101855000-102019998	TAD_767	233	chr11	101855000	102019998	chr11	101855000	102019998	255,255,0	1.947	164998	1.81246	1.8155	1.98495	2.02746	1.6349	1.66643	-0.163318	0.00316249	0.0102211	-0.35554	0.0015941	0.00929469	0.192222	0.00432932	0.028797
chr11:102200000-102649998	TAD_2612	234	chr11	102200000	102649998	chr11	102200000	102649998	255,255,0	1.52	449998	2.29709	2.33878	2.24147	2.14069	1.77136	1.80555	-0.52948	0.000616368	0.00449743	-0.402626	0.00652247	0.0193376	-0.126855	0.095855	0.181833
chr11:102250000-102524998	TAD_2881	234	chr11	102250000	102524998	chr11	102250000	102524998	255,255,0	1.89	274998	3.01285	3.15798	2.48163	2.59712	2.08018	2.01913	-1.03576	0.00165514	0.00712506	-0.489719	0.00666045	0.0195918	-0.546041	0.0119329	0.0486168
chr11:104200000-105899998	TAD_3907	235	chr11	104200000	105899998	chr11	104200000	105899998	255,255,0	1.55	1699998	1.832	1.90516	2.10035	2.07994	1.74087	1.77602	-0.110131	0.0703075	0.106014	-0.331699	0.000992472	0.00796332	0.221568	0.0122957	0.0494372
chr11:104300000-105899998	TAD_2067	235	chr11	104300000	105899998	chr11	104300000	105899998	255,255,0	1.529	1599998	1.85861	1.89069	2.08498	2.00637	1.73216	1.67928	-0.168936	0.0144695	0.0291939	-0.339958	0.00743242	0.0210807	0.171021	0.0294055	0.08031
chr11:104535000-105059998	TAD_1880	235	chr11	104535000	105059998	chr11	104535000	105059998	255,255,0	1.889	524998	2.06385	2.05128	2.00706	1.99873	1.97191	1.95955	-0.0918345	0.00338334	0.0106592	-0.037164	0.0213882	0.0430057	-0.0546705	0.00896138	0.0411087
chr11:107250000-108949998	TAD_1305	236	chr11	107250000	108949998	chr11	107250000	108949998	255,255,0	1.517	1699998	2.10272	2.0738	1.88678	1.89588	1.48104	1.46482	-0.615328	0.000127905	0.00300702	-0.418403	8.63069e-05	0.00470041	-0.196926	0.00180077	0.0220367
chr11:107530000-107989998	TAD_47	236	chr11	107530000	107989998	chr11	107530000	107989998	255,255,0	1.508	459998	1.72422	1.70933	1.58861	1.59894	1.62553	1.53767	-0.135172	0.0554191	0.0866041	-0.0121745	0.781827	0.927309	-0.122997	0.00178591	0.0219199
chr11:107950000-108699998	TAD_132	236	chr11	107950000	108699998	chr11	107950000	108699998	255,255,0	1.512	749998	1.80727	1.78967	1.91098	1.94355	1.6493	1.72394	-0.11185	0.0603953	0.0932847	-0.240645	0.0119232	0.0284555	0.128795	0.00826197	0.0395278
chr11:108005000-108359998	TAD_1525	236	chr11	108005000	108359998	chr11	108005000	108359998	255,255,0	2.345	354998	2.46154	2.39429	2.33727	2.34652	1.58968	1.59192	-0.837114	0.000338623	0.00381555	-0.751093	5.00096e-06	0.00413588	-0.0860215	0.0811532	0.160979
chr11:109935000-110174998	TAD_3943	237	chr11	109935000	110174998	chr11	109935000	110174998	255,255,0	1.55	239998	1.27004	1.1842	1.28735	1.23242	1.67445	1.68132	0.450765	0.00293399	0.0098133	0.417998	0.0011889	0.0083685	0.0327665	0.532573	0.708493
chr11:110170000-110459998	TAD_3920	237	chr11	110170000	110459998	chr11	110170000	110459998	255,255,0	2.182	289998	3.05486	2.89957	2.89349	2.83823	2.58311	2.50475	-0.433285	0.0178393	0.0342661	-0.321933	0.00873591	0.0231535	-0.111351	0.24374	0.377889
chr11:110445000-111244998	TAD_3898	237	chr11	110445000	111244998	chr11	110445000	111244998	255,255,0	1.681	799998	1.44515	1.46148	1.76537	1.69282	1.62348	1.64704	0.181948	0.00190701	0.00770447	-0.093837	0.0860569	0.131933	0.275784	0.0068656	0.0361606
chr11:111260000-111449998	TAD_931	238	chr11	111260000	111449998	chr11	111260000	111449998	255,255,0	1.556	189998	1.77403	1.96603	1.9915	1.97408	1.94565	1.91399	0.0597895	0.54902	0.66888	-0.0529665	0.0612192	0.0989203	0.112756	0.296479	0.442846
chr11:111550000-111849998	TAD_2678	239	chr11	111550000	111849998	chr11	111550000	111849998	255,255,0	1.559	299998	2.75319	2.74521	2.69315	2.70375	2.22771	2.31006	-0.480312	0.00227022	0.00854231	-0.429561	0.00302216	0.0125026	-0.0507515	0.00831984	0.0395744
chr11:111860000-112099998	TAD_937	240	chr11	111860000	112099998	chr11	111860000	112099998	255,255,0	1.61	239998	1.86317	1.89085	1.88091	1.89082	1.73754	1.65993	-0.178273	0.0249487	0.0447147	-0.187132	0.0197473	0.0404358	0.0088585	0.56502	0.742557
chr11:112210000-112289998	TAD_2666	241	chr11	112210000	112289998	chr11	112210000	112289998	255,255,0	2.453	79998	2.57923	2.77313	2.64189	2.60541	2.74305	2.51572	-0.0468	0.752711	0.893804	0.0057335	0.959602	1	-0.0525335	0.599818	0.779651
chr11:112285000-112564998	TAD_810	241	chr11	112285000	112564998	chr11	112285000	112564998	255,255,0	1.699	279998	1.70815	1.79781	1.91276	2.03983	1.6457	1.62184	-0.119207	0.0786085	0.116696	-0.342522	0.0154287	0.0340256	0.223314	0.0620388	0.134374
chr11:112580000-113294998	TAD_556	242	chr11	112580000	113294998	chr11	112580000	113294998	255,255,0	1.559	714998	1.36794	1.36962	1.60504	1.57546	1.55144	1.58543	0.19965	0.00228251	0.00855735	-0.0218185	0.374109	0.476328	0.221469	0.00127217	0.0191019
chr11:113290000-113789998	TAD_773	242	chr11	113290000	113789998	chr11	113290000	113789998	255,255,0	1.692	499998	1.33329	1.32699	1.49865	1.52651	1.78754	1.81044	0.468844	0.000113709	0.00287944	0.286411	0.00106973	0.00804581	0.182434	0.00189252	0.0220498
chr11:113298000-113537998	TAD_154	242	chr11	113298000	113537998	chr11	113298000	113537998	255,255,0	1.722	239998	1.39511	1.5476	1.59476	1.71727	1.56227	1.51272	0.06614	0.435072	0.541248	-0.118522	0.155441	0.218636	0.184662	0.141706	0.246205
chr11:113725000-114624998	TAD_3097	242	chr11	113725000	114624998	chr11	113725000	114624998	255,255,0	1.625	899998	2.01747	2.03354	1.90234	1.88538	1.39356	1.36721	-0.64512	9.54238e-05	0.0027895	-0.513476	0.000176058	0.00567824	-0.131644	0.00266982	0.0243989
chr11:113925000-114299998	TAD_2999	242	chr11	113925000	114299998	chr11	113925000	114299998	255,255,0	1.578	374998	2.32209	2.36267	2.32053	2.41072	1.98255	2.02976	-0.336227	0.00272987	0.00941443	-0.359471	0.00772219	0.0215178	0.0232435	0.64156	0.821227
chr11:114300000-114604998	TAD_277	242	chr11	114300000	114604998	chr11	114300000	114604998	255,255,0	1.825	304998	1.5984	1.68541	1.83666	1.89947	1.91554	1.89249	0.262111	0.0123354	0.0257315	0.03595	0.330868	0.427475	0.22616	0.0264145	0.0750114
chr11:114600000-116699998	TAD_3331	242	chr11	114600000	116699998	chr11	114600000	116699998	255,255,0	1.524	2099998	0	0	0	0	0	0	0	1	1	0	1	1	0	1	1
chr11:116600000-119499998	TAD_3402	242	chr11	116600000	119499998	chr11	116600000	119499998	255,255,0	1.599	2899998	0	0	0	0	0	0	0	1	1	0	1	1	0	1	1
chr11:116600000-119599998	TAD_192	242	chr11	116600000	119599998	chr11	116600000	119599998	255,255,0	1.5	2999998	0	0	0	0	0	0	0	1	1	0	1	1	0	1	1
chr11:116700000-119399998	TAD_1843	242	chr11	116700000	119399998	chr11	116700000	119399998	255,255,0	1.694	2699998	0	0	0	0	0	0	0	1	1	0	1	1	0	1	1
chr11:116700000-119499998	TAD_301	242	chr11	116700000	119499998	chr11	116700000	119499998	255,255,0	1.674	2799998	0	0	0	0	0	0	0	1	1	0	1	1	0	1	1
chr11:116720000-117354998	TAD_3410	242	chr11	116720000	117354998	chr11	116720000	117354998	255,255,0	3.389	634998	3.94073	4.04535	3.04486	3.14223	2.41324	2.32857	-1.62213	0.000364066	0.00387961	-0.722639	0.00247292	0.0113441	-0.899493	0.00184168	0.0220498
chr11:116725000-117224998	TAD_2097	242	chr11	116725000	117224998	chr11	116725000	117224998	255,255,0	1.758	499998	3.587	3.5599	3.2631	3.2472	2.91276	2.97065	-0.631748	0.000604008	0.00448009	-0.313449	0.00297371	0.0124399	-0.318298	0.000590597	0.0160892
chr11:117790000-118069998	TAD_2874	242	chr11	117790000	118069998	chr11	117790000	118069998	255,255,0	2.964	279998	3.56362	3.6474	2.93688	3.08785	2.41783	2.23486	-1.27916	0.00180189	0.00743758	-0.686021	0.012483	0.0294003	-0.593142	0.00821042	0.0395097
chr11:117945000-118055998	TAD_2851	242	chr11	117945000	118055998	chr11	117945000	118055998	255,255,0	2.988	110998	3.27813	3.30836	3.01987	3.05491	2.81723	2.69301	-0.538129	0.00501278	0.0138372	-0.282276	0.024246	0.047344	-0.255853	0.00260332	0.0241906
chr11:119655000-119749998	TAD_2405	243	chr11	119655000	119749998	chr11	119655000	119749998	255,255,0	1.646	94998	1.64939	1.54288	1.78426	1.9924	1.73101	1.73739	0.138066	0.0773766	0.115074	-0.154128	0.2128	0.286981	0.292194	0.0827523	0.163131
chr11:120160000-120319998	TAD_1914	244	chr11	120160000	120319998	chr11	120160000	120319998	255,255,0	1.619	159998	1.31011	1.22326	1.52544	1.5802	1.74264	1.84084	0.525053	0.00566352	0.0149146	0.238919	0.025947	0.0496912	0.286134	0.0136641	0.0519155
chr11:121200000-121649998	TAD_2704	245	chr11	121200000	121649998	chr11	121200000	121649998	255,255,0	2.094	449998	4.50572	4.4094	3.8976	3.85351	2.74849	2.61546	-1.77559	0.000477734	0.00415976	-1.19358	0.000868639	0.00772695	-0.582001	0.00258853	0.0241518
chr11:121650000-122544998	TAD_1735	246	chr11	121650000	122544998	chr11	121650000	122544998	255,255,0	2.087	894998	2.24955	2.21555	2.49154	2.40456	2.22081	2.19123	-0.026522	0.297443	0.383449	-0.242024	0.0156804	0.034507	0.215502	0.0214112	0.0664408
chr11:122550000-122849998	TAD_459	247	chr11	122550000	122849998	chr11	122550000	122849998	255,255,0	1.576	299998	2.62621	2.52109	2.40801	2.47066	2.00836	2.03101	-0.553968	0.00304624	0.0100183	-0.419652	0.0018599	0.0100133	-0.134316	0.107248	0.19905
chr11:122550000-123599998	TAD_2167	247	chr11	122550000	123599998	chr11	122550000	123599998	255,255,0	1.736	1049998	2.2481	2.23821	2.68163	2.6394	2.10289	2.03299	-0.175212	0.0181238	0.0346994	-0.592571	0.00130259	0.00865463	0.417358	0.000654226	0.0165558
chr11:123105000-123257998	TAD_1588	247	chr11	123105000	123257998	chr11	123105000	123257998	255,255,0	2.171	152998	1.66713	1.67757	2.43473	2.31322	2.167	2.17552	0.498906	2.72068e-05	0.0019345	-0.202721	0.0451427	0.0772804	0.701627	0.00230569	0.0229864
chr11:123402000-123482998	TAD_1715	247	chr11	123402000	123482998	chr11	123402000	123482998	255,255,0	2.758	80998	2.51568	2.45506	2.25871	2.35107	1.73135	1.70082	-0.769285	0.000427834	0.00402366	-0.588809	0.00204283	0.0105218	-0.180476	0.0470026	0.111658
chr11:124055000-124209998	TAD_1537	248	chr11	124055000	124209998	chr11	124055000	124209998	255,255,0	1.67	154998	1.75563	1.91635	1.86015	1.89574	1.78849	1.77294	-0.055276	0.508424	0.624774	-0.097228	0.0181245	0.0380502	0.041952	0.61471	0.795439
chr11:124390000-124599998	TAD_4081	249	chr11	124390000	124599998	chr11	124390000	124599998	255,255,0	1.544	209998	1.44175	1.44883	1.52848	1.59671	1.76788	1.74734	0.312319	0.000255998	0.00348218	0.195014	0.0143663	0.0322694	0.117305	0.0427577	0.10419
chr11:124608000-124877998	TAD_1169	250	chr11	124608000	124877998	chr11	124608000	124877998	255,255,0	2.695	269998	2.67154	2.72042	2.55709	2.57862	2.22223	2.12293	-0.523401	0.00376458	0.0113904	-0.395271	0.00609382	0.0184244	-0.128129	0.0197789	0.0637935
chr11:124870000-124959998	TAD_275	250	chr11	124870000	124959998	chr11	124870000	124959998	255,255,0	1.533	89998	1.3395	1.47201	1.55458	1.59629	1.24124	1.30576	-0.132255	0.155243	0.213265	-0.301932	0.00596382	0.0183406	0.169678	0.0868084	0.169087
chr11:124953000-125147998	TAD_1582	250	chr11	124953000	125147998	chr11	124953000	125147998	255,255,0	1.752	194998	1.99386	1.9491	1.95607	1.98724	1.77069	1.72894	-0.221665	0.0073145	0.01763	-0.22184	0.00494258	0.0164336	0.0001755	0.994811	1
chr11:125560000-125634998	TAD_631	251	chr11	125560000	125634998	chr11	125560000	125634998	255,255,0	1.579	74998	1.85395	1.699	1.71175	1.59462	1.18445	1.18144	-0.593533	0.00631631	0.0160708	-0.47024	0.00563901	0.0177116	-0.123292	0.265971	0.404448
chr11:125680000-125854998	TAD_1769	252	chr11	125680000	125854998	chr11	125680000	125854998	255,255,0	1.543	174998	1.6359	1.63027	1.74968	1.5623	1.63003	1.62397	-0.006088	0.289804	0.375126	-0.0289915	0.755754	0.900973	0.0229035	0.805009	0.984245
chr11:125880000-126209998	TAD_3908	253	chr11	125880000	126209998	chr11	125880000	126209998	255,255,0	1.529	329998	1.91975	1.94274	2.24414	2.22498	2.18448	2.11782	0.219904	0.0104903	0.0228295	-0.083407	0.0901975	0.136755	0.30331	0.000593223	0.0160892
chr11:126207000-126269998	TAD_2930	253	chr11	126207000	126269998	chr11	126207000	126269998	255,255,0	1.632	62998	1.4098	1.4908	1.62663	1.40848	1.38458	1.4385	-0.038759	0.44953	0.557888	-0.106012	0.381019	0.484527	0.067253	0.571041	0.747611
chr11:126432000-126488998	TAD_1414	254	chr11	126432000	126488998	chr11	126432000	126488998	255,255,0	1.814	56998	1.53277	1.56831	1.87658	1.74829	1.3405	1.63463	-0.062972	0.671897	0.805027	-0.324866	0.124816	0.18131	0.261894	0.0309039	0.0827046
chr11:127800000-128999998	TAD_1026	255	chr11	127800000	128999998	chr11	127800000	128999998	255,255,0	1.747	1199998	3.43538	3.35693	2.72438	2.75679	1.82761	1.81846	-1.57312	0.000103599	0.00287944	-0.917553	4.87754e-05	0.00439396	-0.655567	0.00111017	0.0189863
chr11:127900000-128999998	TAD_2274	255	chr11	127900000	128999998	chr11	127900000	128999998	255,255,0	2.046	1099998	3.9555	3.94312	3.00305	3.01944	1.97735	1.90852	-2.00637	4.14778e-05	0.00228072	-1.06831	0.00020812	0.00584003	-0.938064	1.43858e-05	0.0129031
chr11:127975000-128899998	TAD_3432	255	chr11	127975000	128899998	chr11	127975000	128899998	255,255,0	2.47	924998	4.69629	4.80284	3.56274	3.66264	2.45815	2.36248	-2.33925	0.000169613	0.00316532	-1.20237	0.000825419	0.00770079	-1.13688	0.00108318	0.0189863
chr11:128870000-129754998	TAD_1025	255	chr11	128870000	129754998	chr11	128870000	129754998	255,255,0	2.038	884998	1.6585	1.68706	1.79684	1.73648	2.04911	2.09129	0.397413	0.0010982	0.00587416	0.303538	0.00530727	0.0170196	0.0938745	0.0654464	0.139628
chr11:129357000-129749998	TAD_1967	255	chr11	129357000	129749998	chr11	129357000	129749998	255,255,0	2.087	392998	1.53699	1.53001	1.73023	1.69041	2.01423	2.04923	0.498233	0.00026012	0.00348218	0.321413	0.00205894	0.0105218	0.17682	0.0046873	0.0299026
chr11:129750000-130174998	TAD_2194	255	chr11	129750000	130174998	chr11	129750000	130174998	255,255,0	1.615	424998	2.29523	2.2705	2.41782	2.35796	1.81654	1.86582	-0.441689	0.00102567	0.00571923	-0.546707	0.00140058	0.00888615	0.105018	0.0481565	0.113576
chr11:129906000-130145998	TAD_1800	255	chr11	129906000	130145998	chr11	129906000	130145998	255,255,0	2.164	239998	2.43607	2.41649	2.39992	2.44883	2.16045	2.16902	-0.261543	0.00038447	0.00389571	-0.259638	0.00298027	0.0124399	-0.001905	0.941813	1
chr11:130203000-130433998	TAD_554	256	chr11	130203000	130433998	chr11	130203000	130433998	255,255,0	2.303	230998	1.94197	2.05308	2.33188	2.27549	2.09188	2.01467	0.0557495	0.435612	0.541593	-0.250412	0.0158863	0.034789	0.306162	0.0184104	0.0614774
chr11:130428000-130868998	TAD_3176	256	chr11	130428000	130868998	chr11	130428000	130868998	255,255,0	2.23	440998	1.80146	1.84964	2.26179	2.19747	2.38255	2.34405	0.537748	0.00082709	0.00513693	0.13367	0.0389006	0.0682373	0.404078	0.00323787	0.0258192
chr11:130989000-131684998	TAD_2281	257	chr11	130989000	131684998	chr11	130989000	131684998	255,255,0	1.52	695998	1.1916	1.21378	1.24277	1.29338	1.52851	1.51007	0.316599	0.000484422	0.00418817	0.251213	0.00394398	0.0143211	0.065386	0.0936381	0.178697
chr11:131178000-133862998	TAD_3553	257	chr11	131178000	133862998	chr11	131178000	133862998	255,255,0	1.662	2684998	0	0	0	0	0	0	0	1	1	0	1	1	0	1	1
chr11:132273000-132407998	TAD_580	257	chr11	132273000	132407998	chr11	132273000	132407998	255,255,0	1.523	134998	0.982338	0.933858	1.47104	1.50464	1.50339	1.45498	0.521084	0.00116136	0.00601343	-0.0086565	0.768481	0.913055	0.52974	0.000767535	0.0172028
chr11:132408000-132965998	TAD_3733	257	chr11	132408000	132965998	chr11	132408000	132965998	255,255,0	1.521	557998	1.24706	1.22408	1.48362	1.51857	1.43453	1.46152	0.212454	0.00215852	0.0082807	-0.053072	0.0913238	0.13831	0.265526	0.00185474	0.0220498
chr11:133128000-133841998	TAD_3348	257	chr11	133128000	133841998	chr11	133128000	133841998	255,255,0	1.726	713998	1.40451	1.5136	1.71533	1.66603	1.71414	1.683	0.239514	0.0263356	0.0464932	0.007896	0.785831	0.931522	0.231619	0.0321266	0.0852579
chr12:8200000-10999998	TAD_3056	258	chr12	8200000	10999998	chr12	8200000	10999998	255,255,0	1.627	2799998	0	0	0	0	0	0	0	1	1	0	1	1	0	1	1
chr12:8300000-10899998	TAD_268	258	chr12	8300000	10899998	chr12	8300000	10899998	255,255,0	2.594	2599998	0	0	0	0	0	0	0	1	1	0	1	1	0	1	1
chr12:8300000-10999998	TAD_986	258	chr12	8300000	10999998	chr12	8300000	10999998	255,255,0	2.615	2699998	0	0	0	0	0	0	0	1	1	0	1	1	0	1	1
chr12:8400000-10849998	TAD_2495	258	chr12	8400000	10849998	chr12	8400000	10849998	255,255,0	3.954	2449998	0	0	0	0	0	0	0	1	1	0	1	1	0	1	1
chr12:8400000-10999998	TAD_744	258	chr12	8400000	10999998	chr12	8400000	10999998	255,255,0	1.996	2599998	0	0	0	0	0	0	0	1	1	0	1	1	0	1	1
chr12:8445000-9284998	TAD_1869	258	chr12	8445000	9284998	chr12	8445000	9284998	255,255,0	5.713	839998	5.55304	5.54476	4.97922	5.09395	4.76136	4.7086	-0.813917	0.000204669	0.00333188	-0.301606	0.0197253	0.0404197	-0.512311	0.00435062	0.028892
chr12:11200000-13199998	TAD_354	259	chr12	11200000	13199998	chr12	11200000	13199998	255,255,0	1.872	1999998	2.40202	2.36155	2.09349	2.13333	1.89831	1.88379	-0.490733	0.000426432	0.00402366	-0.222361	0.0029797	0.0124399	-0.268371	0.00380651	0.027619
chr12:11200000-13399998	TAD_4072	259	chr12	11200000	13399998	chr12	11200000	13399998	255,255,0	2.167	2199998	0	0	0	0	0	0	0	1	1	0	1	1	0	1	1
chr12:11300000-13299998	TAD_4061	259	chr12	11300000	13299998	chr12	11300000	13299998	255,255,0	2.234	1999998	4.0121	4.02677	3.23836	3.38594	2.59057	2.53641	-1.45594	5.368e-05	0.00236056	-0.748656	0.00369301	0.0137828	-0.707283	0.00366886	0.0274101
chr12:11400000-13259998	TAD_1323	259	chr12	11400000	13259998	chr12	11400000	13259998	255,255,0	3.54	1859998	4.46111	4.56945	3.76809	3.85461	3.07611	3.04884	-1.4528	0.000301205	0.00366412	-0.748873	0.000942347	0.00787276	-0.703928	0.00314272	0.0255008
chr12:12350000-12734998	TAD_3298	259	chr12	12350000	12734998	chr12	12350000	12734998	255,255,0	3.152	384998	3.63092	3.64015	3.1281	3.31793	3.26919	3.31156	-0.34516	0.00105131	0.00576312	0.0673615	0.50387	0.62233	-0.412521	0.0245888	0.0718669
chr12:13260000-14169998	TAD_2027	259	chr12	13260000	14169998	chr12	13260000	14169998	255,255,0	1.761	909998	1.76178	1.76333	1.932	1.95075	1.98355	1.9835	0.22097	2.38797e-05	0.00186844	0.042148	0.0255359	0.0491184	0.178821	0.000760415	0.0172028
chr12:14175000-14724998	TAD_1637	260	chr12	14175000	14724998	chr12	14175000	14724998	255,255,0	1.534	549998	2.08223	2.10258	2.19647	2.20247	2.06848	2.08362	-0.016351	0.270319	0.352226	-0.123417	0.0013718	0.00877102	0.107066	0.00357841	0.0271535
chr12:14200000-14499998	TAD_1628	260	chr12	14200000	14499998	chr12	14200000	14499998	255,255,0	1.587	299998	2.24128	2.32585	2.20597	2.09295	2.13927	2.06697	-0.180445	0.0478117	0.0760121	-0.046341	0.50513	0.623699	-0.134104	0.140258	0.244577
chr12:14256000-14363998	TAD_2701	260	chr12	14256000	14363998	chr12	14256000	14363998	255,255,0	2.249	107998	1.87348	1.75325	1.92853	2.05757	2.02669	2.12712	0.263541	0.0440344	0.0711682	0.0838585	0.347853	0.447038	0.179682	0.12333	0.220403
chr12:14360000-14419998	TAD_1240	260	chr12	14360000	14419998	chr12	14360000	14419998	255,255,0	2.443	59998	2.3138	2.53051	1.95922	1.98642	1.7289	1.60128	-0.757067	0.0113345	0.0241942	-0.307727	0.0203235	0.0412686	-0.44934	0.0278308	0.077374
chr12:14715000-15014998	TAD_1745	260	chr12	14715000	15014998	chr12	14715000	15014998	255,255,0	2.419	299998	2.49141	2.53662	2.09761	2.19646	1.9878	1.93545	-0.552391	0.00102763	0.00571923	-0.185409	0.0455717	0.0777889	-0.366982	0.00858967	0.0402127
chr12:14830000-15009998	TAD_3503	260	chr12	14830000	15009998	chr12	14830000	15009998	255,255,0	1.995	179998	2.34945	2.39182	2.27291	2.23231	1.87272	2.01625	-0.426154	0.0129718	0.0268283	-0.308129	0.0276583	0.0520451	-0.118026	0.0297273	0.0808447
chr12:15510000-15929998	TAD_4025	261	chr12	15510000	15929998	chr12	15510000	15929998	255,255,0	1.646	419998	1.7316	1.76997	1.89285	1.86982	1.93321	1.87885	0.155246	0.020982	0.0389598	0.0246935	0.431332	0.541331	0.130552	0.0125051	0.0497176
chr12:15520000-15589998	TAD_3560	261	chr12	15520000	15589998	chr12	15520000	15589998	255,255,0	2.423	69998	2.51792	2.7503	3.26843	3.27091	3.04085	2.94512	0.35887	0.0628078	0.096254	-0.276689	0.0125608	0.0295329	0.635559	0.0142356	0.0529853
chr12:17709000-17756998	TAD_4024	262	chr12	17709000	17756998	chr12	17709000	17756998	255,255,0	1.617	47998	1.38347	1.46562	1.33776	1.55587	1.32548	1.29565	-0.113983	0.076249	0.113643	-0.13625	0.275371	0.362437	0.022268	0.84647	1
chr12:17750000-17859998	TAD_1432	262	chr12	17750000	17859998	chr12	17750000	17859998	255,255,0	1.531	109998	1.96297	1.8437	1.70996	1.72922	1.74976	1.78839	-0.134258	0.112523	0.160903	0.049485	0.100372	0.15014	-0.183743	0.0549139	0.122793
chr12:17871000-17921998	TAD_1345	263	chr12	17871000	17921998	chr12	17871000	17921998	255,255,0	1.564	50998	1.52709	1.60536	1.50749	1.49634	1.39502	1.37609	-0.180668	0.0229354	0.0417228	-0.116358	0.00311078	0.0127384	-0.06431	0.183899	0.303481
chr12:18040000-20769998	TAD_732	264	chr12	18040000	20769998	chr12	18040000	20769998	255,255,0	1.516	2729998	0	0	0	0	0	0	0	1	1	0	1	1	0	1	1
chr12:18054000-21197998	TAD_1807	264	chr12	18054000	21197998	chr12	18054000	21197998	255,255,0	1.561	3143998	0	0	0	0	0	0	0	1	1	0	1	1	0	1	1
chr12:19434000-19544998	TAD_473	264	chr12	19434000	19544998	chr12	19434000	19544998	255,255,0	1.532	110998	1.44263	1.52783	1.48418	1.40199	1.40593	1.43947	-0.0625355	0.240589	0.317501	-0.0203825	0.649053	0.783688	-0.042153	0.493376	0.664246
chr12:20688000-20747998	TAD_1533	264	chr12	20688000	20747998	chr12	20688000	20747998	255,255,0	1.679	59998	1.45434	1.30414	1.36886	1.29475	1.48127	1.5569	0.139846	0.176644	0.239947	0.187278	0.0394575	0.0689795	-0.0474315	0.578422	0.755355
chr12:21175000-22724998	TAD_2074	264	chr12	21175000	22724998	chr12	21175000	22724998	255,255,0	1.565	1549998	2.03452	2.00508	1.95741	1.95563	1.63995	1.53939	-0.430134	0.00533882	0.0143249	-0.366857	0.00713509	0.0205295	-0.063277	0.0267574	0.0754977
chr12:21220000-21699998	TAD_2175	264	chr12	21220000	21699998	chr12	21220000	21699998	255,255,0	1.692	479998	1.79309	1.79784	1.8752	1.93882	1.93907	1.90058	0.124366	0.0100034	0.0220611	0.0128185	0.73017	0.873831	0.111547	0.0407401	0.100795
chr12:21420000-21689998	TAD_2467	264	chr12	21420000	21689998	chr12	21420000	21689998	255,255,0	1.846	269998	1.71661	1.7369	1.83579	1.93968	2.07177	1.98932	0.303791	0.00749152	0.0178894	0.142812	0.111323	0.164198	0.160979	0.0549786	0.122823
chr12:21429000-21509998	TAD_999	264	chr12	21429000	21509998	chr12	21429000	21509998	255,255,0	1.942	80998	1.91687	1.96658	1.97539	2.14402	1.77202	1.85715	-0.127134	0.0779656	0.115867	-0.245117	0.0767609	0.119098	0.117984	0.246025	0.380858
chr12:21590000-21699998	TAD_1033	264	chr12	21590000	21699998	chr12	21590000	21699998	255,255,0	2.01	109998	2.27576	2.37129	2.31302	2.3374	1.51295	1.56906	-0.782521	0.00138895	0.00653885	-0.7842	0.000315063	0.00631429	0.001678	0.972422	1
chr12:21693000-22025998	TAD_487	264	chr12	21693000	22025998	chr12	21693000	22025998	255,255,0	1.83	332998	1.78607	1.87391	2.02471	1.97103	1.8618	1.7123	-0.042935	0.624337	0.753076	-0.210813	0.0733045	0.114381	0.167878	0.0472142	0.112032
chr12:22050000-22424998	TAD_2695	264	chr12	22050000	22424998	chr12	22050000	22424998	255,255,0	1.592	374998	1.87514	1.88149	1.89744	1.89909	1.62834	1.56343	-0.282432	0.00471065	0.0132154	-0.302383	0.00393862	0.0143211	0.019951	0.0257613	0.0738802
chr12:22450000-22689998	TAD_3022	264	chr12	22450000	22689998	chr12	22450000	22689998	255,255,0	1.833	239998	2.14208	2.05241	2.22457	2.25345	2.03058	2.06188	-0.0510135	0.330116	0.421355	-0.192775	0.00428691	0.0149768	0.141762	0.0562996	0.125097
chr12:22695000-24842998	TAD_1394	264	chr12	22695000	24842998	chr12	22695000	24842998	255,255,0	1.528	2147998	0	0	0	0	0	0	0	1	1	0	1	1	0	1	1
chr12:23150000-24859998	TAD_2807	264	chr12	23150000	24859998	chr12	23150000	24859998	255,255,0	1.513	1709998	1.5877	1.59328	1.6249	1.63366	1.44735	1.42334	-0.155142	0.00198284	0.00787401	-0.193931	0.00124112	0.00845117	0.0387885	0.0102091	0.0442221
chr12:24970000-25159998	TAD_1866	265	chr12	24970000	25159998	chr12	24970000	25159998	255,255,0	2.005	189998	2.60709	2.69774	2.63045	2.58202	2.22526	2.26801	-0.405772	0.00552559	0.0146315	-0.3596	0.00253111	0.0114959	-0.0461725	0.401169	0.563112
chr12:25175000-25424998	TAD_321	266	chr12	25175000	25424998	chr12	25175000	25424998	255,255,0	1.696	249998	2.54329	2.72205	2.38844	2.34616	2.23519	2.17818	-0.425984	0.02219	0.0406258	-0.160617	0.0225236	0.0447651	-0.265367	0.0612071	0.132922
chr12:25430000-26039998	TAD_4092	267	chr12	25430000	26039998	chr12	25430000	26039998	255,255,0	1.571	609998	1.26949	1.35761	1.39335	1.47936	1.63465	1.66468	0.336118	0.00732001	0.017633	0.21331	0.0207242	0.0419364	0.122807	0.128468	0.22748
chr12:26070000-26679998	TAD_1229	268	chr12	26070000	26679998	chr12	26070000	26679998	255,255,0	1.554	609998	1.29539	1.28553	1.51682	1.5269	1.66769	1.65936	0.373065	5.15948e-05	0.00236056	0.141661	0.000609902	0.00720698	0.231404	0.000214668	0.0140621
chr12:26825000-27029998	TAD_961	269	chr12	26825000	27029998	chr12	26825000	27029998	255,255,0	1.993	204998	2.08862	2.05568	2.23725	2.13101	1.93291	1.84007	-0.185657	0.0342038	0.0577097	-0.297635	0.026353	0.0500829	0.111978	0.12634	0.224483
chr12:26931000-27017998	TAD_251	269	chr12	26931000	27017998	chr12	26931000	27017998	255,255,0	2.173	86998	2.11739	1.97546	2.12778	1.95263	1.74253	1.81276	-0.268776	0.0431744	0.0700713	-0.262562	0.0663773	0.105366	-0.006213	0.955284	1
chr12:27140000-27319998	TAD_2531	270	chr12	27140000	27319998	chr12	27140000	27319998	255,255,0	1.57	179998	1.66442	1.67334	1.62546	1.63252	1.6895	1.58004	-0.0341055	0.545461	0.665133	0.005789	0.914701	1	-0.0398945	0.0111955	0.0468259
chr12:27411000-27707998	TAD_1780	271	chr12	27411000	27707998	chr12	27411000	27707998	255,255,0	1.811	296998	1.63316	1.64847	1.79158	1.72689	1.72293	1.68828	0.064789	0.0435368	0.0705762	-0.053628	0.218011	0.293145	0.118417	0.0390505	0.0978513
chr12:27625000-28024998	TAD_2675	271	chr12	27625000	28024998	chr12	27625000	28024998	255,255,0	1.905	399998	1.90912	2.047	1.63743	1.623	1.47965	1.48741	-0.494532	0.00744912	0.0178088	-0.146682	0.000903013	0.00779595	-0.347849	0.0175138	0.0600032
chr12:27654000-27701998	TAD_724	271	chr12	27654000	27701998	chr12	27654000	27701998	255,255,0	1.743	47998	1.852	1.62985	1.59925	1.50324	1.60964	1.8091	-0.0315575	0.830583	0.975876	0.158122	0.224581	0.300706	-0.18968	0.194286	0.316319
chr12:28000000-31199998	TAD_1613	271	chr12	28000000	31199998	chr12	28000000	31199998	255,255,0	1.606	3199998	0	0	0	0	0	0	0	1	1	0	1	1	0	1	1
chr12:28050000-31099998	TAD_2459	271	chr12	28050000	31099998	chr12	28050000	31099998	255,255,0	2.398	3049998	0	0	0	0	0	0	0	1	1	0	1	1	0	1	1
chr12:28100000-28509998	TAD_3457	271	chr12	28100000	28509998	chr12	28100000	28509998	255,255,0	2.357	409998	2.56851	2.44615	2.12804	2.18313	1.78958	1.83067	-0.697202	0.00270576	0.00938253	-0.345458	0.0032565	0.0130134	-0.351745	0.015787	0.0563685
chr12:28110000-28609998	TAD_1557	271	chr12	28110000	28609998	chr12	28110000	28609998	255,255,0	2.162	499998	2.4669	2.4461	2.34358	2.26577	2.23444	2.17929	-0.249635	0.00498676	0.0137746	-0.0978085	0.122294	0.17796	-0.151826	0.0342377	0.0890267
chr12:28900000-31099998	TAD_2369	271	chr12	28900000	31099998	chr12	28900000	31099998	255,255,0	1.59	2199998	0	0	0	0	0	0	0	1	1	0	1	1	0	1	1
chr12:28900000-31199998	TAD_1828	271	chr12	28900000	31199998	chr12	28900000	31199998	255,255,0	1.555	2299998	0	0	0	0	0	0	0	1	1	0	1	1	0	1	1
chr12:29030000-31059998	TAD_3371	271	chr12	29030000	31059998	chr12	29030000	31059998	255,255,0	2.216	2029998	0	0	0	0	0	0	0	1	1	0	1	1	0	1	1
chr12:29065000-29319998	TAD_3838	271	chr12	29065000	29319998	chr12	29065000	29319998	255,255,0	2.424	254998	2.2246	2.25638	2.55986	2.51141	1.96106	1.9302	-0.294859	0.0016411	0.00709422	-0.590006	0.000549899	0.00701049	0.295148	0.00315978	0.0255008
chr12:29400000-31199998	TAD_443	271	chr12	29400000	31199998	chr12	29400000	31199998	255,255,0	1.52	1799998	1.5655	1.55581	1.83929	1.82329	2.02229	2.03382	0.467402	4.06337e-05	0.0022645	0.196768	0.000655239	0.0072533	0.270634	0.000265565	0.0140621
chr12:29510000-31049998	TAD_496	271	chr12	29510000	31049998	chr12	29510000	31049998	255,255,0	2.324	1539998	2.37823	2.45691	2.5376	2.51948	2.53236	2.52975	0.113488	0.0618923	0.0952403	0.00252	0.79224	0.93831	0.110967	0.0684172	0.143516
chr12:30615000-30839998	TAD_527	271	chr12	30615000	30839998	chr12	30615000	30839998	255,255,0	1.727	224998	1.7727	1.77564	1.84533	1.97403	1.77656	1.79481	0.0115165	0.291493	0.377194	-0.123996	0.139405	0.199413	0.135513	0.116137	0.211436
chr12:31250000-34049998	TAD_1725	272	chr12	31250000	34049998	chr12	31250000	34049998	255,255,0	3.386	2799998	0	0	0	0	0	0	0	1	1	0	1	1	0	1	1
chr12:38360000-39199998	TAD_1352	273	chr12	38360000	39199998	chr12	38360000	39199998	255,255,0	2.325	839998	2.24786	2.2045	2.34727	2.39362	2.27889	2.17605	0.0012905	0.981253	1	-0.142974	0.0807075	0.124518	0.144264	0.0223338	0.0681752
chr12:39580000-39699998	TAD_925	274	chr12	39580000	39699998	chr12	39580000	39699998	255,255,0	2.593	119998	2.79345	2.69621	3.04688	2.911	2.06599	2.0741	-0.674786	0.0014658	0.00672409	-0.908893	0.00159569	0.00929469	0.234107	0.0653386	0.139546
chr12:42070000-42444998	TAD_137	275	chr12	42070000	42444998	chr12	42070000	42444998	255,255,0	2.05	374998	2.18431	2.08488	2.12838	2.15625	2.00415	1.99	-0.137518	0.0688246	0.104082	-0.145239	0.00410667	0.0146125	0.007721	0.879552	1
chr12:43730000-43899998	TAD_2099	276	chr12	43730000	43899998	chr12	43730000	43899998	255,255,0	1.946	169998	2.20749	2.29675	2.24678	2.31138	1.85241	1.94968	-0.351079	0.015287	0.0304559	-0.378034	0.00952728	0.0244192	0.026956	0.62853	0.809259
chr12:44760000-44939998	TAD_1476	277	chr12	44760000	44939998	chr12	44760000	44939998	255,255,0	2.559	179998	2.52376	2.64364	2.78364	2.8192	2.32693	2.33271	-0.25388	0.0262065	0.046285	-0.471596	0.000305892	0.00628523	0.217716	0.0407601	0.100795
chr12:45123000-46001998	TAD_2552	278	chr12	45123000	46001998	chr12	45123000	46001998	255,255,0	1.96	878998	1.58196	1.62524	1.97974	1.9577	1.97192	1.94603	0.355376	0.00141666	0.00660896	-0.009746	0.579703	0.707516	0.365122	0.0012071	0.0189863
chr12:46010000-47019998	TAD_1865	279	chr12	46010000	47019998	chr12	46010000	47019998	255,255,0	2.045	1009998	1.91179	1.90929	2.17074	2.13623	2.10529	2.09226	0.188237	0.000304579	0.00368008	-0.054709	0.0595975	0.0969246	0.242946	0.0014633	0.0196985
chr12:46050000-47649998	TAD_2917	279	chr12	46050000	47649998	chr12	46050000	47649998	255,255,0	1.547	1599998	1.84329	1.83041	2.02706	2.00245	1.88662	1.8402	0.0265575	0.322191	0.412005	-0.151351	0.0127972	0.0298961	0.177908	0.00188666	0.0220498
chr12:46130000-46319998	TAD_3045	279	chr12	46130000	46319998	chr12	46130000	46319998	255,255,0	1.944	189998	2.334	2.371	2.30082	2.40371	1.88028	1.77521	-0.524755	0.00380074	0.011483	-0.524525	0.00751787	0.0212354	-0.000229	0.996604	1
chr12:46338000-46679998	TAD_1680	279	chr12	46338000	46679998	chr12	46338000	46679998	255,255,0	2.488	341998	1.86568	1.91302	2.42857	2.42172	1.84619	1.78886	-0.0718305	0.136773	0.190569	-0.607623	0.0005174	0.00694327	0.535793	0.000444724	0.0150331
chr12:46950000-47599998	TAD_1400	279	chr12	46950000	47599998	chr12	46950000	47599998	255,255,0	1.575	649998	2.19706	2.18339	2.01136	2.05217	1.73895	1.73951	-0.450995	3.62101e-05	0.00218771	-0.292533	0.0013715	0.00877102	-0.158462	0.00712509	0.0367309
chr12:47000000-47439998	TAD_3831	279	chr12	47000000	47439998	chr12	47000000	47439998	255,255,0	2.676	439998	3.16309	3.30285	3.08345	3.20466	2.38218	2.3697	-0.857028	0.00199261	0.00788628	-0.768115	0.00184276	0.00996007	-0.0889135	0.373493	0.531283
chr12:47690000-48199998	TAD_453	280	chr12	47690000	48199998	chr12	47690000	48199998	255,255,0	1.911	509998	1.95706	1.97472	2.02307	2.12691	2.11276	2.14913	0.165059	0.0055363	0.0146357	0.0559525	0.35153	0.450921	0.109106	0.119856	0.215699
chr12:47700000-47849998	TAD_2458	280	chr12	47700000	47849998	chr12	47700000	47849998	255,255,0	2.315	149998	2.63367	2.69645	2.39089	2.33708	1.96408	1.94679	-0.709624	0.000472557	0.00415976	-0.408552	0.00132484	0.0086551	-0.301072	0.00716686	0.036839
chr12:48200000-48639998	TAD_2010	281	chr12	48200000	48639998	chr12	48200000	48639998	255,255,0	1.78	439998	1.47251	1.50519	1.67255	1.74072	1.89329	1.85442	0.385006	0.00117993	0.00602631	0.167217	0.025876	0.0496339	0.217789	0.0126739	0.0501122
chr12:48740000-48804998	TAD_2559	282	chr12	48740000	48804998	chr12	48740000	48804998	255,255,0	1.777	64998	1.9701	2.15874	2.11112	2.20093	1.964	1.94539	-0.109723	0.300582	0.386892	-0.20133	0.0240981	0.0471221	0.0916075	0.41028	0.572006
chr12:48813000-49265998	TAD_3205	283	chr12	48813000	49265998	chr12	48813000	49265998	255,255,0	1.702	452998	1.80884	1.80571	1.69562	1.70587	1.51202	1.45774	-0.3224	0.00217276	0.00831594	-0.215866	0.00609234	0.0184244	-0.106534	0.000886385	0.0181848
chr12:48840000-48999998	TAD_2478	283	chr12	48840000	48999998	chr12	48840000	48999998	255,255,0	1.711	159998	1.82781	1.81271	1.83625	1.83993	1.79036	1.71904	-0.065559	0.155347	0.213337	-0.0833875	0.0955807	0.143754	0.0178285	0.115804	0.211037
chr12:49055000-49269998	TAD_3902	283	chr12	49055000	49269998	chr12	49055000	49269998	255,255,0	1.51	214998	1.57147	1.57131	1.6165	1.5799	1.54179	1.51891	-0.0410435	0.041024	0.0671586	-0.067848	0.0521714	0.0865466	0.0268045	0.221471	0.350076
chr12:49270000-49359998	TAD_2920	284	chr12	49270000	49359998	chr12	49270000	49359998	255,255,0	1.915	89998	2.05015	2.21714	2.28362	2.25685	2.07441	2.1476	-0.0226355	0.802044	0.946931	-0.159228	0.0285159	0.0532366	0.136593	0.185208	0.305519
chr12:49353000-49520998	TAD_3550	284	chr12	49353000	49520998	chr12	49353000	49520998	255,255,0	2.115	167998	2.06888	2.16628	2.20725	2.28299	2.03461	1.99635	-0.102098	0.133943	0.186931	-0.229638	0.0147127	0.0328329	0.12754	0.120186	0.216156
chr12:49620000-49729998	TAD_3795	285	chr12	49620000	49729998	chr12	49620000	49729998	255,255,0	1.818	109998	2.26532	2.41702	2.332	2.40137	2.20287	2.23345	-0.123009	0.190251	0.256992	-0.148527	0.0314134	0.0575261	0.0255175	0.758215	0.937595
chr12:49735000-49849998	TAD_1271	286	chr12	49735000	49849998	chr12	49735000	49849998	255,255,0	1.509	114998	1.4713	1.60542	1.5607	1.53514	1.23877	1.25635	-0.290797	0.0252294	0.0450757	-0.30036	0.000659521	0.00727236	0.0095635	0.886983	1
chr12:50070000-50184998	TAD_840	287	chr12	50070000	50184998	chr12	50070000	50184998	255,255,0	1.947	114998	2.01395	2.0044	1.92513	1.80642	1.55913	1.55535	-0.451938	2.02863e-05	0.00186218	-0.308536	0.0161753	0.0352388	-0.143402	0.08941	0.172625
chr12:50480000-50659998	TAD_2415	288	chr12	50480000	50659998	chr12	50480000	50659998	255,255,0	2.026	179998	2.39687	2.52385	2.20604	2.20049	1.90988	1.82132	-0.594762	0.00626788	0.0160153	-0.337664	0.00644144	0.0191663	-0.257098	0.0289981	0.0795133
chr12:50817000-50996998	TAD_719	289	chr12	50817000	50996998	chr12	50817000	50996998	255,255,0	1.54	179998	1.40175	1.36233	1.46154	1.53406	1.54231	1.53669	0.15746	0.00599429	0.0154747	0.041699	0.30548	0.398041	0.115761	0.0655563	0.139646
chr12:51030000-51369998	TAD_3679	290	chr12	51030000	51369998	chr12	51030000	51369998	255,255,0	1.784	339998	1.95131	1.94181	1.91405	2.04604	1.96991	1.95752	0.0171575	0.121837	0.171956	-0.0163295	0.803631	0.949348	0.033487	0.617214	0.798179
chr12:51264000-51347998	TAD_2128	290	chr12	51264000	51347998	chr12	51264000	51347998	255,255,0	2.023	83998	1.86621	1.91781	1.87585	1.93216	1.702	1.76102	-0.160501	0.0283733	0.0495391	-0.172493	0.0263241	0.0500511	0.0119915	0.752884	0.932401
chr12:51410000-51544998	TAD_33	291	chr12	51410000	51544998	chr12	51410000	51544998	255,255,0	2.23	134998	1.94111	2.02352	2.64719	2.40772	2.35182	2.33489	0.361038	0.00479616	0.0134059	-0.184102	0.201318	0.273464	0.54514	0.0250544	0.0727269
chr12:51990000-52099998	TAD_3766	292	chr12	51990000	52099998	chr12	51990000	52099998	255,255,0	1.965	109998	2.11146	2.17452	1.76971	1.99108	1.72162	1.63497	-0.464695	0.00466441	0.0131483	-0.202097	0.17016	0.236674	-0.262598	0.0992796	0.186443
chr12:52110000-52999998	TAD_1196	293	chr12	52110000	52999998	chr12	52110000	52999998	255,255,0	2.074	889998	2.6733	2.69492	3.07171	2.97938	2.64933	2.56807	-0.0754045	0.155879	0.213941	-0.416839	0.008523	0.0227943	0.341434	0.00735254	0.0374336
chr12:52575000-52874998	TAD_3400	293	chr12	52575000	52874998	chr12	52575000	52874998	255,255,0	1.792	299998	1.75357	1.81469	1.78555	1.79944	1.62417	1.67717	-0.13346	0.0461687	0.0737983	-0.141825	0.0164963	0.0357117	0.008365	0.788696	0.968607
chr12:52875000-52994998	TAD_144	293	chr12	52875000	52994998	chr12	52875000	52994998	255,255,0	3.212	119998	2.77316	3.03634	3.54626	3.48305	2.99581	2.77412	-0.0197855	0.907	1	-0.629691	0.0143155	0.0321727	0.609905	0.0225146	0.0683503
chr12:53000000-53519998	TAD_1425	294	chr12	53000000	53519998	chr12	53000000	53519998	255,255,0	2.423	519998	2.78038	2.75992	2.92229	2.81027	2.62686	2.53573	-0.188858	0.0291357	0.0505493	-0.284986	0.030725	0.0563907	0.0961285	0.172409	0.288444
chr12:53000000-53749998	TAD_3917	294	chr12	53000000	53749998	chr12	53000000	53749998	255,255,0	1.56	749998	2.77001	2.66634	2.75925	2.65286	2.48088	2.41015	-0.272659	0.0246256	0.0442124	-0.260541	0.0285101	0.0532366	-0.012118	0.868618	1
chr12:53925000-54062998	TAD_1206	295	chr12	53925000	54062998	chr12	53925000	54062998	255,255,0	2.104	137998	1.78223	2.10827	2.04182	2.00343	2.01147	2.03819	0.079579	0.629978	0.759214	0.0022055	0.924267	1	0.0773735	0.640008	0.820452
chr12:53995000-54209998	TAD_2521	295	chr12	53995000	54209998	chr12	53995000	54209998	255,255,0	1.865	214998	2.08398	2.12648	2.16484	2.11315	1.90019	1.8492	-0.23053	0.00808836	0.0189095	-0.2643	0.00720189	0.0206186	0.0337695	0.355776	0.511613
chr12:54210000-54559998	TAD_1053	296	chr12	54210000	54559998	chr12	54210000	54559998	255,255,0	1.974	349998	2.28806	2.47561	2.49879	2.49544	2.24894	2.23274	-0.140994	0.208972	0.279624	-0.256275	0.000227641	0.00590363	0.11528	0.277891	0.420095
chr12:54213000-54380998	TAD_540	296	chr12	54213000	54380998	chr12	54213000	54380998	255,255,0	2.325	167998	2.27462	2.38899	2.61459	2.56967	2.31151	2.34136	-0.0053695	0.926498	1	-0.265699	0.00344324	0.0132831	0.260329	0.0260624	0.0744858
chr12:54390000-54444998	TAD_3584	296	chr12	54390000	54444998	chr12	54390000	54444998	255,255,0	2.616	54998	2.81105	2.83614	2.6509	2.78194	2.07207	2.18614	-0.694492	0.00213199	0.00820945	-0.587315	0.00856236	0.0228653	-0.107177	0.186989	0.307719
chr12:54650000-55149998	TAD_2066	297	chr12	54650000	55149998	chr12	54650000	55149998	255,255,0	1.553	499998	2.7257	2.91579	2.75719	2.73854	2.20853	2.16422	-0.634369	0.0094194	0.0211564	-0.56149	0.00040105	0.0065605	-0.072879	0.465871	0.633449
chr12:54990000-55076998	TAD_3712	297	chr12	54990000	55076998	chr12	54990000	55076998	255,255,0	3.336	86998	2.87075	3.0999	3.28205	3.38442	3.122	3.15337	0.152356	0.252701	0.332148	-0.195553	0.0367014	0.0650157	0.347909	0.066759	0.141114
chr12:55173000-55625998	TAD_476	298	chr12	55173000	55625998	chr12	55173000	55625998	255,255,0	2.368	452998	2.02177	2.21172	2.35187	2.38488	2.15637	2.17967	0.0512735	0.597824	0.722999	-0.20036	0.00343128	0.0132745	0.251634	0.0757402	0.153628
chr12:55400000-57999998	TAD_2556	298	chr12	55400000	57999998	chr12	55400000	57999998	255,255,0	1.628	2599998	0	0	0	0	0	0	0	1	1	0	1	1	0	1	1
chr12:55500000-57999998	TAD_2835	298	chr12	55500000	57999998	chr12	55500000	57999998	255,255,0	2.174	2499998	0	0	0	0	0	0	0	1	1	0	1	1	0	1	1
chr12:55500000-58099998	TAD_2058	298	chr12	55500000	58099998	chr12	55500000	58099998	255,255,0	1.928	2599998	0	0	0	0	0	0	0	1	1	0	1	1	0	1	1
chr12:55600000-57949998	TAD_2600	298	chr12	55600000	57949998	chr12	55600000	57949998	255,255,0	4.275	2349998	0	0	0	0	0	0	0	1	1	0	1	1	0	1	1
chr12:55710000-57949998	TAD_3409	298	chr12	55710000	57949998	chr12	55710000	57949998	255,255,0	3.604	2239998	0	0	0	0	0	0	0	1	1	0	1	1	0	1	1
chr12:55825000-55924998	TAD_1786	298	chr12	55825000	55924998	chr12	55825000	55924998	255,255,0	1.549	99998	1.60011	1.47472	1.62142	1.56467	1.72622	1.66477	0.158083	0.101034	0.145993	0.102451	0.0867424	0.132638	0.055632	0.443199	0.608845
chr12:55992000-56039998	TAD_1966	298	chr12	55992000	56039998	chr12	55992000	56039998	255,255,0	2.003	47998	1.74584	1.88355	2.30461	2.06238	1.8919	1.86573	0.0641245	0.393623	0.493855	-0.304681	0.0827483	0.127334	0.368806	0.0735223	0.150774
chr12:56115000-56189998	TAD_2283	298	chr12	56115000	56189998	chr12	56115000	56189998	255,255,0	2.12	74998	1.98613	2.01985	2.23122	2.32359	2.18587	2.0362	0.108047	0.229526	0.304557	-0.16637	0.141381	0.20168	0.274416	0.0136263	0.0518989
chr12:56358000-56462998	TAD_3023	298	chr12	56358000	56462998	chr12	56358000	56462998	255,255,0	1.643	104998	1.63837	1.81317	1.77609	1.74388	1.6727	1.60763	-0.0856095	0.392117	0.492265	-0.119823	0.0462162	0.0787275	0.034214	0.700261	0.881794
chr12:56502000-56606998	TAD_2877	298	chr12	56502000	56606998	chr12	56502000	56606998	255,255,0	1.912	104998	2.00327	2.00843	1.94074	1.9562	1.91932	1.90299	-0.094696	0.00294092	0.0098222	-0.037316	0.0490605	0.0826155	-0.05738	0.00934004	0.041959
chr12:56625000-56754998	TAD_821	298	chr12	56625000	56754998	chr12	56625000	56754998	255,255,0	1.563	129998	1.77544	1.78748	1.79049	1.66977	1.78324	1.72898	-0.025346	0.396856	0.49776	0.0259835	0.695031	0.835414	-0.0513295	0.425057	0.58942
chr12:56755000-56994998	TAD_849	298	chr12	56755000	56994998	chr12	56755000	56994998	255,255,0	2.65	239998	2.57051	2.68363	2.89697	2.94968	2.7592	2.85729	0.181172	0.08853	0.129513	-0.115082	0.120429	0.175618	0.296254	0.019973	0.0640504
chr12:57003000-57062998	TAD_1312	298	chr12	57003000	57062998	chr12	57003000	57062998	255,255,0	2.251	59998	2.11405	2.01831	2.39296	2.61799	1.96979	2.11651	-0.02303	0.790841	0.934239	-0.462323	0.0418086	0.0723536	0.439293	0.0379162	0.0959153
chr12:57120000-57188998	TAD_877	298	chr12	57120000	57188998	chr12	57120000	57188998	255,255,0	1.818	68998	2.05663	1.96246	1.98167	2.07277	1.76187	1.89179	-0.182713	0.0998463	0.144581	-0.200385	0.0811846	0.125114	0.0176725	0.785662	0.965455
chr12:57255000-57459998	TAD_716	298	chr12	57255000	57459998	chr12	57255000	57459998	255,255,0	1.848	204998	1.47799	1.53646	1.79627	1.95487	1.93925	1.87804	0.401424	0.00374838	0.0113501	0.0330745	0.697417	0.837794	0.368349	0.0243745	0.0716467
chr12:57465000-57749998	TAD_2019	298	chr12	57465000	57749998	chr12	57465000	57749998	255,255,0	1.653	284998	1.37992	1.36665	1.57221	1.64266	1.70277	1.66376	0.309984	0.00121351	0.00607731	0.075835	0.14309	0.203624	0.234149	0.00936278	0.0419697
chr12:58050000-58949998	TAD_2592	298	chr12	58050000	58949998	chr12	58050000	58949998	255,255,0	3.036	899998	4.25176	4.26512	4.16544	4.34531	4.20869	4.15881	-0.074689	0.0619591	0.0952719	-0.0716235	0.463822	0.578761	-0.0030655	0.972416	1
chr12:63650000-64849998	TAD_928	299	chr12	63650000	64849998	chr12	63650000	64849998	255,255,0	1.842	1199998	2.63129	2.60382	2.45198	2.48514	2.06325	2.07438	-0.548735	0.000129995	0.00300702	-0.399742	0.000431073	0.00662117	-0.148993	0.00829113	0.0395278
chr12:63700000-64399998	TAD_2340	299	chr12	63700000	64399998	chr12	63700000	64399998	255,255,0	1.534	699998	2.41349	2.42037	2.8427	2.81706	2.72761	2.6766	0.285177	0.00257667	0.00918425	-0.127775	0.02323	0.0458595	0.412953	0.000205555	0.0140621
chr12:64400000-64774998	TAD_183	299	chr12	64400000	64774998	chr12	64400000	64774998	255,255,0	2.447	374998	2.94131	3.04965	3.04826	3.08787	2.57916	2.51215	-0.449823	0.0077097	0.0182914	-0.52241	0.00158369	0.00929469	0.0725875	0.269523	0.409547
chr12:64790000-66099998	TAD_3520	299	chr12	64790000	66099998	chr12	64790000	66099998	255,255,0	1.73	1309998	1.96164	1.94709	2.02755	2.00923	1.93935	1.95392	-0.0077275	0.488409	0.602152	-0.071753	0.0117547	0.0281673	0.0640255	0.0155997	0.0560699
chr12:66100000-66429998	TAD_110	300	chr12	66100000	66429998	chr12	66100000	66429998	255,255,0	2.436	329998	2.60039	2.51669	2.53837	2.46899	2.14417	2.20664	-0.383133	0.0070351	0.0172204	-0.328277	0.00780982	0.0216741	-0.054856	0.354578	0.510868
chr12:67250000-67999998	TAD_513	301	chr12	67250000	67999998	chr12	67250000	67999998	255,255,0	1.589	749998	2.586	2.55938	2.45812	2.47315	2.12483	2.06583	-0.477359	0.00125567	0.00615867	-0.370304	0.00203389	0.0105218	-0.107055	0.00828661	0.0395278
chr12:67975000-68849998	TAD_3952	301	chr12	67975000	68849998	chr12	67975000	68849998	255,255,0	1.551	874998	2.07938	2.01326	2.16923	2.2335	2.01729	2.0201	-0.027626	0.431668	0.537337	-0.182665	0.0131783	0.0304809	0.155039	0.0441787	0.106608
chr12:68210000-68329998	TAD_3869	301	chr12	68210000	68329998	chr12	68210000	68329998	255,255,0	1.976	119998	2.31031	2.43129	2.70533	2.6907	2.55784	2.56444	0.190335	0.0512427	0.0806583	-0.136876	0.00102522	0.00798297	0.327211	0.0149128	0.0547645
chr12:68325000-68824998	TAD_3662	301	chr12	68325000	68824998	chr12	68325000	68824998	255,255,0	1.676	499998	2.25594	2.27876	2.54002	2.67998	2.21958	2.22459	-0.0452605	0.0344214	0.0579876	-0.387914	0.0138673	0.0315437	0.342653	0.019145	0.0627446
chr12:68840000-69129998	TAD_2243	301	chr12	68840000	69129998	chr12	68840000	69129998	255,255,0	1.551	289998	1.53904	1.49045	1.6313	1.65964	1.77073	1.76191	0.251578	0.00317724	0.0102607	0.120853	0.00571047	0.0178356	0.130724	0.0212757	0.0662396
chr12:69130000-69649998	TAD_613	302	chr12	69130000	69649998	chr12	69130000	69649998	255,255,0	1.833	519998	2.07792	2.0768	1.9996	2.02819	1.6281	1.53948	-0.493565	0.00251565	0.00909568	-0.430104	0.00399679	0.0143775	-0.0634615	0.0248505	0.0724265
chr12:69140000-69259998	TAD_678	302	chr12	69140000	69259998	chr12	69140000	69259998	255,255,0	1.514	119998	1.93561	1.92214	1.89531	2.00802	1.58753	1.66615	-0.302032	0.00652723	0.0163819	-0.324827	0.020207	0.0411118	0.022795	0.688696	0.870597
chr12:69279000-69602998	TAD_851	302	chr12	69279000	69602998	chr12	69279000	69602998	255,255,0	2.033	323998	1.92104	1.90613	2.04731	2.01746	1.69466	1.69756	-0.217473	0.000283037	0.0035805	-0.336271	0.00045818	0.00670048	0.118798	0.00788242	0.0389306
chr12:69825000-70749998	TAD_3526	303	chr12	69825000	70749998	chr12	69825000	70749998	255,255,0	1.539	924998	2.0174	2.06569	2.17131	2.16505	1.89829	1.91242	-0.136194	0.014869	0.0297523	-0.262822	0.000184202	0.00573618	0.126628	0.0164017	0.0577786
chr12:69870000-70589998	TAD_1495	303	chr12	69870000	70589998	chr12	69870000	70589998	255,255,0	2.2	719998	2.24709	2.40322	2.41171	2.37716	2.04777	2.02124	-0.290652	0.0362322	0.0605436	-0.359932	0.000958058	0.00791664	0.069279	0.415258	0.577579
chr12:71580000-71949998	TAD_2006	304	chr12	71580000	71949998	chr12	71580000	71949998	255,255,0	1.726	369998	2.18888	2.18306	2.04334	2.03647	1.51352	1.4829	-0.687759	8.32285e-05	0.00268152	-0.541692	0.000154454	0.00562251	-0.146067	0.00029778	0.0140621
chr12:71600000-71759998	TAD_4071	304	chr12	71600000	71759998	chr12	71600000	71759998	255,255,0	1.607	159998	1.69057	1.71787	1.92025	1.89203	1.67678	1.58876	-0.0714455	0.198474	0.267049	-0.273367	0.0118836	0.0283797	0.201922	0.00314641	0.0255008
chr12:71760000-71939998	TAD_1661	304	chr12	71760000	71939998	chr12	71760000	71939998	255,255,0	1.62	179998	1.94674	1.90801	1.78405	1.66666	1.60661	1.57544	-0.336344	0.00156898	0.00691289	-0.134323	0.105794	0.157394	-0.202021	0.0469223	0.111596
chr12:71950000-74664998	TAD_2265	305	chr12	71950000	74664998	chr12	71950000	74664998	255,255,0	1.663	2714998	0	0	0	0	0	0	0	1	1	0	1	1	0	1	1
chr12:73314000-73370998	TAD_1250	305	chr12	73314000	73370998	chr12	73314000	73370998	255,255,0	1.602	56998	1.33279	1.25715	1.09968	1.28726	1.66947	1.52457	0.30205	0.0356701	0.0597495	0.403546	0.042835	0.0737344	-0.101496	0.356211	0.512031
chr12:74007000-74054998	TAD_1632	305	chr12	74007000	74054998	chr12	74007000	74054998	255,255,0	1.504	47998	1.15858	1.06621	1.13703	1.30026	1.25628	1.3593	0.19539	0.0643982	0.0981804	0.0891465	0.389603	0.494681	0.106244	0.308716	0.457144
chr12:74680000-75299998	TAD_2307	306	chr12	74680000	75299998	chr12	74680000	75299998	255,255,0	1.542	619998	1.64089	1.62322	1.65708	1.60414	1.67501	1.69977	0.0553345	0.038536	0.0637474	0.0567815	0.135926	0.195045	-0.001447	0.958212	1
chr12:75250000-76949998	TAD_610	306	chr12	75250000	76949998	chr12	75250000	76949998	255,255,0	1.501	1699998	1.9644	1.98555	1.71464	1.70947	1.48288	1.45732	-0.504875	0.000210649	0.00337783	-0.241952	0.000748388	0.00757138	-0.262923	0.000402992	0.0144517
chr12:75310000-75519998	TAD_3047	306	chr12	75310000	75519998	chr12	75310000	75519998	255,255,0	1.985	209998	2.69294	2.89741	2.4131	2.63506	1.95975	1.94899	-0.840807	0.00531854	0.0142797	-0.569712	0.0166533	0.0359949	-0.271095	0.154629	0.264492
chr12:75510000-76059998	TAD_1057	306	chr12	75510000	76059998	chr12	75510000	76059998	255,255,0	2.041	549998	2.40548	2.42455	2.44372	2.47958	2.45848	2.53477	0.081605	0.1198	0.16972	0.034976	0.433514	0.543573	0.046629	0.100597	0.188488
chr12:76089000-76343998	TAD_1278	306	chr12	76089000	76343998	chr12	76089000	76343998	255,255,0	1.691	254998	1.47657	1.35738	1.50623	1.50816	1.67576	1.65868	0.250244	0.0273005	0.0478891	0.160025	0.00080685	0.00770079	0.090219	0.205733	0.330905
chr12:76338000-76595998	TAD_2352	306	chr12	76338000	76595998	chr12	76338000	76595998	255,255,0	2.088	257998	1.98269	1.90518	2.14912	2.02832	1.72428	1.70067	-0.231458	0.012933	0.0267884	-0.376246	0.0109454	0.0268233	0.144789	0.125695	0.22382
chr12:76610000-76804998	TAD_2043	306	chr12	76610000	76804998	chr12	76610000	76804998	255,255,0	2.142	194998	2.35988	2.33906	2.3204	2.28299	1.95296	1.8383	-0.453842	0.00607162	0.0156008	-0.406066	0.00866281	0.023019	-0.0477755	0.10605	0.197272
chr12:79475000-80249998	TAD_2691	307	chr12	79475000	80249998	chr12	79475000	80249998	255,255,0	1.51	774998	1.74867	1.76788	1.77721	1.78106	1.75866	1.68843	-0.0347275	0.377888	0.475561	-0.0555885	0.192981	0.263703	0.020861	0.125787	0.223829
chr12:81595000-82329998	TAD_3514	308	chr12	81595000	82329998	chr12	81595000	82329998	255,255,0	1.513	734998	1.60952	1.56269	1.63531	1.5537	1.52299	1.54185	-0.0536875	0.115332	0.164236	-0.0620865	0.213037	0.287207	0.008399	0.856665	1
chr12:82335000-84844998	TAD_1443	309	chr12	82335000	84844998	chr12	82335000	84844998	255,255,0	1.556	2509998	0	0	0	0	0	0	0	1	1	0	1	1	0	1	1
chr12:82480000-83569998	TAD_1395	309	chr12	82480000	83569998	chr12	82480000	83569998	255,255,0	1.514	1089998	1.53388	1.54658	1.488	1.3897	1.55408	1.56552	0.019567	0.110516	0.158362	0.120949	0.0869739	0.132943	-0.101381	0.122785	0.219697
chr12:82490000-84849998	TAD_2754	309	chr12	82490000	84849998	chr12	82490000	84849998	255,255,0	1.506	2359998	0	0	0	0	0	0	0	1	1	0	1	1	0	1	1
chr12:84860000-85069998	TAD_3947	310	chr12	84860000	85069998	chr12	84860000	85069998	255,255,0	1.518	209998	1.3145	1.30605	1.45025	1.37403	1.62487	1.7085	0.356408	0.0049407	0.0137024	0.254542	0.0227218	0.0450721	0.101866	0.0735164	0.150774
chr12:88014000-89003998	TAD_1174	311	chr12	88014000	89003998	chr12	88014000	89003998	255,255,0	2.088	989998	1.54211	1.50266	1.75228	1.76757	2.0554	2.1293	0.569968	0.00152893	0.00685724	0.332431	0.00450483	0.0154462	0.237537	0.00251806	0.0240538
chr12:88950000-89499998	TAD_2322	311	chr12	88950000	89499998	chr12	88950000	89499998	255,255,0	1.535	549998	2.25644	2.30413	2.303	2.28572	2.15705	2.1401	-0.131715	0.0163236	0.0319499	-0.145783	0.00222463	0.0108572	0.0140685	0.588477	0.766744
chr12:89535000-90109998	TAD_318	312	chr12	89535000	90109998	chr12	89535000	90109998	255,255,0	1.992	574998	2.41699	2.44464	2.49278	2.47718	2.03654	2.01215	-0.406467	0.000469192	0.00415976	-0.460637	0.000191106	0.00575271	0.05417	0.0446195	0.107295
chr12:91200000-92799998	TAD_3291	313	chr12	91200000	92799998	chr12	91200000	92799998	255,255,0	1.651	1599998	2.61456	2.57613	2.1016	2.11609	1.71396	1.65307	-0.911823	0.00032356	0.00374098	-0.425328	0.00154171	0.00921449	-0.486494	0.000389848	0.0144517
chr12:91300000-92699998	TAD_2	313	chr12	91300000	92699998	chr12	91300000	92699998	255,255,0	1.84	1399998	3.80384	3.89076	3.13943	3.07993	2.31551	2.23714	-1.57097	0.000278036	0.00356576	-0.833352	0.000882948	0.00773996	-0.737622	0.00141441	0.019544
chr12:91300000-92799998	TAD_361	313	chr12	91300000	92799998	chr12	91300000	92799998	255,255,0	1.775	1499998	3.15874	3.26192	2.54274	2.56494	1.98672	1.92318	-1.25538	0.000532424	0.00427894	-0.598885	0.000784792	0.00759738	-0.656493	0.001901	0.0220498
chr12:92680000-93419998	TAD_3221	313	chr12	92680000	93419998	chr12	92680000	93419998	255,255,0	1.688	739998	1.85319	1.81463	1.9334	1.91852	1.90269	1.9141	0.074486	0.0363348	0.0606413	-0.017564	0.157225	0.220994	0.09205	0.0238436	0.0706091
chr12:93450000-94099998	TAD_1924	314	chr12	93450000	94099998	chr12	93450000	94099998	255,255,0	1.568	649998	2.37453	2.27277	2.43201	2.47925	2.40595	2.40478	0.081719	0.187446	0.253451	-0.0502645	0.115552	0.169465	0.131984	0.0936931	0.178719
chr12:94100000-94524998	TAD_4046	315	chr12	94100000	94524998	chr12	94100000	94524998	255,255,0	1.502	424998	1.99218	2.07676	2.17039	2.16479	2.07471	2.12356	0.0646635	0.251453	0.330778	-0.068455	0.0672943	0.106575	0.133119	0.0513873	0.117603
chr12:95090000-95549998	TAD_542	316	chr12	95090000	95549998	chr12	95090000	95549998	255,255,0	1.736	459998	2.11734	2.16656	2.13707	2.02356	1.78148	1.7825	-0.359959	0.00129307	0.00627368	-0.298327	0.015736	0.0345925	-0.0616325	0.359479	0.514397
chr12:95547000-95855998	TAD_3727	316	chr12	95547000	95855998	chr12	95547000	95855998	255,255,0	1.51	308998	1.40318	1.41158	1.46321	1.40369	1.47396	1.48854	0.0738635	0.00522548	0.0141473	0.0477995	0.197467	0.268852	0.026064	0.4171	0.579751
chr12:95900000-96599998	TAD_1060	317	chr12	95900000	96599998	chr12	95900000	96599998	255,255,0	1.556	699998	2.62419	2.7044	2.36477	2.40713	1.81897	1.80273	-0.853442	0.000525556	0.00427894	-0.575101	0.000327323	0.00633015	-0.278341	0.0108526	0.045951
chr12:96000000-96574998	TAD_2771	317	chr12	96000000	96574998	chr12	96000000	96574998	255,255,0	1.928	574998	3.43228	3.51153	3.07974	2.9941	2.36269	2.26125	-1.15993	0.000754783	0.00489422	-0.724947	0.0026327	0.0117796	-0.434984	0.006739	0.0357219
chr12:96537000-96992998	TAD_3538	317	chr12	96537000	96992998	chr12	96537000	96992998	255,255,0	1.915	455998	1.71675	1.7778	1.96201	1.9543	1.9549	1.87525	0.167802	0.044732	0.0720323	-0.0430815	0.329565	0.426058	0.210884	0.00836381	0.0396009
chr12:96537000-101117998	TAD_2374	317	chr12	96537000	101117998	chr12	96537000	101117998	255,255,0	2.086	4580998	0	0	0	0	0	0	0	1	1	0	1	1	0	1	1
chr12:96560000-97339998	TAD_490	317	chr12	96560000	97339998	chr12	96560000	97339998	255,255,0	1.721	779998	1.85509	1.84826	1.9834	1.92421	1.63691	1.61292	-0.226757	0.000790387	0.00499932	-0.328883	0.0030722	0.0126318	0.102125	0.0426776	0.104153
chr12:98390000-98759998	TAD_682	317	chr12	98390000	98759998	chr12	98390000	98759998	255,255,0	1.538	369998	1.79028	1.82526	1.82223	1.83727	1.45176	1.43639	-0.363698	0.000676465	0.00468864	-0.385674	0.000147665	0.00562251	0.021975	0.307159	0.455165
chr12:98484000-98531998	TAD_2365	317	chr12	98484000	98531998	chr12	98484000	98531998	255,255,0	2.034	47998	2.07013	1.99386	1.89419	1.84759	1.57693	1.53492	-0.476072	0.00263336	0.00927447	-0.314966	0.00327463	0.0130318	-0.161106	0.0378292	0.0958277
chr12:99000000-101149998	TAD_841	317	chr12	99000000	101149998	chr12	99000000	101149998	255,255,0	1.516	2149998	0	0	0	0	0	0	0	1	1	0	1	1	0	1	1
chr12:99993000-101114998	TAD_3369	317	chr12	99993000	101114998	chr12	99993000	101114998	255,255,0	2.211	1121998	2.13964	2.18671	2.08162	2.16833	1.86613	1.89222	-0.284	0.00290373	0.00977304	-0.245803	0.0145983	0.0326838	-0.038198	0.460796	0.628206
chr12:100015000-100624998	TAD_3168	317	chr12	100015000	100624998	chr12	100015000	100624998	255,255,0	1.628	609998	1.67756	1.64082	1.64709	1.7083	1.5483	1.5333	-0.118391	0.0118961	0.0250596	-0.1369	0.0248402	0.0481396	0.0185085	0.610169	0.790804
chr12:100020000-100349998	TAD_1121	317	chr12	100020000	100349998	chr12	100020000	100349998	255,255,0	1.53	329998	1.63852	1.6009	1.64614	1.62989	1.56275	1.54607	-0.065296	0.0511719	0.0806085	-0.0835995	0.00802141	0.0219302	0.0183035	0.407966	0.569936
chr12:100143000-100199998	TAD_405	317	chr12	100143000	100199998	chr12	100143000	100199998	255,255,0	1.771	56998	1.62454	1.70894	1.83635	1.80548	1.57891	1.72874	-0.0129115	0.878944	1	-0.16709	0.108264	0.1604	0.154178	0.042263	0.103622
chr12:100640000-101129998	TAD_2606	317	chr12	100640000	101129998	chr12	100640000	101129998	255,255,0	1.899	489998	2.02338	1.97956	1.82336	1.88723	1.81754	1.93333	-0.126039	0.123763	0.174316	0.0201375	0.759411	0.904625	-0.146177	0.0341679	0.0889012
chr12:101200000-103699998	TAD_3771	318	chr12	101200000	103699998	chr12	101200000	103699998	255,255,0	1.745	2499998	0	0	0	0	0	0	0	1	1	0	1	1	0	1	1
chr12:101200000-103799998	TAD_933	318	chr12	101200000	103799998	chr12	101200000	103799998	255,255,0	1.981	2599998	0	0	0	0	0	0	0	1	1	0	1	1	0	1	1
chr12:101769000-101840998	TAD_1447	318	chr12	101769000	101840998	chr12	101769000	101840998	255,255,0	2.477	71998	2.38007	2.49127	2.66784	3.09625	2.48693	2.17673	-0.103842	0.539551	0.658706	-0.55021	0.118619	0.173347	0.446368	0.125538	0.223637
chr12:103700000-105399998	TAD_2547	318	chr12	103700000	105399998	chr12	103700000	105399998	255,255,0	1.656	1699998	3.07898	3.12845	2.88029	2.98001	2.14424	2.14196	-0.960617	0.000111933	0.00287944	-0.787052	0.00105412	0.00802852	-0.173566	0.0520551	0.11854
chr12:103800000-105299998	TAD_2166	318	chr12	103800000	105299998	chr12	103800000	105299998	255,255,0	1.556	1499998	2.56352	2.58742	2.46811	2.45689	1.93506	1.96065	-0.627615	0.000139017	0.0030495	-0.514643	0.000132777	0.00536836	-0.112972	0.00516496	0.0311538
chr12:103800000-105399998	TAD_957	318	chr12	103800000	105399998	chr12	103800000	105399998	255,255,0	1.562	1599998	3.45389	3.47834	3.44825	3.407	2.43961	2.42503	-1.0338	2.40124e-05	0.00186844	-0.995308	7.54542e-05	0.00470041	-0.0384925	0.189787	0.310959
chr12:104193000-104366998	TAD_1322	318	chr12	104193000	104366998	chr12	104193000	104366998	255,255,0	2.484	173998	3.10194	3.04124	2.99166	2.93132	2.46199	2.51308	-0.584058	0.00125665	0.00615867	-0.473957	0.00209756	0.0106139	-0.110101	0.0784177	0.157857
chr12:105410000-106159998	TAD_2096	319	chr12	105410000	106159998	chr12	105410000	106159998	255,255,0	1.932	749998	2.27412	2.16987	2.35502	2.27732	2.15843	2.11639	-0.084581	0.207757	0.278268	-0.178762	0.0291127	0.0541301	0.094181	0.220025	0.348725
chr12:106200000-107099998	TAD_3320	320	chr12	106200000	107099998	chr12	106200000	107099998	255,255,0	1.521	899998	1.97814	1.92298	2.16832	2.18898	1.85475	1.81038	-0.117995	0.0452448	0.0726595	-0.346085	0.00140765	0.00890359	0.228091	0.00621441	0.0345394
chr12:106210000-106369998	TAD_3835	320	chr12	106210000	106369998	chr12	106210000	106369998	255,255,0	2.196	159998	2.46502	2.60293	2.2132	2.28779	1.74926	1.72956	-0.794566	0.00236252	0.00873816	-0.511082	0.00163589	0.00938302	-0.283483	0.0374091	0.0950148
chr12:106360000-106939998	TAD_850	320	chr12	106360000	106939998	chr12	106360000	106939998	255,255,0	1.867	579998	1.96213	1.91987	2.20686	2.09856	2.04173	2.03978	0.0997545	0.0207656	0.0387324	-0.111949	0.120419	0.175618	0.211704	0.0368735	0.094063
chr12:106945000-107114998	TAD_1397	320	chr12	106945000	107114998	chr12	106945000	107114998	255,255,0	2.029	169998	2.31532	2.22223	1.93575	2.02088	1.9425	1.82681	-0.384111	0.0163213	0.0319499	-0.0936575	0.256554	0.340398	-0.290454	0.0214602	0.0665181
chr12:107100000-107649998	TAD_2644	320	chr12	107100000	107649998	chr12	107100000	107649998	255,255,0	1.527	549998	2.31466	2.24593	2.63441	2.75958	2.38059	2.37301	0.0965055	0.0664161	0.100958	-0.320196	0.0168457	0.0361831	0.416702	0.0122042	0.0493095
chr12:107679000-107765998	TAD_3305	321	chr12	107679000	107765998	chr12	107679000	107765998	255,255,0	2.214	86998	2.11409	2.32399	2.33965	2.31535	2.00508	2.27056	-0.0812205	0.634351	0.763591	-0.189688	0.225865	0.302327	0.108467	0.347193	0.502746
chr12:107907000-108509998	TAD_2815	322	chr12	107907000	108509998	chr12	107907000	108509998	255,255,0	2.311	602998	1.94079	1.96436	2.2587	2.23473	2.06742	2.09292	0.127596	0.00723172	0.0174816	-0.166543	0.00383356	0.0141157	0.294139	0.000846018	0.0179339
chr12:108500000-108874998	TAD_1013	322	chr12	108500000	108874998	chr12	108500000	108874998	255,255,0	1.591	374998	2.48297	2.48298	2.22158	2.13972	1.95043	1.85044	-0.582539	0.00224585	0.00851276	-0.280214	0.0247345	0.0479798	-0.302325	0.00692459	0.0363009
chr12:108510000-109104998	TAD_1822	322	chr12	108510000	109104998	chr12	108510000	109104998	255,255,0	2.25	594998	2.30752	2.25362	2.45694	2.42288	2.10328	2.07742	-0.190221	0.0100272	0.0221016	-0.349566	0.00098517	0.00796332	0.159345	0.017862	0.0603626
chr12:108564000-108620998	TAD_2337	322	chr12	108564000	108620998	chr12	108564000	108620998	255,255,0	2.669	56998	2.36219	2.33635	2.16281	2.26742	2.34654	2.42304	0.0355165	0.410173	0.512903	0.169672	0.0754607	0.117368	-0.134156	0.0836453	0.164577
chr12:109104000-109412998	TAD_2460	322	chr12	109104000	109412998	chr12	109104000	109412998	255,255,0	1.611	308998	1.39327	1.35842	1.65411	1.53978	1.5974	1.57997	0.212843	0.00270214	0.00938253	-0.0082615	0.884843	1	0.221105	0.0355819	0.0916745
chr12:109420000-109794998	TAD_3349	323	chr12	109420000	109794998	chr12	109420000	109794998	255,255,0	1.551	374998	1.72404	1.74663	1.91722	1.92803	1.66219	1.58665	-0.110917	0.065177	0.0993311	-0.298204	0.00604657	0.018403	0.187288	0.00130185	0.0191019
chr12:109885000-110049998	TAD_2267	324	chr12	109885000	110049998	chr12	109885000	110049998	255,255,0	1.633	164998	1.67797	1.65473	1.38181	1.36515	1.33198	1.32202	-0.339344	0.000297165	0.00363653	-0.0464765	0.0218883	0.0437766	-0.292867	0.000581043	0.0160892
chr12:110085000-110438998	TAD_239	325	chr12	110085000	110438998	chr12	110085000	110438998	255,255,0	1.774	353998	1.72055	1.71279	1.70961	1.82796	1.77151	1.77843	0.0583025	0.00351025	0.0108929	0.006187	0.91563	1	0.0521155	0.409874	0.571633
chr12:110094000-110252998	TAD_3753	325	chr12	110094000	110252998	chr12	110094000	110252998	255,255,0	1.771	158998	1.7284	1.71745	1.578	1.74152	1.66513	1.67288	-0.0539205	0.00700979	0.0172074	0.009243	0.908714	1	-0.0631635	0.46201	0.629237
chr12:110425000-110874998	TAD_2550	325	chr12	110425000	110874998	chr12	110425000	110874998	255,255,0	1.53	449998	1.9259	1.90505	1.89328	1.92988	1.61857	1.60873	-0.301818	0.000320497	0.0037337	-0.297925	0.0010935	0.00807295	-0.0038935	0.853101	1
chr12:110440000-110619998	TAD_373	325	chr12	110440000	110619998	chr12	110440000	110619998	255,255,0	1.82	179998	2.5232	2.44784	2.2696	2.33719	2.13783	2.14658	-0.343313	0.00421439	0.0122234	-0.161186	0.0203241	0.0412686	-0.182127	0.0379335	0.0959153
chr12:110550000-110603998	TAD_2277	325	chr12	110550000	110603998	chr12	110550000	110603998	255,255,0	2.806	53998	2.47689	2.39823	2.38506	2.22605	1.8103	1.77922	-0.642799	0.00115974	0.00601343	-0.510798	0.0101453	0.0254342	-0.132002	0.210964	0.33787
chr12:110910000-111320998	TAD_525	326	chr12	110910000	111320998	chr12	110910000	111320998	255,255,0	2.208	410998	2.62588	2.67192	2.72393	2.79886	2.21787	2.11518	-0.482371	0.00479805	0.0134059	-0.594867	0.00386022	0.0141633	0.112496	0.0793139	0.158936
chr12:111350000-112474998	TAD_230	327	chr12	111350000	112474998	chr12	111350000	112474998	255,255,0	1.572	1124998	2.13486	2.06348	2.20241	2.17944	1.90256	1.85623	-0.219776	0.0164498	0.0321511	-0.311535	0.0020928	0.0106039	0.0917595	0.0869761	0.169273
chr12:111380000-111469998	TAD_780	327	chr12	111380000	111469998	chr12	111380000	111469998	255,255,0	1.839	89998	2.64161	2.78649	2.20784	2.3987	1.97255	1.84247	-0.806539	0.00520664	0.0141329	-0.395759	0.0422335	0.0729054	-0.410781	0.0421026	0.103352
chr12:111825000-112424998	TAD_1926	327	chr12	111825000	112424998	chr12	111825000	112424998	255,255,0	1.673	599998	2.25378	2.20915	2.25385	2.32059	2.28476	2.26216	0.0419975	0.175776	0.238847	-0.0137555	0.697355	0.837794	0.055753	0.23507	0.367264
chr12:111939000-112022998	TAD_3422	327	chr12	111939000	112022998	chr12	111939000	112022998	255,255,0	2.479	83998	2.33312	2.40212	2.51983	2.4319	1.77221	1.8073	-0.577874	0.00121428	0.00607731	-0.686118	0.00130424	0.00865463	0.108244	0.135644	0.237552
chr12:112870000-113449998	TAD_2409	328	chr12	112870000	113449998	chr12	112870000	113449998	255,255,0	1.932	579998	2.0884	2.06188	2.04994	2.01208	1.74236	1.72357	-0.342174	0.000531653	0.00427894	-0.298046	0.00142564	0.00894224	-0.044128	0.14138	0.245866
chr12:112890000-113030998	TAD_218	328	chr12	112890000	113030998	chr12	112890000	113030998	255,255,0	2.144	140998	2.14824	2.14564	1.95211	1.83488	1.59636	1.54602	-0.575748	0.000422955	0.00402366	-0.322306	0.0172748	0.0368476	-0.253442	0.0248897	0.0724383
chr12:113030000-113169998	TAD_3448	328	chr12	113030000	113169998	chr12	113030000	113169998	255,255,0	1.563	139998	1.76717	1.75125	1.85332	1.80563	1.6617	1.72074	-0.067985	0.105443	0.151706	-0.138253	0.0370609	0.0655962	0.0702675	0.0668115	0.141153
chr12:113973000-115922998	TAD_1761	329	chr12	113973000	115922998	chr12	113973000	115922998	255,255,0	2.174	1949998	2.10594	2.09875	2.30209	2.21334	2.17154	2.17387	0.0703545	0.00127951	0.00622986	-0.0850145	0.138739	0.198695	0.155369	0.0406878	0.100779
chr12:115900000-117199998	TAD_3253	329	chr12	115900000	117199998	chr12	115900000	117199998	255,255,0	1.513	1299998	3.26042	3.12931	3.84586	3.73944	2.84926	2.81897	-0.360747	0.0149936	0.0299545	-0.958537	0.000833598	0.00770079	0.59779	0.00763048	0.038005
chr12:117205000-117849998	TAD_3698	330	chr12	117205000	117849998	chr12	117205000	117849998	255,255,0	2.218	644998	2.03384	1.97133	2.28127	2.38583	2.2939	2.31624	0.302487	0.00415334	0.0121478	-0.028478	0.600209	0.730596	0.330965	0.0144998	0.0536779
chr12:117990000-118419998	TAD_798	331	chr12	117990000	118419998	chr12	117990000	118419998	255,255,0	2.001	429998	2.43991	2.39414	2.63941	2.57872	2.20118	2.12757	-0.252657	0.0123115	0.0256946	-0.444694	0.00390597	0.0142551	0.192038	0.0173373	0.0596323
chr12:119600000-123799998	TAD_4106	332	chr12	119600000	123799998	chr12	119600000	123799998	255,255,0	1.663	4199998	0	0	0	0	0	0	0	1	1	0	1	1	0	1	1
chr12:119600000-123899998	TAD_3393	332	chr12	119600000	123899998	chr12	119600000	123899998	255,255,0	1.903	4299998	0	0	0	0	0	0	0	1	1	0	1	1	0	1	1
chr12:123900000-125099998	TAD_1515	333	chr12	123900000	125099998	chr12	123900000	125099998	255,255,0	1.728	1199998	3.36377	3.43366	3.18577	3.27999	2.66835	2.60776	-0.760653	0.000951306	0.00548697	-0.594822	0.00282495	0.0121804	-0.165832	0.0642286	0.138101
chr12:123940000-124899998	TAD_2085	333	chr12	123940000	124899998	chr12	123940000	124899998	255,255,0	2.846	959998	3.13899	3.13399	3.15381	3.16586	2.92927	2.87575	-0.233982	0.0046749	0.0131689	-0.257323	0.00388758	0.0142257	0.0233415	0.0495993	0.115238
chr12:131680000-132139998	TAD_3639	334	chr12	131680000	132139998	chr12	131680000	132139998	255,255,0	1.66	459998	1.77624	1.71807	1.55436	1.5516	1.50165	1.60158	-0.195539	0.0435841	0.0706196	-0.001369	0.977807	1	-0.194169	0.00895688	0.0411087
chr12:132400000-132569998	TAD_29	335	chr12	132400000	132569998	chr12	132400000	132569998	255,255,0	2.089	169998	2.38434	2.42423	2.26067	2.39867	1.82734	1.88925	-0.545994	0.0012362	0.00613589	-0.471378	0.0104344	0.0259069	-0.074615	0.34275	0.497887
chr12:132831000-132887998	TAD_2275	336	chr12	132831000	132887998	chr12	132831000	132887998	255,255,0	1.508	56998	1.37804	1.37572	1.35575	1.44578	1.48049	1.3885	0.0576165	0.271747	0.353863	0.033734	0.605545	0.736005	0.0238825	0.601932	0.782095
chr13:25750000-26099998	TAD_1049	337	chr13	25750000	26099998	chr13	25750000	26099998	255,255,0	1.867	349998	2.38864	2.48881	2.42872	2.5629	1.97296	1.98849	-0.457999	0.00421684	0.0122234	-0.515082	0.00638682	0.0190313	0.0570835	0.509881	0.68382
chr13:26170000-26504998	TAD_3249	338	chr13	26170000	26504998	chr13	26170000	26504998	255,255,0	2.234	334998	2.31891	2.33352	2.28715	2.3463	1.98226	2.03877	-0.315698	0.00272523	0.00941443	-0.306206	0.00671405	0.019712	-0.009492	0.755215	0.934165
chr13:26900000-27999998	TAD_4056	339	chr13	26900000	27999998	chr13	26900000	27999998	255,255,0	1.511	1099998	2.15535	2.20348	2.04738	2.03131	1.85401	1.87339	-0.31571	0.00204034	0.00797073	-0.175642	0.00153327	0.00921449	-0.140068	0.0142002	0.0529853
chr13:26950000-27349998	TAD_1590	339	chr13	26950000	27349998	chr13	26950000	27349998	255,255,0	1.615	399998	2.63825	2.73728	2.54499	2.61287	2.56349	2.62407	-0.093989	0.18482	0.250147	0.014852	0.743375	0.887573	-0.108841	0.152519	0.26165
chr13:27365000-27834998	TAD_3461	339	chr13	27365000	27834998	chr13	27365000	27834998	255,255,0	2.421	469998	2.48398	2.51526	2.42498	2.34944	1.95039	1.95398	-0.547434	0.000151388	0.00312161	-0.435027	0.00232617	0.011052	-0.112407	0.0683613	0.143472
chr13:28000000-28809998	TAD_1439	340	chr13	28000000	28809998	chr13	28000000	28809998	255,255,0	1.588	809998	1.68392	1.70364	1.76925	1.84979	1.68793	1.68565	-0.0069895	0.514141	0.630483	-0.122733	0.0549765	0.0905083	0.115743	0.0661849	0.140332
chr13:28790000-29409998	TAD_1146	340	chr13	28790000	29409998	chr13	28790000	29409998	255,255,0	1.727	619998	1.62173	1.63149	1.68945	1.70051	1.86821	1.83703	0.226006	0.00151955	0.00684836	0.157638	0.00383868	0.014122	0.068368	0.00494843	0.0305029
chr13:29400000-31199998	TAD_1256	340	chr13	29400000	31199998	chr13	29400000	31199998	255,255,0	1.506	1799998	2.22257	2.21353	2.19524	2.23966	1.71964	1.71786	-0.499304	1.29704e-05	0.00186218	-0.498697	0.000445037	0.0066983	-0.000607	0.978482	1
chr13:29750000-30119998	TAD_2100	340	chr13	29750000	30119998	chr13	29750000	30119998	255,255,0	2.119	369998	2.55988	2.58292	2.9114	2.8758	2.41396	2.38184	-0.173503	0.00463577	0.0131034	-0.495702	0.000544114	0.00701049	0.322198	0.00118301	0.0189863
chr13:30115000-30869998	TAD_2435	340	chr13	30115000	30869998	chr13	30115000	30869998	255,255,0	2.432	754998	2.50157	2.48584	2.13378	2.20508	1.90062	1.88427	-0.60126	5.464e-05	0.00236056	-0.276987	0.0065377	0.0193477	-0.324273	0.00440879	0.0291843
chr13:30618000-30812998	TAD_1699	340	chr13	30618000	30812998	chr13	30618000	30812998	255,255,0	1.941	194998	2.16873	2.1867	1.99868	1.98896	1.96723	1.90986	-0.239172	0.00581199	0.0151796	-0.05528	0.141522	0.201752	-0.183892	0.000853106	0.01795
chr13:31215000-31759998	TAD_1581	341	chr13	31215000	31759998	chr13	31215000	31759998	255,255,0	1.573	544998	1.28752	1.21506	1.42266	1.39876	1.56997	1.61681	0.342102	0.00582472	0.0151936	0.182681	0.00813405	0.0220831	0.15942	0.0270642	0.0760306
chr13:31425000-31748998	TAD_312	341	chr13	31425000	31748998	chr13	31425000	31748998	255,255,0	1.521	323998	1.36932	1.37113	1.48244	1.56044	1.6105	1.61715	0.243598	4.94793e-05	0.00234728	0.092388	0.0934824	0.14101	0.15121	0.0321602	0.0852579
chr13:31800000-32312998	TAD_2070	342	chr13	31800000	32312998	chr13	31800000	32312998	255,255,0	1.571	512998	1.35441	1.33735	1.5797	1.5631	1.58148	1.60404	0.246878	0.000861555	0.00524823	0.0213595	0.210597	0.284475	0.225519	0.000726799	0.0172028
chr13:32580000-32654998	TAD_2319	343	chr13	32580000	32654998	chr13	32580000	32654998	255,255,0	1.898	74998	1.93535	2.02888	2.15283	1.92909	1.74288	1.68584	-0.267759	0.0187016	0.0356566	-0.326604	0.064082	0.102472	0.0588455	0.630699	0.811545
chr13:33200000-33749998	TAD_3364	344	chr13	33200000	33749998	chr13	33200000	33749998	255,255,0	1.572	549998	1.83918	1.8045	1.80152	1.7656	1.45796	1.43606	-0.374825	0.000746421	0.00487063	-0.336546	0.00104092	0.00799397	-0.0382795	0.203944	0.328669
chr13:33520000-33739998	TAD_3775	344	chr13	33520000	33739998	chr13	33520000	33739998	255,255,0	1.617	219998	1.73171	1.82267	1.7115	1.82628	2.01655	1.82881	0.145491	0.232747	0.308336	0.153793	0.231995	0.309727	-0.008302	0.908343	1
chr13:35133000-35180998	TAD_2914	345	chr13	35133000	35180998	chr13	35133000	35180998	255,255,0	1.526	47998	1.28885	1.54873	1.36535	1.54347	1.32894	1.5175	0.004436	0.977573	1	-0.0311875	0.808016	0.953708	0.0356235	0.819035	0.996372
chr13:36270000-37074998	TAD_663	346	chr13	36270000	37074998	chr13	36270000	37074998	255,255,0	1.595	804998	1.6617	1.63599	1.76635	1.74699	1.70534	1.63657	0.0221085	0.557418	0.677709	-0.0857125	0.0905585	0.137252	0.107821	0.00917627	0.041449
chr13:36980000-37069998	TAD_4083	346	chr13	36980000	37069998	chr13	36980000	37069998	255,255,0	1.809	89998	2.16366	2.09798	1.93254	2.05413	1.58329	1.76931	-0.454519	0.0214369	0.0395906	-0.31703	0.062941	0.101078	-0.137489	0.128983	0.228098
chr13:37074000-38939998	TAD_2041	346	chr13	37074000	38939998	chr13	37074000	38939998	255,255,0	1.923	1865998	1.89017	1.9121	1.90313	1.88545	1.93231	1.882	0.0060235	0.825244	0.970986	0.012867	0.634656	0.768669	-0.0068435	0.639097	0.819793
chr13:39005000-39649998	TAD_1479	347	chr13	39005000	39649998	chr13	39005000	39649998	255,255,0	1.696	644998	1.71521	1.63989	1.68526	1.6704	1.79422	1.74267	0.0909025	0.129131	0.180827	0.0906215	0.0442004	0.0758562	0.000281	0.994076	1
chr13:39650000-40799998	TAD_2260	348	chr13	39650000	40799998	chr13	39650000	40799998	255,255,0	2.131	1149998	3.35917	3.33895	3.17052	3.2599	2.55779	2.48239	-0.82897	0.000502586	0.00422617	-0.695119	0.00213339	0.0106644	-0.133851	0.0600412	0.131099
chr13:39800000-40799998	TAD_861	348	chr13	39800000	40799998	chr13	39800000	40799998	255,255,0	1.705	999998	2.58942	2.63651	2.37196	2.42588	1.99731	1.91066	-0.658985	0.0015962	0.00698131	-0.44494	0.00460386	0.0156524	-0.214045	0.0115987	0.0477852
chr13:40850000-42199998	TAD_1149	349	chr13	40850000	42199998	chr13	40850000	42199998	255,255,0	1.57	1349998	1.8116	1.79773	1.72166	1.78101	1.56822	1.56075	-0.24018	0.000239036	0.00348218	-0.186851	0.0104886	0.0259945	-0.0533295	0.163415	0.275971
chr13:40875000-41074998	TAD_696	349	chr13	40875000	41074998	chr13	40875000	41074998	255,255,0	1.728	199998	1.96863	1.96799	1.69664	1.9054	1.49237	1.4743	-0.484974	5.55224e-05	0.00236056	-0.317686	0.0552516	0.0908885	-0.167288	0.187508	0.308449
chr13:41064000-41231998	TAD_2591	349	chr13	41064000	41231998	chr13	41064000	41231998	255,255,0	1.793	167998	1.92572	1.93113	1.97197	1.96154	1.72724	1.75315	-0.188227	0.00144795	0.00669435	-0.226558	0.00103852	0.00799037	0.0383315	0.0130519	0.0510682
chr13:41330000-41679998	TAD_751	349	chr13	41330000	41679998	chr13	41330000	41679998	255,255,0	1.839	349998	2.05506	2.13865	1.99027	1.95994	1.55526	1.54494	-0.546755	0.00171858	0.00720518	-0.425009	0.000298572	0.00624029	-0.121746	0.0688763	0.144259
chr13:41450000-41659998	TAD_3950	349	chr13	41450000	41659998	chr13	41450000	41659998	255,255,0	2.002	209998	1.90379	2.00204	2.01492	2.11271	1.71232	1.70736	-0.243074	0.0182381	0.0348757	-0.353975	0.00729525	0.0208162	0.1109	0.188209	0.309356
chr13:41664000-42128998	TAD_3914	349	chr13	41664000	42128998	chr13	41664000	42128998	255,255,0	1.956	464998	1.96709	2.02356	1.91822	1.92702	1.69059	1.68624	-0.306909	0.00271435	0.00939882	-0.234203	9.91599e-05	0.00470041	-0.072706	0.0808595	0.160621
chr13:41895000-42116998	TAD_155	349	chr13	41895000	42116998	chr13	41895000	42116998	255,255,0	2.008	221998	2.01447	2.00105	1.84266	1.86393	1.52823	1.49028	-0.498507	0.000348663	0.00381555	-0.344039	0.00106921	0.00804581	-0.154468	0.00212679	0.0225107
chr13:42260000-42599998	TAD_3201	350	chr13	42260000	42599998	chr13	42260000	42599998	255,255,0	1.606	339998	1.90177	1.90102	1.85562	1.95162	1.7994	1.74355	-0.129917	0.0212313	0.0393165	-0.132142	0.0917101	0.138743	0.002225	0.962463	1
chr13:42600000-43879998	TAD_1355	351	chr13	42600000	43879998	chr13	42600000	43879998	255,255,0	1.661	1279998	1.63986	1.65473	1.70528	1.75833	1.76777	1.78321	0.128195	0.00230285	0.00859452	0.043687	0.19357	0.264332	0.0845085	0.0545974	0.122377
chr13:42870000-43879998	TAD_2511	351	chr13	42870000	43879998	chr13	42870000	43879998	255,255,0	1.563	1009998	1.5284	1.54752	1.76006	1.79444	1.6952	1.69891	0.159095	0.00107795	0.00582632	-0.080195	0.0218744	0.04377	0.23929	0.00207254	0.0225107
chr13:42950000-43099998	TAD_3172	351	chr13	42950000	43099998	chr13	42950000	43099998	255,255,0	1.502	149998	1.83404	1.90204	1.86705	1.86726	1.68488	1.68554	-0.182826	0.014999	0.0299545	-0.181945	3.87352e-05	0.0043174	-0.0008815	0.979046	1
chr13:43875000-44474998	TAD_1700	351	chr13	43875000	44474998	chr13	43875000	44474998	255,255,0	1.67	599998	2.65244	2.62793	2.46967	2.53745	2.39737	2.42923	-0.226886	0.00248694	0.00902578	-0.090262	0.089707	0.136262	-0.136624	0.0338761	0.0883649
chr13:44460000-44989998	TAD_66	351	chr13	44460000	44989998	chr13	44460000	44989998	255,255,0	1.82	529998	2.23277	2.28953	2.24182	2.25569	2.07295	1.99941	-0.224972	0.0191405	0.0363088	-0.212572	0.0131314	0.0304236	-0.0124005	0.674098	0.855642
chr13:45000000-45529998	TAD_3925	352	chr13	45000000	45529998	chr13	45000000	45529998	255,255,0	2.224	529998	2.49644	2.4707	2.18737	2.25229	1.7823	1.83628	-0.674277	0.000434835	0.0040298	-0.410538	0.00352349	0.0134909	-0.26374	0.00657436	0.035349
chr13:45020000-45319998	TAD_1159	352	chr13	45020000	45319998	chr13	45020000	45319998	255,255,0	1.866	299998	2.25538	2.1088	2.26856	2.22029	2.31452	2.35971	0.155027	0.125357	0.176381	0.092692	0.06585	0.104771	0.0623345	0.443385	0.608898
chr13:45320000-45519998	TAD_158	352	chr13	45320000	45519998	chr13	45320000	45519998	255,255,0	1.792	199998	2.0316	2.05017	2.06621	2.077	1.9614	1.96444	-0.0779665	0.00585424	0.0152514	-0.108685	0.000871249	0.00772695	0.030718	0.0688603	0.144259
chr13:45530000-46414998	TAD_3145	353	chr13	45530000	46414998	chr13	45530000	46414998	255,255,0	1.998	884998	2.28363	2.34692	2.39598	2.39515	2.03475	2.12017	-0.237818	0.0230292	0.0418013	-0.318107	0.00679408	0.0198592	0.080289	0.0811261	0.160979
chr13:45945000-46406998	TAD_281	353	chr13	45945000	46406998	chr13	45945000	46406998	255,255,0	2.562	461998	2.46297	2.56688	2.20726	2.22928	1.76411	1.77756	-0.744085	0.00137067	0.00649548	-0.447431	0.000156053	0.00562251	-0.296654	0.0135875	0.0518989
chr13:46450000-46799998	TAD_3559	354	chr13	46450000	46799998	chr13	46450000	46799998	255,255,0	1.872	349998	2.70642	2.82578	2.73644	2.83834	2.36087	2.41013	-0.380599	0.0119477	0.0251444	-0.401889	0.00761201	0.0213403	0.0212895	0.784411	0.964493
chr13:46820000-47779998	TAD_484	355	chr13	46820000	47779998	chr13	46820000	47779998	255,255,0	1.883	959998	1.73585	1.74252	1.81831	1.85877	1.90723	1.94041	0.18463	0.00273539	0.00941443	0.085277	0.0478583	0.0809546	0.099353	0.0195674	0.0635402
chr13:46820000-47904998	TAD_1145	355	chr13	46820000	47904998	chr13	46820000	47904998	255,255,0	1.733	1084998	1.8073	1.80267	1.72023	1.76998	1.8517	1.88319	0.0624585	0.0323329	0.055054	0.12234	0.0275797	0.0519592	-0.059881	0.091595	0.176019
chr13:47770000-52214998	TAD_748	355	chr13	47770000	52214998	chr13	47770000	52214998	255,255,0	2.984	4444998	0	0	0	0	0	0	0	1	1	0	1	1	0	1	1
chr13:47800000-52399998	TAD_343	355	chr13	47800000	52399998	chr13	47800000	52399998	255,255,0	1.682	4599998	0	0	0	0	0	0	0	1	1	0	1	1	0	1	1
chr13:47900000-52299998	TAD_20	355	chr13	47900000	52299998	chr13	47900000	52299998	255,255,0	1.827	4399998	0	0	0	0	0	0	0	1	1	0	1	1	0	1	1
chr13:47900000-52399998	TAD_2789	355	chr13	47900000	52399998	chr13	47900000	52399998	255,255,0	1.766	4499998	0	0	0	0	0	0	0	1	1	0	1	1	0	1	1
chr13:48000000-52299998	TAD_3602	355	chr13	48000000	52299998	chr13	48000000	52299998	255,255,0	1.83	4299998	0	0	0	0	0	0	0	1	1	0	1	1	0	1	1
chr13:48093000-48308998	TAD_3866	355	chr13	48093000	48308998	chr13	48093000	48308998	255,255,0	1.997	215998	2.31739	2.27533	2.34413	2.19164	1.89538	1.98001	-0.358663	0.00647841	0.0163207	-0.330185	0.0337558	0.0607899	-0.028478	0.718289	0.899688
chr13:48325000-48589998	TAD_3578	355	chr13	48325000	48589998	chr13	48325000	48589998	255,255,0	2.291	264998	2.72639	2.82245	2.65705	2.8492	2.34334	2.37751	-0.413987	0.00548565	0.0145484	-0.392693	0.029361	0.0543713	-0.021294	0.840857	1
chr13:48588000-48773998	TAD_229	355	chr13	48588000	48773998	chr13	48588000	48773998	255,255,0	2.447	185998	2.47446	2.56847	2.77682	2.7712	2.43006	2.46812	-0.0723755	0.225374	0.299504	-0.324923	0.000913502	0.00779595	0.252547	0.0149941	0.0548552
chr13:49236000-49286998	TAD_1627	355	chr13	49236000	49286998	chr13	49236000	49286998	255,255,0	2.203	50998	1.92774	1.97582	2.11702	1.91546	1.5061	1.4226	-0.487433	0.0031903	0.0102788	-0.55189	0.0171907	0.0367329	0.0644565	0.54432	0.720172
chr13:49293000-49616998	TAD_1982	355	chr13	49293000	49616998	chr13	49293000	49616998	255,255,0	2.295	323998	2.5455	2.66452	2.24775	2.34323	2.1323	2.0428	-0.517463	0.00801146	0.0187937	-0.207942	0.0499643	0.0837272	-0.309522	0.0287828	0.0790809
chr13:49419000-49610998	TAD_1107	355	chr13	49419000	49610998	chr13	49419000	49610998	255,255,0	1.666	191998	1.77935	1.77828	1.62191	1.67726	1.70148	1.62005	-0.118048	0.0611536	0.094209	0.0111815	0.818646	0.964048	-0.129229	0.021061	0.0658995
chr13:49644000-49865998	TAD_1218	355	chr13	49644000	49865998	chr13	49644000	49865998	255,255,0	2.127	221998	1.88089	1.91671	2.09595	2.02224	1.77437	1.78782	-0.117703	0.0110694	0.023801	-0.277998	0.00686846	0.020018	0.160296	0.0314617	0.0839794
chr13:49900000-51099998	TAD_279	355	chr13	49900000	51099998	chr13	49900000	51099998	255,255,0	1.977	1199998	3.07289	3.14596	2.77462	2.76234	2.35541	2.26619	-0.798628	0.00145853	0.00671573	-0.457682	0.00315605	0.0128237	-0.340946	0.00403874	0.0283067
chr13:51360000-51799998	TAD_538	355	chr13	51360000	51799998	chr13	51360000	51799998	255,255,0	2.066	439998	2.44494	2.43574	2.49904	2.65103	2.30702	2.25603	-0.15882	0.011017	0.0237131	-0.293513	0.0364289	0.064644	0.134693	0.159006	0.270632
chr13:51804000-52199998	TAD_2380	355	chr13	51804000	52199998	chr13	51804000	52199998	255,255,0	3.184	395998	2.41408	2.47157	3.04341	3.13134	2.98294	2.98507	0.541176	0.000684953	0.00470791	-0.103376	0.0941273	0.141827	0.644552	0.00196696	0.02213
chr13:52550000-57149998	TAD_385	356	chr13	52550000	57149998	chr13	52550000	57149998	255,255,0	1.935	4599998	0	0	0	0	0	0	0	1	1	0	1	1	0	1	1
chr13:59300000-60579998	TAD_4121	357	chr13	59300000	60579998	chr13	59300000	60579998	255,255,0	1.538	1279998	1.60961	1.56808	1.67733	1.74452	1.48199	1.45194	-0.12188	0.0202145	0.0379276	-0.243957	0.00904698	0.0236138	0.122078	0.0532741	0.120319
chr13:59665000-60449998	TAD_2431	357	chr13	59665000	60449998	chr13	59665000	60449998	255,255,0	1.564	784998	1.53531	1.50884	1.7118	1.72953	1.6337	1.61739	0.103474	0.00928517	0.0209485	-0.09512	0.0063179	0.0189078	0.198595	0.0019853	0.022188
chr13:62950000-63019998	TAD_1257	358	chr13	62950000	63019998	chr13	62950000	63019998	255,255,0	1.686	69998	1.6408	1.68239	1.45706	1.38363	1.42887	1.2737	-0.310308	0.0322605	0.0549989	-0.069061	0.445066	0.557379	-0.241248	0.0128871	0.050664
chr13:63050000-63749998	TAD_1658	359	chr13	63050000	63749998	chr13	63050000	63749998	255,255,0	1.805	699998	1.80838	1.79643	1.80683	1.71859	1.72203	1.69377	-0.094504	0.0112214	0.0240275	-0.054808	0.29299	0.383097	-0.039696	0.404546	0.56631
chr13:63830000-67399998	TAD_3886	360	chr13	63830000	67399998	chr13	63830000	67399998	255,255,0	1.719	3569998	0	0	0	0	0	0	0	1	1	0	1	1	0	1	1
chr13:70400000-72599998	TAD_1722	361	chr13	70400000	72599998	chr13	70400000	72599998	255,255,0	1.783	2199998	0	0	0	0	0	0	0	1	1	0	1	1	0	1	1
chr13:70400000-72699998	TAD_2360	361	chr13	70400000	72699998	chr13	70400000	72699998	255,255,0	1.938	2299998	0	0	0	0	0	0	0	1	1	0	1	1	0	1	1
chr13:72600000-75499998	TAD_3755	361	chr13	72600000	75499998	chr13	72600000	75499998	255,255,0	1.592	2899998	0	0	0	0	0	0	0	1	1	0	1	1	0	1	1
chr13:72650000-75249998	TAD_247	361	chr13	72650000	75249998	chr13	72650000	75249998	255,255,0	1.7	2599998	0	0	0	0	0	0	0	1	1	0	1	1	0	1	1
chr13:72700000-75399998	TAD_3900	361	chr13	72700000	75399998	chr13	72700000	75399998	255,255,0	1.524	2699998	0	0	0	0	0	0	0	1	1	0	1	1	0	1	1
chr13:72710000-73719998	TAD_2152	361	chr13	72710000	73719998	chr13	72710000	73719998	255,255,0	1.902	1009998	1.99665	2.08755	2.3153	2.34508	2.04796	2.06889	0.0163255	0.726019	0.864598	-0.271765	0.00124704	0.00845117	0.288091	0.0113449	0.0472058
chr13:72726000-72782998	TAD_2779	361	chr13	72726000	72782998	chr13	72726000	72782998	255,255,0	2.197	56998	1.79954	2.14189	2.05048	1.96959	1.98045	1.91585	-0.022565	0.895346	1	-0.0618815	0.288858	0.377934	0.0393165	0.821053	0.998117
chr13:73716000-74309998	TAD_3903	361	chr13	73716000	74309998	chr13	73716000	74309998	255,255,0	2.156	593998	2.43645	2.49574	2.41531	2.4604	2.11601	2.13731	-0.339435	0.00274616	0.00942978	-0.311189	0.00191992	0.0102284	-0.028246	0.46969	0.637591
chr13:75645000-76982998	TAD_3132	362	chr13	75645000	76982998	chr13	75645000	76982998	255,255,0	1.875	1337998	1.96701	2.0062	2.00808	2.01515	1.88072	1.86666	-0.112915	0.0149188	0.0298376	-0.137924	0.000964551	0.00793974	0.025009	0.274836	0.416241
chr13:76977000-77774998	TAD_1074	362	chr13	76977000	77774998	chr13	76977000	77774998	255,255,0	2.082	797998	2.06568	2.09053	2.17104	2.20721	1.88756	1.87909	-0.194781	0.00130385	0.00630373	-0.305802	0.000975975	0.00796332	0.111021	0.017599	0.060027
chr13:76980000-77499998	TAD_1353	362	chr13	76980000	77499998	chr13	76980000	77499998	255,255,0	1.875	519998	2.01197	2.05882	2.12116	2.14716	2.01927	2.02701	-0.0122585	0.612999	0.740483	-0.111024	0.00569607	0.0178229	0.0987655	0.0363836	0.0932541
chr13:77688000-77750998	TAD_3569	362	chr13	77688000	77750998	chr13	77688000	77750998	255,255,0	1.945	62998	1.80305	1.65953	1.67555	1.74886	1.74966	1.96451	0.125792	0.368392	0.464744	0.144876	0.264126	0.349008	-0.019085	0.810852	0.989043
chr13:77770000-78129998	TAD_1337	362	chr13	77770000	78129998	chr13	77770000	78129998	255,255,0	1.756	359998	1.58347	1.63194	1.92555	2.0151	1.79498	1.83246	0.206012	0.00876529	0.0200488	-0.156606	0.0484301	0.0817877	0.362617	0.00754691	0.0377796
chr13:78130000-78984998	TAD_1096	363	chr13	78130000	78984998	chr13	78130000	78984998	255,255,0	1.565	854998	1.39986	1.49093	1.55903	1.62257	1.49146	1.52767	0.064169	0.255403	0.334907	-0.081234	0.105378	0.156941	0.145403	0.0754205	0.153143
chr13:79290000-79569998	TAD_3111	364	chr13	79290000	79569998	chr13	79290000	79569998	255,255,0	1.876	279998	2.34883	2.38291	2.23786	2.29884	2.00288	1.97534	-0.376758	0.000866511	0.00525513	-0.279241	0.00515775	0.0167617	-0.0975175	0.0663821	0.140596
chr13:79400000-79559998	TAD_2713	364	chr13	79400000	79559998	chr13	79400000	79559998	255,255,0	1.947	159998	2.50688	2.56023	2.75706	2.83647	2.78345	2.66729	0.191817	0.0565843	0.0881911	-0.0713955	0.352186	0.451621	0.263212	0.0141012	0.0529147
chr13:83405000-84864998	TAD_2259	365	chr13	83405000	84864998	chr13	83405000	84864998	255,255,0	1.567	1459998	1.48203	1.42235	1.63633	1.59403	1.45541	1.46877	0.0098995	0.746015	0.886874	-0.153088	0.00832426	0.0224228	0.162988	0.0233276	0.0696538
chr13:83916000-84347998	TAD_943	365	chr13	83916000	84347998	chr13	83916000	84347998	255,255,0	1.507	431998	1.4923	1.48247	1.55724	1.54625	1.40274	1.43653	-0.067751	0.0335188	0.0566988	-0.132112	0.00702375	0.020327	0.064361	0.00573661	0.032767
chr13:84870000-85849998	TAD_2910	366	chr13	84870000	85849998	chr13	84870000	85849998	255,255,0	1.583	979998	1.23237	1.2485	1.45693	1.42912	1.67574	1.7868	0.49084	0.00456492	0.0129743	0.288247	0.0174269	0.0370276	0.202593	0.00192979	0.0220517
chr13:86225000-89624998	TAD_3919	367	chr13	86225000	89624998	chr13	86225000	89624998	255,255,0	2.121	3399998	0	0	0	0	0	0	0	1	1	0	1	1	0	1	1
chr13:89700000-91049998	TAD_2540	368	chr13	89700000	91049998	chr13	89700000	91049998	255,255,0	1.551	1349998	1.71749	1.71479	1.68643	1.71742	1.74642	1.7904	0.052271	0.093634	0.136486	0.0664835	0.0858353	0.131642	-0.0142125	0.402744	0.564746
chr13:89750000-90849998	TAD_1847	368	chr13	89750000	90849998	chr13	89750000	90849998	255,255,0	1.808	1099998	1.89267	1.85283	1.84729	1.79001	1.73206	1.84887	-0.0822845	0.248716	0.327492	-0.028184	0.666481	0.803236	-0.0541005	0.198987	0.322825
chr13:91295000-91414998	TAD_3670	369	chr13	91295000	91414998	chr13	91295000	91414998	255,255,0	1.865	119998	1.59455	1.6744	1.85633	2.00534	1.63832	1.75816	0.0637645	0.406709	0.508725	-0.232595	0.0875493	0.133625	0.296359	0.040091	0.0997799
chr13:91820000-94389998	TAD_3962	370	chr13	91820000	94389998	chr13	91820000	94389998	255,255,0	1.5	2569998	0	0	0	0	0	0	0	1	1	0	1	1	0	1	1
chr13:92090000-94399998	TAD_309	370	chr13	92090000	94399998	chr13	92090000	94399998	255,255,0	1.525	2309998	0	0	0	0	0	0	0	1	1	0	1	1	0	1	1
chr13:92484000-92540998	TAD_1785	370	chr13	92484000	92540998	chr13	92484000	92540998	255,255,0	1.56	56998	1.24194	1.25837	1.32172	1.32179	1.31876	1.53345	0.175951	0.181764	0.246496	0.104348	0.369106	0.47083	0.0716025	0.00552521	0.0321909
chr13:94161000-94370998	TAD_2567	370	chr13	94161000	94370998	chr13	94161000	94370998	255,255,0	1.642	209998	1.35409	1.39964	1.60724	1.59498	1.54706	1.55488	0.174104	0.0067004	0.0166543	-0.0501425	0.00994847	0.025128	0.224247	0.00378007	0.027619
chr13:94410000-94639998	TAD_1612	371	chr13	94410000	94639998	chr13	94410000	94639998	255,255,0	1.829	229998	2.22856	2.36063	2.46555	2.4745	1.88183	1.80399	-0.451686	0.0119503	0.0251444	-0.627116	0.00102026	0.00798297	0.175429	0.0734838	0.150774
chr13:95170000-95419998	TAD_3968	372	chr13	95170000	95419998	chr13	95170000	95419998	255,255,0	1.639	249998	1.91502	1.94553	2.00045	1.96381	1.73605	1.78634	-0.169083	0.0128141	0.0265956	-0.220938	0.00767411	0.0214648	0.051854	0.110915	0.20521
chr13:95490000-95849998	TAD_228	373	chr13	95490000	95849998	chr13	95490000	95849998	255,255,0	1.587	359998	2.02102	2.09105	2.07147	2.22183	1.9478	1.91475	-0.12476	0.0486802	0.077184	-0.215372	0.0656512	0.104495	0.090612	0.322835	0.474981
chr13:95610000-95839998	TAD_3738	373	chr13	95610000	95839998	chr13	95610000	95839998	255,255,0	1.832	229998	2.17523	2.18487	2.30303	2.32904	2.0257	2.04914	-0.14263	0.00260798	0.00922411	-0.27861	0.00106681	0.00804581	0.13598	0.00366715	0.0274101
chr13:95910000-96984998	TAD_3992	374	chr13	95910000	96984998	chr13	95910000	96984998	255,255,0	1.533	1074998	1.4759	1.50593	1.50455	1.46642	1.54335	1.61435	0.087935	0.0999621	0.144698	0.0933665	0.0969263	0.145566	-0.0054315	0.822435	0.998976
chr13:97050000-97399998	TAD_911	375	chr13	97050000	97399998	chr13	97050000	97399998	255,255,0	1.514	349998	1.96205	1.9893	2.03416	2.13685	1.85593	1.83674	-0.129341	0.00635053	0.0161266	-0.239171	0.0218198	0.0437032	0.109829	0.120305	0.216182
chr13:97977000-98024998	TAD_3418	376	chr13	97977000	98024998	chr13	97977000	98024998	255,255,0	1.56	47998	1.03408	1.13645	1.19749	1.46902	1.42489	1.45795	0.356152	0.00903166	0.0204989	0.108162	0.451756	0.565244	0.247989	0.168458	0.283056
chr13:98400000-98699998	TAD_1080	377	chr13	98400000	98699998	chr13	98400000	98699998	255,255,0	1.532	299998	3.31902	3.26698	2.91321	2.85453	2.36604	2.29405	-0.962955	0.000476457	0.00415976	-0.553826	0.00212165	0.0106613	-0.409129	0.00295682	0.0250821
chr13:98775000-100724998	TAD_165	378	chr13	98775000	100724998	chr13	98775000	100724998	255,255,0	1.572	1949998	2.09085	2.04642	1.94665	1.98368	1.56419	1.52549	-0.523791	0.000788731	0.00499932	-0.420324	0.00108126	0.0080505	-0.103467	0.0388241	0.0975095
chr13:98800000-99624998	TAD_1412	378	chr13	98800000	99624998	chr13	98800000	99624998	255,255,0	1.687	824998	2.38695	2.38566	2.05518	2.10284	1.6855	1.63519	-0.725963	0.000235389	0.00348218	-0.418666	0.00206182	0.0105235	-0.307298	0.00177322	0.0218638
chr13:99174000-99269998	TAD_2947	378	chr13	99174000	99269998	chr13	99174000	99269998	255,255,0	3.06	95998	2.66647	2.82445	2.60386	2.63414	2.19736	2.25514	-0.519212	0.0106794	0.0231434	-0.392754	0.00208271	0.0105908	-0.126458	0.193513	0.315185
chr13:99265000-99439998	TAD_2602	378	chr13	99265000	99439998	chr13	99265000	99439998	255,255,0	2.439	174998	2.46417	2.53435	2.28515	2.42068	1.97204	1.92893	-0.548774	0.00161142	0.00701817	-0.402425	0.0131737	0.0304809	-0.146348	0.137892	0.241267
chr13:99384000-99437998	TAD_1356	378	chr13	99384000	99437998	chr13	99384000	99437998	255,255,0	2.01	53998	2.25473	2.33631	2.08616	2.24184	2.06853	1.93298	-0.29477	0.0350175	0.05886	-0.163249	0.191709	0.2624	-0.131521	0.209128	0.335527
chr13:99625000-100549998	TAD_3405	378	chr13	99625000	100549998	chr13	99625000	100549998	255,255,0	1.527	924998	2.09558	2.10363	2.11876	2.13025	2.03326	2.0251	-0.070428	0.00264664	0.00930423	-0.095329	0.00191466	0.0102175	0.024901	0.048852	0.114404
chr13:99950000-100004998	TAD_1882	378	chr13	99950000	100004998	chr13	99950000	100004998	255,255,0	2.103	54998	2.12793	2.15492	1.65697	1.69252	1.68661	1.73793	-0.429158	0.00124754	0.00613944	0.037521	0.287974	0.376898	-0.466678	0.000530362	0.0160824
chr13:101130000-102549998	TAD_1946	379	chr13	101130000	102549998	chr13	101130000	102549998	255,255,0	1.588	1419998	1.63727	1.6541	1.84094	1.813	1.75119	1.75869	0.109256	0.00242438	0.00888724	-0.0720325	0.018786	0.0390689	0.181288	0.0026335	0.0242423
chr13:102525000-102899998	TAD_4016	379	chr13	102525000	102899998	chr13	102525000	102899998	255,255,0	1.655	374998	2.87011	3.00027	2.77237	2.91627	2.25441	2.28087	-0.667548	0.00323456	0.0103566	-0.576678	0.00588829	0.0182034	-0.090871	0.383863	0.54214
chr13:102885000-106954998	TAD_1951	379	chr13	102885000	106954998	chr13	102885000	106954998	255,255,0	1.715	4069998	0	0	0	0	0	0	0	1	1	0	1	1	0	1	1
chr13:102890000-107149998	TAD_2571	379	chr13	102890000	107149998	chr13	102890000	107149998	255,255,0	1.682	4259998	0	0	0	0	0	0	0	1	1	0	1	1	0	1	1
chr13:103000000-106999998	TAD_2781	379	chr13	103000000	106999998	chr13	103000000	106999998	255,255,0	1.521	3999998	0	0	0	0	0	0	0	1	1	0	1	1	0	1	1
chr13:107193000-108161998	TAD_536	380	chr13	107193000	108161998	chr13	107193000	108161998	255,255,0	1.722	968998	1.51093	1.46794	1.60567	1.62565	1.71625	1.69173	0.214558	0.00473297	0.01326	0.088331	0.014179	0.0320362	0.126226	0.0155221	0.0559743
chr13:108125000-111699998	TAD_708	380	chr13	108125000	111699998	chr13	108125000	111699998	255,255,0	1.754	3574998	0	0	0	0	0	0	0	1	1	0	1	1	0	1	1
chr13:108150000-108924998	TAD_2288	380	chr13	108150000	108924998	chr13	108150000	108924998	255,255,0	1.58	774998	2.0425	1.99072	2.39619	2.37206	1.8415	1.86039	-0.165667	0.0115357	0.0245349	-0.533177	0.000151799	0.00562251	0.367509	0.00176926	0.0218638
chr13:108940000-110139998	TAD_1068	380	chr13	108940000	110139998	chr13	108940000	110139998	255,255,0	1.636	1199998	1.85487	1.88258	2.02982	2.10283	1.82042	1.80615	-0.055437	0.0404329	0.066402	-0.253041	0.00849254	0.0227276	0.197603	0.0172661	0.0595362
chr13:110217000-110420998	TAD_3941	380	chr13	110217000	110420998	chr13	110217000	110420998	255,255,0	1.734	203998	1.28919	1.31023	1.48775	1.56257	1.65495	1.73673	0.396134	0.00385051	0.011578	0.170686	0.0535551	0.0884506	0.225448	0.0124611	0.0497176
chr13:110420000-111674998	TAD_2909	380	chr13	110420000	111674998	chr13	110420000	111674998	255,255,0	2.078	1254998	2.09683	2.13794	2.10753	2.12093	1.92964	1.97844	-0.163349	0.016872	0.0327437	-0.160195	0.010209	0.0255474	-0.0031535	0.883609	1
chr13:110583000-110828998	TAD_24	380	chr13	110583000	110828998	chr13	110583000	110828998	255,255,0	1.67	245998	1.80493	1.83352	1.93094	1.87992	1.62446	1.70366	-0.155164	0.0360551	0.0603454	-0.241368	0.016749	0.0361071	0.086204	0.0593795	0.130019
chr13:110919000-111065998	TAD_2854	380	chr13	110919000	111065998	chr13	110919000	111065998	255,255,0	1.952	146998	1.18901	1.2788	1.37386	1.43913	1.92303	1.98811	0.721662	0.00170355	0.0071982	0.549076	0.00212641	0.0106644	0.172587	0.0523782	0.119013
chr13:111057000-111230998	TAD_2631	380	chr13	111057000	111230998	chr13	111057000	111230998	255,255,0	1.968	173998	2.03084	1.98479	1.96703	1.82226	1.48413	1.47414	-0.528681	0.000443668	0.00406532	-0.415513	0.0128022	0.0298961	-0.113169	0.210682	0.337549
chr13:111750000-112299998	TAD_3268	381	chr13	111750000	112299998	chr13	111750000	112299998	255,255,0	2.825	549998	3.42744	3.52875	3.08154	3.09388	2.66889	2.6793	-0.804002	0.00105235	0.00576312	-0.413612	6.47578e-05	0.00468529	-0.39039	0.0063337	0.0348331
chr13:112475000-113699998	TAD_942	382	chr13	112475000	113699998	chr13	112475000	113699998	255,255,0	2.817	1224998	3.09817	3.1653	2.97918	3.08724	2.68211	2.67036	-0.455502	0.00160377	0.00700631	-0.356976	0.0092081	0.0239132	-0.098525	0.198349	0.321916
chr14:24000000-24474998	TAD_2532	383	chr14	24000000	24474998	chr14	24000000	24474998	255,255,0	2.431	474998	3.59632	3.50622	3.02579	3.21444	2.29404	2.21661	-1.29594	0.000467807	0.00415976	-0.864795	0.00491264	0.0163781	-0.43115	0.0276804	0.0771964
chr14:24330000-24440998	TAD_2907	383	chr14	24330000	24440998	chr14	24330000	24440998	255,255,0	3.199	110998	2.91612	2.84319	3.25029	3.33537	2.93084	2.93573	0.0536335	0.216624	0.288926	-0.359546	0.00500155	0.0165674	0.413179	0.00692512	0.0363009
chr14:27800000-30299998	TAD_1484	384	chr14	27800000	30299998	chr14	27800000	30299998	255,255,0	1.607	2499998	0	0	0	0	0	0	0	1	1	0	1	1	0	1	1
chr14:27800000-30499998	TAD_70	384	chr14	27800000	30499998	chr14	27800000	30499998	255,255,0	1.729	2699998	0	0	0	0	0	0	0	1	1	0	1	1	0	1	1
chr14:27825000-28174998	TAD_2743	384	chr14	27825000	28174998	chr14	27825000	28174998	255,255,0	1.77	349998	1.64738	1.5364	1.55856	1.57366	1.46291	1.47295	-0.123967	0.104631	0.150716	-0.098182	0.00307077	0.0126318	-0.0257855	0.6479	0.82697
chr14:30546000-31463998	TAD_1827	385	chr14	30546000	31463998	chr14	30546000	31463998	255,255,0	1.841	917998	1.92164	1.96779	1.96362	2.02561	1.84175	1.78127	-0.133209	0.0404935	0.0664526	-0.18311	0.0263137	0.0500511	0.049901	0.260908	0.398461
chr14:30875000-31464998	TAD_2506	385	chr14	30875000	31464998	chr14	30875000	31464998	255,255,0	1.731	589998	2.06246	2.11147	1.98108	1.9909	1.79453	1.73291	-0.32324	0.00535412	0.0143436	-0.222268	0.00761524	0.0213403	-0.100973	0.0295986	0.0806772
chr14:32050000-32269998	TAD_2608	386	chr14	32050000	32269998	chr14	32050000	32269998	255,255,0	2.058	219998	2.76773	2.73102	2.6783	2.73176	2.04478	1.89181	-0.781083	0.00333092	0.0105505	-0.736737	0.00414031	0.0146969	-0.0443465	0.241054	0.374286
chr14:33795000-34314998	TAD_4084	387	chr14	33795000	34314998	chr14	33795000	34314998	255,255,0	2.094	519998	2.07736	2.10464	2.29338	2.40326	2.22721	2.22652	0.135862	0.00350123	0.0108929	-0.121456	0.105958	0.157523	0.257319	0.0221401	0.0678853
chr14:34400000-35499998	TAD_313	388	chr14	34400000	35499998	chr14	34400000	35499998	255,255,0	1.911	1099998	2.68548	2.7043	2.22443	2.31247	1.68698	1.64115	-1.03083	9.38848e-05	0.0027809	-0.60439	0.00201208	0.0104506	-0.426438	0.00374674	0.027619
chr14:34400000-35599998	TAD_1766	388	chr14	34400000	35599998	chr14	34400000	35599998	255,255,0	1.666	1199998	2.22403	2.38482	1.93655	1.97374	1.48977	1.44727	-0.835904	0.00323095	0.0103531	-0.486628	0.000854084	0.00770079	-0.349276	0.0260873	0.0744858
chr14:34446000-34538998	TAD_1895	388	chr14	34446000	34538998	chr14	34446000	34538998	255,255,0	1.748	92998	1.19084	1.12125	1.56389	1.46308	1.69069	1.82926	0.603929	0.00606145	0.0155844	0.246489	0.0618826	0.099728	0.35744	0.0122165	0.0493095
chr14:34500000-35449998	TAD_545	388	chr14	34500000	35449998	chr14	34500000	35449998	255,255,0	1.877	949998	3.3545	3.32581	3.1245	3.17627	2.44849	2.44555	-0.893135	3.57557e-05	0.00218771	-0.703367	0.000274665	0.00624029	-0.189769	0.00984383	0.0433255
chr14:35870000-36079998	TAD_2368	389	chr14	35870000	36079998	chr14	35870000	36079998	255,255,0	1.636	209998	1.50365	1.38053	1.62995	1.66859	1.65216	1.73426	0.251119	0.0432029	0.0700901	0.0439425	0.371335	0.473234	0.207176	0.0487776	0.114404
chr14:37220000-37889998	TAD_2005	390	chr14	37220000	37889998	chr14	37220000	37889998	255,255,0	1.521	669998	1.30021	1.27207	1.42378	1.37293	1.61009	1.62277	0.330285	0.000512932	0.0042734	0.218068	0.00522923	0.0168479	0.112216	0.0326537	0.0860471
chr14:37960000-38209998	TAD_2213	391	chr14	37960000	38209998	chr14	37960000	38209998	255,255,0	1.673	249998	1.83136	1.82359	1.89792	1.88812	1.57331	1.61427	-0.233681	0.00252535	0.00909568	-0.299231	0.00139987	0.00888615	0.0655495	0.00395876	0.0281359
chr14:39000000-39474998	TAD_1265	392	chr14	39000000	39474998	chr14	39000000	39474998	255,255,0	1.829	474998	2.93239	2.98933	2.88136	3.084	2.50163	2.47664	-0.471723	0.00117116	0.00602631	-0.493544	0.0191448	0.0395954	0.0218205	0.833744	1
chr14:44850000-45299998	TAD_2269	393	chr14	44850000	45299998	chr14	44850000	45299998	255,255,0	1.596	449998	2.93454	2.83771	2.8124	2.6488	2.36318	2.42143	-0.49382	0.00457375	0.0129905	-0.338292	0.0316311	0.0578222	-0.155528	0.181292	0.300261
chr14:45290000-49569998	TAD_2886	393	chr14	45290000	49569998	chr14	45290000	49569998	255,255,0	2.037	4279998	0	0	0	0	0	0	0	1	1	0	1	1	0	1	1
chr14:45300000-49436998	TAD_1104	393	chr14	45300000	49436998	chr14	45300000	49436998	255,255,0	1.945	4136998	0	0	0	0	0	0	0	1	1	0	1	1	0	1	1
chr14:45400000-49349998	TAD_3689	393	chr14	45400000	49349998	chr14	45400000	49349998	255,255,0	1.535	3949998	0	0	0	0	0	0	0	1	1	0	1	1	0	1	1
chr14:45400000-49499998	TAD_429	393	chr14	45400000	49499998	chr14	45400000	49499998	255,255,0	1.532	4099998	0	0	0	0	0	0	0	1	1	0	1	1	0	1	1
chr14:49450000-50949998	TAD_2576	393	chr14	49450000	50949998	chr14	49450000	50949998	255,255,0	1.579	1499998	2.40735	2.39979	2.24027	2.32348	1.79831	1.72424	-0.642295	0.000846321	0.00520929	-0.520602	0.00387673	0.0142112	-0.121692	0.0604897	0.131919
chr14:49550000-50899998	TAD_128	393	chr14	49550000	50899998	chr14	49550000	50899998	255,255,0	1.55	1349998	2.61532	2.67069	2.49971	2.4663	2.16393	2.17958	-0.471247	0.000969049	0.00552924	-0.311253	0.000918452	0.00779595	-0.159994	0.0182844	0.0611968
chr14:49584000-49850998	TAD_2662	393	chr14	49584000	49850998	chr14	49584000	49850998	255,255,0	2.621	266998	2.14604	2.14268	2.47442	2.56283	2.52923	2.52466	0.382587	1.23454e-05	0.00186218	0.00832	0.849298	0.997013	0.374267	0.00495561	0.0305029
chr14:49800000-50149998	TAD_2630	393	chr14	49800000	50149998	chr14	49800000	50149998	255,255,0	1.722	349998	2.42538	2.52591	2.22685	2.25747	1.97681	1.85039	-0.562043	0.00798311	0.0187592	-0.328555	0.0172811	0.0368476	-0.233488	0.0233638	0.0696691
chr14:50890000-51749998	TAD_528	393	chr14	50890000	51749998	chr14	50890000	51749998	255,255,0	1.528	859998	1.39632	1.39099	1.52184	1.53452	1.56133	1.56994	0.171977	0.000224165	0.00343709	0.0374565	0.0222344	0.0442692	0.13452	0.000796399	0.0174721
chr14:51655000-51739998	TAD_1236	393	chr14	51655000	51739998	chr14	51655000	51739998	255,255,0	1.594	84998	1.5955	1.44972	1.56596	1.56671	1.70455	1.52007	0.0897005	0.466039	0.577029	0.0459725	0.622219	0.754937	0.043728	0.557865	0.734792
chr14:51760000-51999998	TAD_3530	394	chr14	51760000	51999998	chr14	51760000	51999998	255,255,0	2.104	239998	2.97362	2.93618	2.58696	2.59188	2.18969	2.0385	-0.840808	0.00270737	0.00938253	-0.475326	0.0102303	0.0255695	-0.365482	0.000650718	0.0165558
chr14:52000000-52279998	TAD_486	395	chr14	52000000	52279998	chr14	52000000	52279998	255,255,0	1.637	279998	1.55887	1.53131	1.88028	1.95907	1.7467	1.75034	0.20343	0.00134073	0.00641918	-0.171157	0.0248008	0.0480858	0.374587	0.00428658	0.0286513
chr14:52275000-52499998	TAD_1698	395	chr14	52275000	52499998	chr14	52275000	52499998	255,255,0	1.586	224998	2.18172	2.08202	2.2999	2.41716	2.03803	2.08226	-0.071728	0.253723	0.333233	-0.298386	0.0198725	0.040574	0.226658	0.0587825	0.12902
chr14:52635000-52799998	TAD_1589	396	chr14	52635000	52799998	chr14	52635000	52799998	255,255,0	1.643	164998	2.04544	2.07614	2.06576	2.16586	1.75737	1.76035	-0.30193	0.000641096	0.00456296	-0.356951	0.007548	0.0212768	0.055021	0.338518	0.493477
chr14:52800000-53319998	TAD_60	397	chr14	52800000	53319998	chr14	52800000	53319998	255,255,0	1.855	519998	1.70725	1.74914	1.94969	2.09261	1.94628	1.82534	0.157617	0.0855066	0.125446	-0.135335	0.220654	0.296314	0.292953	0.0308974	0.0827046
chr14:52810000-52969998	TAD_162	397	chr14	52810000	52969998	chr14	52810000	52969998	255,255,0	2.334	159998	2.43162	2.46625	2.12979	2.17277	1.86721	1.87512	-0.577769	0.000177329	0.00317431	-0.280119	0.00180602	0.00983886	-0.29765	0.00274791	0.0248051
chr14:53300000-54374998	TAD_558	397	chr14	53300000	54374998	chr14	53300000	54374998	255,255,0	1.526	1074998	1.52968	1.4305	1.61447	1.60747	1.92131	1.9107	0.435914	0.00457766	0.0129926	0.305035	8.38646e-05	0.00470041	0.130879	0.0746666	0.152147
chr14:54540000-54799998	TAD_4003	398	chr14	54540000	54799998	chr14	54540000	54799998	255,255,0	1.947	259998	2.11179	2.12632	2.16981	2.0614	2.07961	2.11621	-0.0211445	0.334046	0.42558	-0.0176935	0.755971	0.900973	-0.003451	0.948893	1
chr14:55050000-55187998	TAD_2696	399	chr14	55050000	55187998	chr14	55050000	55187998	255,255,0	2.231	137998	2.10336	2.08993	2.07877	1.96616	2.15587	2.17957	0.0710735	0.0168864	0.032756	0.145258	0.0813808	0.12537	-0.074184	0.255504	0.392634
chr14:55197000-55436998	TAD_1621	400	chr14	55197000	55436998	chr14	55197000	55436998	255,255,0	2.163	239998	2.29741	2.39198	2.31234	2.2891	2.11349	2.11985	-0.228028	0.0194342	0.0367476	-0.18405	0.00123079	0.00843152	-0.0439785	0.399168	0.560684
chr14:55675000-56474998	TAD_1702	401	chr14	55675000	56474998	chr14	55675000	56474998	255,255,0	1.547	799998	2.22384	2.32978	2.20857	2.23904	1.92436	1.87126	-0.379001	0.00981406	0.0218067	-0.325993	0.00282948	0.0121804	-0.053008	0.37378	0.531358
chr14:56460000-57339998	TAD_53	401	chr14	56460000	57339998	chr14	56460000	57339998	255,255,0	1.6	879998	1.59682	1.59757	1.70799	1.771	1.77834	1.70352	0.143738	0.0328511	0.0557982	0.001433	0.976262	1	0.142306	0.0226825	0.0685796
chr14:57450000-58089998	TAD_4079	402	chr14	57450000	58089998	chr14	57450000	58089998	255,255,0	1.554	639998	1.42732	1.48193	1.54272	1.56261	1.70214	1.67934	0.236114	0.00577373	0.0151276	0.138075	0.00430644	0.0150001	0.0980385	0.0442372	0.106687
chr14:58175000-58449998	TAD_1143	403	chr14	58175000	58449998	chr14	58175000	58449998	255,255,0	1.501	274998	2.34267	2.34019	2.24864	2.27995	1.87481	1.87973	-0.464157	7.33559e-06	0.00186218	-0.387022	0.000367846	0.0065605	-0.077135	0.0193561	0.0630527
chr14:58490000-59064998	TAD_2737	404	chr14	58490000	59064998	chr14	58490000	59064998	255,255,0	1.665	574998	1.66016	1.6204	1.69987	1.69907	1.76618	1.73731	0.111466	0.022599	0.0412381	0.052279	0.0392263	0.0686919	0.0591875	0.0591112	0.129529
chr14:59100000-59499998	TAD_1487	405	chr14	59100000	59499998	chr14	59100000	59499998	255,255,0	1.523	399998	2.37737	2.27729	2.25215	2.37112	2.20073	2.15353	-0.150203	0.0700494	0.105663	-0.134508	0.116591	0.170807	-0.0156955	0.838049	1
chr14:59940000-60349998	TAD_2755	406	chr14	59940000	60349998	chr14	59940000	60349998	255,255,0	1.692	409998	1.92696	2.10557	1.86766	1.8228	1.46259	1.43817	-0.565886	0.0102493	0.0224354	-0.39485	0.00112433	0.00821214	-0.171036	0.145921	0.252468
chr14:60050000-60189998	TAD_294	406	chr14	60050000	60189998	chr14	60050000	60189998	255,255,0	1.782	139998	2.08713	2.02801	2.04811	2.014	1.79705	1.9012	-0.208449	0.040868	0.0669871	-0.181935	0.045427	0.0776302	-0.026514	0.460473	0.62802
chr14:60575000-61249998	TAD_3911	407	chr14	60575000	61249998	chr14	60575000	61249998	255,255,0	1.501	674998	2.33717	2.33074	2.33384	2.27794	2.24386	2.22158	-0.101232	0.00494665	0.0137064	-0.073169	0.0884452	0.134792	-0.028063	0.361271	0.516782
chr14:61100000-61999998	TAD_1928	407	chr14	61100000	61999998	chr14	61100000	61999998	255,255,0	1.612	899998	1.99886	2.00407	1.59418	1.65233	1.15872	1.17672	-0.833747	1.54325e-05	0.00186218	-0.455535	0.00121261	0.00841878	-0.378213	0.00173672	0.0217698
chr14:61200000-61849998	TAD_1018	407	chr14	61200000	61849998	chr14	61200000	61849998	255,255,0	1.876	649998	3.75008	3.77799	2.94849	2.99563	1.96891	1.97866	-1.79025	6.60612e-06	0.00186218	-0.99827	9.48241e-05	0.00470041	-0.791975	0.000232966	0.0140621
chr14:61870000-63284998	TAD_3836	407	chr14	61870000	63284998	chr14	61870000	63284998	255,255,0	1.963	1414998	1.77333	1.81469	1.827	1.83187	2.04148	2.05619	0.254822	0.00230951	0.00859604	0.219399	0.000291067	0.00624029	0.035423	0.17346	0.28985
chr14:63300000-66199998	TAD_3873	408	chr14	63300000	66199998	chr14	63300000	66199998	255,255,0	1.59	2899998	0	0	0	0	0	0	0	1	1	0	1	1	0	1	1
chr14:63370000-64319998	TAD_1996	408	chr14	63370000	64319998	chr14	63370000	64319998	255,255,0	1.714	949998	2.23208	2.2345	2.19833	2.15386	2.00157	1.97957	-0.242723	0.000503164	0.00422617	-0.185525	0.00680954	0.0198885	-0.057198	0.0800033	0.159852
chr14:63620000-63779998	TAD_1042	408	chr14	63620000	63779998	chr14	63620000	63779998	255,255,0	1.603	159998	2.21064	2.42205	2.24692	2.2665	1.87282	1.80988	-0.474994	0.0250956	0.0448803	-0.415357	0.0018588	0.0100133	-0.059637	0.581198	0.75874
chr14:63775000-64299998	TAD_51	408	chr14	63775000	64299998	chr14	63775000	64299998	255,255,0	1.507	524998	2.22832	2.23878	2.00324	1.96516	1.81613	1.8502	-0.400385	0.00044877	0.00407649	-0.151035	0.0120444	0.0286619	-0.24935	0.0018885	0.0220498
chr14:64330000-64529998	TAD_4059	408	chr14	64330000	64529998	chr14	64330000	64529998	255,255,0	1.794	199998	1.89265	1.80831	1.8219	1.84482	1.98232	1.93314	0.107245	0.107321	0.153999	0.124369	0.0219949	0.0438835	-0.017124	0.695983	0.877074
chr14:64660000-64774998	TAD_1091	408	chr14	64660000	64774998	chr14	64660000	64774998	255,255,0	2.751	114998	3.1746	3.23458	3.21372	3.31444	2.37816	2.38981	-0.820601	0.000280142	0.00356576	-0.880093	0.000830154	0.00770079	0.059491	0.352177	0.508003
chr14:65100000-66049998	TAD_3825	408	chr14	65100000	66049998	chr14	65100000	66049998	255,255,0	1.648	949998	2.28252	2.28943	2.1019	2.12997	1.90194	1.88413	-0.392938	0.000106854	0.00287944	-0.222904	0.00164297	0.00938522	-0.170034	0.00232032	0.0229864
chr14:65100000-66149998	TAD_3395	408	chr14	65100000	66149998	chr14	65100000	66149998	255,255,0	1.527	1049998	2.44882	2.39807	2.49853	2.47458	2.01826	1.96609	-0.431266	0.00216171	0.00828523	-0.49438	0.000854892	0.00770079	0.0631135	0.103419	0.193161
chr14:65820000-65964998	TAD_430	408	chr14	65820000	65964998	chr14	65820000	65964998	255,255,0	2.119	144998	2.18196	2.23946	2.59037	2.59236	2.22128	2.17099	-0.014579	0.703364	0.839557	-0.395231	0.0010814	0.0080505	0.380652	0.00164849	0.0209648
chr14:66330000-67339998	TAD_3009	409	chr14	66330000	67339998	chr14	66330000	67339998	255,255,0	1.738	1009998	2.03459	2.01407	2.0399	2.04329	1.82378	1.84663	-0.189127	0.0020412	0.00797073	-0.206388	0.000837684	0.00770079	0.017261	0.191771	0.313462
chr14:67370000-67819998	TAD_839	410	chr14	67370000	67819998	chr14	67370000	67819998	255,255,0	1.759	449998	1.96757	1.99825	2.19896	2.27086	1.90916	1.90973	-0.073459	0.0204549	0.0382366	-0.325462	0.00421621	0.0148359	0.252003	0.00965132	0.042706
chr14:67410000-67579998	TAD_555	410	chr14	67410000	67579998	chr14	67410000	67579998	255,255,0	2.051	169998	2.10264	2.079	2.41089	2.41818	1.98985	1.98363	-0.104077	0.00522726	0.0141473	-0.427787	2.08683e-05	0.00413588	0.323711	0.000321211	0.0141628
chr14:67590000-67709998	TAD_1077	410	chr14	67590000	67709998	chr14	67590000	67709998	255,255,0	1.69	119998	2.03441	1.96334	1.91507	1.88346	1.75803	1.83142	-0.204152	0.0299168	0.0517521	-0.104542	0.0758592	0.117876	-0.0996105	0.079255	0.158895
chr14:67800000-68899998	TAD_1419	410	chr14	67800000	68899998	chr14	67800000	68899998	255,255,0	1.621	1099998	2.87125	2.90863	2.59127	2.60051	2.09854	2.06683	-0.807252	0.000169033	0.00316532	-0.513201	0.000200305	0.00584003	-0.29405	0.00117679	0.0189863
chr14:67900000-68999998	TAD_2480	410	chr14	67900000	68999998	chr14	67900000	68999998	255,255,0	1.53	1099998	2.06685	2.04308	1.72596	1.76438	1.54338	1.52591	-0.52032	0.000146974	0.00309243	-0.21052	0.00337396	0.013239	-0.309799	0.0015239	0.0201428
chr14:68220000-68849998	TAD_3073	410	chr14	68220000	68849998	chr14	68220000	68849998	255,255,0	2.715	629998	3.25667	3.29816	3.13119	3.21992	2.49633	2.42419	-0.817156	0.000610873	0.00449378	-0.715297	0.00187965	0.0100961	-0.101859	0.119057	0.215065
chr14:68855000-69114998	TAD_1586	410	chr14	68855000	69114998	chr14	68855000	69114998	255,255,0	2.318	259998	2.16611	2.12418	2.67571	2.66056	2.37034	2.4726	0.276321	0.0177215	0.0340727	-0.246667	0.0197974	0.0405136	0.522988	0.00039752	0.0144517
chr14:69230000-69479998	TAD_3609	411	chr14	69230000	69479998	chr14	69230000	69479998	255,255,0	1.525	249998	1.41268	1.46216	1.65281	1.67576	1.62176	1.61401	0.180463	0.00744607	0.0178088	-0.046398	0.0352576	0.0630266	0.226861	0.00522388	0.0311607
chr14:69550000-69799998	TAD_735	412	chr14	69550000	69799998	chr14	69550000	69799998	255,255,0	1.607	249998	2.99049	3.18008	2.76243	2.91124	2.3728	2.30522	-0.746271	0.00683262	0.0169032	-0.497828	0.011025	0.0269807	-0.248444	0.12058	0.216488
chr14:69810000-70039998	TAD_653	413	chr14	69810000	70039998	chr14	69810000	70039998	255,255,0	1.696	229998	1.38908	1.48907	1.58349	1.62717	1.77581	1.72235	0.310001	0.0143219	0.0289811	0.143748	0.0273582	0.0516047	0.166254	0.0547342	0.122543
chr14:70400000-71899998	TAD_2719	414	chr14	70400000	71899998	chr14	70400000	71899998	255,255,0	1.511	1499998	1.96577	2.0473	1.54173	1.59573	1.25499	1.24973	-0.754173	0.000713463	0.00480591	-0.316368	0.00226571	0.0108973	-0.437804	0.00430289	0.0286824
chr14:70500000-71899998	TAD_898	414	chr14	70500000	71899998	chr14	70500000	71899998	255,255,0	1.548	1399998	2.19818	2.29198	1.68959	1.73086	1.32021	1.3196	-0.925176	0.000603395	0.00448009	-0.390318	0.000685583	0.00740142	-0.534858	0.00294169	0.0250135
chr14:70550000-71099998	TAD_1599	414	chr14	70550000	71099998	chr14	70550000	71099998	255,255,0	1.519	549998	2.30059	2.32116	2.23485	2.16592	1.47909	1.46413	-0.839267	3.09791e-05	0.00208641	-0.728776	0.000539256	0.00700544	-0.110492	0.0540715	0.121587
chr14:70590000-70809998	TAD_799	414	chr14	70590000	70809998	chr14	70590000	70809998	255,255,0	1.605	219998	1.88622	1.97433	1.9709	1.9734	1.82201	1.7814	-0.128574	0.0737093	0.110417	-0.170449	0.00519978	0.0168452	0.0418755	0.379038	0.536982
chr14:70800000-71079998	TAD_36	414	chr14	70800000	71079998	chr14	70800000	71079998	255,255,0	1.821	279998	2.15085	2.14723	1.99101	1.99593	1.76569	1.72833	-0.40203	0.000504204	0.0042263	-0.246461	0.00173273	0.00960967	-0.155569	0.000148776	0.0134002
chr14:70810000-70979998	TAD_603	414	chr14	70810000	70979998	chr14	70810000	70979998	255,255,0	2.224	169998	2.10434	2.16626	2.28018	2.29486	2.11634	2.2075	0.026623	0.63262	0.762175	-0.1256	0.0698402	0.109932	0.152223	0.0198087	0.0637935
chr14:71100000-71762998	TAD_113	414	chr14	71100000	71762998	chr14	71100000	71762998	255,255,0	2.609	662998	3.40551	3.50786	3.12746	2.9797	2.53189	2.54042	-0.920535	0.000766098	0.00495202	-0.517431	0.00789461	0.0217608	-0.403104	0.0227887	0.0686992
chr14:71770000-72419998	TAD_205	414	chr14	71770000	72419998	chr14	71770000	72419998	255,255,0	1.57	649998	1.1655	1.19122	1.38145	1.36321	1.60295	1.65121	0.448716	0.00096613	0.00552924	0.254747	0.0034304	0.0132745	0.193969	0.00205513	0.022481
chr14:71880000-72422998	TAD_3191	414	chr14	71880000	72422998	chr14	71880000	72422998	255,255,0	1.65	542998	1.22671	1.27337	1.41608	1.43986	1.60477	1.59796	0.351322	0.00123609	0.00613589	0.173392	0.00152047	0.00921449	0.17793	0.00859054	0.0402127
chr14:72475000-72949998	TAD_1986	415	chr14	72475000	72949998	chr14	72475000	72949998	255,255,0	1.561	474998	2.35243	2.20424	2.253	2.27146	2.02086	1.97552	-0.280145	0.0374933	0.0621223	-0.264042	0.00276072	0.0120853	-0.016103	0.827318	1
chr14:72960000-74089998	TAD_3642	416	chr14	72960000	74089998	chr14	72960000	74089998	255,255,0	1.569	1129998	2.0399	2.01645	1.96918	1.99561	1.71812	1.71355	-0.312344	0.000319794	0.0037337	-0.266561	0.000627947	0.0072533	-0.045783	0.0796215	0.15932
chr14:73140000-73489998	TAD_2565	416	chr14	73140000	73489998	chr14	73140000	73489998	255,255,0	1.685	349998	1.59628	1.5586	1.70905	1.67013	1.78264	1.82102	0.224394	0.00518792	0.0141136	0.11224	0.0283995	0.0531395	0.112155	0.0278813	0.0773904
chr14:73287000-73481998	TAD_2008	416	chr14	73287000	73481998	chr14	73287000	73481998	255,255,0	2.141	194998	2.14657	2.13556	1.97839	2.03312	1.718	1.63609	-0.464021	0.00246676	0.00901054	-0.328708	0.00886517	0.0233759	-0.135314	0.0192718	0.0628773
chr14:73710000-73839998	TAD_1189	416	chr14	73710000	73839998	chr14	73710000	73839998	255,255,0	2.07	129998	2.24162	2.28899	2.12183	2.27193	1.93539	1.84623	-0.374493	0.0068494	0.0169346	-0.306069	0.0401516	0.0698376	-0.0684245	0.413891	0.575872
chr14:74094000-74279998	TAD_2578	417	chr14	74094000	74279998	chr14	74094000	74279998	255,255,0	1.687	185998	1.5487	1.58912	1.77836	1.83449	1.72795	1.60313	0.096627	0.214634	0.286456	-0.140888	0.121176	0.176645	0.237515	0.00829829	0.0395278
chr14:74845000-75114998	TAD_123	418	chr14	74845000	75114998	chr14	74845000	75114998	255,255,0	1.719	269998	1.60332	1.67058	1.78656	1.8651	1.72966	1.74515	0.100459	0.0607564	0.0937371	-0.088418	0.106395	0.158053	0.188877	0.0366569	0.0937799
chr14:74855000-74909998	TAD_2991	418	chr14	74855000	74909998	chr14	74855000	74909998	255,255,0	1.877	54998	1.9266	2.00391	1.835	1.99308	1.87778	1.81828	-0.117227	0.089963	0.131408	-0.066009	0.456611	0.570971	-0.0512185	0.568627	0.745721
chr14:75120000-75309998	TAD_3828	419	chr14	75120000	75309998	chr14	75120000	75309998	255,255,0	2.927	189998	3.73465	3.68393	3.57967	3.57206	2.99451	2.81109	-0.806487	0.00492214	0.0136785	-0.673061	0.00702311	0.020327	-0.133426	0.0163513	0.0577786
chr14:75306000-75488998	TAD_3379	419	chr14	75306000	75488998	chr14	75306000	75488998	255,255,0	2.452	182998	1.94282	2.07683	2.33208	2.27094	2.13675	2.0428	0.079954	0.367182	0.463501	-0.211731	0.0340042	0.0611039	0.291685	0.0304289	0.0818584
chr14:75483000-75572998	TAD_2548	419	chr14	75483000	75572998	chr14	75483000	75572998	255,255,0	2.098	89998	1.99635	2.21532	1.89894	1.93744	1.79575	1.79141	-0.312256	0.0630236	0.0965468	-0.124611	0.00994317	0.025128	-0.187645	0.17209	0.288378
chr14:75675000-76007998	TAD_3588	420	chr14	75675000	76007998	chr14	75675000	76007998	255,255,0	1.865	332998	1.82609	1.84435	1.90274	1.90676	1.77049	1.75577	-0.072089	0.0116341	0.0247109	-0.141619	0.000843765	0.00770079	0.06953	0.00783599	0.0387942
chr14:76030000-76399998	TAD_3607	421	chr14	76030000	76399998	chr14	76030000	76399998	255,255,0	1.555	369998	1.60019	1.63191	1.72294	1.65586	1.64599	1.62099	0.01744	0.420841	0.524811	-0.055917	0.196569	0.267984	0.073357	0.131182	0.230898
chr14:76850000-77099998	TAD_2268	422	chr14	76850000	77099998	chr14	76850000	77099998	255,255,0	1.848	249998	3.27228	3.34932	3.38393	3.31731	2.9876	2.91242	-0.360791	0.00876351	0.0200488	-0.400614	0.00573311	0.0178845	0.039824	0.456803	0.623793
chr14:77130000-77309998	TAD_382	423	chr14	77130000	77309998	chr14	77130000	77309998	255,255,0	1.618	179998	1.72483	1.64532	1.7873	1.76125	1.81382	1.71847	0.0810715	0.256123	0.335531	-0.0081325	0.867683	1	0.089204	0.113762	0.208818
chr14:77310000-77819998	TAD_1609	424	chr14	77310000	77819998	chr14	77310000	77819998	255,255,0	1.649	509998	2.06692	2.0632	2.06982	2.13213	1.72656	1.72198	-0.340792	1.73132e-05	0.00186218	-0.376703	0.00207734	0.0105765	0.0359115	0.304734	0.452969
chr14:77830000-81554998	TAD_232	425	chr14	77830000	81554998	chr14	77830000	81554998	255,255,0	1.763	3724998	0	0	0	0	0	0	0	1	1	0	1	1	0	1	1
chr14:77832000-78866998	TAD_602	425	chr14	77832000	78866998	chr14	77832000	78866998	255,255,0	1.509	1034998	1.34459	1.30121	1.41062	1.43155	1.53031	1.48202	0.183262	0.0133537	0.0274393	0.0850805	0.0487141	0.0821328	0.098182	0.0290354	0.0795627
chr14:80940000-80999998	TAD_4007	425	chr14	80940000	80999998	chr14	80940000	80999998	255,255,0	1.942	59998	1.83354	1.5507	2.25895	2.48275	1.96915	1.93508	0.259993	0.150578	0.207826	-0.418735	0.0355666	0.0635239	0.678729	0.0341166	0.0888238
chr14:80997000-81161998	TAD_958	425	chr14	80997000	81161998	chr14	80997000	81161998	255,255,0	1.729	164998	1.66151	1.59934	1.76469	1.75666	1.63735	1.76149	0.068998	0.360423	0.455947	-0.061256	0.3642	0.465199	0.130254	0.0275239	0.0768563
chr14:81162000-81224998	TAD_184	425	chr14	81162000	81224998	chr14	81162000	81224998	255,255,0	1.994	62998	1.94258	2.05187	1.97384	1.7625	2.00937	1.89497	-0.045054	0.576593	0.69958	0.0840045	0.500229	0.618574	-0.129058	0.32544	0.477791
chr14:81235000-81464998	TAD_3929	425	chr14	81235000	81464998	chr14	81235000	81464998	255,255,0	2.034	229998	1.7916	1.8065	2.09136	2.12593	2.16093	2.09159	0.327207	0.00402255	0.0118577	0.0176115	0.652437	0.7872	0.309595	0.000978858	0.0187029
chr14:81460000-81539998	TAD_3021	425	chr14	81460000	81539998	chr14	81460000	81539998	255,255,0	1.972	79998	1.81582	1.83721	1.88372	2.38546	1.72428	1.98634	0.028793	0.824661	0.970577	-0.279281	0.362982	0.464022	0.308074	0.278357	0.420338
chr14:87930000-88184998	TAD_1801	426	chr14	87930000	88184998	chr14	87930000	88184998	255,255,0	3.236	254998	3.20909	3.26657	3.15717	3.28288	2.53781	2.52557	-0.70614	0.000370703	0.00388794	-0.688334	0.00264637	0.0118094	-0.017806	0.794909	0.975365
chr14:88600000-93399998	TAD_143	427	chr14	88600000	93399998	chr14	88600000	93399998	255,255,0	1.973	4799998	0	0	0	0	0	0	0	1	1	0	1	1	0	1	1
chr14:89000000-89924998	TAD_1027	427	chr14	89000000	89924998	chr14	89000000	89924998	255,255,0	1.906	924998	3.07184	3.18078	3.51922	3.58745	2.98055	2.93356	-0.169254	0.0630646	0.0965468	-0.596282	0.00132895	0.00865813	0.427028	0.0089222	0.0410566
chr14:90327000-90410998	TAD_3352	427	chr14	90327000	90410998	chr14	90327000	90410998	255,255,0	1.513	83998	1.38125	1.48015	1.33196	1.44224	1.34873	1.25956	-0.126553	0.140305	0.194952	-0.08296	0.296738	0.387753	-0.0435925	0.564769	0.742463
chr14:90775000-91574998	TAD_699	427	chr14	90775000	91574998	chr14	90775000	91574998	255,255,0	2.49	799998	3.72364	4.0007	3.47044	3.44863	2.50823	2.52017	-1.34797	0.00350652	0.0108929	-0.94533	2.18067e-05	0.00413588	-0.402639	0.0607881	0.132221
chr14:91311000-91424998	TAD_1775	427	chr14	91311000	91424998	chr14	91311000	91424998	255,255,0	3.008	113998	2.9943	3.15333	3.09856	3.11543	2.8019	2.88851	-0.228612	0.0812163	0.120092	-0.261797	0.0117969	0.028236	0.0331845	0.679023	0.861362
chr14:94350000-99299998	TAD_1198	428	chr14	94350000	99299998	chr14	94350000	99299998	255,255,0	2.308	4949998	0	0	0	0	0	0	0	1	1	0	1	1	0	1	1
chr14:95425000-95549998	TAD_3134	428	chr14	95425000	95549998	chr14	95425000	95549998	255,255,0	3.203	124998	3.77292	3.79962	3.80279	3.73414	3.08405	3.03763	-0.725432	0.000275204	0.00356576	-0.707626	0.000867105	0.00772695	-0.0178055	0.63318	0.814484
chr14:96590000-99429998	TAD_4100	428	chr14	96590000	99429998	chr14	96590000	99429998	255,255,0	3.003	2839998	0	0	0	0	0	0	0	1	1	0	1	1	0	1	1
chr14:99171000-99275998	TAD_588	428	chr14	99171000	99275998	chr14	99171000	99275998	255,255,0	4.216	104998	3.88213	4.06018	3.31236	3.52426	2.84752	2.84853	-1.12313	0.00183716	0.00753127	-0.570289	0.014834	0.033032	-0.552841	0.0297777	0.0808447
chr14:101650000-104499998	TAD_2826	429	chr14	101650000	104499998	chr14	101650000	104499998	255,255,0	2.051	2849998	0	0	0	0	0	0	0	1	1	0	1	1	0	1	1
chr14:101680000-101959998	TAD_2417	429	chr14	101680000	101959998	chr14	101680000	101959998	255,255,0	2.475	279998	3.01608	3.13591	2.63246	2.62008	2.30755	2.20031	-0.822063	0.00309818	0.0100924	-0.372337	0.00817311	0.0221167	-0.449726	0.00671297	0.0356756
chr14:101766000-101846998	TAD_3200	429	chr14	101766000	101846998	chr14	101766000	101846998	255,255,0	1.813	80998	1.61995	1.5429	1.67487	1.77125	1.5084	1.45194	-0.101251	0.114911	0.16375	-0.242887	0.0245981	0.0478354	0.141635	0.0982997	0.185109
chr14:102055000-102104998	TAD_771	429	chr14	102055000	102104998	chr14	102055000	102104998	255,255,0	1.547	49998	1.70046	1.71717	1.6516	1.51495	1.24685	1.21761	-0.476579	0.000252463	0.00348218	-0.351039	0.0175004	0.0371444	-0.125539	0.150856	0.259436
chr14:102425000-102524998	TAD_3258	429	chr14	102425000	102524998	chr14	102425000	102524998	255,255,0	1.796	99998	2.06637	2.09949	2.09693	1.90355	1.69986	1.63682	-0.414592	0.00225928	0.00854231	-0.3319	0.0470687	0.0799799	-0.0826925	0.426207	0.590196
chr14:102690000-102929998	TAD_2934	429	chr14	102690000	102929998	chr14	102690000	102929998	255,255,0	1.821	239998	1.85757	1.81038	1.84729	1.78965	1.63572	1.57888	-0.22668	0.0109005	0.0235237	-0.211171	0.0160736	0.0350879	-0.0155095	0.67898	0.861362
chr14:103095000-103299998	TAD_2853	429	chr14	103095000	103299998	chr14	103095000	103299998	255,255,0	1.742	204998	1.54446	1.60026	1.80988	1.8388	1.72142	1.63338	0.10504	0.126242	0.177324	-0.146941	0.0503175	0.0841823	0.25198	0.00569099	0.0326067
chr14:103505000-103559998	TAD_1290	429	chr14	103505000	103559998	chr14	103505000	103559998	255,255,0	1.565	54998	2.00006	1.91777	1.72218	1.847	1.6356	1.50693	-0.387652	0.0170706	0.0330357	-0.213328	0.091489	0.13851	-0.174324	0.0952026	0.181012
chr14:103565000-103709998	TAD_2241	429	chr14	103565000	103709998	chr14	103565000	103709998	255,255,0	1.555	144998	1.49641	1.64814	1.64228	1.74308	1.65968	1.67507	0.0950975	0.272794	0.355002	-0.0253105	0.623909	0.756765	0.120408	0.2514	0.388014
chr14:103800000-103919998	TAD_809	429	chr14	103800000	103919998	chr14	103800000	103919998	255,255,0	1.547	119998	2.18332	1.98711	1.9724	1.94051	1.63274	1.44362	-0.547037	0.0295077	0.0511087	-0.418276	0.0243687	0.047516	-0.128761	0.258614	0.395741
chr14:104050000-104469998	TAD_590	429	chr14	104050000	104469998	chr14	104050000	104469998	255,255,0	2.207	419998	2.88524	2.8501	2.87819	2.88707	2.44454	2.395	-0.447901	0.00125742	0.00615867	-0.462857	0.000728233	0.00750808	0.0149565	0.441133	0.606687
chr15:38425000-38724998	TAD_1606	430	chr15	38425000	38724998	chr15	38425000	38724998	255,255,0	2.388	299998	5.97027	5.96701	4.73114	4.72624	3.822	3.91706	-2.09911	7.98709e-05	0.00261419	-0.859158	0.000753126	0.00757138	-1.23995	7.69108e-07	0.0031718
chr15:40275000-40340998	TAD_1519	431	chr15	40275000	40340998	chr15	40275000	40340998	255,255,0	2.146	65998	1.79581	1.962	1.92603	1.79244	1.36128	1.46999	-0.46327	0.0208191	0.0387445	-0.443601	0.0164809	0.035697	-0.019669	0.851683	1
chr15:40500000-43599998	TAD_677	432	chr15	40500000	43599998	chr15	40500000	43599998	255,255,0	1.819	3099998	0	0	0	0	0	0	0	1	1	0	1	1	0	1	1
chr15:40670000-40789998	TAD_2941	432	chr15	40670000	40789998	chr15	40670000	40789998	255,255,0	1.745	119998	1.85642	1.92931	1.72066	1.79918	1.42188	1.33449	-0.514684	0.00420194	0.0122206	-0.381737	0.00944339	0.0242829	-0.132947	0.0842035	0.165517
chr15:40850000-40899998	TAD_2788	432	chr15	40850000	40899998	chr15	40850000	40899998	255,255,0	2.258	49998	1.97907	2.29245	2.49262	2.09431	1.85855	2.03192	-0.190529	0.333166	0.424722	-0.348232	0.187453	0.257771	0.157703	0.544028	0.720016
chr15:40899000-41195998	TAD_1950	432	chr15	40899000	41195998	chr15	40899000	41195998	255,255,0	2.044	296998	2.04516	2.06055	1.96155	1.99584	1.81314	1.77902	-0.256775	0.00153598	0.00685724	-0.182614	0.00665997	0.0195918	-0.0741605	0.0317257	0.08452
chr15:41760000-41919998	TAD_374	432	chr15	41760000	41919998	chr15	41760000	41919998	255,255,0	1.552	159998	1.59985	1.57285	1.78032	1.62615	1.47464	1.46933	-0.114364	0.00546232	0.0145163	-0.231244	0.056664	0.0927133	0.116879	0.209864	0.336501
chr15:41766000-41816998	TAD_3002	432	chr15	41766000	41816998	chr15	41766000	41816998	255,255,0	1.574	50998	1.89316	1.90812	1.82219	1.92851	1.50784	1.50732	-0.393065	6.19092e-05	0.00245209	-0.367775	0.00811637	0.0220831	-0.0252905	0.640718	0.820876
chr15:41985000-42062998	TAD_1774	432	chr15	41985000	42062998	chr15	41985000	42062998	255,255,0	1.993	77998	1.84617	1.8744	2.05092	1.92892	1.94939	2.05142	0.140122	0.0738404	0.110573	0.010485	0.893551	1	0.129637	0.119839	0.215699
chr15:42150000-43649998	TAD_1359	432	chr15	42150000	43649998	chr15	42150000	43649998	255,255,0	1.542	1499998	2.00927	1.98426	1.87904	1.86959	1.72813	1.72927	-0.268066	0.000524492	0.00427894	-0.145618	0.000309384	0.00628523	-0.122449	0.00436304	0.0289279
chr15:42690000-42939998	TAD_3506	432	chr15	42690000	42939998	chr15	42690000	42939998	255,255,0	1.849	249998	2.13204	2.19106	2.0386	2.04164	1.75193	1.78915	-0.391008	0.0024861	0.00902578	-0.269578	0.00135521	0.00872233	-0.121429	0.0283031	0.0782908
chr15:43210000-43294998	TAD_2210	432	chr15	43210000	43294998	chr15	43210000	43294998	255,255,0	1.741	84998	1.8078	1.85093	1.93238	1.88987	1.97758	1.98565	0.152249	0.00820686	0.0191211	0.070492	0.0482426	0.0815379	0.0817565	0.0714118	0.147753
chr15:43650000-44799998	TAD_35	433	chr15	43650000	44799998	chr15	43650000	44799998	255,255,0	2.975	1149998	3.28297	3.27249	3.22411	3.18751	3.21369	3.20713	-0.067322	0.00344082	0.0107765	0.004598	0.805235	0.950698	-0.07192	0.0349923	0.0905603
chr15:43700000-44699998	TAD_857	433	chr15	43700000	44699998	chr15	43700000	44699998	255,255,0	3.538	999998	4.41622	4.36123	4.38061	4.27527	4.3352	4.32707	-0.0575905	0.120817	0.170926	0.0031945	0.951035	1	-0.060785	0.34902	0.504684
chr15:43700000-44899998	TAD_3452	433	chr15	43700000	44899998	chr15	43700000	44899998	255,255,0	1.738	1199998	3.06994	3.03279	3.04635	2.97776	3.05785	3.04229	-0.001294	0.948458	1	0.0380145	0.32834	0.424742	-0.0393085	0.355746	0.511613
chr15:44200000-44799998	TAD_2562	433	chr15	44200000	44799998	chr15	44200000	44799998	255,255,0	1.515	599998	1.81467	1.88333	1.59474	1.60662	1.3487	1.37651	-0.486401	0.00167353	0.00714694	-0.238076	0.00110981	0.00814387	-0.248324	0.00757779	0.0378616
chr15:44900000-45799998	TAD_1622	434	chr15	44900000	45799998	chr15	44900000	45799998	255,255,0	1.797	899998	2.38597	2.35743	2.20412	2.235	1.8073	1.75188	-0.592107	0.000667561	0.00467691	-0.43997	0.00146533	0.00899259	-0.152137	0.00744375	0.0376108
chr15:50664000-50918998	TAD_2538	435	chr15	50664000	50918998	chr15	50664000	50918998	255,255,0	2.295	254998	2.13456	2.23765	2.20692	2.30888	1.88222	1.81358	-0.338207	0.0143556	0.0290067	-0.41	0.00885804	0.0233759	0.071793	0.361759	0.517301
chr15:51500000-52799998	TAD_447	436	chr15	51500000	52799998	chr15	51500000	52799998	255,255,0	1.507	1299998	2.5634	2.45876	2.49269	2.56667	1.7896	1.80632	-0.713116	0.00156787	0.00691289	-0.731716	0.000639643	0.0072533	0.0186005	0.770129	0.950048
chr15:51600000-52799998	TAD_3728	436	chr15	51600000	52799998	chr15	51600000	52799998	255,255,0	1.734	1199998	2.84259	2.84888	2.86895	2.9394	2.06111	2.06041	-0.784973	2.31849e-06	0.00186218	-0.843413	0.00037289	0.0065605	0.0584395	0.179532	0.298064
chr15:51639000-51785998	TAD_2334	436	chr15	51639000	51785998	chr15	51639000	51785998	255,255,0	2.94	146998	2.97981	2.89837	2.68415	2.71962	2.32708	2.20606	-0.672522	0.00400257	0.0118387	-0.435317	0.00815042	0.0220988	-0.237205	0.0151594	0.0549846
chr15:51970000-52084998	TAD_2177	436	chr15	51970000	52084998	chr15	51970000	52084998	255,255,0	1.807	114998	2.19864	2.28974	2.10986	2.21344	1.92077	1.77645	-0.395584	0.0211445	0.039244	-0.31304	0.0396863	0.0692035	-0.0825435	0.288043	0.433069
chr15:52240000-52749998	TAD_793	436	chr15	52240000	52749998	chr15	52240000	52749998	255,255,0	2.688	509998	3.15596	3.12824	3.23543	3.19762	2.89182	2.87937	-0.256499	0.000929949	0.00542201	-0.330927	0.000948112	0.00787469	0.074428	0.0509575	0.117069
chr15:52750000-55149998	TAD_3065	436	chr15	52750000	55149998	chr15	52750000	55149998	255,255,0	1.623	2399998	0	0	0	0	0	0	0	1	1	0	1	1	0	1	1
chr15:55150000-55449998	TAD_3282	437	chr15	55150000	55449998	chr15	55150000	55449998	255,255,0	1.56	299998	2.26605	2.39064	2.35374	2.31965	1.97902	1.88065	-0.398508	0.0175193	0.0337773	-0.406857	0.00602354	0.0183636	0.0083495	0.895631	1
chr15:55195000-55299998	TAD_2171	437	chr15	55195000	55299998	chr15	55195000	55299998	255,255,0	2.823	104998	3.15258	3.32095	3.22767	3.23873	2.94909	3.1674	-0.178518	0.258814	0.338519	-0.174953	0.188018	0.258204	-0.003565	0.965717	1
chr15:55989000-56054998	TAD_3028	438	chr15	55989000	56054998	chr15	55989000	56054998	255,255,0	1.712	65998	1.52663	1.62484	1.39994	1.57021	1.31483	1.29498	-0.27083	0.0147308	0.0295475	-0.180168	0.116469	0.170689	-0.090663	0.389971	0.549076
chr15:56070000-56259998	TAD_2094	439	chr15	56070000	56259998	chr15	56070000	56259998	255,255,0	1.666	189998	1.88898	1.83863	1.86414	1.78966	1.47226	1.47116	-0.392096	0.00110412	0.00589057	-0.355193	0.00370486	0.0138145	-0.0369035	0.437649	0.603432
chr15:56466000-57326998	TAD_3451	440	chr15	56466000	57326998	chr15	56466000	57326998	255,255,0	1.935	860998	2.32761	2.18941	2.16094	2.20152	1.9824	1.83622	-0.349199	0.0410377	0.0671586	-0.271918	0.0382219	0.0672758	-0.0772805	0.329985	0.483259
chr15:57330000-57539998	TAD_589	441	chr15	57330000	57539998	chr15	57330000	57539998	255,255,0	1.702	209998	1.75609	1.62438	1.74386	1.87161	1.83996	1.87615	0.167823	0.085886	0.125913	0.0503195	0.468959	0.584462	0.117504	0.262783	0.400784
chr15:58150000-59599998	TAD_2642	442	chr15	58150000	59599998	chr15	58150000	59599998	255,255,0	1.502	1449998	2.06102	2.07549	1.97674	2.1134	1.69882	1.62652	-0.405586	0.00260052	0.00922411	-0.382401	0.0181463	0.0380648	-0.023185	0.734913	0.916752
chr15:58200000-58899998	TAD_215	442	chr15	58200000	58899998	chr15	58200000	58899998	255,255,0	1.538	699998	1.62595	1.63851	2.13426	2.20352	2.14772	2.14785	0.515554	2.16437e-05	0.00186218	-0.0211035	0.553402	0.677823	0.536658	0.00115117	0.0189863
chr15:58940000-59534998	TAD_289	442	chr15	58940000	59534998	chr15	58940000	59534998	255,255,0	2.149	594998	2.16832	2.23476	2.25425	2.28403	1.97202	1.94808	-0.241492	0.0083891	0.0194801	-0.309089	0.00101828	0.00798297	0.067597	0.146941	0.253551
chr15:59650000-60299998	TAD_21	443	chr15	59650000	60299998	chr15	59650000	60299998	255,255,0	1.711	649998	2.54558	2.60263	2.33585	2.29524	2.00638	1.96898	-0.586427	0.000855158	0.0052247	-0.327867	0.00216415	0.0107659	-0.258561	0.00694839	0.0363009
chr15:60325000-60949998	TAD_2809	444	chr15	60325000	60949998	chr15	60325000	60949998	255,255,0	1.86	624998	3.36074	3.34026	2.80332	2.89862	2.38883	2.39311	-0.959532	1.39619e-05	0.00186218	-0.460002	0.00359166	0.0135999	-0.49953	0.00307939	0.0255008
chr15:60942000-61832998	TAD_2708	444	chr15	60942000	61832998	chr15	60942000	61832998	255,255,0	1.804	890998	1.54019	1.5268	1.75118	1.77761	1.92454	1.95393	0.405738	0.000341566	0.00381555	0.174841	0.00455534	0.0155386	0.230898	0.00114659	0.0189863
chr15:61825000-62274998	TAD_2880	444	chr15	61825000	62274998	chr15	61825000	62274998	255,255,0	1.523	449998	2.16472	2.24607	2.20017	2.19979	2.04333	2.02414	-0.17166	0.0281509	0.0492134	-0.166249	0.000938403	0.00787276	-0.005411	0.89286	1
chr15:61835000-62154998	TAD_1552	444	chr15	61835000	62154998	chr15	61835000	62154998	255,255,0	2.025	319998	2.20395	2.20948	2.27899	2.21588	2.09005	2.06296	-0.130208	0.00401286	0.0118499	-0.170926	0.0180198	0.0378844	0.0407175	0.263233	0.401079
chr15:62900000-66099998	TAD_435	445	chr15	62900000	66099998	chr15	62900000	66099998	255,255,0	1.984	3199998	0	0	0	0	0	0	0	1	1	0	1	1	0	1	1
chr15:63000000-65949998	TAD_511	445	chr15	63000000	65949998	chr15	63000000	65949998	255,255,0	2.349	2949998	0	0	0	0	0	0	0	1	1	0	1	1	0	1	1
chr15:63115000-63289998	TAD_3859	445	chr15	63115000	63289998	chr15	63115000	63289998	255,255,0	2.118	174998	2.26521	2.41525	2.20782	2.45016	1.89932	1.97189	-0.404629	0.018961	0.0360181	-0.393386	0.0522838	0.0866982	-0.011242	0.936055	1
chr15:63288000-63407998	TAD_4115	445	chr15	63288000	63407998	chr15	63288000	63407998	255,255,0	1.811	119998	1.75664	1.5982	1.75498	1.76068	1.75961	1.71623	0.060497	0.480072	0.59276	-0.019913	0.399229	0.505502	0.08041	0.352138	0.508003
chr15:63455000-63599998	TAD_1912	445	chr15	63455000	63599998	chr15	63455000	63599998	255,255,0	2.253	144998	2.25271	2.3783	2.34103	2.42407	2.15137	2.02092	-0.229362	0.0806659	0.119364	-0.296411	0.0328303	0.0595131	0.0670485	0.404229	0.566282
chr15:63600000-64099998	TAD_3236	445	chr15	63600000	64099998	chr15	63600000	64099998	255,255,0	1.551	499998	2.25471	2.28525	2.35501	2.43358	2.31363	2.3195	0.0465845	0.0589456	0.091249	-0.0777295	0.131606	0.189771	0.124314	0.0588888	0.129179
chr15:63740000-64079998	TAD_2371	445	chr15	63740000	64079998	chr15	63740000	64079998	255,255,0	2.493	339998	2.65449	2.64491	2.54576	2.60671	2.05458	2.06417	-0.590324	1.80013e-05	0.00186218	-0.516858	0.000914209	0.00779595	-0.0734655	0.0921897	0.176833
chr15:64150000-64709998	TAD_2139	445	chr15	64150000	64709998	chr15	64150000	64709998	255,255,0	1.541	559998	1.6343	1.664	1.66211	1.66562	1.64648	1.64573	-0.0030405	0.838984	0.984624	-0.017757	0.0178128	0.0376353	0.0147165	0.373599	0.531283
chr15:64392000-64676998	TAD_4099	445	chr15	64392000	64676998	chr15	64392000	64676998	255,255,0	1.772	284998	2.22427	2.22799	2.11445	2.07115	1.72757	1.77764	-0.473532	0.000683496	0.00470791	-0.340195	0.00308501	0.0126597	-0.133337	0.0110977	0.0466219
chr15:64680000-64730998	TAD_2056	445	chr15	64680000	64730998	chr15	64680000	64730998	255,255,0	2.271	50998	2.30455	2.38577	2.38922	2.15362	1.7511	1.76095	-0.589139	0.00132749	0.0063806	-0.515393	0.0242367	0.047344	-0.0737465	0.562515	0.739972
chr15:64820000-64909998	TAD_189	445	chr15	64820000	64909998	chr15	64820000	64909998	255,255,0	1.811	89998	2.03102	2.19955	1.93592	2.12727	1.95717	1.91419	-0.179604	0.120384	0.170371	-0.0959155	0.366644	0.467834	-0.0836885	0.524152	0.69905
chr15:65180000-65299998	TAD_1177	445	chr15	65180000	65299998	chr15	65180000	65299998	255,255,0	1.528	119998	1.63263	1.72599	1.71904	1.73311	1.58308	1.57224	-0.101649	0.110608	0.158396	-0.148414	0.00104705	0.00802609	0.0467645	0.362208	0.517685
chr15:65310000-65399998	TAD_1393	445	chr15	65310000	65399998	chr15	65310000	65399998	255,255,0	1.776	89998	2.25624	2.41465	2.63563	2.31024	2.2068	2.07128	-0.19641	0.14236	0.197474	-0.333897	0.140905	0.20114	0.137487	0.467427	0.635147
chr15:65400000-66099998	TAD_1585	445	chr15	65400000	66099998	chr15	65400000	66099998	255,255,0	1.738	699998	1.9352	1.91348	1.6876	1.68666	1.45027	1.42307	-0.487669	0.000258308	0.00348218	-0.250457	0.000760076	0.00757138	-0.237212	0.000519604	0.0159914
chr15:66200000-68399998	TAD_1653	446	chr15	66200000	68399998	chr15	66200000	68399998	255,255,0	1.687	2199998	0	0	0	0	0	0	0	1	1	0	1	1	0	1	1
chr15:66920000-67319998	TAD_4102	446	chr15	66920000	67319998	chr15	66920000	67319998	255,255,0	2.474	399998	3.21142	3.28377	2.92435	2.97743	2.36472	2.26966	-0.930401	0.0010876	0.00585171	-0.633698	0.00224961	0.0108826	-0.296704	0.00905601	0.0412595
chr15:67440000-67849998	TAD_39	446	chr15	67440000	67849998	chr15	67440000	67849998	255,255,0	1.912	409998	2.36994	2.50414	2.43208	2.52213	2.01269	2.02344	-0.418978	0.0104785	0.022816	-0.459041	0.00318681	0.0128469	0.0400635	0.623887	0.804286
chr15:67850000-68229998	TAD_534	446	chr15	67850000	68229998	chr15	67850000	68229998	255,255,0	1.68	379998	1.81512	1.81051	2.00303	1.9657	1.816	1.84994	0.020156	0.299925	0.386166	-0.151396	0.0116168	0.027902	0.171552	0.00424635	0.0285233
chr15:68304000-68390998	TAD_2136	446	chr15	68304000	68390998	chr15	68304000	68390998	255,255,0	1.744	86998	1.28386	1.27247	1.69478	1.64427	1.77523	1.7064	0.462653	0.00163423	0.00707938	0.0712895	0.176002	0.243812	0.391363	0.00118737	0.0189863
chr15:68530000-68919998	TAD_899	447	chr15	68530000	68919998	chr15	68530000	68919998	255,255,0	1.556	389998	2.01852	1.95831	1.93316	1.92989	1.7274	1.72076	-0.264338	0.00463045	0.0130974	-0.207442	8.44625e-05	0.00470041	-0.0568965	0.143272	0.248675
chr15:68710000-68899998	TAD_1958	447	chr15	68710000	68899998	chr15	68710000	68899998	255,255,0	1.665	189998	2.12207	2.12854	2.01895	1.95801	1.81207	1.80964	-0.314449	2.61481e-05	0.00192562	-0.177624	0.0124171	0.0293457	-0.136824	0.023317	0.0696538
chr15:69000000-70999998	TAD_934	448	chr15	69000000	70999998	chr15	69000000	70999998	255,255,0	1.543	1999998	2.38951	2.364	2.16569	2.17638	1.50398	1.4626	-0.893461	0.000128346	0.00300702	-0.687747	0.000180371	0.00567824	-0.205714	0.00130032	0.0191019
chr15:69030000-69399998	TAD_807	448	chr15	69030000	69399998	chr15	69030000	69399998	255,255,0	1.694	369998	2.27357	2.35607	2.38769	2.45726	2.11142	2.05717	-0.230527	0.0208498	0.0387841	-0.338179	0.00632757	0.018923	0.107652	0.128532	0.227495
chr15:69200000-70799998	TAD_3634	448	chr15	69200000	70799998	chr15	69200000	70799998	255,255,0	1.664	1599998	2.11529	2.12611	1.87185	1.90063	1.46822	1.44735	-0.662914	4.65199e-05	0.00234728	-0.428453	0.00037703	0.0065605	-0.234461	0.00120596	0.0189863
chr15:69400000-70699998	TAD_1685	448	chr15	69400000	70699998	chr15	69400000	70699998	255,255,0	1.921	1299998	2.77901	2.75386	2.52779	2.56276	2.01509	1.98424	-0.766768	0.000115115	0.00287944	-0.545609	0.000399777	0.0065605	-0.22116	0.00314141	0.0255008
chr15:69400000-70799998	TAD_1550	448	chr15	69400000	70799998	chr15	69400000	70799998	255,255,0	1.831	1399998	3.12542	3.21153	2.88024	2.93726	2.17241	2.11148	-1.02653	0.000623282	0.00451396	-0.766799	0.000721484	0.00750708	-0.259728	0.0174533	0.0599314
chr15:69405000-69464998	TAD_1486	448	chr15	69405000	69464998	chr15	69405000	69464998	255,255,0	1.782	59998	1.87099	2.00624	2.06846	2.09426	1.76264	1.99546	-0.0595655	0.659889	0.791099	-0.20231	0.165665	0.231203	0.142744	0.119488	0.215465
chr15:69450000-70599998	TAD_2014	448	chr15	69450000	70599998	chr15	69450000	70599998	255,255,0	1.688	1149998	2.91021	2.95989	2.68275	2.71973	2.32333	2.33375	-0.606511	0.000377688	0.00388794	-0.372702	0.000645755	0.0072533	-0.23381	0.00660077	0.0353583
chr15:71735000-72169998	TAD_324	449	chr15	71735000	72169998	chr15	71735000	72169998	255,255,0	2.151	434998	2.20468	2.2605	2.22559	2.26224	1.85512	1.8892	-0.360429	0.0025939	0.00922286	-0.371754	0.00124265	0.00845117	0.0113245	0.734573	0.916605
chr15:72150000-72649998	TAD_3603	449	chr15	72150000	72649998	chr15	72150000	72649998	255,255,0	1.668	499998	2.2555	2.28485	2.17945	2.24433	1.96933	2.01107	-0.279973	0.00264052	0.00929138	-0.221691	0.0127622	0.0298811	-0.058283	0.182296	0.301359
chr15:72650000-73249998	TAD_593	450	chr15	72650000	73249998	chr15	72650000	73249998	255,255,0	1.586	599998	2.35525	2.30648	2.26374	2.30772	2.00987	2.02747	-0.312198	0.00209386	0.00811569	-0.267059	0.00247668	0.0113487	-0.045139	0.239218	0.372418
chr15:72650000-74074998	TAD_1399	450	chr15	72650000	74074998	chr15	72650000	74074998	255,255,0	2.234	1424998	2.60059	2.59763	2.56746	2.51106	2.56653	2.65179	0.010046	0.812258	0.957619	0.069901	0.240052	0.319656	-0.059855	0.115884	0.211089
chr15:73860000-74059998	TAD_64	450	chr15	73860000	74059998	chr15	73860000	74059998	255,255,0	2.608	199998	2.79999	2.73483	2.90482	2.89189	2.39885	2.37978	-0.378096	0.00252522	0.00909568	-0.509039	8.64521e-05	0.00470041	0.130943	0.0310329	0.082996
chr15:74075000-77899998	TAD_2129	451	chr15	74075000	77899998	chr15	74075000	77899998	255,255,0	2.52	3824998	0	0	0	0	0	0	0	1	1	0	1	1	0	1	1
chr15:74100000-74349998	TAD_1713	451	chr15	74100000	74349998	chr15	74100000	74349998	255,255,0	2.759	249998	2.93797	2.98978	3.44082	3.57129	3.36425	3.5917	0.514099	0.0237776	0.0429894	-0.02808	0.828429	0.974455	0.542179	0.00617132	0.0343926
chr15:74100000-75299998	TAD_2181	451	chr15	74100000	75299998	chr15	74100000	75299998	255,255,0	1.901	1199998	2.61034	2.62776	2.47896	2.4925	2.23264	2.22999	-0.387738	9.19175e-05	0.00275432	-0.254417	0.000156614	0.00562251	-0.133321	0.00226788	0.0229797
chr15:74367000-74447998	TAD_1138	451	chr15	74367000	74447998	chr15	74367000	74447998	255,255,0	3.044	80998	3.03829	3.04932	2.64444	3.01661	2.82156	2.53447	-0.365785	0.0797709	0.118124	-0.152506	0.528576	0.649538	-0.21328	0.304253	0.452485
chr15:74615000-74959998	TAD_1743	451	chr15	74615000	74959998	chr15	74615000	74959998	255,255,0	2.179	344998	2.20487	2.24361	2.16161	2.16122	1.77006	1.76887	-0.454776	0.000399972	0.00396511	-0.391954	5.82461e-06	0.00413588	-0.062822	0.0491311	0.114494
chr15:75010000-75249998	TAD_665	451	chr15	75010000	75249998	chr15	75010000	75249998	255,255,0	2.866	239998	3.40596	3.55925	3.69223	3.65285	3.25945	3.24367	-0.231041	0.0566451	0.0882525	-0.420982	0.000606735	0.00720698	0.189942	0.0898796	0.173363
chr15:75300000-75699998	TAD_3327	451	chr15	75300000	75699998	chr15	75300000	75699998	255,255,0	2.687	399998	3.26756	3.30154	3.54847	3.61403	2.89987	2.81797	-0.425627	0.00363601	0.0111513	-0.722331	0.00148063	0.00905953	0.296703	0.00563934	0.0326067
chr15:75300000-75799998	TAD_3519	451	chr15	75300000	75799998	chr15	75300000	75799998	255,255,0	1.518	499998	2.27819	2.3677	2.38536	2.41941	2.06698	2.07069	-0.254111	0.0131417	0.0271347	-0.333549	0.000644645	0.0072533	0.0794375	0.177752	0.295703
chr15:76155000-77879998	TAD_3017	451	chr15	76155000	77879998	chr15	76155000	77879998	255,255,0	2.708	1724998	2.6687	2.70899	2.60251	2.60885	2.2841	2.18819	-0.452703	0.00462425	0.0130888	-0.369536	0.00627508	0.018807	-0.083167	0.0292634	0.080028
chr15:77900000-78299998	TAD_1409	452	chr15	77900000	78299998	chr15	77900000	78299998	255,255,0	1.641	399998	2.52143	2.44237	2.44136	2.3969	2.07495	2.06484	-0.412004	0.00303041	0.00999743	-0.349235	0.00115583	0.00830423	-0.062769	0.236023	0.367999
chr15:77900000-82349998	TAD_201	452	chr15	77900000	82349998	chr15	77900000	82349998	255,255,0	2.274	4449998	0	0	0	0	0	0	0	1	1	0	1	1	0	1	1
chr15:77925000-78749998	TAD_2191	452	chr15	77925000	78749998	chr15	77925000	78749998	255,255,0	2.823	824998	3.04275	3.35535	2.9953	3.11195	2.79251	2.74978	-0.427908	0.0699904	0.105613	-0.282479	0.022144	0.0441167	-0.145429	0.412559	0.574214
chr15:78306000-78425998	TAD_2186	452	chr15	78306000	78425998	chr15	78306000	78425998	255,255,0	1.81	119998	1.65023	1.6067	1.82157	1.79888	1.78804	1.80125	0.166173	0.00723103	0.0174816	-0.0155835	0.301065	0.392785	0.181756	0.00698165	0.036354
chr15:78432000-78572998	TAD_3556	452	chr15	78432000	78572998	chr15	78432000	78572998	255,255,0	1.625	140998	1.67255	1.75797	1.64089	1.60829	1.50152	1.41292	-0.258043	0.0267517	0.0471672	-0.167372	0.039292	0.0687778	-0.0906715	0.130116	0.229414
chr15:78780000-79209998	TAD_2262	452	chr15	78780000	79209998	chr15	78780000	79209998	255,255,0	1.783	429998	1.70922	1.7439	1.80591	1.79478	1.58642	1.56542	-0.150643	0.00697123	0.0171331	-0.224427	0.000726197	0.00750708	0.0737845	0.0299157	0.0811127
chr15:78785000-79004998	TAD_1449	452	chr15	78785000	79004998	chr15	78785000	79004998	255,255,0	1.901	219998	1.93618	1.97972	1.73532	1.72287	1.63151	1.598	-0.343198	0.00190744	0.00770447	-0.114346	0.0101291	0.0254302	-0.228852	0.00325502	0.0258192
chr15:79280000-80249998	TAD_1529	452	chr15	79280000	80249998	chr15	79280000	80249998	255,255,0	1.82	969998	1.99066	1.98647	2.028	2.08479	1.74621	1.73963	-0.24565	5.83965e-05	0.00240827	-0.313476	0.00263642	0.0117796	0.0678265	0.0923445	0.177047
chr15:79300000-82399998	TAD_2759	452	chr15	79300000	82399998	chr15	79300000	82399998	255,255,0	1.734	3099998	0	0	0	0	0	0	0	1	1	0	1	1	0	1	1
chr15:79830000-80189998	TAD_437	452	chr15	79830000	80189998	chr15	79830000	80189998	255,255,0	2.006	359998	2.24108	2.22913	2.20476	2.27922	2.01167	1.93268	-0.262923	0.00919006	0.0208126	-0.26981	0.0179736	0.0378372	0.006887	0.853624	1
chr15:80300000-82299998	TAD_456	452	chr15	80300000	82299998	chr15	80300000	82299998	255,255,0	1.754	1999998	2.11693	2.20048	2.20186	2.21855	2.19469	2.21712	0.0471965	0.324187	0.414172	-0.0043005	0.762268	0.907242	0.051497	0.285002	0.428803
chr15:80400000-82399998	TAD_3317	452	chr15	80400000	82399998	chr15	80400000	82399998	255,255,0	1.731	1999998	1.9551	1.97424	2.06654	1.98694	1.98464	2.02946	0.0423835	0.165718	0.226149	-0.019689	0.668316	0.805181	0.0620725	0.205695	0.330905
chr15:80440000-80969998	TAD_721	452	chr15	80440000	80969998	chr15	80440000	80969998	255,255,0	1.7	529998	1.62699	1.63907	1.74751	1.86383	1.67251	1.69828	0.052362	0.0377661	0.0625491	-0.120279	0.125729	0.182444	0.172641	0.0585609	0.128729
chr15:81105000-81263998	TAD_2116	452	chr15	81105000	81263998	chr15	81105000	81263998	255,255,0	1.714	158998	1.50032	1.59862	1.61946	1.82032	1.67471	1.72433	0.150046	0.069505	0.104919	-0.020376	0.841921	0.989197	0.170423	0.203165	0.328017
chr15:81250000-81419998	TAD_3909	452	chr15	81250000	81419998	chr15	81250000	81419998	255,255,0	1.83	169998	2.3627	2.51083	2.09379	2.11306	1.72837	1.71624	-0.714461	0.00360942	0.0111102	-0.381119	0.000173882	0.00567824	-0.333341	0.0230718	0.0692286
chr15:82400000-84199998	TAD_1433	453	chr15	82400000	84199998	chr15	82400000	84199998	255,255,0	2.262	1799998	5.74561	5.7885	6.26606	6.36727	7.28668	7.30712	1.52984	3.1367e-05	0.00208641	0.980235	0.000663299	0.00727512	0.549607	0.00326987	0.0258192
chr15:82400000-84299998	TAD_3389	453	chr15	82400000	84299998	chr15	82400000	84299998	255,255,0	3.288	1899998	5.04331	5.09533	5.4943	5.57095	6.36963	6.39587	1.31343	7.63583e-05	0.00256165	0.850127	0.000517435	0.00694327	0.463303	0.00327285	0.0258192
chr15:82400000-84399998	TAD_2133	453	chr15	82400000	84399998	chr15	82400000	84399998	255,255,0	2.438	1999998	4.49139	4.52006	4.84562	4.94206	5.63775	5.65425	1.14027	2.70023e-05	0.0019345	0.752158	0.00112509	0.00821214	0.388116	0.00620576	0.0345379
chr15:82500000-84199998	TAD_755	453	chr15	82500000	84199998	chr15	82500000	84199998	255,255,0	3.089	1699998	6.58865	6.64913	7.22607	7.33574	8.37158	8.42008	1.77694	7.2814e-05	0.00252184	1.11492	0.000698079	0.00743896	0.662017	0.00284514	0.0250135
chr15:82600000-84174998	TAD_717	453	chr15	82600000	84174998	chr15	82600000	84174998	255,255,0	4.167	1574998	7.99845	8.01718	8.71315	8.84791	10.2095	10.2351	2.21447	4.58272e-06	0.00186218	1.44176	0.000512999	0.00694327	0.772717	0.0023794	0.0233634
chr15:84200000-85999998	TAD_1028	453	chr15	84200000	85999998	chr15	84200000	85999998	255,255,0	1.696	1799998	2.35192	2.39312	2.05041	2.15009	1.68438	1.67578	-0.692438	0.000170514	0.00316532	-0.420167	0.00505071	0.016624	-0.272271	0.0172954	0.0595376
chr15:84200000-86199998	TAD_514	453	chr15	84200000	86199998	chr15	84200000	86199998	255,255,0	1.751	1999998	1.88307	1.96381	1.79554	1.85047	1.48968	1.50468	-0.426262	0.00299837	0.009937	-0.325825	0.00237151	0.0111443	-0.100437	0.121534	0.218011
chr15:84400000-85899998	TAD_3627	453	chr15	84400000	85899998	chr15	84400000	85899998	255,255,0	2.366	1499998	3.79182	3.95232	3.2819	3.45976	2.62904	2.62133	-1.24689	0.00109593	0.00586966	-0.745642	0.00506736	0.0166384	-0.501246	0.0267647	0.0754977
chr15:84400000-85999998	TAD_54	453	chr15	84400000	85999998	chr15	84400000	85999998	255,255,0	2.459	1599998	2.76379	2.82615	2.42492	2.53018	1.98676	1.97728	-0.812953	0.000310351	0.00369057	-0.495534	0.00384628	0.0141373	-0.317419	0.0161855	0.0572952
chr15:85225000-85874998	TAD_2722	453	chr15	85225000	85874998	chr15	85225000	85874998	255,255,0	2.927	649998	4.81658	4.83545	3.86701	4.1274	2.92571	2.91089	-1.90772	3.41905e-06	0.00186218	-1.0789	0.00522034	0.0168466	-0.828811	0.00993709	0.0435469
chr15:85900000-88299998	TAD_1172	453	chr15	85900000	88299998	chr15	85900000	88299998	255,255,0	1.553	2399998	0	0	0	0	0	0	0	1	1	0	1	1	0	1	1
chr15:88887000-89021998	TAD_2908	454	chr15	88887000	89021998	chr15	88887000	89021998	255,255,0	2.526	134998	2.37848	2.40676	2.22937	2.32151	2.01777	2.00667	-0.380406	0.000346297	0.00381555	-0.263219	0.0131395	0.0304253	-0.117187	0.0878323	0.170296
chr15:89040000-89189998	TAD_945	455	chr15	89040000	89189998	chr15	89040000	89189998	255,255,0	1.513	149998	1.99991	2.1233	1.96836	2.13324	1.9363	1.8323	-0.177298	0.107028	0.153632	-0.166499	0.168856	0.23494	-0.0107995	0.915117	1
chr15:89241000-89333998	TAD_2367	456	chr15	89241000	89333998	chr15	89241000	89333998	255,255,0	1.96	92998	1.48418	1.49583	1.57821	1.67955	2.06043	1.84035	0.460386	0.0269272	0.0473885	0.321514	0.0732601	0.114381	0.138873	0.0695943	0.145195
chr15:89350000-89429998	TAD_2208	457	chr15	89350000	89429998	chr15	89350000	89429998	255,255,0	1.936	79998	2.03437	2.2991	2.11093	2.19062	2.22064	2.28584	0.086502	0.537033	0.65602	0.102459	0.129245	0.187019	-0.015957	0.906616	1
chr15:89600000-91049998	TAD_1697	458	chr15	89600000	91049998	chr15	89600000	91049998	255,255,0	1.528	1449998	2.701	2.66647	2.30416	2.34552	1.91926	1.83501	-0.806598	0.000789829	0.00499932	-0.447706	0.00369034	0.0137828	-0.358892	0.00162534	0.0207694
chr15:89700000-91099998	TAD_3425	458	chr15	89700000	91099998	chr15	89700000	91099998	255,255,0	1.594	1399998	2.57043	2.57702	2.05672	2.11009	1.68844	1.64143	-0.908786	0.000115904	0.00287944	-0.418463	0.00220158	0.0108345	-0.490323	0.000741319	0.0172028
chr15:89736000-89885998	TAD_3107	458	chr15	89736000	89885998	chr15	89736000	89885998	255,255,0	1.95	149998	1.51784	1.46244	1.86221	1.76926	1.95043	1.87266	0.421402	0.00447061	0.0127856	0.095804	0.19211	0.262814	0.325598	0.011355	0.0472058
chr15:89892000-90089998	TAD_206	458	chr15	89892000	90089998	chr15	89892000	90089998	255,255,0	1.743	197998	2.17561	2.19738	2.07349	2.09755	1.77897	1.7006	-0.446713	0.00260629	0.00922411	-0.345732	0.00500854	0.0165772	-0.10098	0.0109588	0.0463054
chr15:90125000-91049998	TAD_237	458	chr15	90125000	91049998	chr15	90125000	91049998	255,255,0	1.627	924998	2.23776	2.31072	2.00332	2.05696	2.0176	1.93712	-0.29688	0.0143368	0.0289971	-0.052781	0.323902	0.419283	-0.244099	0.0148201	0.0545211
chr15:90141000-90281998	TAD_2247	458	chr15	90141000	90281998	chr15	90141000	90281998	255,255,0	1.853	140998	2.00734	2.01882	1.74806	1.91966	1.83703	1.81559	-0.186771	0.00120933	0.00607731	-0.007549	0.929311	1	-0.179222	0.118225	0.214312
chr15:90290000-91039998	TAD_3141	458	chr15	90290000	91039998	chr15	90290000	91039998	255,255,0	1.874	749998	2.38424	2.33304	2.06496	2.17773	2.06693	2.04772	-0.301309	0.00260705	0.00922411	-0.06402	0.313905	0.407861	-0.237289	0.0328428	0.0864902
chr15:90300000-90939998	TAD_1334	458	chr15	90300000	90939998	chr15	90300000	90939998	255,255,0	2.009	639998	2.51369	2.49189	2.28698	2.34536	2.16005	2.21394	-0.315794	0.00269552	0.00938253	-0.129174	0.0477016	0.080789	-0.18662	0.0115924	0.0477852
chr15:90635000-90934998	TAD_2763	458	chr15	90635000	90934998	chr15	90635000	90934998	255,255,0	2.082	299998	2.07786	2.00494	2.12481	2.18017	2.21196	2.1835	0.156331	0.0300462	0.0519323	0.045241	0.22029	0.29592	0.111089	0.0882386	0.170763
chr15:91040000-91279998	TAD_2434	458	chr15	91040000	91279998	chr15	91040000	91279998	255,255,0	1.874	239998	1.54853	1.57145	1.8948	2.05543	2.04822	1.96445	0.446346	0.00307067	0.0100663	0.031223	0.729533	0.873322	0.415123	0.0167073	0.0582918
chr15:91050000-92759998	TAD_236	458	chr15	91050000	92759998	chr15	91050000	92759998	255,255,0	1.707	1709998	2.07207	1.93135	1.94424	1.95575	1.92145	1.88056	-0.100709	0.237962	0.314235	-0.048992	0.099206	0.148557	-0.0517175	0.482153	0.651294
chr15:91270000-92099998	TAD_3381	458	chr15	91270000	92099998	chr15	91270000	92099998	255,255,0	1.773	829998	1.81825	1.9102	2.09892	2.07929	1.66089	1.7013	-0.183133	0.0368521	0.0612814	-0.408013	0.000755229	0.00757138	0.224881	0.0196711	0.0637041
chr15:91295000-91534998	TAD_1385	458	chr15	91295000	91534998	chr15	91295000	91534998	255,255,0	2.138	239998	1.79249	1.8675	2.29554	2.1397	1.56988	1.49267	-0.298719	0.0138273	0.0281738	-0.686346	0.00586585	0.0181612	0.387627	0.0228264	0.0687626
chr15:91842000-92087998	TAD_269	458	chr15	91842000	92087998	chr15	91842000	92087998	255,255,0	2.164	245998	2.01566	1.9428	2.07853	2.16153	1.93677	1.86462	-0.078539	0.202173	0.271142	-0.219336	0.0300419	0.0553588	0.140797	0.0797031	0.159406
chr15:92750000-93049998	TAD_111	458	chr15	92750000	93049998	chr15	92750000	93049998	255,255,0	2.217	299998	4.18097	4.24212	3.53488	3.46873	2.76769	2.70858	-1.47341	0.000146961	0.00309243	-0.763668	0.000848813	0.00770079	-0.70974	0.00105545	0.0189863
chr15:93030000-94124998	TAD_176	458	chr15	93030000	94124998	chr15	93030000	94124998	255,255,0	1.84	1094998	1.61335	1.6846	1.80668	1.81688	1.78384	1.7936	0.139742	0.032021	0.0546132	-0.0230625	0.0567436	0.0927877	0.162805	0.0225238	0.0683503
chr15:94155000-94331998	TAD_3944	459	chr15	94155000	94331998	chr15	94155000	94331998	255,255,0	2.649	176998	2.10157	2.24894	2.6141	2.68594	2.63641	2.79334	0.539618	0.0175688	0.033841	0.0648515	0.472124	0.587874	0.474766	0.012422	0.0497176
chr15:94563000-98432998	TAD_1462	460	chr15	94563000	98432998	chr15	94563000	98432998	255,255,0	1.88	3869998	0	0	0	0	0	0	0	1	1	0	1	1	0	1	1
chr15:98510000-98664998	TAD_2263	461	chr15	98510000	98664998	chr15	98510000	98664998	255,255,0	1.865	154998	1.61298	1.60845	1.90947	1.91828	1.73666	1.61218	0.063706	0.349143	0.44348	-0.239454	0.0327882	0.0594629	0.30316	5.57923e-05	0.0129031
chr15:98770000-98894998	TAD_2926	462	chr15	98770000	98894998	chr15	98770000	98894998	255,255,0	1.605	124998	1.68531	1.79974	1.77117	1.80444	1.38744	1.3616	-0.368004	0.0102836	0.0224865	-0.413287	0.000624485	0.0072533	0.0452825	0.467869	0.635538
chr15:99225000-99799998	TAD_3390	463	chr15	99225000	99799998	chr15	99225000	99799998	255,255,0	2.119	574998	3.02673	3.04363	3.40969	3.39202	2.93074	2.9275	-0.106055	0.00224039	0.00849986	-0.47173	5.90602e-05	0.00464474	0.365675	0.000229978	0.0140621
chr15:99920000-100349998	TAD_522	464	chr15	99920000	100349998	chr15	99920000	100349998	255,255,0	2.198	429998	2.53555	2.43411	2.49452	2.47442	2.25889	2.12306	-0.293853	0.0411893	0.0672998	-0.293494	0.0255693	0.0491368	-0.0003595	0.994364	1
chr15:100340000-100619998	TAD_103	464	chr15	100340000	100619998	chr15	100340000	100619998	255,255,0	1.964	279998	1.99749	2.09025	2.09818	2.10655	1.62335	1.61668	-0.423853	0.00413125	0.0121003	-0.482343	1.89007e-05	0.00413588	0.0584905	0.270637	0.411089
chr15:101079000-101267998	TAD_1496	465	chr15	101079000	101267998	chr15	101079000	101267998	255,255,0	3.345	188998	2.99165	2.92003	3.472	3.21348	2.90362	2.89884	-0.0546045	0.204934	0.274667	-0.441506	0.0425506	0.0733299	0.386901	0.0613763	0.133149
chr15:101285000-101744998	TAD_1624	466	chr15	101285000	101744998	chr15	101285000	101744998	255,255,0	2.834	459998	2.86415	2.93818	3.06704	3.05715	2.99489	3.03794	0.115253	0.0714625	0.10752	-0.045682	0.122077	0.177707	0.160936	0.0252085	0.0729477
chr16:810000-1219998	TAD_3232	467	chr16	810000	1219998	chr16	810000	1219998	255,255,0	1.966	409998	2.21344	2.20376	2.22048	2.28158	2.12361	2.11598	-0.088802	0.00171799	0.00720518	-0.131233	0.0259767	0.0496912	0.0424305	0.240186	0.37336
chr16:1270000-1879998	TAD_3127	468	chr16	1270000	1879998	chr16	1270000	1879998	255,255,0	2.302	609998	2.529	2.48616	2.387	2.44898	2.14677	2.18788	-0.340253	0.00235884	0.00873235	-0.250659	0.00868473	0.0230623	-0.089593	0.0921125	0.176833
chr16:1930000-2549998	TAD_3582	469	chr16	1930000	2549998	chr16	1930000	2549998	255,255,0	2.747	619998	3.01297	2.94221	2.89299	2.94959	2.62329	2.61207	-0.359908	0.00325849	0.0103929	-0.303608	0.00292077	0.0123415	-0.0563	0.274634	0.416087
chr16:2650000-4304998	TAD_349	470	chr16	2650000	4304998	chr16	2650000	4304998	255,255,0	3.612	1654998	3.73088	3.71136	3.60908	3.65273	3.52263	3.62501	-0.147292	0.06439	0.0981804	-0.05708	0.34817	0.447307	-0.0902125	0.0346717	0.0900074
chr16:4400000-5199998	TAD_3311	471	chr16	4400000	5199998	chr16	4400000	5199998	255,255,0	2.526	799998	2.75793	2.76591	3.10731	3.14526	2.81883	2.84215	0.0685705	0.0146719	0.0294724	-0.295793	0.00165219	0.00938522	0.364364	0.000699766	0.0170759
chr16:4500000-5099998	TAD_746	471	chr16	4500000	5099998	chr16	4500000	5099998	255,255,0	4.242	599998	6.72516	6.68829	7.90129	7.97085	7.29454	7.79487	0.837977	0.0446692	0.071976	-0.39137	0.198	0.269489	1.22935	0.000190109	0.0140002
chr16:5120000-8529998	TAD_2628	471	chr16	5120000	8529998	chr16	5120000	8529998	255,255,0	2.737	3409998	0	0	0	0	0	0	0	1	1	0	1	1	0	1	1
chr16:5250000-8499998	TAD_392	471	chr16	5250000	8499998	chr16	5250000	8499998	255,255,0	1.739	3249998	0	0	0	0	0	0	0	1	1	0	1	1	0	1	1
chr16:8540000-9159998	TAD_4050	472	chr16	8540000	9159998	chr16	8540000	9159998	255,255,0	2.776	619998	2.98621	3.11528	3.19216	3.29712	2.38189	2.44743	-0.636084	0.0045067	0.012862	-0.829983	0.00157885	0.00929469	0.1939	0.0952542	0.181027
chr16:10248000-10514998	TAD_1237	473	chr16	10248000	10514998	chr16	10248000	10514998	255,255,0	2.802	266998	2.61922	2.5962	3.33797	3.23054	2.87503	2.71413	0.18687	0.0979829	0.142032	-0.489673	0.0171728	0.0367328	0.676543	0.0019483	0.0220736
chr16:10512000-10739998	TAD_1625	473	chr16	10512000	10739998	chr16	10512000	10739998	255,255,0	2.742	227998	2.42528	2.59281	2.60311	2.497	2.37953	2.36506	-0.136751	0.183294	0.248405	-0.177764	0.0454412	0.0776302	0.041013	0.679909	0.862222
chr16:10737000-10940998	TAD_1920	473	chr16	10737000	10940998	chr16	10737000	10940998	255,255,0	3.727	203998	2.53994	2.48868	3.56345	3.38424	3.62005	3.86491	1.22817	0.00342182	0.0107551	0.268639	0.158743	0.222596	0.959531	0.00303269	0.0254204
chr16:10940000-11389998	TAD_971	473	chr16	10940000	11389998	chr16	10940000	11389998	255,255,0	3.081	449998	3.59279	3.50021	3.66677	3.69139	3.19503	3.04967	-0.424154	0.0183581	0.0350829	-0.556729	0.00653992	0.0193477	0.132576	0.0672909	0.14173
chr16:12430000-12849998	TAD_2297	474	chr16	12430000	12849998	chr16	12430000	12849998	255,255,0	1.751	419998	1.37534	1.36709	1.62359	1.76793	1.96149	2.02294	0.621003	0.000584297	0.00440519	0.296457	0.0339106	0.0609888	0.324545	0.0227588	0.0686992
chr16:18600000-20499998	TAD_1821	475	chr16	18600000	20499998	chr16	18600000	20499998	255,255,0	2.384	1899998	4.20928	4.24529	4.01744	3.96728	3.80086	3.68107	-0.486319	0.00609377	0.0156383	-0.251393	0.0321271	0.0584696	-0.234926	0.00647718	0.035101
chr16:18700000-20499998	TAD_3839	475	chr16	18700000	20499998	chr16	18700000	20499998	255,255,0	2.737	1799998	4.67061	4.72821	4.42757	4.36187	4.19139	4.04549	-0.580967	0.00685595	0.0169407	-0.276278	0.0415549	0.071975	-0.304689	0.00795874	0.0389663
chr16:20500000-21399998	TAD_4062	476	chr16	20500000	21399998	chr16	20500000	21399998	255,255,0	2.247	899998	5.08446	5.53266	5.3451	5.24411	4.72024	4.66604	-0.615421	0.0692385	0.104632	-0.601461	0.00290826	0.0123144	-0.0139595	0.950694	1
chr16:20600000-21349998	TAD_3310	476	chr16	20600000	21349998	chr16	20600000	21349998	255,255,0	6.892	749998	7.37647	7.68126	7.93608	8.01001	6.63216	6.51672	-0.954421	0.0121101	0.0253917	-1.3986	0.000552793	0.00701049	0.444182	0.0637864	0.137294
chr16:21450000-21849998	TAD_163	477	chr16	21450000	21849998	chr16	21450000	21849998	255,255,0	3.619	399998	3.96275	4.22137	4.17594	4.5422	3.66695	3.74753	-0.384817	0.0634941	0.0970886	-0.651826	0.0408851	0.0710836	0.267009	0.289464	0.434565
chr16:21800000-22499998	TAD_3086	477	chr16	21800000	22499998	chr16	21800000	22499998	255,255,0	2.467	699998	6.23599	6.10428	5.64814	5.71486	5.26652	5.26534	-0.904206	0.00148965	0.00677324	-0.415573	0.00191371	0.0102175	-0.488633	0.00899789	0.0412291
chr16:21800000-22599998	TAD_1776	477	chr16	21800000	22599998	chr16	21800000	22599998	255,255,0	1.724	799998	4.78525	4.72306	4.36508	4.41969	4.08129	4.10447	-0.661277	0.000591365	0.00443308	-0.299505	0.0032326	0.0129555	-0.361772	0.00457528	0.0296674
chr16:21900000-22449998	TAD_2902	477	chr16	21900000	22449998	chr16	21900000	22449998	255,255,0	4.878	549998	10.4969	10.7113	9.53057	9.7245	8.73297	8.70887	-1.88318	0.000815148	0.00510664	-0.906615	0.0039365	0.0143211	-0.976561	0.00853913	0.0401086
chr16:22500000-25349998	TAD_643	477	chr16	22500000	25349998	chr16	22500000	25349998	255,255,0	1.572	2849998	0	0	0	0	0	0	0	1	1	0	1	1	0	1	1
chr16:22500000-27099998	TAD_3303	477	chr16	22500000	27099998	chr16	22500000	27099998	255,255,0	1.684	4599998	0	0	0	0	0	0	0	1	1	0	1	1	0	1	1
chr16:22608000-23435998	TAD_1721	477	chr16	22608000	23435998	chr16	22608000	23435998	255,255,0	2.638	827998	2.15922	2.21505	2.36628	2.32991	2.68072	2.58283	0.444644	0.00588212	0.0153073	0.28368	0.0145561	0.0326415	0.160964	0.0193356	0.0630355
chr16:23790000-24038998	TAD_4006	477	chr16	23790000	24038998	chr16	23790000	24038998	255,255,0	3.445	248998	3.41421	3.47943	3.42281	3.35958	2.85436	2.76534	-0.636973	0.00229668	0.00858336	-0.581345	0.00280674	0.0121586	-0.055628	0.279967	0.422306
chr16:27100000-27549998	TAD_1819	478	chr16	27100000	27549998	chr16	27100000	27549998	255,255,0	1.652	449998	2.93563	3.05721	2.75843	2.93027	2.20451	2.12203	-0.833149	0.00239587	0.00880621	-0.68108	0.00747839	0.0211529	-0.152069	0.220646	0.349288
chr16:28130000-28219998	TAD_1248	479	chr16	28130000	28219998	chr16	28130000	28219998	255,255,0	3.317	89998	3.35063	3.48293	3.30165	3.41513	2.48044	2.26039	-1.04637	0.00541645	0.0144673	-0.987977	0.00570329	0.017832	-0.058389	0.516541	0.690955
chr16:49900000-50999998	TAD_3015	480	chr16	49900000	50999998	chr16	49900000	50999998	255,255,0	1.561	1099998	2.7062	2.70953	2.35428	2.38641	1.79535	1.74246	-0.93896	0.000140222	0.00305966	-0.601441	0.000630241	0.0072533	-0.337519	0.000544544	0.0160892
chr16:49990000-50859998	TAD_1956	480	chr16	49990000	50859998	chr16	49990000	50859998	255,255,0	3.652	869998	4.3976	4.37368	3.80603	3.88936	2.64394	2.58162	-1.77286	5.04215e-05	0.00236056	-1.23492	0.000379051	0.0065605	-0.537944	0.0019172	0.0220517
chr16:50875000-55799998	TAD_2778	480	chr16	50875000	55799998	chr16	50875000	55799998	255,255,0	2.087	4924998	0	0	0	0	0	0	0	1	1	0	1	1	0	1	1
chr16:52800000-55799998	TAD_2080	480	chr16	52800000	55799998	chr16	52800000	55799998	255,255,0	1.609	2999998	0	0	0	0	0	0	0	1	1	0	1	1	0	1	1
chr16:52900000-55799998	TAD_2075	480	chr16	52900000	55799998	chr16	52900000	55799998	255,255,0	1.794	2899998	0	0	0	0	0	0	0	1	1	0	1	1	0	1	1
chr16:53000000-55789998	TAD_1578	480	chr16	53000000	55789998	chr16	53000000	55789998	255,255,0	2.803	2789998	0	0	0	0	0	0	0	1	1	0	1	1	0	1	1
chr16:53427000-53513998	TAD_1886	480	chr16	53427000	53513998	chr16	53427000	53513998	255,255,0	2.353	86998	2.79084	2.58926	2.58492	2.57341	2.36909	2.33431	-0.33835	0.0456833	0.0731642	-0.227462	0.00197574	0.0103782	-0.110887	0.320674	0.472307
chr16:55800000-58899998	TAD_3784	481	chr16	55800000	58899998	chr16	55800000	58899998	255,255,0	1.603	3099998	0	0	0	0	0	0	0	1	1	0	1	1	0	1	1
chr16:55900000-58799998	TAD_2676	481	chr16	55900000	58799998	chr16	55900000	58799998	255,255,0	2.442	2899998	0	0	0	0	0	0	0	1	1	0	1	1	0	1	1
chr16:55900000-58899998	TAD_2822	481	chr16	55900000	58899998	chr16	55900000	58899998	255,255,0	1.823	2999998	0	0	0	0	0	0	0	1	1	0	1	1	0	1	1
chr16:66000000-70999998	TAD_2500	482	chr16	66000000	70999998	chr16	66000000	70999998	255,255,0	1.613	4999998	0	0	0	0	0	0	0	1	1	0	1	1	0	1	1
chr16:66200000-70999998	TAD_2341	482	chr16	66200000	70999998	chr16	66200000	70999998	255,255,0	1.99	4799998	0	0	0	0	0	0	0	1	1	0	1	1	0	1	1
chr16:66393000-66617998	TAD_2333	482	chr16	66393000	66617998	chr16	66393000	66617998	255,255,0	2.268	224998	1.86514	1.91844	2.20508	2.27957	1.76758	1.79998	-0.10801	0.041642	0.0678781	-0.45855	0.00243485	0.0113112	0.35054	0.00633482	0.0348331
chr16:66500000-66614998	TAD_3671	482	chr16	66500000	66614998	chr16	66500000	66614998	255,255,0	1.513	114998	1.57496	1.52769	1.69192	1.75607	1.50523	1.53799	-0.029719	0.34672	0.440639	-0.202387	0.0134814	0.0309734	0.172669	0.0248486	0.0724265
chr16:66945000-67189998	TAD_814	482	chr16	66945000	67189998	chr16	66945000	67189998	255,255,0	2.553	244998	2.42888	2.49598	2.6583	2.696	2.70464	2.63039	0.205086	0.028238	0.0493238	-0.0096325	0.815514	0.961458	0.214719	0.0136813	0.0519155
chr16:67250000-67469998	TAD_2825	482	chr16	67250000	67469998	chr16	67250000	67469998	255,255,0	1.776	219998	1.53833	1.43288	1.75702	1.81626	1.9915	2.04254	0.531413	0.00417162	0.0121753	0.23038	0.0120164	0.0286117	0.301033	0.0178687	0.0603626
chr16:67479000-67673998	TAD_3659	482	chr16	67479000	67673998	chr16	67479000	67673998	255,255,0	2.549	194998	2.5813	2.51682	2.5752	2.51664	2.19609	2.16588	-0.368073	0.00303649	0.010002	-0.364934	0.00256321	0.011578	-0.0031385	0.941724	1
chr16:67668000-67808998	TAD_833	482	chr16	67668000	67808998	chr16	67668000	67808998	255,255,0	1.65	140998	1.46583	1.3758	1.71309	1.71401	1.66318	1.63262	0.227088	0.0197703	0.0372977	-0.065648	0.0264394	0.0502079	0.292737	0.00943433	0.0422445
chr16:67812000-67937998	TAD_3822	482	chr16	67812000	67937998	chr16	67812000	67937998	255,255,0	1.587	125998	1.43686	1.42206	1.47387	1.46133	1.61994	1.45595	0.108491	0.252735	0.332148	0.07035	0.420519	0.529694	0.0381405	0.03507	0.0906196
chr16:67980000-68049998	TAD_2800	482	chr16	67980000	68049998	chr16	67980000	68049998	255,255,0	1.707	69998	1.90088	1.93565	1.69028	1.79103	1.5462	1.60526	-0.342538	0.003302	0.010483	-0.164929	0.0644315	0.10299	-0.177609	0.0449939	0.108006
chr16:68058000-68234998	TAD_84	482	chr16	68058000	68234998	chr16	68058000	68234998	255,255,0	1.767	176998	1.74022	1.69116	1.70058	1.74305	1.6521	1.61462	-0.0823335	0.0731664	0.109723	-0.088459	0.0524224	0.0867537	0.0061255	0.848983	1
chr16:68240000-68339998	TAD_4077	482	chr16	68240000	68339998	chr16	68240000	68339998	255,255,0	2.439	99998	3.21759	3.0656	2.87104	2.88391	2.61304	2.50031	-0.584923	0.010638	0.0231022	-0.3208	0.013215	0.0305487	-0.264122	0.0412247	0.10162
chr16:68350000-69174998	TAD_2305	482	chr16	68350000	69174998	chr16	68350000	69174998	255,255,0	1.665	824998	1.97948	1.99496	1.8315	1.74054	2.00339	2.03245	0.030702	0.149188	0.206045	0.2319	0.0190099	0.0394151	-0.201198	0.0244437	0.0717899
chr16:68360000-68519998	TAD_3984	482	chr16	68360000	68519998	chr16	68360000	68519998	255,255,0	2.298	159998	2.38803	2.34994	2.42089	2.37459	1.9365	1.93936	-0.431051	0.000441657	0.00405655	-0.459809	0.000605717	0.00720698	0.0287585	0.3765	0.534083
chr16:68520000-69134998	TAD_2159	482	chr16	68520000	69134998	chr16	68520000	69134998	255,255,0	2.383	614998	2.29127	2.38772	2.51147	2.45209	2.44014	2.37475	0.0679525	0.298089	0.384042	-0.0743365	0.17369	0.241015	0.142289	0.0820984	0.162385
chr16:68850000-69149998	TAD_4098	482	chr16	68850000	69149998	chr16	68850000	69149998	255,255,0	1.555	299998	1.69732	1.86943	1.80372	1.85524	1.88521	1.9153	0.116881	0.247306	0.32574	0.0707785	0.0929303	0.140434	0.0461025	0.612351	0.792883
chr16:69175000-69999998	TAD_3231	482	chr16	69175000	69999998	chr16	69175000	69999998	255,255,0	3.156	824998	3.58335	3.61525	3.43012	3.32497	3.17371	3.1123	-0.456292	0.0016581	0.00713035	-0.234542	0.0325055	0.0590021	-0.221751	0.0291871	0.0798723
chr16:70100000-70874998	TAD_2454	482	chr16	70100000	70874998	chr16	70100000	70874998	255,255,0	4.441	774998	7.22189	7.2179	7.11875	7.27391	6.99166	6.70913	-0.369501	0.0755014	0.112692	-0.345932	0.111832	0.164772	-0.0235695	0.759923	0.939426
chr16:70100000-70999998	TAD_664	482	chr16	70100000	70999998	chr16	70100000	70999998	255,255,0	2.545	899998	5.09154	5.09707	4.95282	5.15476	4.90376	4.71439	-0.285228	0.0561081	0.0875482	-0.244709	0.15918	0.223134	-0.040518	0.688706	0.870597
chr16:70200000-70999998	TAD_25	482	chr16	70200000	70999998	chr16	70200000	70999998	255,255,0	2.068	799998	5.5009	5.81631	5.42806	5.48187	5.16026	5.2282	-0.464375	0.0617459	0.0950505	-0.26073	0.0114121	0.0276033	-0.203644	0.264858	0.402931
chr16:71000000-74399998	TAD_3801	483	chr16	71000000	74399998	chr16	71000000	74399998	255,255,0	1.75	3399998	0	0	0	0	0	0	0	1	1	0	1	1	0	1	1
chr16:71000000-75799998	TAD_3296	483	chr16	71000000	75799998	chr16	71000000	75799998	255,255,0	1.755	4799998	0	0	0	0	0	0	0	1	1	0	1	1	0	1	1
chr16:71000000-75899998	TAD_3555	483	chr16	71000000	75899998	chr16	71000000	75899998	255,255,0	1.681	4899998	0	0	0	0	0	0	0	1	1	0	1	1	0	1	1
chr16:71100000-74374998	TAD_3029	483	chr16	71100000	74374998	chr16	71100000	74374998	255,255,0	3.2	3274998	0	0	0	0	0	0	0	1	1	0	1	1	0	1	1
chr16:71163000-72122998	TAD_3266	483	chr16	71163000	72122998	chr16	71163000	72122998	255,255,0	4.086	959998	4.13504	4.03592	3.60283	3.73209	2.8975	2.87848	-1.19749	0.000379394	0.00388794	-0.779469	0.00211302	0.0106399	-0.418021	0.0165872	0.05802
chr16:74350000-75799998	TAD_727	483	chr16	74350000	75799998	chr16	74350000	75799998	255,255,0	1.739	1449998	3.3618	3.4191	3.37678	3.33055	2.39162	2.46165	-0.963818	0.000497714	0.00422617	-0.927029	0.000454576	0.00670048	-0.0367895	0.359311	0.514335
chr16:74410000-74699998	TAD_414	483	chr16	74410000	74699998	chr16	74410000	74699998	255,255,0	2.316	289998	2.6243	2.66396	2.89924	2.91055	2.63723	2.58261	-0.0342095	0.353864	0.44875	-0.294975	0.00288733	0.0122756	0.260765	0.00187521	0.0220498
chr16:74991000-75116998	TAD_1575	483	chr16	74991000	75116998	chr16	74991000	75116998	255,255,0	2.83	125998	2.86957	2.86018	2.85248	3.07903	2.84144	2.81627	-0.036016	0.0753746	0.112543	-0.136897	0.28657	0.375298	0.100881	0.404389	0.566282
chr16:75780000-77179998	TAD_3408	483	chr16	75780000	77179998	chr16	75780000	77179998	255,255,0	2.305	1399998	2.36359	2.29227	2.53852	2.55651	2.58106	2.50979	0.217497	0.025077	0.0448803	-0.002089	0.954052	1	0.219586	0.0116353	0.0478882
chr16:77230000-77589998	TAD_3567	484	chr16	77230000	77589998	chr16	77230000	77589998	255,255,0	2.089	359998	1.92747	1.99452	2.15216	2.20826	2.19009	2.16174	0.214921	0.0119696	0.0251678	-0.004295	0.890154	1	0.219217	0.0176122	0.060027
chr16:77660000-77999998	TAD_38	485	chr16	77660000	77999998	chr16	77660000	77999998	255,255,0	2.239	339998	2.16537	2.13372	2.33595	2.32975	2.0081	1.97583	-0.157582	0.00810629	0.0189389	-0.340886	0.000552129	0.00701049	0.183305	0.00249694	0.0240538
chr16:78000000-80899998	TAD_2389	486	chr16	78000000	80899998	chr16	78000000	80899998	255,255,0	1.549	2899998	0	0	0	0	0	0	0	1	1	0	1	1	0	1	1
chr16:78099000-80513998	TAD_3380	486	chr16	78099000	80513998	chr16	78099000	80513998	255,255,0	2.253	2414998	0	0	0	0	0	0	0	1	1	0	1	1	0	1	1
chr16:78100000-80949998	TAD_2407	486	chr16	78100000	80949998	chr16	78100000	80949998	255,255,0	2.039	2849998	0	0	0	0	0	0	0	1	1	0	1	1	0	1	1
chr16:80500000-80849998	TAD_2057	486	chr16	80500000	80849998	chr16	80500000	80849998	255,255,0	1.706	349998	2.66007	2.59117	2.90427	2.82651	2.70131	2.68969	0.069875	0.128524	0.180038	-0.169893	0.0250524	0.0484143	0.239768	0.0213802	0.0663944
chr16:81300000-81799998	TAD_1230	487	chr16	81300000	81799998	chr16	81300000	81799998	255,255,0	1.629	499998	2.91089	2.93075	2.40611	2.48976	1.95388	1.98578	-0.950999	5.81525e-05	0.00240827	-0.478114	0.00279123	0.0121297	-0.472885	0.00258832	0.0241518
chr16:81880000-82249998	TAD_116	488	chr16	81880000	82249998	chr16	81880000	82249998	255,255,0	1.963	369998	1.90613	1.93903	2.14596	2.31962	1.91801	1.77405	-0.076551	0.343663	0.436889	-0.386761	0.0421715	0.0728289	0.31021	0.0399783	0.0997401
chr16:81880000-83789998	TAD_1532	488	chr16	81880000	83789998	chr16	81880000	83789998	255,255,0	1.723	1909998	1.7542	1.77495	1.7913	1.77146	1.84604	1.7976	0.057244	0.110616	0.158396	0.0404355	0.201107	0.273267	0.0168085	0.305996	0.453932
chr16:82251000-83789998	TAD_1144	488	chr16	82251000	83789998	chr16	82251000	83789998	255,255,0	1.84	1538998	1.76154	1.79613	1.80224	1.84856	1.84589	1.78147	0.034851	0.37811	0.475694	-0.011721	0.766677	0.911828	0.046572	0.187778	0.30877
chr16:83700000-88199998	TAD_434	488	chr16	83700000	88199998	chr16	83700000	88199998	255,255,0	1.568	4499998	0	0	0	0	0	0	0	1	1	0	1	1	0	1	1
chr16:84063000-84197998	TAD_3664	488	chr16	84063000	84197998	chr16	84063000	84197998	255,255,0	2.635	134998	2.5405	2.56874	2.30018	2.25598	2.09431	2.12721	-0.443858	0.000560116	0.00435584	-0.16732	0.0112541	0.0273334	-0.276539	0.00291189	0.0250135
chr16:84475000-84749998	TAD_3421	488	chr16	84475000	84749998	chr16	84475000	84749998	255,255,0	1.608	274998	2.53433	2.55259	2.3102	2.31108	1.94436	1.8936	-0.624479	0.000407959	0.00399095	-0.391661	0.00113003	0.00821655	-0.232818	0.000368174	0.0144517
chr16:84500000-84629998	TAD_1166	488	chr16	84500000	84629998	chr16	84500000	84629998	255,255,0	2.735	129998	3.11463	3.13344	3.04385	3.04747	2.48331	2.4712	-0.646778	4.39939e-05	0.00234728	-0.568404	1.73173e-05	0.00413588	-0.0783735	0.00615595	0.0343926
chr16:84745000-84969998	TAD_3948	488	chr16	84745000	84969998	chr16	84745000	84969998	255,255,0	1.963	224998	1.9954	1.89485	2.11861	2.17078	1.84162	1.88486	-0.081885	0.209684	0.280486	-0.281454	0.00521738	0.0168466	0.19957	0.0397371	0.0993186
chr16:85400000-85629998	TAD_1565	488	chr16	85400000	85629998	chr16	85400000	85629998	255,255,0	1.768	229998	1.90257	1.95004	2.06186	2.16756	1.75806	1.68317	-0.205686	0.0211832	0.0392627	-0.394093	0.0110692	0.0270596	0.188407	0.0474705	0.112381
chr16:85810000-86024998	TAD_506	488	chr16	85810000	86024998	chr16	85810000	86024998	255,255,0	2.805	214998	2.92893	2.99981	3.00845	2.94991	2.67962	2.66646	-0.291334	0.00557401	0.0147165	-0.306144	0.00314702	0.0128117	0.0148105	0.746523	0.92647
chr16:87405000-87474998	TAD_493	488	chr16	87405000	87474998	chr16	87405000	87474998	255,255,0	1.578	69998	1.47861	1.67179	1.59396	1.50218	1.74655	1.67292	0.134537	0.257076	0.336565	0.161665	0.0682716	0.107874	-0.027128	0.797798	0.977166
chr16:87774000-87854998	TAD_3512	488	chr16	87774000	87854998	chr16	87774000	87854998	255,255,0	3.341	80998	3.12401	2.87002	3.2603	3.41149	3.42778	3.3622	0.397977	0.0551587	0.0862953	0.0590935	0.49049	0.607624	0.338884	0.0982877	0.185109
chr16:87925000-87999998	TAD_764	488	chr16	87925000	87999998	chr16	87925000	87999998	255,255,0	1.943	74998	1.13016	1.12496	1.20018	1.01401	1.15413	0.873456	-0.113767	0.441967	0.549164	-0.0933	0.586121	0.714925	-0.0204665	0.824048	1
chr17:1350000-1649998	TAD_1379	489	chr17	1350000	1649998	chr17	1350000	1649998	255,255,0	2.282	299998	2.3356	2.18967	2.19454	2.3899	2.04722	2.02062	-0.228711	0.0533277	0.0836847	-0.2583	0.0752564	0.117116	0.029589	0.806254	0.984833
chr17:1740000-3059998	TAD_1693	490	chr17	1740000	3059998	chr17	1740000	3059998	255,255,0	2.997	1319998	3.69273	3.56678	3.32764	3.33877	2.8798	2.76698	-0.806365	0.00367976	0.0112493	-0.509819	0.00426187	0.0149583	-0.296546	0.0205505	0.0649924
chr17:5580000-6434998	TAD_3684	491	chr17	5580000	6434998	chr17	5580000	6434998	255,255,0	2.963	854998	3.38198	3.50911	3.55191	3.65049	2.97891	2.94136	-0.485412	0.00705416	0.0172204	-0.641063	0.00202121	0.0104849	0.155651	0.135653	0.237552
chr17:6909000-7007998	TAD_3699	492	chr17	6909000	7007998	chr17	6909000	7007998	255,255,0	2.84	98998	2.63145	2.40532	2.51216	2.59485	2.12229	2.23488	-0.339795	0.0712213	0.107235	-0.374918	0.0149535	0.0332623	0.035123	0.768803	0.948697
chr17:7041000-7184998	TAD_4058	493	chr17	7041000	7184998	chr17	7041000	7184998	255,255,0	2.644	143998	2.48017	2.58262	2.56593	2.81664	2.54013	2.55615	0.0167425	0.745873	0.886874	-0.14315	0.306533	0.399161	0.159892	0.292821	0.438806
chr17:8845000-8999998	TAD_1855	494	chr17	8845000	8999998	chr17	8845000	8999998	255,255,0	1.711	154998	1.9514	2.128	1.86501	1.82412	1.84486	1.81698	-0.208778	0.094988	0.138225	-0.013645	0.590394	0.719712	-0.195133	0.111148	0.205549
chr17:10620000-10859998	TAD_1241	495	chr17	10620000	10859998	chr17	10620000	10859998	255,255,0	2.518	239998	2.27911	2.47187	2.47751	2.44553	2.04859	2.12073	-0.290828	0.0642367	0.0980429	-0.376858	0.00368808	0.0137828	0.086031	0.408652	0.570508
chr17:11970000-12139998	TAD_932	496	chr17	11970000	12139998	chr17	11970000	12139998	255,255,0	1.897	169998	1.76066	1.85723	1.98013	2.05409	1.60795	1.58042	-0.214758	0.0255853	0.0455194	-0.422927	0.00277107	0.0120853	0.208169	0.0423701	0.103823
chr17:12950000-15649998	TAD_638	497	chr17	12950000	15649998	chr17	12950000	15649998	255,255,0	1.919	2699998	0	0	0	0	0	0	0	1	1	0	1	1	0	1	1
chr17:12970000-15529998	TAD_288	497	chr17	12970000	15529998	chr17	12970000	15529998	255,255,0	2.726	2559998	0	0	0	0	0	0	0	1	1	0	1	1	0	1	1
chr17:13050000-15649998	TAD_3152	497	chr17	13050000	15649998	chr17	13050000	15649998	255,255,0	1.929	2599998	0	0	0	0	0	0	0	1	1	0	1	1	0	1	1
chr17:13200000-15599998	TAD_1863	497	chr17	13200000	15599998	chr17	13200000	15599998	255,255,0	1.54	2399998	0	0	0	0	0	0	0	1	1	0	1	1	0	1	1
chr17:13570000-14949998	TAD_1520	497	chr17	13570000	14949998	chr17	13570000	14949998	255,255,0	2.055	1379998	2.86053	2.86767	2.81223	2.77199	2.15397	2.09058	-0.741822	0.000401745	0.00397313	-0.669833	0.000778114	0.00758119	-0.0719895	0.0407679	0.100795
chr17:14205000-14300998	TAD_76	497	chr17	14205000	14300998	chr17	14205000	14300998	255,255,0	2.356	95998	1.96869	1.98835	2.10839	2.1099	2.12471	2.2079	0.187782	0.024078	0.0434374	0.05716	0.238759	0.318036	0.130623	0.0018528	0.0220498
chr17:15700000-18599998	TAD_1170	498	chr17	15700000	18599998	chr17	15700000	18599998	255,255,0	2.958	2899998	0	0	0	0	0	0	0	1	1	0	1	1	0	1	1
chr17:15800000-16749998	TAD_3080	498	chr17	15800000	16749998	chr17	15800000	16749998	255,255,0	3.103	949998	4.58003	4.76315	4.70286	4.64263	4.39435	4.35758	-0.295623	0.0503317	0.0794671	-0.29678	0.00505559	0.016624	0.0011575	0.990251	1
chr17:15800000-18599998	TAD_2656	498	chr17	15800000	18599998	chr17	15800000	18599998	255,255,0	2.079	2799998	0	0	0	0	0	0	0	1	1	0	1	1	0	1	1
chr17:16800000-18449998	TAD_828	498	chr17	16800000	18449998	chr17	16800000	18449998	255,255,0	3.335	1649998	6.0774	6.38171	6.10877	6.20282	5.82004	5.65668	-0.491195	0.0633295	0.0968734	-0.417432	0.0235168	0.0462046	-0.073763	0.645555	0.825111
chr17:18600000-20499998	TAD_286	499	chr17	18600000	20499998	chr17	18600000	20499998	255,255,0	2.891	1899998	5.20009	5.46551	5.1426	4.95583	4.86046	4.73084	-0.537152	0.0369515	0.061422	-0.253568	0.103886	0.15489	-0.283584	0.162198	0.27493
chr17:18600000-20599998	TAD_199	499	chr17	18600000	20599998	chr17	18600000	20599998	255,255,0	2.192	1999998	4.59153	4.88233	4.67706	4.49815	4.40387	4.23551	-0.417239	0.083931	0.123618	-0.267917	0.108481	0.160579	-0.149321	0.411197	0.572704
chr17:18700000-20499998	TAD_4028	499	chr17	18700000	20499998	chr17	18700000	20499998	255,255,0	2.634	1799998	5.66443	5.91119	5.56943	5.34342	5.27178	5.09408	-0.604877	0.0301287	0.0520532	-0.273491	0.139869	0.199868	-0.331386	0.129842	0.229126
chr17:19150000-20399998	TAD_650	499	chr17	19150000	20399998	chr17	19150000	20399998	255,255,0	3.231	1249998	6.49162	6.66235	7.4599	7.20629	7.61431	7.75099	1.10567	0.00318255	0.0102698	0.349552	0.0879465	0.134181	0.756114	0.0180811	0.0607713
chr17:20600000-21799998	TAD_3864	500	chr17	20600000	21799998	chr17	20600000	21799998	255,255,0	2.246	1199998	6.3288	6.6675	6.09747	5.88593	5.20984	4.83129	-1.47759	0.0123032	0.0256946	-0.971136	0.0228884	0.0452501	-0.506454	0.0802625	0.159982
chr17:22150000-22324998	TAD_1150	501	chr17	22150000	22324998	chr17	22150000	22324998	255,255,0	1.536	174998	2.16809	2.41555	1.94308	2.12257	2.02902	2.04249	-0.256066	0.120187	0.170151	0.0029245	0.973637	1	-0.258991	0.170934	0.286565
chr17:34980000-35126998	TAD_4036	502	chr17	34980000	35126998	chr17	34980000	35126998	255,255,0	3.171	146998	3.06388	3.08804	3.01409	3.19128	3.0391	2.78845	-0.162183	0.26078	0.340766	-0.188906	0.277406	0.364686	0.0267235	0.763498	0.94328
chr17:46400000-51399998	TAD_2047	503	chr17	46400000	51399998	chr17	46400000	51399998	255,255,0	1.856	4999998	0	0	0	0	0	0	0	1	1	0	1	1	0	1	1
chr17:46600000-51399998	TAD_920	503	chr17	46600000	51399998	chr17	46600000	51399998	255,255,0	1.817	4799998	0	0	0	0	0	0	0	1	1	0	1	1	0	1	1
chr17:46700000-51299998	TAD_756	503	chr17	46700000	51299998	chr17	46700000	51299998	255,255,0	2.052	4599998	0	0	0	0	0	0	0	1	1	0	1	1	0	1	1
chr17:46700000-51399998	TAD_3528	503	chr17	46700000	51399998	chr17	46700000	51399998	255,255,0	2.053	4699998	0	0	0	0	0	0	0	1	1	0	1	1	0	1	1
chr17:46890000-51299998	TAD_2833	503	chr17	46890000	51299998	chr17	46890000	51299998	255,255,0	3.789	4409998	0	0	0	0	0	0	0	1	1	0	1	1	0	1	1
chr17:51290000-54939998	TAD_1455	503	chr17	51290000	54939998	chr17	51290000	54939998	255,255,0	2.127	3649998	0	0	0	0	0	0	0	1	1	0	1	1	0	1	1
chr17:51339000-51548998	TAD_730	503	chr17	51339000	51548998	chr17	51339000	51548998	255,255,0	2.249	209998	2.20893	2.12168	2.23894	2.08889	1.79567	1.81933	-0.357804	0.00584705	0.0152422	-0.356414	0.0205518	0.041649	-0.00139	0.986999	1
chr17:54950000-55349998	TAD_2157	504	chr17	54950000	55349998	chr17	54950000	55349998	255,255,0	1.734	399998	2.88126	2.87423	2.44285	2.49756	2.30943	2.25862	-0.59372	0.000408835	0.00399095	-0.18618	0.0179132	0.0377487	-0.40754	0.00125376	0.0190823
chr17:55518000-55610998	TAD_2693	505	chr17	55518000	55610998	chr17	55518000	55610998	255,255,0	2.262	92998	2.25638	2.26839	2.10463	2.18802	2.11198	1.95601	-0.22839	0.0599642	0.0926535	-0.112328	0.26596	0.351146	-0.116062	0.0680322	0.142927
chr17:56800000-56969998	TAD_2439	506	chr17	56800000	56969998	chr17	56800000	56969998	255,255,0	2.191	169998	2.44253	2.58827	2.44919	2.3822	2.22471	2.23462	-0.285741	0.0313534	0.0536743	-0.186032	0.0142531	0.032116	-0.0997095	0.273741	0.414886
chr17:57110000-57839998	TAD_3444	507	chr17	57110000	57839998	chr17	57110000	57839998	255,255,0	2.412	729998	2.60225	2.53611	2.95712	3.03776	2.75481	2.62396	0.120208	0.180918	0.245431	-0.308048	0.0296508	0.0548095	0.428256	0.0053214	0.031426
chr17:57830000-58219998	TAD_1669	507	chr17	57830000	58219998	chr17	57830000	58219998	255,255,0	1.849	389998	2.22745	2.30986	2.17436	2.09924	1.88691	1.85417	-0.398117	0.00429002	0.0123548	-0.266261	0.00947768	0.0243375	-0.131855	0.0927539	0.177585
chr17:57849000-58004998	TAD_3299	507	chr17	57849000	58004998	chr17	57849000	58004998	255,255,0	2.139	155998	2.13894	2.17915	2.28518	2.20093	2.04461	2.0695	-0.101992	0.0254498	0.0453369	-0.186001	0.0262254	0.0499555	0.084009	0.154779	0.264638
chr17:58116000-58178998	TAD_2732	507	chr17	58116000	58178998	chr17	58116000	58178998	255,255,0	2.403	62998	2.15893	2.38787	2.3963	2.41433	1.6491	1.69822	-0.599742	0.0166887	0.0324987	-0.731657	0.000254365	0.00624029	0.131914	0.303289	0.451214
chr17:58224000-58502998	TAD_2172	508	chr17	58224000	58502998	chr17	58224000	58502998	255,255,0	2.07	278998	2.00365	1.98452	2.11847	2.0554	2.09444	1.99618	0.051226	0.349171	0.44348	-0.041625	0.49303	0.610588	0.092851	0.065185	0.139546
chr17:58510000-59019998	TAD_3764	509	chr17	58510000	59019998	chr17	58510000	59019998	255,255,0	2.043	509998	2.22251	2.14025	2.19528	2.14968	2.00385	2.00675	-0.176078	0.0256209	0.0455434	-0.167178	0.00720452	0.0206186	-0.0089005	0.848219	1
chr17:59106000-59153998	TAD_242	510	chr17	59106000	59153998	chr17	59106000	59153998	255,255,0	1.925	47998	1.73468	1.68418	1.61912	1.73876	1.36356	1.40348	-0.325909	0.00320162	0.0102991	-0.295424	0.0206528	0.0418325	-0.0304855	0.641609	0.821227
chr17:59300000-59449998	TAD_1973	511	chr17	59300000	59449998	chr17	59300000	59449998	255,255,0	2.599	149998	3.02345	3.21631	2.76012	2.71529	2.4241	2.47421	-0.670721	0.00865105	0.0198757	-0.288548	0.00481472	0.0161825	-0.382173	0.0322325	0.0853017
chr17:59550000-59949998	TAD_3441	512	chr17	59550000	59949998	chr17	59550000	59949998	255,255,0	1.914	399998	2.78013	3.00615	2.46471	2.4006	1.93033	1.86389	-0.996035	0.00494881	0.0137064	-0.535551	0.00227247	0.0108973	-0.460485	0.0311061	0.0831377
chr17:59740000-59859998	TAD_1806	512	chr17	59740000	59859998	chr17	59740000	59859998	255,255,0	2.448	119998	3.09635	3.2156	3.12726	3.37186	3.18332	3.18365	0.0275145	0.64719	0.777684	-0.066076	0.594909	0.724787	0.0935905	0.506294	0.679673
chr17:59975000-62249998	TAD_577	513	chr17	59975000	62249998	chr17	59975000	62249998	255,255,0	2.233	2274998	0	0	0	0	0	0	0	1	1	0	1	1	0	1	1
chr17:60000000-60699998	TAD_3309	513	chr17	60000000	60699998	chr17	60000000	60699998	255,255,0	1.777	699998	1.94783	2.07104	2.01393	2.1027	1.99416	1.90797	-0.0583705	0.459321	0.569525	-0.107251	0.164891	0.230356	0.0488805	0.531712	0.707577
chr17:60000000-62449998	TAD_3951	513	chr17	60000000	62449998	chr17	60000000	62449998	255,255,0	1.595	2449998	0	0	0	0	0	0	0	1	1	0	1	1	0	1	1
chr17:60681000-62219998	TAD_2539	513	chr17	60681000	62219998	chr17	60681000	62219998	255,255,0	2.451	1538998	2.43459	2.40333	2.60263	2.62555	2.44526	2.40605	0.0067005	0.788865	0.932172	-0.188433	0.00529655	0.0170168	0.195133	0.00331829	0.0260164
chr17:60975000-61399998	TAD_745	513	chr17	60975000	61399998	chr17	60975000	61399998	255,255,0	1.574	424998	2.10061	2.04825	2.47352	2.48157	2.23308	2.21122	0.14772	0.016258	0.0318972	-0.255391	0.00050102	0.00689234	0.403111	0.00116643	0.0189863
chr17:62400000-64799998	TAD_1791	513	chr17	62400000	64799998	chr17	62400000	64799998	255,255,0	1.82	2399998	0	0	0	0	0	0	0	1	1	0	1	1	0	1	1
chr17:62500000-64799998	TAD_44	513	chr17	62500000	64799998	chr17	62500000	64799998	255,255,0	1.959	2299998	0	0	0	0	0	0	0	1	1	0	1	1	0	1	1
chr17:62500000-64899998	TAD_3782	513	chr17	62500000	64899998	chr17	62500000	64899998	255,255,0	1.972	2399998	0	0	0	0	0	0	0	1	1	0	1	1	0	1	1
chr17:62525000-63899998	TAD_3210	513	chr17	62525000	63899998	chr17	62525000	63899998	255,255,0	2.296	1374998	2.69566	2.63116	2.71328	2.73362	2.68502	2.59001	-0.0258915	0.654407	0.784983	-0.0859315	0.159509	0.223519	0.06004	0.159111	0.270699
chr17:62550000-63399998	TAD_1879	513	chr17	62550000	63399998	chr17	62550000	63399998	255,255,0	2.843	849998	3.06258	3.0329	3.02044	2.99678	2.66114	2.48986	-0.472242	0.0145133	0.0292284	-0.433107	0.0176049	0.0372703	-0.0391345	0.123983	0.221058
chr17:63399000-63863998	TAD_3274	513	chr17	63399000	63863998	chr17	63399000	63863998	255,255,0	3.435	464998	3.43036	3.44026	3.06626	3.09472	2.42345	2.27963	-1.08377	0.00118663	0.00604303	-0.728954	0.00331964	0.0131132	-0.354819	0.000406782	0.0144618
chr17:63890000-64794998	TAD_3429	513	chr17	63890000	64794998	chr17	63890000	64794998	255,255,0	3.743	904998	3.54531	3.45216	3.80035	3.91152	3.79544	3.68139	0.239682	0.0473718	0.0754291	-0.117525	0.213889	0.288072	0.357206	0.0182967	0.0611968
chr17:63910000-64149998	TAD_644	513	chr17	63910000	64149998	chr17	63910000	64149998	255,255,0	3.692	239998	4.05326	4.19573	3.54858	3.68915	2.89947	2.82668	-1.26142	0.00105302	0.00576312	-0.755791	0.00366922	0.0137671	-0.505631	0.0172037	0.0594705
chr17:64910000-68549998	TAD_2351	514	chr17	64910000	68549998	chr17	64910000	68549998	255,255,0	2.772	3639998	0	0	0	0	0	0	0	1	1	0	1	1	0	1	1
chr17:65220000-66179998	TAD_741	514	chr17	65220000	66179998	chr17	65220000	66179998	255,255,0	2.61	959998	2.53411	2.50503	2.97069	2.98608	2.77123	2.80191	0.266997	0.00187498	0.0076332	-0.191814	0.00257858	0.0116219	0.458811	0.000263538	0.0140621
chr17:66180000-66694998	TAD_1346	514	chr17	66180000	66694998	chr17	66180000	66694998	255,255,0	2.639	514998	2.90168	2.82185	2.96011	2.896	2.56711	2.468	-0.344207	0.0146849	0.0294839	-0.410496	0.00800559	0.0219078	0.0662885	0.259356	0.396583
chr17:67340000-67709998	TAD_661	514	chr17	67340000	67709998	chr17	67340000	67709998	255,255,0	2.236	369998	2.91532	2.8387	2.46997	2.40435	1.95817	1.99462	-0.90061	0.000502534	0.00422617	-0.460759	0.00197949	0.0103782	-0.439851	0.00459117	0.0297237
chr17:67370000-67484998	TAD_996	514	chr17	67370000	67484998	chr17	67370000	67484998	255,255,0	3.026	114998	3.00394	2.99931	3.32511	3.5727	3.16046	3.16803	0.16262	0.000203963	0.00333188	-0.284663	0.0979817	0.14683	0.447283	0.0374497	0.0950416
chr17:68160000-68477998	TAD_1456	514	chr17	68160000	68477998	chr17	68160000	68477998	255,255,0	3.444	317998	3.45088	3.43722	3.39453	3.39523	2.79326	2.56726	-0.763786	0.0086019	0.0197912	-0.714619	0.0100638	0.0253068	-0.0491675	0.00953002	0.0425344
chr17:68260000-68469998	TAD_1464	514	chr17	68260000	68469998	chr17	68260000	68469998	255,255,0	3.132	209998	3.41112	3.45805	3.56879	3.64027	3.07385	3.0206	-0.387361	0.00265372	0.00930608	-0.557307	0.0018859	0.0101137	0.169945	0.0303193	0.0817233
chr17:68529000-70310998	TAD_1600	514	chr17	68529000	70310998	chr17	68529000	70310998	255,255,0	2.661	1781998	2.20066	2.21575	2.52058	2.49768	2.63808	2.6576	0.439632	0.000146291	0.00309243	0.138706	0.0042041	0.0148186	0.300926	0.000491779	0.0158217
chr17:68760000-69249998	TAD_1197	514	chr17	68760000	69249998	chr17	68760000	69249998	255,255,0	1.541	489998	1.72557	1.68866	1.69053	1.70869	1.73262	1.78217	0.0502735	0.184349	0.249591	0.0577815	0.108983	0.161208	-0.007508	0.717886	0.899688
chr17:69245000-69554998	TAD_906	514	chr17	69245000	69554998	chr17	69245000	69554998	255,255,0	1.527	309998	1.65109	1.6129	1.81756	1.76477	1.47948	1.52235	-0.131078	0.0221578	0.0405948	-0.290249	0.00487864	0.0163043	0.15917	0.0188367	0.0620963
chr17:69550000-70319998	TAD_3375	514	chr17	69550000	70319998	chr17	69550000	70319998	255,255,0	2.226	769998	2.44764	2.47629	2.51193	2.52308	2.55267	2.52672	0.0777275	0.0302062	0.0521433	0.022184	0.201014	0.27323	0.0555435	0.0394217	0.0986499
chr17:70400000-71699998	TAD_1361	515	chr17	70400000	71699998	chr17	70400000	71699998	255,255,0	2.067	1299998	2.53303	2.59564	2.34351	2.30271	2.1218	2.16954	-0.418663	0.00282485	0.00961195	-0.177438	0.0133397	0.0307678	-0.241225	0.00962775	0.0426934
chr17:70500000-71599998	TAD_3511	515	chr17	70500000	71599998	chr17	70500000	71599998	255,255,0	3.008	1099998	3.7314	3.80578	3.45484	3.40597	3.17159	3.24516	-0.560211	0.00276841	0.0094825	-0.222026	0.0175339	0.0371772	-0.338184	0.00644856	0.0350843
chr17:70500000-71699998	TAD_1101	515	chr17	70500000	71699998	chr17	70500000	71699998	255,255,0	1.599	1199998	3.01715	3.08799	2.80137	2.7465	2.55123	2.61299	-0.470465	0.0032746	0.0104282	-0.191827	0.0211575	0.0426668	-0.278639	0.0105096	0.0450538
chr17:71775000-72874998	TAD_3879	516	chr17	71775000	72874998	chr17	71775000	72874998	255,255,0	1.991	1099998	1.6634	1.69998	1.46978	1.49153	1.58101	1.55978	-0.111293	0.0160171	0.0315597	0.0897385	0.0124536	0.0293645	-0.201032	0.00386219	0.0276364
chr17:71800000-72539998	TAD_2957	516	chr17	71800000	72539998	chr17	71800000	72539998	255,255,0	2.014	739998	2.28362	2.33469	2.34558	2.42393	2.41038	2.41038	0.101226	0.0308537	0.0530136	0.025631	0.526615	0.647899	0.0755955	0.185524	0.305918
chr17:72540000-72839998	TAD_2711	516	chr17	72540000	72839998	chr17	72540000	72839998	255,255,0	2.016	299998	2.29377	2.39046	2.57737	2.61312	2.43711	2.35313	0.053006	0.433912	0.539968	-0.200125	0.0241679	0.0472361	0.253131	0.0184735	0.0615384
chr17:72552000-72737998	TAD_3460	516	chr17	72552000	72737998	chr17	72552000	72737998	255,255,0	2.49	185998	1.96363	2.03516	2.53972	2.48231	2.49407	2.48381	0.489546	0.0015485	0.00688891	-0.022073	0.471228	0.586936	0.511619	0.00249677	0.0240538
chr17:72920000-73169998	TAD_3139	517	chr17	72920000	73169998	chr17	72920000	73169998	255,255,0	1.619	249998	1.7205	1.67256	1.77094	1.74787	1.75645	1.80141	0.0823965	0.082986	0.122401	0.0195225	0.463805	0.578761	0.062874	0.0939822	0.179105
chr17:72920000-73399998	TAD_2501	517	chr17	72920000	73399998	chr17	72920000	73399998	255,255,0	1.775	479998	2.02226	1.91394	1.8383	1.85087	1.64693	1.6755	-0.306885	0.0142549	0.0288739	-0.183368	0.00229422	0.0109506	-0.123516	0.10097	0.189015
chr17:73170000-73389998	TAD_2173	517	chr17	73170000	73389998	chr17	73170000	73389998	255,255,0	1.817	219998	2.09484	2.0549	2.04983	2.04319	1.74703	1.76987	-0.31642	0.00151037	0.00682979	-0.28806	0.00038903	0.0065605	-0.0283595	0.235547	0.367536
chr17:73185000-73239998	TAD_505	517	chr17	73185000	73239998	chr17	73185000	73239998	255,255,0	2.169	54998	2.23165	2.14312	2.20334	2.49609	2.04576	1.99702	-0.165995	0.046531	0.0742336	-0.328327	0.105503	0.157018	0.162331	0.333897	0.488294
chr17:73400000-74179998	TAD_2709	518	chr17	73400000	74179998	chr17	73400000	74179998	255,255,0	1.679	779998	2.10789	2.01814	2.32313	2.28311	1.94028	1.98019	-0.102777	0.11773	0.167132	-0.34288	0.00205086	0.0105218	0.240103	0.0186998	0.0617948
chr17:74190000-74879998	TAD_1308	519	chr17	74190000	74879998	chr17	74190000	74879998	255,255,0	1.589	689998	2.1526	2.14244	2.19141	2.1905	1.77403	1.75442	-0.383296	0.000159057	0.00314772	-0.42673	9.29101e-05	0.00470041	0.043434	0.00751621	0.0377091
chr17:74205000-74297998	TAD_3198	519	chr17	74205000	74297998	chr17	74205000	74297998	255,255,0	1.846	92998	1.99809	1.97772	2.18084	2.4087	1.74348	1.8233	-0.204517	0.0180703	0.0346291	-0.511384	0.0260729	0.0498028	0.306867	0.0715384	0.147808
chr17:74365000-74504998	TAD_3415	519	chr17	74365000	74504998	chr17	74365000	74504998	255,255,0	1.674	139998	2.43459	2.30892	2.15921	2.10017	1.81875	1.82117	-0.551795	0.00452074	0.0128843	-0.309729	0.00294434	0.012388	-0.242066	0.0406243	0.100719
chr17:74652000-74735998	TAD_2659	519	chr17	74652000	74735998	chr17	74652000	74735998	255,255,0	1.825	83998	1.9708	2.02582	2.12547	2.09143	1.75348	1.72585	-0.258642	0.00508249	0.0139456	-0.368783	0.000916045	0.00779595	0.110141	0.0432452	0.10497
chr17:74790000-74867998	TAD_573	519	chr17	74790000	74867998	chr17	74790000	74867998	255,255,0	1.962	77998	1.97119	2.02766	2.1551	2.10064	1.82818	1.77123	-0.199721	0.0179475	0.0344418	-0.328166	0.00516932	0.0167728	0.128445	0.0469671	0.111638
chr17:74958000-75251998	TAD_3106	520	chr17	74958000	75251998	chr17	74958000	75251998	255,255,0	1.614	293998	1.87327	1.88667	1.77978	1.76232	1.60152	1.55101	-0.303709	0.00228657	0.00856476	-0.194788	0.00723167	0.020682	-0.108921	0.00372475	0.027619
chr17:75105000-75204998	TAD_2827	520	chr17	75105000	75204998	chr17	75105000	75204998	255,255,0	1.548	99998	1.90993	2.00698	1.86539	1.77178	1.55142	1.62559	-0.369953	0.0111945	0.0239825	-0.230085	0.0324966	0.0590021	-0.139868	0.119367	0.215342
chr17:75285000-75419998	TAD_3286	521	chr17	75285000	75419998	chr17	75285000	75419998	255,255,0	2.599	134998	2.73602	2.70093	2.36866	2.34258	2.18388	2.09823	-0.577418	0.00189544	0.00767858	-0.214569	0.01962	0.0403162	-0.362849	0.000947522	0.0185908
chr17:75630000-75752998	TAD_2064	522	chr17	75630000	75752998	chr17	75630000	75752998	255,255,0	2.024	122998	2.04545	2.14251	2.13876	2.1358	1.92749	1.94732	-0.156577	0.0506287	0.0798137	-0.199876	0.000654153	0.0072533	0.0432995	0.404256	0.566282
chr17:76100000-76299998	TAD_1591	523	chr17	76100000	76299998	chr17	76100000	76299998	255,255,0	2.277	199998	3.1208	3.25813	3.11402	3.12582	2.5992	2.43783	-0.670956	0.0100329	0.0221025	-0.601405	0.00679471	0.0198592	-0.069551	0.354275	0.510849
chr17:76295000-76404998	TAD_3041	523	chr17	76295000	76404998	chr17	76295000	76404998	255,255,0	2.137	109998	2.23366	2.20271	2.46435	2.44092	2.15366	2.23954	-0.021588	0.639692	0.769571	-0.256039	0.0127103	0.0298639	0.234451	0.00211138	0.0225107
chr17:76458000-76511998	TAD_2940	524	chr17	76458000	76511998	chr17	76458000	76511998	255,255,0	2.81	53998	2.1587	2.37553	2.76732	2.85631	2.29201	2.65567	0.206725	0.367177	0.463501	-0.337973	0.153443	0.21649	0.544698	0.0209483	0.0657464
chr17:76850000-77079998	TAD_2520	525	chr17	76850000	77079998	chr17	76850000	77079998	255,255,0	1.944	229998	2.56027	2.71217	2.41836	2.28197	2.19345	2.09466	-0.492164	0.0145177	0.0292284	-0.206109	0.0865094	0.132429	-0.286056	0.0652868	0.139546
chr17:77250000-77549998	TAD_1873	526	chr17	77250000	77549998	chr17	77250000	77549998	255,255,0	1.896	299998	2.25863	2.3422	2.08452	2.00716	1.83854	1.85726	-0.452511	0.0028666	0.00970595	-0.197935	0.018014	0.0378844	-0.254576	0.0230152	0.0691295
chr17:77250000-78049998	TAD_3788	526	chr17	77250000	78049998	chr17	77250000	78049998	255,255,0	1.599	799998	2.47908	2.54717	2.05987	2.00719	1.84953	1.80226	-0.687237	0.000933197	0.00542201	-0.207638	0.0121633	0.0289116	-0.4796	0.00250762	0.0240538
chr17:78096000-78188998	TAD_597	527	chr17	78096000	78188998	chr17	78096000	78188998	255,255,0	1.879	92998	2.15947	2.2181	2.18853	2.10774	1.83311	1.82378	-0.360341	0.00204487	0.00797073	-0.319691	0.00595567	0.0183406	-0.0406505	0.44065	0.606353
chr17:78240000-78431998	TAD_3142	528	chr17	78240000	78431998	chr17	78240000	78431998	255,255,0	3.079	191998	2.94493	2.98036	2.44615	2.6787	2.02082	1.95014	-0.977165	0.000343388	0.00381555	-0.576943	0.0199769	0.040724	-0.400222	0.0428229	0.10419
chr17:78360000-78424998	TAD_7	528	chr17	78360000	78424998	chr17	78360000	78424998	255,255,0	1.696	64998	1.73085	1.81917	1.78946	2.04829	1.89121	1.64274	-0.008034	0.950591	1	-0.151895	0.424435	0.533324	0.143862	0.337446	0.492263
chr17:78687000-78845998	TAD_2121	529	chr17	78687000	78845998	chr17	78687000	78845998	255,255,0	2.571	158998	2.53592	2.47619	2.27698	2.25793	2.00964	2.05987	-0.471298	0.00205979	0.00801373	-0.232698	0.00473272	0.015972	-0.2386	0.00646817	0.0350983
chr17:79089000-79706998	TAD_1357	530	chr17	79089000	79706998	chr17	79089000	79706998	255,255,0	2.086	617998	2.09515	2.08575	2.19843	2.10721	2.08853	2.08083	-0.0057715	0.422155	0.52629	-0.06814	0.211567	0.285598	0.0623685	0.242054	0.375698
chr17:79731000-79997998	TAD_1894	531	chr17	79731000	79997998	chr17	79731000	79997998	255,255,0	2.751	266998	3.16752	3.20788	3.20472	3.31325	2.59282	2.79282	-0.494878	0.0189932	0.0360625	-0.566171	0.0178761	0.0377091	0.0712925	0.277571	0.41992
chr17:79794000-79847998	TAD_4096	531	chr17	79794000	79847998	chr17	79794000	79847998	255,255,0	1.734	53998	1.83827	2.03009	1.71942	1.94352	1.73554	1.73586	-0.198481	0.119911	0.16982	-0.095773	0.420743	0.529815	-0.102707	0.501546	0.673738
chr17:80094000-80402998	TAD_3344	532	chr17	80094000	80402998	chr17	80094000	80402998	255,255,0	2.839	308998	2.8011	2.88256	2.46735	2.48817	2.19895	2.09396	-0.695379	0.00292689	0.00979746	-0.331303	0.0106322	0.0262402	-0.364075	0.00468149	0.0299026
chr17:80190000-80259998	TAD_2505	532	chr17	80190000	80259998	chr17	80190000	80259998	255,255,0	1.634	69998	1.91951	1.68232	1.66594	1.684	1.6423	1.56371	-0.197908	0.191225	0.258138	-0.0719655	0.157318	0.22105	-0.125943	0.334956	0.489097
chr17:80265000-80399998	TAD_194	532	chr17	80265000	80399998	chr17	80265000	80399998	255,255,0	2.381	134998	1.80385	1.65763	2.03113	2.07041	2.34284	2.47111	0.676231	0.0079971	0.0187813	0.356203	0.0153443	0.0338577	0.320028	0.0261754	0.0745492
chr17:80410000-80989998	TAD_896	533	chr17	80410000	80989998	chr17	80410000	80989998	255,255,0	3.074	579998	3.47767	3.45164	3.64141	3.57448	3.10265	3.05453	-0.386064	0.00140792	0.00659055	-0.529354	0.00176651	0.00971344	0.143289	0.0301281	0.0813675
chr17:81945000-82019998	TAD_3809	534	chr17	81945000	82019998	chr17	81945000	82019998	255,255,0	1.546	74998	1.87585	1.87273	1.89262	1.67872	1.64636	1.59759	-0.252316	0.00307367	0.0100682	-0.163696	0.210147	0.284054	-0.08862	0.433085	0.597484
chr17:82020000-82194998	TAD_1730	535	chr17	82020000	82194998	chr17	82020000	82194998	255,255,0	1.539	174998	1.79298	1.78031	1.69646	1.64424	1.6258	1.63068	-0.158407	0.000493108	0.00421776	-0.0421145	0.189031	0.259421	-0.116292	0.0251756	0.0729104
chr17:82230000-82334998	TAD_2308	536	chr17	82230000	82334998	chr17	82230000	82334998	255,255,0	1.855	104998	1.96048	1.99358	2.06675	2.07521	1.85404	1.85701	-0.121506	0.0073427	0.017655	-0.215453	0.000104255	0.0048682	0.0939475	0.0146802	0.0541513
chr17:82340000-82429998	TAD_3599	537	chr17	82340000	82429998	chr17	82340000	82429998	255,255,0	1.579	89998	1.42797	1.49516	1.72016	1.81484	1.73679	1.6805	0.24708	0.013341	0.0274393	-0.058854	0.332033	0.428846	0.305934	0.015604	0.0560699
chr18:2550000-3259998	TAD_1338	538	chr18	2550000	3259998	chr18	2550000	3259998	255,255,0	2.602	709998	2.62057	2.73168	2.92619	2.96192	2.98373	2.91709	0.274286	0.0261509	0.0462661	0.006354	0.865083	1	0.267931	0.0216238	0.0667942
chr18:3260000-3679998	TAD_221	539	chr18	3260000	3679998	chr18	3260000	3679998	255,255,0	3.052	419998	3.61593	3.72007	3.46587	3.60027	3.26406	3.11345	-0.479248	0.0158597	0.0313997	-0.34432	0.042668	0.0735016	-0.134929	0.19057	0.311992
chr18:8649000-8996998	TAD_3067	540	chr18	8649000	8996998	chr18	8649000	8996998	255,255,0	1.935	347998	2.05316	2.08333	2.21506	2.25496	1.93612	1.93469	-0.132839	0.00470929	0.0132154	-0.299602	0.00122495	0.00841878	0.166763	0.00901253	0.0412291
chr18:9010000-9539998	TAD_85	541	chr18	9010000	9539998	chr18	9010000	9539998	255,255,0	1.569	529998	1.91009	1.95989	1.72045	1.75367	1.5834	1.61479	-0.335894	0.00238533	0.008794	-0.137961	0.0114927	0.0276929	-0.197933	0.00913246	0.0413417
chr18:9050000-9269998	TAD_3916	541	chr18	9050000	9269998	chr18	9050000	9269998	255,255,0	1.851	219998	2.20815	2.2406	2.03964	2.12405	1.8496	1.93429	-0.332431	0.00705687	0.0172204	-0.189903	0.0500416	0.0837887	-0.142528	0.050949	0.117069
chr18:9060000-9159998	TAD_1921	541	chr18	9060000	9159998	chr18	9060000	9159998	255,255,0	2.046	99998	2.29979	2.35727	2.5947	2.66297	2.06623	2.09725	-0.246786	0.00658643	0.0164921	-0.547089	0.00128671	0.00861427	0.300303	0.00868019	0.0404487
chr18:9915000-9965998	TAD_1510	542	chr18	9915000	9965998	chr18	9915000	9965998	255,255,0	1.545	50998	1.50559	1.49565	1.30932	1.38015	1.51517	1.36136	-0.062351	0.442904	0.549995	0.093533	0.318699	0.413307	-0.155884	0.0245758	0.0718669
chr18:9963000-10523998	TAD_2095	542	chr18	9963000	10523998	chr18	9963000	10523998	255,255,0	1.915	560998	1.86745	1.96377	1.90484	1.92636	1.9677	1.97131	0.053897	0.314437	0.402714	0.0539075	0.0198836	0.040574	-1.05e-05	0.999828	1
chr18:10625000-11624998	TAD_827	543	chr18	10625000	11624998	chr18	10625000	11624998	255,255,0	1.979	999998	1.99118	2.00553	1.8767	1.9026	1.82685	1.85256	-0.158649	0.00285697	0.0096813	-0.0499435	0.0707195	0.111061	-0.108706	0.00740897	0.0375825
chr18:11640000-12124998	TAD_2541	544	chr18	11640000	12124998	chr18	11640000	12124998	255,255,0	2.785	484998	3.08706	3.25022	2.86701	2.92698	2.53744	2.55409	-0.622876	0.00644687	0.0162802	-0.35123	0.0024491	0.0113143	-0.271646	0.0516853	0.118047
chr18:11910000-12059998	TAD_3150	544	chr18	11910000	12059998	chr18	11910000	12059998	255,255,0	1.602	149998	1.83036	1.89844	2.01369	1.80942	1.69111	1.73334	-0.152178	0.033674	0.0569379	-0.199332	0.13877	0.198695	0.047154	0.662881	0.843285
chr18:26949000-31466998	TAD_3681	545	chr18	26949000	31466998	chr18	26949000	31466998	255,255,0	1.695	4517998	0	0	0	0	0	0	0	1	1	0	1	1	0	1	1
chr18:31548000-31730998	TAD_3731	546	chr18	31548000	31730998	chr18	31548000	31730998	255,255,0	1.664	182998	1.44815	1.47617	1.5523	1.55597	1.6329	1.7039	0.206239	0.0147918	0.0296268	0.114259	0.0490226	0.0825854	0.09198	0.00998713	0.0436765
chr18:31800000-32149998	TAD_3635	547	chr18	31800000	32149998	chr18	31800000	32149998	255,255,0	1.547	349998	2.58316	2.74119	2.39046	2.44007	1.88456	1.91192	-0.763934	0.00369113	0.011259	-0.517023	0.000739689	0.00757138	-0.246911	0.0572464	0.126927
chr18:32016000-32096998	TAD_1675	547	chr18	32016000	32096998	chr18	32016000	32096998	255,255,0	2.17	80998	1.78412	1.83834	2.04975	2.17278	2.06967	2.01177	0.229488	0.0125457	0.0261569	-0.0705415	0.343398	0.441864	0.300029	0.0230818	0.0692286
chr18:32150000-32564998	TAD_2251	548	chr18	32150000	32564998	chr18	32150000	32564998	255,255,0	2.139	414998	2.2485	2.2398	2.27928	2.22906	1.99897	1.99593	-0.246702	7.64022e-05	0.00256165	-0.25672	0.00316502	0.0128237	0.0100175	0.696687	0.877562
chr18:34977000-35195998	TAD_153	549	chr18	34977000	35195998	chr18	34977000	35195998	255,255,0	1.726	218998	1.8917	1.87627	1.77452	1.82394	1.72681	1.65968	-0.190739	0.0139708	0.0283681	-0.105983	0.0803996	0.124136	-0.084755	0.0474511	0.112381
chr18:35220000-35369998	TAD_4073	550	chr18	35220000	35369998	chr18	35220000	35369998	255,255,0	2.335	149998	2.669	2.79382	2.29769	2.4999	2.1964	2.27434	-0.496048	0.00862807	0.019834	-0.163426	0.206706	0.279952	-0.332622	0.0654139	0.139628
chr18:35385000-35747998	TAD_626	551	chr18	35385000	35747998	chr18	35385000	35747998	255,255,0	1.57	362998	1.47274	1.45239	1.4605	1.52184	1.51828	1.53428	0.0637175	0.0194871	0.0368308	0.0351115	0.319197	0.413822	0.028606	0.408457	0.570428
chr18:35745000-35951998	TAD_2669	551	chr18	35745000	35951998	chr18	35745000	35951998	255,255,0	1.53	206998	1.29836	1.29535	1.49356	1.41857	1.52157	1.51842	0.223138	3.64612e-05	0.00218771	0.0639305	0.170454	0.237003	0.159208	0.026135	0.0744858
chr18:35949000-36299998	TAD_737	551	chr18	35949000	36299998	chr18	35949000	36299998	255,255,0	2.293	350998	2.22316	2.21251	2.07218	2.0715	1.77085	1.84932	-0.407751	0.00306049	0.0100489	-0.261755	0.00889952	0.0234515	-0.145997	0.000398922	0.0144517
chr18:37200000-41999998	TAD_3808	552	chr18	37200000	41999998	chr18	37200000	41999998	255,255,0	1.511	4799998	0	0	0	0	0	0	0	1	1	0	1	1	0	1	1
chr18:37305000-41924998	TAD_792	552	chr18	37305000	41924998	chr18	37305000	41924998	255,255,0	2.039	4619998	0	0	0	0	0	0	0	1	1	0	1	1	0	1	1
chr18:41925000-43699998	TAD_3061	552	chr18	41925000	43699998	chr18	41925000	43699998	255,255,0	1.821	1774998	1.72301	1.76629	1.84391	1.81233	2.04763	2.0606	0.309464	0.00152747	0.00685724	0.225996	0.00169294	0.00949986	0.083468	0.052842	0.119934
chr18:43700000-45499998	TAD_3704	553	chr18	43700000	45499998	chr18	43700000	45499998	255,255,0	1.551	1799998	1.89156	1.86285	2.10082	2.06928	1.89941	1.93747	0.041237	0.167387	0.228351	-0.16661	0.00877122	0.0232322	0.207847	0.00357498	0.0271535
chr18:43750000-45599998	TAD_1874	553	chr18	43750000	45599998	chr18	43750000	45599998	255,255,0	1.896	1849998	2.0798	2.0785	2.30359	2.3158	2.10843	2.17799	0.0640595	0.149146	0.206045	-0.16649	0.0204682	0.0415203	0.230549	0.000164675	0.0134002
chr18:43750000-46999998	TAD_1335	553	chr18	43750000	46999998	chr18	43750000	46999998	255,255,0	1.895	3249998	0	0	0	0	0	0	0	1	1	0	1	1	0	1	1
chr18:45500000-50399998	TAD_3549	553	chr18	45500000	50399998	chr18	45500000	50399998	255,255,0	1.842	4899998	0	0	0	0	0	0	0	1	1	0	1	1	0	1	1
chr18:45595000-46969998	TAD_2808	553	chr18	45595000	46969998	chr18	45595000	46969998	255,255,0	2.496	1374998	2.43275	2.4081	2.60313	2.64302	1.92002	1.96969	-0.475569	0.000864523	0.0052508	-0.67822	0.000501383	0.00689234	0.202651	0.00478695	0.0300799
chr18:45615000-46099998	TAD_136	553	chr18	45615000	46099998	chr18	45615000	46099998	255,255,0	2.045	484998	2.25209	2.28861	2.45392	2.45323	2.10337	2.14472	-0.146306	0.0155749	0.0309397	-0.329536	0.00105252	0.00802852	0.18323	0.00336504	0.0261838
chr18:46140000-46274998	TAD_3562	553	chr18	46140000	46274998	chr18	46140000	46274998	255,255,0	1.749	134998	1.78484	1.74454	1.95822	1.92626	1.72081	1.72524	-0.0416605	0.123844	0.174371	-0.219212	0.00159436	0.00929469	0.177552	0.00826803	0.0395278
chr18:46761000-46958998	TAD_3388	553	chr18	46761000	46958998	chr18	46761000	46958998	255,255,0	2.064	197998	2.05862	1.94374	1.98499	2.05558	2.00896	2.01399	0.0102945	0.856149	1	-0.008811	0.802098	0.948352	0.0191055	0.77529	0.955272
chr18:47000000-50324998	TAD_1340	553	chr18	47000000	50324998	chr18	47000000	50324998	255,255,0	2.57	3324998	0	0	0	0	0	0	0	1	1	0	1	1	0	1	1
chr18:47030000-47219998	TAD_3165	553	chr18	47030000	47219998	chr18	47030000	47219998	255,255,0	2.374	189998	2.45535	2.28272	2.39615	2.50136	2.23698	2.27503	-0.11303	0.263531	0.343924	-0.192748	0.0418273	0.0723556	0.0797185	0.452804	0.619392
chr18:47760000-48024998	TAD_240	553	chr18	47760000	48024998	chr18	47760000	48024998	255,255,0	2.145	264998	2.3466	2.36173	2.49419	2.49078	2.35163	2.32731	-0.0146905	0.356129	0.451345	-0.153012	0.00204075	0.0105218	0.138321	0.000952635	0.0185908
chr18:48400000-50399998	TAD_754	553	chr18	48400000	50399998	chr18	48400000	50399998	255,255,0	1.571	1999998	2.4486	2.48197	2.44048	2.36218	1.96904	1.94346	-0.509031	0.000368467	0.00388794	-0.445079	0.00271417	0.0119374	-0.0639515	0.208584	0.334838
chr18:48500000-50399998	TAD_1955	553	chr18	48500000	50399998	chr18	48500000	50399998	255,255,0	1.796	1899998	2.35441	2.44523	2.41212	2.44362	2.03071	1.99029	-0.389321	0.00599593	0.0154747	-0.41737	0.000986918	0.00796332	0.0280485	0.568351	0.745721
chr18:48660000-49499998	TAD_3878	553	chr18	48660000	49499998	chr18	48660000	49499998	255,255,0	2.397	839998	2.78751	2.85155	2.99179	2.97709	2.56968	2.50458	-0.282405	0.010667	0.0231287	-0.447313	0.0015935	0.00929469	0.164909	0.0176646	0.06013
chr18:49494000-50291998	TAD_3955	553	chr18	49494000	50291998	chr18	49494000	50291998	255,255,0	3.029	797998	2.96814	2.93517	3.22021	3.1603	3.27424	3.36729	0.36911	0.00671634	0.0166756	0.130513	0.0933273	0.140834	0.238598	0.00798374	0.0390078
chr18:50400000-51799998	TAD_1262	554	chr18	50400000	51799998	chr18	50400000	51799998	255,255,0	1.503	1399998	2.89215	2.93862	2.96773	2.86335	2.78911	2.78701	-0.127324	0.0145234	0.0292284	-0.12748	0.0870889	0.133004	0.000156	0.997786	1
chr18:50500000-51699998	TAD_890	554	chr18	50500000	51699998	chr18	50500000	51699998	255,255,0	1.984	1199998	4.013	4.08502	4.13914	3.99491	3.84986	3.82989	-0.209134	0.0136039	0.0278287	-0.22715	0.0519883	0.0862776	0.0180155	0.821196	0.998117
chr18:51750000-56499998	TAD_1388	554	chr18	51750000	56499998	chr18	51750000	56499998	255,255,0	1.541	4749998	0	0	0	0	0	0	0	1	1	0	1	1	0	1	1
chr18:54123000-54395998	TAD_2757	554	chr18	54123000	54395998	chr18	54123000	54395998	255,255,0	2.187	272998	2.02855	1.93176	2.04706	1.99541	2.18396	2.19238	0.208013	0.0255211	0.0454247	0.166936	0.0100062	0.025208	0.0410775	0.473805	0.641909
chr18:54219000-54275998	TAD_3362	554	chr18	54219000	54275998	chr18	54219000	54275998	255,255,0	2.171	56998	1.83236	1.81972	2.23939	2.10121	1.78604	1.74686	-0.0595905	0.0623519	0.0956976	-0.403851	0.0133733	0.0308281	0.34426	0.0179851	0.0605967
chr18:54670000-54989998	TAD_2442	554	chr18	54670000	54989998	chr18	54670000	54989998	255,255,0	2.275	319998	1.93351	1.89786	2.44727	2.30551	2.10311	2.05722	0.164479	0.0133019	0.0273875	-0.296229	0.0302099	0.0555689	0.460708	0.0101307	0.0440241
chr18:56574000-57563998	TAD_1993	555	chr18	56574000	57563998	chr18	56574000	57563998	255,255,0	1.607	989998	1.56874	1.6182	1.85059	1.88675	1.82817	1.79865	0.219942	0.00643424	0.0162591	-0.0552595	0.0939049	0.141544	0.275201	0.00430514	0.0286824
chr18:57575000-57629998	TAD_3252	556	chr18	57575000	57629998	chr18	57575000	57629998	255,255,0	1.548	54998	1.57553	1.47101	1.74037	1.7724	1.72907	1.40841	0.045464	0.785644	0.929431	-0.187647	0.298199	0.389415	0.233111	0.0257003	0.0737563
chr18:58035000-58134998	TAD_3591	557	chr18	58035000	58134998	chr18	58035000	58134998	255,255,0	1.55	99998	1.49331	1.59355	1.59709	1.65828	1.57166	1.66465	0.0747305	0.322938	0.412832	-0.009526	0.862417	1	0.0842565	0.22335	0.3521
chr18:58175000-58334998	TAD_3089	558	chr18	58175000	58334998	chr18	58175000	58334998	255,255,0	1.633	159998	1.62768	1.74318	1.50675	1.54208	1.34121	1.42264	-0.303508	0.0252817	0.045135	-0.142493	0.0489937	0.0825705	-0.161015	0.0726311	0.149541
chr18:58392000-58499998	TAD_3246	559	chr18	58392000	58499998	chr18	58392000	58499998	255,255,0	1.624	107998	1.20764	1.30436	1.70677	1.64128	1.566	1.69749	0.375741	0.0214944	0.0396613	-0.04228	0.572854	0.699849	0.418021	0.00744745	0.0376108
chr18:58475000-58799998	TAD_1202	559	chr18	58475000	58799998	chr18	58475000	58799998	255,255,0	1.652	324998	2.57194	2.56375	2.28523	2.31861	1.93494	1.86243	-0.669158	0.000726614	0.00480988	-0.403233	0.00320913	0.0129117	-0.265925	0.00114946	0.0189863
chr18:58770000-59069998	TAD_3010	559	chr18	58770000	59069998	chr18	58770000	59069998	255,255,0	2.111	299998	2.44416	2.54275	2.85346	2.81544	2.48983	2.55377	0.0283405	0.633117	0.762551	-0.312649	0.00505896	0.016624	0.34099	0.00958832	0.0426547
chr18:59250000-59419998	TAD_274	560	chr18	59250000	59419998	chr18	59250000	59419998	255,255,0	1.515	169998	1.73912	1.74321	1.7562	1.76447	1.60828	1.67424	-0.0999065	0.0560372	0.0874706	-0.119073	0.0385697	0.0677783	0.0191665	0.0439279	0.106189
chr18:59820000-59999998	TAD_2203	561	chr18	59820000	59999998	chr18	59820000	59999998	255,255,0	2.011	179998	2.43107	2.30501	2.08266	2.06495	1.87134	1.88898	-0.487882	0.00631019	0.0160708	-0.193644	0.00118159	0.0083518	-0.294238	0.0212673	0.0662396
chr18:61540000-62154998	TAD_4005	562	chr18	61540000	62154998	chr18	61540000	62154998	255,255,0	1.862	614998	1.95531	2.00104	2.23904	2.17765	1.93054	1.91177	-0.057018	0.0986227	0.142909	-0.287193	0.00435016	0.0151011	0.230175	0.011428	0.047271
chr18:62150000-63474998	TAD_3254	562	chr18	62150000	63474998	chr18	62150000	63474998	255,255,0	1.567	1324998	2.23781	2.31915	2.47496	2.50167	2.27733	2.24477	-0.017433	0.6916	0.826473	-0.227266	0.00277533	0.012086	0.209833	0.0185925	0.0617552
chr18:62178000-62252998	TAD_1406	562	chr18	62178000	62252998	chr18	62178000	62252998	255,255,0	2.505	74998	2.23714	2.35588	2.30815	2.31782	1.82796	1.80443	-0.480315	0.00579846	0.0151543	-0.496787	0.000116119	0.00502425	0.016472	0.780588	0.960657
chr18:62270000-62584998	TAD_2222	562	chr18	62270000	62584998	chr18	62270000	62584998	255,255,0	1.519	314998	1.36544	1.45314	1.63078	1.64017	1.57796	1.56998	0.164678	0.0348552	0.0586226	-0.061506	0.00431502	0.0150043	0.226184	0.016696	0.0582918
chr18:62320000-62424998	TAD_2645	562	chr18	62320000	62424998	chr18	62320000	62424998	255,255,0	1.537	104998	1.30202	1.22454	1.50953	1.55406	1.57864	1.59701	0.324543	0.00544972	0.0144998	0.056033	0.0971557	0.145857	0.26851	0.01142	0.047271
chr18:62410000-62589998	TAD_3163	562	chr18	62410000	62589998	chr18	62410000	62589998	255,255,0	1.655	179998	1.89146	1.8112	1.79467	1.81003	1.34496	1.43281	-0.462446	0.00610142	0.0156482	-0.413468	0.00396236	0.014334	-0.0489775	0.288235	0.433069
chr18:62525000-62584998	TAD_2776	562	chr18	62525000	62584998	chr18	62525000	62584998	255,255,0	1.635	59998	1.52409	1.5013	1.61275	1.47975	1.73631	1.64354	0.17723	0.0354622	0.059498	0.143679	0.158662	0.222558	0.0335505	0.623029	0.803431
chr18:62585000-62994998	TAD_393	562	chr18	62585000	62994998	chr18	62585000	62994998	255,255,0	2.149	409998	1.71787	1.78913	2.0857	2.01247	2.23216	2.14621	0.435684	0.00604318	0.0155527	0.1401	0.0842791	0.129496	0.295583	0.0124917	0.0497176
chr18:62700000-62989998	TAD_820	562	chr18	62700000	62989998	chr18	62700000	62989998	255,255,0	1.797	289998	1.92388	2.04571	1.99703	2.0109	1.94311	1.90643	-0.0600305	0.381283	0.479248	-0.0792	0.0298941	0.0551283	0.0191695	0.753343	0.932689
chr18:62950000-63499998	TAD_3595	562	chr18	62950000	63499998	chr18	62950000	63499998	255,255,0	1.708	549998	2.40748	2.45454	2.68325	2.74257	1.86013	1.83545	-0.583224	0.00046665	0.00415976	-0.865121	0.000278055	0.00624029	0.281898	0.00679969	0.0359333
chr18:63468000-64013998	TAD_1902	562	chr18	63468000	64013998	chr18	63468000	64013998	255,255,0	1.944	545998	1.82203	1.88261	2.03236	1.9838	1.91731	1.97806	0.095365	0.104995	0.151187	-0.060396	0.198214	0.269691	0.155761	0.02971	0.0808447
chr18:63475000-67474998	TAD_4120	562	chr18	63475000	67474998	chr18	63475000	67474998	255,255,0	1.667	3999998	0	0	0	0	0	0	0	1	1	0	1	1	0	1	1
chr18:63650000-67449998	TAD_1792	562	chr18	63650000	67449998	chr18	63650000	67449998	255,255,0	1.598	3799998	0	0	0	0	0	0	0	1	1	0	1	1	0	1	1
chr18:64020000-67204998	TAD_2535	562	chr18	64020000	67204998	chr18	64020000	67204998	255,255,0	1.516	3184998	0	0	0	0	0	0	0	1	1	0	1	1	0	1	1
chr18:64040000-67079998	TAD_3816	562	chr18	64040000	67079998	chr18	64040000	67079998	255,255,0	1.509	3039998	0	0	0	0	0	0	0	1	1	0	1	1	0	1	1
chr18:64050000-67474998	TAD_3820	562	chr18	64050000	67474998	chr18	64050000	67474998	255,255,0	1.602	3424998	0	0	0	0	0	0	0	1	1	0	1	1	0	1	1
chr18:64230000-67073998	TAD_2839	562	chr18	64230000	67073998	chr18	64230000	67073998	255,255,0	1.503	2843998	0	0	0	0	0	0	0	1	1	0	1	1	0	1	1
chr18:67530000-68799998	TAD_1523	563	chr18	67530000	68799998	chr18	67530000	68799998	255,255,0	1.729	1269998	1.6012	1.63553	1.70514	1.73328	1.74594	1.7652	0.137202	0.00816464	0.0190554	0.0363545	0.116727	0.170945	0.100848	0.0226647	0.0685796
chr18:67540000-68649998	TAD_2627	563	chr18	67540000	68649998	chr18	67540000	68649998	255,255,0	1.754	1109998	1.80611	1.81081	1.82518	1.82817	1.72388	1.73343	-0.0798055	0.00168557	0.00715892	-0.098021	0.000914227	0.00779595	0.0182155	0.0268331	0.0755872
chr18:68795000-70474998	TAD_888	563	chr18	68795000	70474998	chr18	68795000	70474998	255,255,0	1.729	1679998	1.65497	1.6806	1.7725	1.81048	1.77008	1.79576	0.115138	0.010303	0.0224931	-0.0085715	0.710568	0.852103	0.123709	0.0150439	0.0548552
chr18:69615000-70094998	TAD_3845	563	chr18	69615000	70094998	chr18	69615000	70094998	255,255,0	1.952	479998	1.91807	1.92405	1.97939	2.03526	1.67969	1.64049	-0.260975	0.00169737	0.00719256	-0.347235	0.00316115	0.0128237	0.0862595	0.0544684	0.122213
chr18:69885000-69959998	TAD_1829	563	chr18	69885000	69959998	chr18	69885000	69959998	255,255,0	1.752	74998	1.70301	1.68205	1.8682	1.76755	1.73433	1.77598	0.0626235	0.0726162	0.109057	-0.062722	0.302976	0.395028	0.125345	0.08728	0.169624
chr18:70194000-70460998	TAD_2182	563	chr18	70194000	70460998	chr18	70194000	70460998	255,255,0	1.834	266998	1.51528	1.50837	1.69199	1.79754	1.78727	1.81017	0.286897	0.000396777	0.00395244	0.0539545	0.358639	0.459326	0.232942	0.0238503	0.0706091
chr18:70464000-72938998	TAD_3497	563	chr18	70464000	72938998	chr18	70464000	72938998	255,255,0	1.92	2474998	0	0	0	0	0	0	0	1	1	0	1	1	0	1	1
chr18:70482000-70940998	TAD_2922	563	chr18	70482000	70940998	chr18	70482000	70940998	255,255,0	1.667	458998	1.66121	1.66031	1.52577	1.52581	1.31741	1.32404	-0.340036	2.04986e-05	0.00186218	-0.205067	7.42219e-05	0.00470041	-0.134969	0.000101695	0.0129031
chr18:70585000-70784998	TAD_1125	563	chr18	70585000	70784998	chr18	70585000	70784998	255,255,0	1.513	199998	1.4634	1.51276	1.52964	1.56411	1.22799	1.23515	-0.256509	0.00310201	0.0100968	-0.315305	0.000793637	0.0076467	0.058796	0.134662	0.236117
chr18:76383000-76718998	TAD_2484	564	chr18	76383000	76718998	chr18	76383000	76718998	255,255,0	2.275	335998	2.40898	2.46958	2.5754	2.56914	2.25049	2.28002	-0.174027	0.0165273	0.0322567	-0.307019	0.000585062	0.00713845	0.132993	0.024577	0.0718669
chr18:78625000-78974998	TAD_2347	565	chr18	78625000	78974998	chr18	78625000	78974998	255,255,0	2.916	349998	5.07465	5.33374	5.12106	4.66215	4.76919	4.77314	-0.433026	0.044639	0.0719668	-0.120441	0.604737	0.735457	-0.312584	0.290961	0.436495
chr18:79050000-79599998	TAD_3906	566	chr18	79050000	79599998	chr18	79050000	79599998	255,255,0	3.368	549998	5.0966	5.2245	4.83017	4.82222	4.11136	4.15359	-1.02808	0.00114279	0.00596566	-0.693724	0.000178829	0.00567824	-0.334352	0.0159633	0.0568011
chr19:918000-986998	TAD_2856	567	chr19	918000	986998	chr19	918000	986998	255,255,0	3.296	68998	2.91074	3.17241	3.29587	3.21126	3.09578	2.78209	-0.102636	0.619369	0.747739	-0.314626	0.135424	0.19446	0.21199	0.199484	0.32325
chr19:2460000-2639998	TAD_1668	568	chr19	2460000	2639998	chr19	2460000	2639998	255,255,0	3.704	179998	3.55006	3.57176	3.13796	3.24573	2.96181	2.75826	-0.700876	0.00829841	0.0192912	-0.331811	0.0616327	0.0995197	-0.369065	0.00870631	0.0405246
chr19:6040000-6134998	TAD_1058	569	chr19	6040000	6134998	chr19	6040000	6134998	255,255,0	2.804	94998	2.89123	3.01991	2.60353	2.69576	2.24209	2.23427	-0.717391	0.00251243	0.00909568	-0.411465	0.00439304	0.0151987	-0.305926	0.0321681	0.0852579
chr19:7101000-7343998	TAD_3370	570	chr19	7101000	7343998	chr19	7101000	7343998	255,255,0	2.713	242998	2.55754	2.38438	2.62664	2.4189	2.66803	2.77096	0.24854	0.0850712	0.124941	0.19673	0.170692	0.237254	0.051811	0.701461	0.883036
chr19:8150000-8259998	TAD_2744	571	chr19	8150000	8259998	chr19	8150000	8259998	255,255,0	2.988	109998	3.10885	3.1426	3.06107	2.97373	2.77127	2.60507	-0.437556	0.0164135	0.0320954	-0.329232	0.0401195	0.0698113	-0.108324	0.0969972	0.183578
chr19:8300000-8594998	TAD_3969	572	chr19	8300000	8594998	chr19	8300000	8594998	255,255,0	2.044	294998	2.04659	1.99029	2.09262	2.06729	2.16615	2.17367	0.151472	0.0153502	0.0305669	0.089956	0.00896338	0.0235497	0.061516	0.12972	0.229108
chr19:8649000-8699998	TAD_1408	573	chr19	8649000	8699998	chr19	8649000	8699998	255,255,0	2.554	50998	2.02383	2.00162	2.20712	2.40767	1.9759	2.08369	0.017075	0.755216	0.896263	-0.277597	0.0871105	0.133004	0.294671	0.0597921	0.130744
chr19:8750000-9849998	TAD_256	574	chr19	8750000	9849998	chr19	8750000	9849998	255,255,0	1.509	1099998	2.05154	2.0473	1.81746	1.80955	2.00766	2.0412	-0.0249895	0.218179	0.290906	0.210924	0.00205518	0.0105218	-0.235913	8.87717e-05	0.0129031
chr19:8775000-10049998	TAD_1110	574	chr19	8775000	10049998	chr19	8775000	10049998	255,255,0	1.789	1274998	2.18106	2.18457	1.96094	1.95939	1.89126	1.89471	-0.289826	2.12181e-05	0.00186218	-0.067179	0.000695639	0.00743217	-0.222647	4.03472e-05	0.0129031
chr19:8775000-11874998	TAD_3472	574	chr19	8775000	11874998	chr19	8775000	11874998	255,255,0	1.678	3099998	0	0	0	0	0	0	0	1	1	0	1	1	0	1	1
chr19:9120000-9819998	TAD_2377	574	chr19	9120000	9819998	chr19	9120000	9819998	255,255,0	2.108	699998	2.27129	2.38379	2.22964	2.31936	2.23413	2.21483	-0.103063	0.153734	0.211403	-0.050019	0.324502	0.419908	-0.0530435	0.479656	0.648346
chr19:9834000-9923998	TAD_2896	574	chr19	9834000	9923998	chr19	9834000	9923998	255,255,0	2.12	89998	1.65434	1.69652	1.98195	2.27606	1.57111	1.45679	-0.161479	0.0735989	0.110291	-0.615057	0.031557	0.0577379	0.453577	0.0543154	0.122003
chr19:9927000-10031998	TAD_421	574	chr19	9927000	10031998	chr19	9927000	10031998	255,255,0	2.07	104998	1.8276	1.74531	1.85544	2.01575	1.7824	1.73182	-0.029341	0.553741	0.673835	-0.178484	0.11424	0.16784	0.149144	0.177863	0.295703
chr19:10050000-10874998	TAD_601	574	chr19	10050000	10874998	chr19	10050000	10874998	255,255,0	1.519	824998	2.09077	2.11386	1.83378	1.85271	1.57892	1.56058	-0.532565	0.000138366	0.0030495	-0.273496	0.000564502	0.00705873	-0.25907	0.00087507	0.0181346
chr19:10071000-10253998	TAD_2004	574	chr19	10071000	10253998	chr19	10071000	10253998	255,255,0	1.958	182998	1.86038	1.7538	1.91921	1.85622	1.60929	1.5764	-0.21425	0.0327293	0.05566	-0.294872	0.0052229	0.0168466	0.0806215	0.257006	0.394013
chr19:10257000-10394998	TAD_1633	574	chr19	10257000	10394998	chr19	10257000	10394998	255,255,0	3.194	137998	2.89692	2.89303	2.98549	2.94223	2.65931	2.75696	-0.186838	0.0331188	0.0561469	-0.255725	0.0196386	0.0403162	0.0688865	0.0512796	0.117458
chr19:10500000-10574998	TAD_2244	574	chr19	10500000	10574998	chr19	10500000	10574998	255,255,0	1.671	74998	1.73663	1.60211	1.59609	1.70168	1.59115	1.46656	-0.140513	0.20161	0.270739	-0.120028	0.215196	0.289739	-0.020484	0.808741	0.987051
chr19:10700000-10869998	TAD_1904	574	chr19	10700000	10869998	chr19	10700000	10869998	255,255,0	1.914	169998	2.23346	2.17053	2.14095	2.20569	2.02394	2.05297	-0.163542	0.0204236	0.0381981	-0.134873	0.0336862	0.0607899	-0.0286695	0.537489	0.713472
chr19:11020000-11139998	TAD_131	574	chr19	11020000	11139998	chr19	11020000	11139998	255,255,0	1.82	119998	2.08514	2.10061	1.94048	1.83927	1.38391	1.44878	-0.67653	0.000565123	0.00435584	-0.473529	0.00590188	0.0182317	-0.203001	0.0304132	0.0818584
chr19:11133000-11207998	TAD_1995	574	chr19	11133000	11207998	chr19	11133000	11207998	255,255,0	1.685	74998	1.34666	1.51648	1.51186	1.60575	1.30183	1.37427	-0.0935235	0.352684	0.447391	-0.220757	0.0351336	0.062893	0.127234	0.254236	0.391511
chr19:11283000-11486998	TAD_759	574	chr19	11283000	11486998	chr19	11283000	11486998	255,255,0	1.641	203998	1.49835	1.6205	1.60184	1.60684	1.42546	1.38246	-0.155469	0.0899846	0.131408	-0.20038	0.00405332	0.0145229	0.0449115	0.481145	0.650144
chr19:11493000-11600998	TAD_1219	574	chr19	11493000	11600998	chr19	11493000	11600998	255,255,0	1.871	107998	1.79849	1.95484	1.84937	1.82029	1.72026	1.59658	-0.218246	0.107716	0.154512	-0.176411	0.0667499	0.105835	-0.0418345	0.604056	0.78436
chr19:11604000-12548998	TAD_982	574	chr19	11604000	12548998	chr19	11604000	12548998	255,255,0	2.02	944998	1.88689	1.86745	1.95581	1.9394	2.01817	2.02159	0.142714	0.00145794	0.00671573	0.072275	0.00550111	0.017411	0.0704395	0.0149578	0.0548318
chr19:11919000-11996998	TAD_3889	574	chr19	11919000	11996998	chr19	11919000	11996998	255,255,0	2.063	77998	1.86827	2.27825	2.05646	1.92995	1.67709	1.87702	-0.296207	0.257733	0.337212	-0.216151	0.150322	0.212814	-0.080056	0.708592	0.89011
chr19:12369000-12416998	TAD_2716	574	chr19	12369000	12416998	chr19	12369000	12416998	255,255,0	1.935	47998	1.6479	1.66411	1.53715	1.638	1.40244	1.5479	-0.180834	0.0849028	0.124738	-0.112405	0.265999	0.351146	-0.068429	0.247139	0.382439
chr19:12550000-12679998	TAD_2342	575	chr19	12550000	12679998	chr19	12550000	12679998	255,255,0	2.042	129998	2.25601	2.16528	2.3982	2.41205	2.25214	2.25352	0.042188	0.387599	0.486742	-0.152293	0.000578607	0.00710172	0.194481	0.026122	0.0744858
chr19:12750000-12859998	TAD_3420	576	chr19	12750000	12859998	chr19	12750000	12859998	255,255,0	1.588	109998	1.87902	1.72645	1.73158	1.79153	1.55219	1.55675	-0.24827	0.0474423	0.0755122	-0.20709	0.0082725	0.0223125	-0.04118	0.619505	0.800639
chr19:12879000-12965998	TAD_355	577	chr19	12879000	12965998	chr19	12879000	12965998	255,255,0	1.992	86998	1.93917	2.05129	1.9893	2.24773	1.9485	1.77993	-0.131013	0.259122	0.338707	-0.254298	0.179153	0.247514	0.123285	0.410959	0.572566
chr19:12965000-13099998	TAD_245	577	chr19	12965000	13099998	chr19	12965000	13099998	255,255,0	2.577	134998	2.84357	2.91693	3.15645	3.13608	3.15907	3.07523	0.236903	0.0258994	0.0459196	-0.029111	0.514644	0.634308	0.266014	0.00793771	0.0389663
chr19:13100000-13274998	TAD_2714	578	chr19	13100000	13274998	chr19	13100000	13274998	255,255,0	2.1	174998	2.10611	2.15224	2.04481	2.13662	1.76766	1.70225	-0.394217	0.00341581	0.0107451	-0.355758	0.0101375	0.0254302	-0.0384585	0.474027	0.642
chr19:13275000-13592998	TAD_1705	579	chr19	13275000	13592998	chr19	13275000	13592998	255,255,0	1.86	317998	1.80929	1.91607	1.9088	1.87954	1.69092	1.63532	-0.19956	0.0455455	0.0730286	-0.231049	0.00704565	0.0203495	0.0314895	0.577243	0.754532
chr19:13275000-13724998	TAD_3713	579	chr19	13275000	13724998	chr19	13275000	13724998	255,255,0	1.864	449998	1.75331	1.66709	1.94729	1.93427	1.89653	1.94539	0.210765	0.0259183	0.0459335	-0.01982	0.45806	0.57261	0.230585	0.0155212	0.0559743
chr19:13720000-14579998	TAD_2995	579	chr19	13720000	14579998	chr19	13720000	14579998	255,255,0	1.924	859998	2.48404	2.38673	2.67313	2.59574	2.07136	2.07202	-0.363692	0.0067257	0.0166888	-0.562743	0.00129675	0.00865341	0.19905	0.0490964	0.114494
chr19:13770000-13869998	TAD_2844	579	chr19	13770000	13869998	chr19	13770000	13869998	255,255,0	3.031	99998	2.86758	2.97507	3.23722	3.27965	2.47023	2.49972	-0.436352	0.00599627	0.0154747	-0.773458	0.000214506	0.00584003	0.337106	0.0122312	0.0493095
chr19:13870000-14079998	TAD_2086	579	chr19	13870000	14079998	chr19	13870000	14079998	255,255,0	2.326	209998	2.76392	2.71091	2.97038	3.09532	2.74648	2.64522	-0.041559	0.485324	0.598527	-0.337	0.0267514	0.0506765	0.295442	0.024458	0.0717899
[truncated: 2,407 more rows]
