# Supplementary material for: Memory CD4+ T cells sequentially restructure their 3D genome during stepwise activation
Source: Front Cell Dev Biol. 2025 Feb 13;13:1514627. doi: 10.3389/fcell.2025.1514627 (PMC11866950; doi:10.3389/fcell.2025.1514627)
Supplement: Supplementary file 4 [file Table4.xlsx]

## Sheet: in_situ_HiC_pellet_generation
Donor	treatment	replicate	Cell # input	Treatment	Conditioning solution incubation time	plDNA yield (ngs)	Arima QC1 score (%, PASS = >15%)	Covaris 220 sonication protocol (target peak, bp)	Fragment peak post plDNA sonication	Arima fragment size selection protocol (AMPure XP beads)	Mass (ng) available for library prep module	Input (ng) into library prep module	# PCR cycles for final library amplification	Fragment peak in final sequencing library	Final library volume (NFW, μl)	Final library mass (ng)	n sequence pairs (10^6)	n contacts (10^6)	n contacts (pooled reps) (10^6)	n contacts (pooled reps + inputs) (10^6)
Donor 1	UN	1	1000000	None (resting)	20 mins	2160	36.9	400	376	200-600	516	200	5	432	15	268.5	270	135	146
Donor 1	UN	1	250000	None (resting)	20 mins	614	31.7	500	408	>200	321	321	5	528	15	321	268	134	149	555
Donor 1	UN	1	50000	None (resting)	20 mins	154	-	500	407	>200	91.2	91	7	578	15	501	262	131	260
Donor 1	UN	2	1000000	None (resting)	20 mins	2420	35.7	500	422	200-600	714	200	5	474	15	147	219	109
Donor 1	UN	2	250000	None (resting)	20 mins	612	28.8	500	391	200-500	121.2	121	7	497	15	360	230	115
Donor 1	UN	2	50000	None (resting)	20 mins	158	-	500	399	>200	90	90	7	566	15	244.5	259	129
Donor 1	IL2+TCR	1	1000000	Abs + 1000U's IL-2 expansion	20 mins	1330	36.2	500	420	200-600	258	258	5	455	15	231.4	243	122	217
Donor 1	IL2+TCR	1	250000	Abs + 1000U's IL-2 expansion	20 mins	576	24.1	500	434	200-600	75.9	75.9	7	501	15	356.2	196	98	199	661
Donor 1	IL2+TCR	1	50000	Abs + 1000U's IL-2 expansion	20 mins	111	-	500	453	>200	26.91	26	7	590	15	296.4	298	149	245
Donor 1	IL2+TCR	2	1000000	Abs + 1000U's IL-2 expansion	20 mins	1990	22.82	500	503	200-600	259.8	259	5	434	15	108.55	190	95
Donor 1	IL2+TCR	2	250000	Abs + 1000U's IL-2 expansion	20 mins	336	30.59	500	437	>200	81	81	7	521	15	130	201	101
Donor 1	IL2+TCR	2	50000	Abs + 1000U's IL-2 expansion	20 mins	125	-	500	463	>200	45.6	45	7	551	15	110.76	192	96
Donor 1	IL2	1	1000000	1000U's IL-2 only expansion	20 mins	1430	24.4	400	379	200-600	417	200	5	430	15	124.8	222	111	179
Donor 1	IL2	1	250000	1000U's IL-2 only expansion	20 mins	344	25.2	500	442	>200	387	296	5	497	15	187.5	220	110	258	661
Donor 1	IL2	1	50000	1000U's IL-2 only expansion	20 mins	70.6	-	500	442	>200	74.4	58	7	571	15	128.1	231	115	224
Donor 1	IL2	2	1000000	1000U's IL-2 only expansion	20 mins	504	38.9	400	380	200-600	579	417	5	469	15	150	136	68
Donor 1	IL2	2	250000	1000U's IL-2 only expansion	20 mins	476	29.6	500	438	>200	296.4	387	5	530	15	198	297	148
Donor 1	IL2	2	50000	1000U's IL-2 only expansion	20 mins	103	-	500	706	>200	58.2	74	7	547	15	205.5	218	109
Donor 2	UN	1	250000	None (resting)	20 mins	432	29.8	400	323	200-600	130.2	130.2	7	481	15	171	326	92
Donor 2	IL2+TCR	1	250000	Abs + 1000U's IL-2 expansion	20 mins	328	25.8	500	303	200-600	114	114	7	464	15	72.6	309	105
Donor 2	IL2	1	250000	1000U's IL-2 only expansion	20 mins	640	31.7	400	320	200-600	261	261	7	470	15	105.9	343	90
Donor 3	UN	1	250000	None (resting)	20 mins	586	36.9	400	353	200-600	197	197	7	488	15	84.3	336	96
Donor 3	IL2+TCR	1	250000	Abs + 1000U's IL-2 expansion	20 mins	554	37.3	400	*	200-600	192	192	7	472	15	125.7	345	101
Donor 3	IL2	1	250000	1000U's IL-2 only expansion	20 mins	474	30.9	400	315	200-600	148.2	148.2	7	477	15	121.8	325	95
							*Samples that had <275ng of plDNA available did not have the QC1 assay performed		*Undetermined, see electrophrenogram (Supplimentary figure 4)
