# Supplementary material for: Memory CD4+ T cells sequentially restructure their 3D genome during stepwise activation
Source: Front Cell Dev Biol. 2025 Feb 13;13:1514627. doi: 10.3389/fcell.2025.1514627 (PMC11866950; doi:10.3389/fcell.2025.1514627)
Supplement: Supplementary file 5 [file Table1.xlsx]

## Sheet: Table S1
donor	treatment	replicate	n sequences (10^6)	RIN score (Agilent 2100)	gDNA contamination (Agarose gel)	Mass (µg) (Agilent 2100)
1	un	1	40.1	7.5	None detected	0.798
1	un	2	43.4	9	None detected	4.902
1	un	3	40.6	9.2	None detected	5.092
1	IL2	1	41.1	9.2	None detected	6.536
1	IL2	2	41.3	9.6	None detected	3.876
1	IL2	3	43.3	9.1	None detected	4.028
1	IL2+TCR	1	37	8.8	None detected	2.952
1	IL2+TCR	2	39.9	5.5	None detected	3.096
1	IL2+TCR	3	31	9.8	None detected	12.24
2	un	1	63.9	8.6	None detected	1.33
2	un	2	47.6	8.8	None detected	0.315
2	IL2	1	43.4	9.5	None detected	2.052
2	IL2	2	47.5	9.2	None detected	4.264
2	IL2+TCR	1	44.7	9	None detected	0.756
2	IL2+TCR	2	53.2	9.4	None detected	0.21
3	un	1	42.6	7.6	None detected	1.722
3	un	2	44.1	7.1	None detected	0.129
3	IL2	1	42.5	9.5	None detected	2.304
3	IL2	2	41.3	9.2	None detected	4.264
3	IL2+TCR	1	49.7	9.2	None detected	0.925
3	IL2+TCR	2	44.1	9.6	None detected	2.32
