# Supplementary material for: Memory CD4+ T cells sequentially restructure their 3D genome during stepwise activation
Source: Front Cell Dev Biol. 2025 Feb 13;13:1514627. doi: 10.3389/fcell.2025.1514627 (PMC11866950; doi:10.3389/fcell.2025.1514627)
Supplement: Supplementary file 6 [file Table5.xlsx]

## Sheet: UN vs TCR+IL2 A-B
chr1	start1	end1	switch	length	gene.chr	gene.start	gene.end	gene.name	gene.id	d1_ab_un.log2FC	d1_ab_un.FDR	d1_ab_il2.log2FC	d1_ab_il2.FDR	d1_il2_un.log2FC	d1_il2_un.FDR
chr1	221560000	221640000	AB	80000	chr1	221555550	221563653	ENSG00000286421	ENSG00000286421	NA	NA	NA	NA	NA	NA
chr1	224560000	224680000	AB	120000	chr1	224574434	224575389	AKR1B1P1	ENSG00000229991	-0.015824	NA	-0.0104003	NA	0.0370186	NA
chr1	224560000	224680000	AB	120000	chr1	224661173	224661886	DNAJB6P6	ENSG00000234247	-0.00756379	NA	-0.00128998	NA	-0.00387162	NA
chr1	224560000	224680000	AB	120000	chr1	224608130	224616220	CNIH3-AS2	ENSG00000233384	-0.0807183	NA	-0.00238586	NA	-0.0369326	NA
chr1	224560000	224680000	AB	120000	chr1	224434660	224740554	CNIH3	ENSG00000143786	0.886976	0.179076	0.0609202	0.911475	0.489606	0.417673
chr1	225280000	225360000	AB	80000	chr1	224896262	225399292	DNAH14	ENSG00000185842	-0.417531	0.550952	-0.0962282	0.705265	0.00663347	0.995609
chr1	236640000	236760000	AB	120000	chr1	236664141	236764631	ACTN2	ENSG00000077522	-1.24053	0.0337836	-0.0101096	0.944395	-0.461529	0.0807643
chr1	243840000	243960000	AB	120000	chr1	243488233	243851079	AKT3	ENSG00000117020	-1.33252	2.92786e-05	-0.222697	0.611905	-0.963888	0.00413005
chr1	243840000	243960000	AB	120000	chr1	243917402	244047317	LINC02774	ENSG00000226828	-0.00677659	NA	-0.0101741	NA	0.0477662	NA
chr10	8640000	9080000	AB	440000	chr10	8656716	8656831	RNA5SP299	ENSG00000212505	NA	NA	NA	NA	NA	NA
chr10	8640000	9080000	AB	440000	chr10	8724010	8724288	ENSG00000270234	ENSG00000270234	NA	NA	NA	NA	NA	NA
chr10	8640000	9080000	AB	440000	chr10	8970125	8973468	ENSG00000223808	ENSG00000223808	0.0210354	NA	0.0158681	NA	-0.0306564	NA
chr10	8640000	9080000	AB	440000	chr10	8897989	8914596	LINC02676	ENSG00000234752	NA	NA	NA	NA	NA	NA
chr10	42640000	42760000	AB	120000	chr10	42638282	42645542	ENSG00000285884	ENSG00000285884	-1.25023	0.106817	-0.137286	0.704227	-0.435963	0.478336
chr10	42640000	42760000	AB	120000	chr10	42660728	42661776	VN1R54P	ENSG00000232109	NA	NA	NA	NA	NA	NA
chr10	42640000	42760000	AB	120000	chr10	42747544	42748687	DUXAP3	ENSG00000270552	NA	NA	NA	NA	NA	NA
chr10	42640000	42760000	AB	120000	chr10	42751178	42754297	ENSG00000259869	ENSG00000259869	-0.074585	NA	-0.0105189	NA	-0.00970358	NA
chr10	42640000	42760000	AB	120000	chr10	42644445	42691723	LINC01518	ENSG00000233515	NA	NA	NA	NA	NA	NA
chr10	42640000	42760000	AB	120000	chr10	42694371	42714575	CUBNP1	ENSG00000231009	-0.0069771	NA	-0.00115005	NA	-0.00366976	NA
chr10	42640000	42760000	AB	120000	chr10	42696012	42706453	LINC02632	ENSG00000234864	-0.0066764	NA	-0.00114483	NA	-0.00346324	NA
chr10	42640000	42760000	AB	120000	chr10	42725857	42737159	RSU1P1	ENSG00000230425	-0.0153912	NA	-0.0109215	NA	0.0392302	NA
chr10	61640000	61720000	AB	80000	chr10	61684892	61685388	ENSG00000272592	ENSG00000272592	NA	NA	NA	NA	NA	NA
chr10	61640000	61720000	AB	80000	chr10	61662929	61766766	CABCOCO1	ENSG00000183346	-0.0636957	NA	-0.00172665	NA	-0.0301759	NA
chr10	62880000	63040000	AB	160000	chr10	62814433	62919907	ENSG00000289487	ENSG00000289487	NA	NA	NA	NA	NA	NA
chr10	111080000	111360000	AB	280000	chr10	111077029	111080907	ADRA2A	ENSG00000150594	-4.96894	0.00427094	-6.63378	0.00102564	0.35502	0.528773
chr10	111080000	111360000	AB	280000	chr10	111104956	111105248	ENSG00000213247	ENSG00000213247	NA	NA	NA	NA	NA	NA
chr10	111080000	111360000	AB	280000	chr10	111322778	111323397	BTBD7P2	ENSG00000237618	NA	NA	NA	NA	NA	NA
chr10	111080000	111360000	AB	280000	chr10	111349939	111352103	ENSG00000227851	ENSG00000227851	NA	NA	NA	NA	NA	NA
chr12	10760000	10840000	AB	80000	chr12	10770305	10770605	HSPE1P12	ENSG00000235930	-0.00718056	NA	-0.00116414	NA	-0.00368919	NA
chr12	10760000	10840000	AB	80000	chr12	10801532	10802627	TAS2R7	ENSG00000121377	-0.0114583	NA	-0.0120994	NA	0.0527923	NA
chr12	10760000	10840000	AB	80000	chr12	10806051	10807286	TAS2R8	ENSG00000121314	0.0403326	NA	0.0149955	NA	-0.0313762	NA
chr12	10760000	10840000	AB	80000	chr12	10809094	10810168	TAS2R9	ENSG00000121381	-0.0708547	NA	-0.00465712	NA	-0.0330308	NA
chr12	10760000	10840000	AB	80000	chr12	10825317	10826358	TAS2R10	ENSG00000121318	0.464975	NA	-0.105425	NA	0.506853	NA
chr12	10760000	10840000	AB	80000	chr12	10831074	10832016	ENSG00000256651	ENSG00000256651	0.354627	NA	0.000574234	NA	0.184089	NA
chr12	10760000	10840000	AB	80000	chr12	10750188	10777446	LINC02366	ENSG00000256888	NA	NA	NA	NA	NA	NA
chr12	10760000	10840000	AB	80000	chr12	10824960	11171608	PRH1	ENSG00000231887	-0.58799	0.375107	-0.218531	0.585379	-0.0277175	0.974223
chr12	91360000	91760000	AB	400000	chr12	91423781	91426936	ENSG00000286049	ENSG00000286049	NA	NA	NA	NA	NA	NA
chr12	91360000	91760000	AB	400000	chr12	91632912	91633023	ENSG00000274647	ENSG00000274647	NA	NA	NA	NA	NA	NA
chr12	91360000	91760000	AB	400000	chr12	91634887	91635644	ENSG00000277738	ENSG00000277738	-0.006421	NA	-0.00113803	NA	-0.00359077	NA
chr12	91360000	91760000	AB	400000	chr12	91680131	91680873	ENSG00000258125	ENSG00000258125	NA	NA	NA	NA	NA	NA
chr12	91360000	91760000	AB	400000	chr12	91276241	91634227	ENSG00000289605	ENSG00000289605	0.121261	NA	0.0209729	NA	-0.0116487	NA
chr12	91360000	91760000	AB	400000	chr12	91327045	91368607	LINC02823	ENSG00000258100	-0.0066764	NA	-0.00114483	NA	-0.00346324	NA
chr13	73280000	73520000	AB	240000	chr13	73407768	73408352	MARK2P12	ENSG00000229708	NA	NA	NA	NA	NA	NA
chr13	73280000	73520000	AB	240000	chr13	73413473	73661891	LINC00393	ENSG00000224853	-0.0739462	NA	-0.0173877	NA	0.0744797	NA
chr13	74400000	74800000	AB	400000	chr13	74412957	74419115	ENSG00000177596	ENSG00000177596	0.109905	NA	0.0192207	NA	-0.00747004	NA
chr13	74400000	74800000	AB	400000	chr13	74419158	74444735	LINC00381	ENSG00000226240	-0.417336	NA	-0.0748893	NA	0.0328742	NA
chr13	74400000	74800000	AB	400000	chr13	74552503	74565445	LINC00347	ENSG00000236678	-0.0112288	NA	-0.011884	NA	0.0514649	NA
chr13	74400000	74800000	AB	400000	chr13	74288070	74408810	ENSG00000286330	ENSG00000286330	-2.85549	6.28758e-05	-1.88611	0.0135271	-0.407452	0.508525
chr13	74400000	74800000	AB	400000	chr13	74434538	74555515	ENSG00000281167	ENSG00000281167	NA	NA	NA	NA	NA	NA
chr13	75160000	75240000	AB	80000	chr13	75237944	75240296	CTAGE11P	ENSG00000214249	-0.0657327	NA	-0.00308698	NA	-0.0309836	NA
chr13	108400000	108520000	AB	120000	chr13	108480226	108481817	HCFC2P1	ENSG00000232087	-0.00681851	NA	-0.00110933	NA	-0.00346234	NA
chr13	108400000	108520000	AB	120000	chr13	108335354	108448316	ENSG00000283384	ENSG00000283384	-0.0212182	NA	-0.000472239	NA	-0.00759828	NA
chr15	82640000	82720000	AB	80000	chr15	82691723	82692358	ENSG00000259707	ENSG00000259707	NA	NA	NA	NA	NA	NA
chr15	82640000	82720000	AB	80000	chr15	82710471	82714029	ENSG00000228141	ENSG00000228141	0.141289	NA	0.0423828	NA	-0.0557502	NA
chr15	82640000	82720000	AB	80000	chr15	82647770	82692820	CPEB1-AS1	ENSG00000259462	-0.0659545	NA	-0.0105525	NA	0.00234185	NA
chr15	82640000	82720000	AB	80000	chr15	82543201	82648861	CPEB1	ENSG00000214575	-0.704621	0.284745	-0.183617	NA	0.103943	0.869297
chr15	82640000	82720000	AB	80000	chr15	82659281	82710112	AP3B2	ENSG00000103723	-0.679248	0.13012	-0.0185095	0.913372	-0.443462	0.240578
chr17	41080000	41240000	AB	160000	chr17	41084150	41085141	KRTAP4-7	ENSG00000240871	NA	NA	NA	NA	NA	NA
chr17	41080000	41240000	AB	160000	chr17	41096981	41098142	KRTAP4-8	ENSG00000204880	NA	NA	NA	NA	NA	NA
chr17	41080000	41240000	AB	160000	chr17	41101502	41102209	KRTAP4-16	ENSG00000241241	-0.00673603	NA	-0.0101546	NA	0.047645	NA
chr17	41080000	41240000	AB	160000	chr17	41105332	41106488	KRTAP4-9	ENSG00000212722	NA	NA	NA	NA	NA	NA
chr17	41080000	41240000	AB	160000	chr17	41117181	41118373	KRTAP4-11	ENSG00000212721	-0.00681851	NA	-0.00110933	NA	-0.00346234	NA
chr17	41080000	41240000	AB	160000	chr17	41148924	41149825	KRTAP4-5	ENSG00000198271	NA	NA	NA	NA	NA	NA
chr17	41080000	41240000	AB	160000	chr17	41159649	41160748	KRTAP4-4	ENSG00000171396	NA	NA	NA	NA	NA	NA
chr17	41080000	41240000	AB	160000	chr17	41167231	41168221	KRTAP4-3	ENSG00000196156	NA	NA	NA	NA	NA	NA
chr17	41080000	41240000	AB	160000	chr17	41177446	41178221	KRTAP4-2	ENSG00000244537	NA	NA	NA	NA	NA	NA
chr17	41080000	41240000	AB	160000	chr17	41184100	41184911	KRTAP4-1	ENSG00000198443	NA	NA	NA	NA	NA	NA
chr17	41080000	41240000	AB	160000	chr17	41186944	41187136	KRTAP4-17P	ENSG00000251439	NA	NA	NA	NA	NA	NA
chr17	41080000	41240000	AB	160000	chr17	41189887	41190639	KRTAP9-1	ENSG00000240542	NA	NA	NA	NA	NA	NA
chr17	41080000	41240000	AB	160000	chr17	41212706	41213237	KRTAP9-12P	ENSG00000248807	NA	NA	NA	NA	NA	NA
chr17	41080000	41240000	AB	160000	chr17	41226648	41227652	KRTAP9-2	ENSG00000239886	NA	NA	NA	NA	NA	NA
chr17	41080000	41240000	AB	160000	chr17	41232449	41233454	KRTAP9-3	ENSG00000204873	NA	NA	NA	NA	NA	NA
chr17	41080000	41240000	AB	160000	chr17	41090338	41093246	ENSG00000287602	ENSG00000287602	-0.00811762	NA	-0.0013172	NA	-0.00414946	NA
chr17	41080000	41240000	AB	160000	chr17	41123091	41124182	KRTAP4-12	ENSG00000213416	NA	NA	NA	NA	NA	NA
chr17	41080000	41240000	AB	160000	chr17	41139433	41140487	KRTAP4-6	ENSG00000198090	NA	NA	NA	NA	NA	NA
chr17	41080000	41240000	AB	160000	chr17	41237999	41239004	KRTAP9-8	ENSG00000187272	NA	NA	NA	NA	NA	NA
chr17	41400000	41520000	AB	120000	chr17	41406512	41411775	KRT41P	ENSG00000225438	NA	NA	NA	NA	NA	NA
chr17	41400000	41520000	AB	120000	chr17	41420547	41424585	KRT37	ENSG00000108417	NA	NA	NA	NA	NA	NA
chr17	41400000	41520000	AB	120000	chr17	41436154	41440983	KRT38	ENSG00000171360	NA	NA	NA	NA	NA	NA
chr17	41400000	41520000	AB	120000	chr17	41459513	41467386	KRT32	ENSG00000108759	NA	NA	NA	NA	NA	NA
chr17	41400000	41520000	AB	120000	chr17	41467956	41468146	RNU2-32P	ENSG00000223125	NA	NA	NA	NA	NA	NA
chr17	41400000	41520000	AB	120000	chr17	41476710	41481151	KRT35	ENSG00000197079	NA	NA	NA	NA	NA	NA
chr17	41400000	41520000	AB	120000	chr17	41486136	41492546	KRT36	ENSG00000126337	NA	NA	NA	NA	NA	NA
chr17	41400000	41520000	AB	120000	chr17	41500981	41505705	KRT13	ENSG00000171401	NA	NA	NA	NA	NA	NA
chr17	41400000	41520000	AB	120000	chr17	41500983	41502409	ENSG00000229732	ENSG00000229732	NA	NA	NA	NA	NA	NA
chr17	41400000	41520000	AB	120000	chr17	41517164	41517217	MIR6510	ENSG00000283796	NA	NA	NA	NA	NA	NA
chr17	41400000	41520000	AB	120000	chr17	41448183	41454055	KRT43P	ENSG00000236473	NA	NA	NA	NA	NA	NA
chr17	41400000	41520000	AB	120000	chr17	41513745	41522529	KRT15	ENSG00000171346	-0.0145128	NA	-0.010324	NA	0.0378393	NA
chr17	41400000	41520000	AB	120000	chr17	41402416	41425049	ENSG00000234859	ENSG00000234859	0.162622	NA	0.0278535	NA	-0.00400996	NA
chr18	75440000	75520000	AB	80000	chr18	75472794	75474772	ENSG00000286603	ENSG00000286603	NA	NA	NA	NA	NA	NA
chr18	75440000	75520000	AB	80000	chr18	75506227	75508114	ENSG00000287295	ENSG00000287295	NA	NA	NA	NA	NA	NA
chr18	75440000	75520000	AB	80000	chr18	75455787	75468835	ENSG00000287281	ENSG00000287281	-0.0118089	NA	-0.00192753	NA	-0.00598746	NA
chr18	77360000	77560000	AB	200000	chr18	77431563	77431689	ENSG00000199392	ENSG00000199392	NA	NA	NA	NA	NA	NA
chr18	77360000	77560000	AB	200000	chr18	77435253	77437242	BDP1P	ENSG00000264736	NA	NA	NA	NA	NA	NA
chr18	77360000	77560000	AB	200000	chr18	77421619	77561044	ENSG00000264015	ENSG00000264015	NA	NA	NA	NA	NA	NA
chr19	43400000	43480000	AB	80000	chr19	43460787	43465608	LYPD3	ENSG00000124466	-4.5967	2.05477e-13	-1.62063	0.0175494	-2.47281	2.57485e-05
chr19	43400000	43480000	AB	80000	chr19	43401496	43418597	TEX101	ENSG00000131126	NA	NA	NA	NA	NA	NA
chr19	43400000	43480000	AB	80000	chr19	43474954	43504935	PHLDB3	ENSG00000176531	-2.58701	4.99367e-05	-0.187249	0.654595	-1.84142	0.00450705
chr2	41760000	41840000	AB	80000	chr2	41819747	41820754	LDHAP3	ENSG00000236090	0.232796	NA	0.032545	NA	0.0350414	NA
chr2	134760000	134840000	AB	80000	chr2	134797169	134797879	VDAC2P4	ENSG00000234682	NA	NA	NA	NA	NA	NA
chr2	134760000	134840000	AB	80000	chr2	134816362	134816589	ENSG00000228098	ENSG00000228098	NA	NA	NA	NA	NA	NA
chr2	134760000	134840000	AB	80000	chr2	134735464	134918710	CCNT2-AS1	ENSG00000224043	0.463292	0.464676	-0.90787	0.0977183	1.76994	0.00371172
chr2	134760000	134840000	AB	80000	chr2	134838616	134902034	ACMSD	ENSG00000153086	0.0489994	NA	0.0181637	NA	-0.0328773	NA
chr2	136440000	136560000	AB	120000	chr2	136544712	136545542	SMC4P1	ENSG00000229568	NA	NA	NA	NA	NA	NA
chr2	148120000	148440000	AB	320000	chr2	148260574	148260708	ENSG00000212181	ENSG00000212181	NA	NA	NA	NA	NA	NA
chr2	148120000	148440000	AB	320000	chr2	148295656	148296679	USP12P2	ENSG00000224007	-0.00726027	NA	-0.00118281	NA	-0.00366587	NA
chr2	148120000	148440000	AB	320000	chr2	148021011	148516971	MBD5	ENSG00000204406	0.00400293	0.995831	-0.0581422	0.921493	0.106157	0.90029
chr2	156200000	156280000	AB	80000	chr2	156011530	156254950	LINC01876	ENSG00000226383	-0.669725	0.263233	-0.179788	NA	0.0500558	0.929808
chr2	170600000	170680000	AB	80000	chr2	170601662	170602228	HMGB1P4	ENSG00000214821	NA	NA	NA	NA	NA	NA
chr2	170600000	170680000	AB	80000	chr2	170178145	170655171	MYO3B	ENSG00000071909	4.81212	0.00242584	0.212754	0.429351	0.985746	0.0795842
chr2	170600000	170680000	AB	80000	chr2	170640374	170695374	ENSG00000213981	ENSG00000213981	NA	NA	NA	NA	NA	NA
chr2	178600000	178680000	AB	80000	chr2	178616581	178617123	ENSG00000271141	ENSG00000271141	0.341857	0.652914	0.0897369	0.795688	0.00467274	0.993456
chr2	178600000	178680000	AB	80000	chr2	178644717	178645179	ENSG00000271401	ENSG00000271401	-0.313398	NA	-0.0507339	NA	-0.0104878	NA
chr2	178600000	178680000	AB	80000	chr2	178521183	178779963	TTN-AS1	ENSG00000237298	-0.0227971	0.985561	-0.0910652	0.879712	0.124987	0.861368
chr2	178600000	178680000	AB	80000	chr2	178525989	178830802	TTN	ENSG00000155657	-1.90783	0.000100455	-0.87221	0.0787227	-0.596891	0.25535
chr2	198120000	198200000	AB	80000	chr2	198187802	198191521	ENSG00000237035	ENSG00000237035	NA	NA	NA	NA	NA	NA
chr2	198120000	198200000	AB	80000	chr2	197804593	198572581	PLCL1	ENSG00000115896	-2.56879	8.5565e-12	-1.30667	0.00172365	-1.01674	0.0105887
chr20	52360000	52480000	AB	120000	chr20	52451464	52455619	ENSG00000225785	ENSG00000225785	NA	NA	NA	NA	NA	NA
chr20	52360000	52480000	AB	120000	chr20	52192159	52670578	LINC01524	ENSG00000234948	-0.0292776	NA	-0.00465889	NA	-0.014731	NA
chr20	53200000	53520000	AB	320000	chr20	53421199	53421656	PPIAP10	ENSG00000224530	-0.612602	0.357431	-0.0211727	NA	-0.262348	0.5561
chr20	53200000	53520000	AB	320000	chr20	53196229	53208705	ENSG00000227705	ENSG00000227705	-0.00657878	NA	-0.0100025	NA	0.0469118	NA
chr20	53200000	53520000	AB	320000	chr20	53397661	53412910	ENSG00000231703	ENSG00000231703	-0.345864	NA	-0.0415985	NA	-0.0603483	NA
chr20	53200000	53520000	AB	320000	chr20	52972358	53495330	TSHZ2	ENSG00000182463	-1.16688	0.0289252	-0.340931	0.430521	-0.376081	0.521901
chr20	53200000	53520000	AB	320000	chr20	53255979	53487274	ENSG00000271774	ENSG00000271774	-0.748005	0.296397	-0.186609	0.584177	-0.0778229	0.919041
chr20	53200000	53520000	AB	320000	chr20	53453058	53504314	ENSG00000259723	ENSG00000259723	-0.0759272	NA	-0.00266038	NA	-0.0351117	NA
chr20	54080000	54240000	AB	160000	chr20	54153446	54173986	CYP24A1	ENSG00000019186	-1.63242	0.0437241	-0.104758	0.764152	-0.652563	0.263616
chr20	54080000	54240000	AB	160000	chr20	54178414	54183129	ENSG00000286587	ENSG00000286587	-0.103934	NA	-0.014547	NA	-0.00167114	NA
chr20	54080000	54240000	AB	160000	chr20	54208087	54228052	PFDN4	ENSG00000101132	0.639069	0.352418	0.154422	0.712962	0.124675	0.867469
chr20	54080000	54240000	AB	160000	chr20	54232758	54269542	ENSG00000286229	ENSG00000286229	NA	NA	NA	NA	NA	NA
chr21	41200000	41280000	AB	80000	chr21	41167801	41282530	BACE2	ENSG00000182240	0.291681	0.684713	-0.0900284	0.862993	0.404797	0.524533
chr3	2960000	3040000	AB	80000	chr3	2985231	2985575	DNAJC19P4	ENSG00000225310	NA	NA	NA	NA	NA	NA
chr3	2960000	3040000	AB	80000	chr3	3039033	3069242	CNTN4-AS1	ENSG00000237990	-0.00681851	NA	-0.00110933	NA	-0.00346234	NA
chr3	2960000	3040000	AB	80000	chr3	2098813	3057959	CNTN4	ENSG00000144619	-0.0158051	NA	-0.00246972	NA	-0.00790244	NA
chr3	17840000	18280000	AB	440000	chr3	17871729	17872598	ENSG00000213383	ENSG00000213383	NA	NA	NA	NA	NA	NA
chr3	17840000	18280000	AB	440000	chr3	17877455	17878169	PDCL3P3	ENSG00000214286	NA	NA	NA	NA	NA	NA
chr3	17840000	18280000	AB	440000	chr3	17990023	17995544	ENSG00000226238	ENSG00000226238	NA	NA	NA	NA	NA	NA
chr3	17840000	18280000	AB	440000	chr3	18013226	18041603	ENSG00000274840	ENSG00000274840	NA	NA	NA	NA	NA	NA
chr3	17840000	18280000	AB	440000	chr3	17157162	18444817	TBC1D5	ENSG00000131374	0.928704	0.0388701	0.0592791	0.927832	0.73811	0.114578
chr3	66600000	66880000	AB	280000	chr3	66622760	66623102	ENSG00000271174	ENSG00000271174	NA	NA	NA	NA	NA	NA
chr3	66600000	66880000	AB	280000	chr3	66637149	66637412	RPL21P41	ENSG00000214560	NA	NA	NA	NA	NA	NA
chr3	66600000	66880000	AB	280000	chr3	66794041	66796921	ENSG00000285738	ENSG00000285738	-0.00678154	NA	-0.00116477	NA	-0.00342063	NA
chr3	66600000	66880000	AB	280000	chr3	66780076	66824439	ENSG00000288039	ENSG00000288039	-0.00725224	NA	0.0130307	NA	-0.0430677	NA
chr3	70560000	70880000	AB	320000	chr3	70617766	70620325	ENSG00000287669	ENSG00000287669	-0.00681851	NA	-0.00110933	NA	-0.00346234	NA
chr3	70560000	70880000	AB	320000	chr3	70751123	70751350	COX6CP6	ENSG00000240156	NA	NA	NA	NA	NA	NA
chr3	70560000	70880000	AB	320000	chr3	70753854	70754573	HMGB1P36	ENSG00000243873	-0.00726027	NA	-0.00118281	NA	-0.00366587	NA
chr3	70560000	70880000	AB	320000	chr3	70808350	70808452	RNU6-281P	ENSG00000206939	NA	NA	NA	NA	NA	NA
chr3	70560000	70880000	AB	320000	chr3	70613598	70617661	ENSG00000288679	ENSG00000288679	NA	NA	NA	NA	NA	NA
chr3	156120000	156200000	AB	80000	chr3	156175852	156176911	ENSG00000227709	ENSG00000227709	NA	NA	NA	NA	NA	NA
chr3	156120000	156200000	AB	80000	chr3	156037701	156539138	KCNAB1	ENSG00000169282	-0.581087	0.426118	-0.131659	NA	-0.0234743	0.972751
chr3	156120000	156200000	AB	80000	chr3	156143570	156540627	ENSG00000287916	ENSG00000287916	0.317719	0.678561	-0.134581	0.683304	0.580176	0.313912
chr3	160160000	160240000	AB	80000	chr3	160225422	160228213	C3orf80	ENSG00000180044	-1.45831	0.090294	-2.38929	0.0237997	0.40222	0.521511
chr3	160160000	160240000	AB	80000	chr3	159902045	160225299	IL12A-AS1	ENSG00000244040	-0.0123809	NA	-0.00200971	NA	-0.00704975	NA
chr3	160160000	160240000	AB	80000	chr3	160227454	160449829	ENSG00000248710	ENSG00000248710	0.792686	0.284909	0.205087	0.321714	-0.0767015	0.913881
chr3	160600000	160720000	AB	120000	chr3	160696929	160697060	SNORA72	ENSG00000207084	NA	NA	NA	NA	NA	NA
chr3	160600000	160720000	AB	120000	chr3	160677160	160678448	ARL14	ENSG00000179674	NA	NA	NA	NA	NA	NA
chr3	161320000	161400000	AB	80000	chr3	161324913	161326219	EEF1GP4	ENSG00000240138	-0.0072379	NA	-0.00115211	NA	-0.00365345	NA
chr3	161320000	161400000	AB	80000	chr3	161328924	161330238	PSMC1P7	ENSG00000243838	NA	NA	NA	NA	NA	NA
chr3	161320000	161400000	AB	80000	chr3	161344798	161372880	SPTSSB	ENSG00000196542	-0.0260239	NA	-0.0227641	NA	0.0660035	NA
chr4	78000000	78120000	AB	120000	chr4	78003143	78003439	ENSG00000248128	ENSG00000248128	NA	NA	NA	NA	NA	NA
chr4	78000000	78120000	AB	120000	chr4	78008512	78008688	ENSG00000249072	ENSG00000249072	NA	NA	NA	NA	NA	NA
chr4	78000000	78120000	AB	120000	chr4	78057323	78544269	FRAS1	ENSG00000138759	-0.32572	0.624037	-0.209886	NA	0.434898	0.346004
chr4	100560000	100760000	AB	200000	chr4	100395341	100880126	EMCN	ENSG00000164035	0.00717623	NA	0.0134669	NA	-0.0318973	NA
chr4	100560000	100760000	AB	200000	chr4	100660279	100675113	LINC01216	ENSG00000250223	NA	NA	NA	NA	NA	NA
chr4	142880000	142960000	AB	80000	chr4	142933195	143184861	USP38-DT	ENSG00000250326	-0.506896	0.326442	-0.127359	0.820473	-0.222131	0.724734
chr4	148520000	148600000	AB	80000	chr4	148526493	148527139	ASS1P8	ENSG00000251418	NA	NA	NA	NA	NA	NA
chr4	148520000	148600000	AB	80000	chr4	148557947	148558048	RNA5SP166	ENSG00000201846	NA	NA	NA	NA	NA	NA
chr4	148520000	148600000	AB	80000	chr4	148445703	149024624	ENSG00000287292	ENSG00000287292	-0.337219	0.583094	0.0430119	NA	-0.315581	0.365727
chr5	35000000	35160000	AB	160000	chr5	35081223	35081992	ENSG00000250886	ENSG00000250886	NA	NA	NA	NA	NA	NA
chr5	35000000	35160000	AB	160000	chr5	34998101	35048135	AGXT2	ENSG00000113492	NA	NA	NA	NA	NA	NA
chr5	35000000	35160000	AB	160000	chr5	35048756	35230487	PRLR	ENSG00000113494	-4.34645	0.00143577	-0.0990258	0.645371	-2.45614	0.0246611
chr5	39600000	39920000	AB	320000	chr5	39718984	39721513	INTS6P1	ENSG00000250492	-0.0109156	NA	-0.00177339	NA	-0.00546029	NA
chr5	39600000	39920000	AB	320000	chr5	39888576	39889059	GCSHP1	ENSG00000248651	NA	NA	NA	NA	NA	NA
chr5	39600000	39920000	AB	320000	chr5	39892138	40053324	LINC00603	ENSG00000250048	NA	NA	NA	NA	NA	NA
chr5	40880000	40960000	AB	80000	chr5	40911067	40911128	RNU7-161P	ENSG00000253098	NA	NA	NA	NA	NA	NA
chr5	40880000	40960000	AB	80000	chr5	40909492	40984643	C7	ENSG00000112936	-0.011978	NA	-0.0020453	NA	-0.00579716	NA
chr5	61520000	61680000	AB	160000	chr5	61664145	61664239	RNU6-913P	ENSG00000212215	NA	NA	NA	NA	NA	NA
chr5	61520000	61680000	AB	160000	chr5	61658474	61698432	ENSG00000248529	ENSG00000248529	-0.00681851	NA	-0.00110933	NA	-0.00346234	NA
chr5	61520000	61680000	AB	160000	chr5	61332258	61546172	ZSWIM6	ENSG00000130449	-1.93867	3.02298e-07	0.122285	0.82983	-2.15778	1.95345e-08
chr5	61520000	61680000	AB	160000	chr5	61610424	61793401	C5orf64	ENSG00000178722	-0.0114943	NA	-0.0117896	NA	0.050565	NA
chr5	65160000	65280000	AB	120000	chr5	65209921	65210948	ENSG00000248288	ENSG00000248288	-0.00669358	NA	-0.00110139	NA	-0.00348331	NA
chr5	65160000	65280000	AB	120000	chr5	65251127	65251784	RPEP1	ENSG00000250732	-0.0118938	NA	-0.012885	NA	0.058435	NA
chr5	65160000	65280000	AB	120000	chr5	65148738	65481920	ADAMTS6	ENSG00000049192	-1.23958	0.0628942	-0.068032	0.89838	-0.796215	0.198566
chr5	67560000	67680000	AB	120000	chr5	67608654	67609130	ENSG00000239870	ENSG00000239870	NA	NA	NA	NA	NA	NA
chr5	67560000	67680000	AB	120000	chr5	67636382	67638942	BCL9P1	ENSG00000249238	-0.0069118	NA	-0.00112901	NA	-0.00343547	NA
chr5	67560000	67680000	AB	120000	chr5	67379378	67806600	ENSG00000249364	ENSG00000249364	0.138343	NA	0.0212024	NA	0.0168974	NA
chr5	67560000	67680000	AB	120000	chr5	67632266	67646789	LINC02242	ENSG00000249736	NA	NA	NA	NA	NA	NA
chr5	67760000	68080000	AB	320000	chr5	67855735	67855986	ENSG00000273860	ENSG00000273860	NA	NA	NA	NA	NA	NA
chr5	67760000	68080000	AB	320000	chr5	67800740	67890096	ENSG00000249894	ENSG00000249894	-0.245177	NA	-0.0288579	NA	-0.0522178	NA
chr5	67760000	68080000	AB	320000	chr5	67379378	67806600	ENSG00000249364	ENSG00000249364	0.138343	NA	0.0212024	NA	0.0168974	NA
chr5	67760000	68080000	AB	320000	chr5	67699429	67902600	ENSG00000250421	ENSG00000250421	NA	NA	NA	NA	NA	NA
chr5	68520000	68760000	AB	240000	chr5	68523878	68530007	ENSG00000249588	ENSG00000249588	NA	NA	NA	NA	NA	NA
chr5	68520000	68760000	AB	240000	chr5	68508223	68565515	ENSG00000248359	ENSG00000248359	NA	NA	NA	NA	NA	NA
chr5	68520000	68760000	AB	240000	chr5	68535024	68759652	ENSG00000250237	ENSG00000250237	NA	NA	NA	NA	NA	NA
chr5	68840000	68920000	AB	80000	chr5	68854910	68855085	VWA8P1	ENSG00000250289	NA	NA	NA	NA	NA	NA
chr5	68840000	68920000	AB	80000	chr5	68873954	68874087	U8	ENSG00000212249	NA	NA	NA	NA	NA	NA
chr5	68840000	68920000	AB	80000	chr5	68792609	69043850	ENSG00000249335	ENSG00000249335	-0.0148841	NA	-0.00254977	NA	-0.00753719	NA
chr5	83120000	83200000	AB	80000	chr5	83077498	83353787	XRCC4	ENSG00000152422	1.6049	0.00424845	0.547343	0.237224	0.483026	0.410396
chr5	108800000	109280000	AB	480000	chr5	108891437	108891546	Y_RNA	ENSG00000207404	NA	NA	NA	NA	NA	NA
chr5	108800000	109280000	AB	480000	chr5	108894347	108894628	ENSG00000250441	ENSG00000250441	NA	NA	NA	NA	NA	NA
chr5	108800000	109280000	AB	480000	chr5	109014834	109014940	RNU6-47P	ENSG00000206593	-0.00673843	NA	-0.00118837	NA	-0.00343024	NA
chr5	108800000	109280000	AB	480000	chr5	108818041	108830790	ENSG00000250383	ENSG00000250383	NA	NA	NA	NA	NA	NA
chr5	108800000	109280000	AB	480000	chr5	109165289	109187152	ENSG00000286882	ENSG00000286882	-0.151772	NA	-0.00442832	NA	-0.0702877	NA
chr5	108800000	109280000	AB	480000	chr5	109237120	109326369	ENSG00000249476	ENSG00000249476	-1.39437	0.005212	-0.650275	0.166907	-0.343695	0.554574
chr5	108800000	109280000	AB	480000	chr5	108747841	109196841	FER	ENSG00000151422	-2.09468	3.3207e-06	-0.0234688	0.979194	-2.01969	1.14477e-05
chr5	108800000	109280000	AB	480000	chr5	109051315	109052457	GJA1P1	ENSG00000176857	-0.0837159	NA	-0.00280999	NA	-0.0379963	NA
chr5	109480000	109640000	AB	160000	chr5	109497877	109499108	ENSG00000248440	ENSG00000248440	NA	NA	NA	NA	NA	NA
chr5	109480000	109640000	AB	160000	chr5	109588338	109589592	KRT18P42	ENSG00000214794	-0.00718056	NA	-0.00116414	NA	-0.00368919	NA
chr5	111560000	111640000	AB	80000	chr5	111572102	111572239	HMGN1P13	ENSG00000249619	NA	NA	NA	NA	NA	NA
chr5	111560000	111640000	AB	80000	chr5	111572236	111572398	ENSG00000251099	ENSG00000251099	-0.00695896	NA	-0.00113273	NA	-0.00355571	NA
chr5	111560000	111640000	AB	80000	chr5	111510396	111739726	STARD4-AS1	ENSG00000246859	-2.37222	0.00102479	-0.362322	0.342698	-0.958448	0.129757
chr5	151840000	151920000	AB	80000	chr5	151848886	151850791	ENSG00000270978	ENSG00000270978	-0.0749123	NA	-0.0122959	NA	0.00314113	NA
chr5	151840000	151920000	AB	80000	chr5	151875566	151875692	RNA5SP198	ENSG00000222308	NA	NA	NA	NA	NA	NA
chr5	151840000	151920000	AB	80000	chr5	151822513	151924851	GLRA1	ENSG00000145888	-0.0734555	NA	-0.0104919	NA	-0.0079656	NA
chr6	99640000	99720000	AB	80000	chr6	99642237	99642347	Y_RNA	ENSG00000199303	NA	NA	NA	NA	NA	NA
chr6	139640000	139800000	AB	160000	chr6	139659928	139661513	ENSG00000205695	ENSG00000205695	-0.00758143	NA	-0.00127102	NA	-0.00388584	NA
chr6	139640000	139800000	AB	160000	chr6	139677639	139860476	FILNC1	ENSG00000231426	-0.0066764	NA	-0.00114483	NA	-0.00346324	NA
chr6	139640000	139800000	AB	160000	chr6	139271362	139667284	ENSG00000226571	ENSG00000226571	0.400578	0.595095	-0.0319089	0.937859	0.329599	0.557049
chr6	141280000	141440000	AB	160000	chr6	141403240	141404494	ENSG00000286452	ENSG00000286452	-0.0803742	NA	-0.00126982	NA	-0.0368405	NA
chr6	142320000	142640000	AB	320000	chr6	142301854	142446266	ADGRG6	ENSG00000112414	-2.63075	0.0432394	-0.420382	0.0199908	0.232739	0.651408
chr6	142320000	142640000	AB	320000	chr6	142526455	142637889	ENSG00000236366	ENSG00000236366	0.128453	NA	0.0224012	NA	-0.00362706	NA
chr6	143120000	143360000	AB	240000	chr6	143298770	143299554	ENSG00000217495	ENSG00000217495	NA	NA	NA	NA	NA	NA
chr6	143120000	143360000	AB	240000	chr6	143327275	143327655	ENSG00000216642	ENSG00000216642	NA	NA	NA	NA	NA	NA
chr6	143120000	143360000	AB	240000	chr6	143342246	143343383	ENSG00000217648	ENSG00000217648	0.96895	NA	0.00418915	NA	0.407896	NA
chr6	143120000	143360000	AB	240000	chr6	143060496	143341058	AIG1	ENSG00000146416	0.607754	0.129202	0.227603	0.622883	0.237324	0.656041
chr7	135800000	135880000	AB	80000	chr7	135774521	135932997	ENSG00000224746	ENSG00000224746	-0.0642893	NA	-0.00227423	NA	-0.0304556	NA
chr7	143120000	143200000	AB	80000	chr7	143132077	143139739	PIP	ENSG00000159763	NA	NA	NA	NA	NA	NA
chr7	143120000	143200000	AB	80000	chr7	143183419	143184435	TAS2R39	ENSG00000236398	NA	NA	NA	NA	NA	NA
chr7	144120000	144200000	AB	80000	chr7	144142009	144142938	OR2A13P	ENSG00000273234	NA	NA	NA	NA	NA	NA
chr7	144120000	144200000	AB	80000	chr7	144153486	144158905	OR2A3P	ENSG00000183122	NA	NA	NA	NA	NA	NA
chr7	144120000	144200000	AB	80000	chr7	144176740	144177142	OR2AO1P	ENSG00000240621	-0.0066764	NA	-0.00114483	NA	-0.00346324	NA
chr7	144120000	144200000	AB	80000	chr7	144183466	144186080	CTAGE4	ENSG00000288784	-0.367953	0.612352	-0.142777	0.72194	0.0325165	0.974027
chr7	144120000	144200000	AB	80000	chr7	144123176	144131188	OR2A14	ENSG00000221938	0.128453	NA	0.0224012	NA	-0.00362706	NA
chr7	144120000	144200000	AB	80000	chr7	144186083	144195879	ARHGEF35	ENSG00000213214	1.4667	0.00370395	0.218101	0.649687	0.892699	0.0875214
chr7	144120000	144200000	AB	80000	chr7	144194858	144280547	ARHGEF35-AS1	ENSG00000244198	0.251213	0.678528	-0.0108404	0.990094	0.224979	0.730553
chr8	19920000	20000000	AB	80000	chr8	19901717	19967259	LPL	ENSG00000175445	-4.50344	0.0138422	-0.150586	NA	-0.175381	NA
chr8	126600000	126680000	AB	80000	chr8	126671522	126671654	RNU11-4P	ENSG00000212451	-0.00695896	NA	-0.00113273	NA	-0.00355571	NA
chr8	126600000	126680000	AB	80000	chr8	126556323	127419050	PCAT1	ENSG00000253438	-1.78245	3.1902e-05	-2.29171	3.32088e-07	0.407065	0.423177
chr8	127440000	127560000	AB	120000	chr8	127289808	127482139	CASC8	ENSG00000246228	-0.0738022	NA	-0.00180326	NA	-0.0342708	NA
chrX	3480000	3560000	AB	80000	chrX	3532117	3532251	SNORA48B	ENSG00000212214	-0.00695896	NA	-0.00113273	NA	-0.00355571	NA
chrX	17000000	17080000	AB	80000	chrX	17044380	17044511	ENSG00000201467	ENSG00000201467	NA	NA	NA	NA	NA	NA
chrX	17000000	17080000	AB	80000	chrX	16946658	17153272	REPS2	ENSG00000169891	-1.28117	0.0729363	-0.00292821	0.998084	-1.07145	0.11392
chrX	57640000	57840000	AB	200000	chrX	57677067	57680260	NLRP2B	ENSG00000215174	-0.014619	NA	-0.0121358	NA	0.0477578	NA
chrX	57640000	57840000	AB	200000	chrX	57766320	57767292	MDH1P1	ENSG00000227427	NA	NA	NA	NA	NA	NA
chrX	73800000	73880000	AB	80000	chrX	73821657	73821724	ENSG00000274655	ENSG00000274655	NA	NA	NA	NA	NA	NA
chrX	73800000	73880000	AB	80000	chrX	73831145	73831270	ENSG00000277577	ENSG00000277577	NA	NA	NA	NA	NA	NA
chrX	73800000	73880000	AB	80000	chrX	73850487	73850571	ENSG00000278039	ENSG00000278039	NA	NA	NA	NA	NA	NA
chrX	73800000	73880000	AB	80000	chrX	73820649	73852723	XIST	ENSG00000229807	-0.291369	0.754032	-0.0134413	0.981614	-0.143441	0.777699
chrX	73800000	73880000	AB	80000	chrX	73875068	73875635	FXYD6P3	ENSG00000182707	NA	NA	NA	NA	NA	NA
chrX	73800000	73880000	AB	80000	chrX	73792205	73829231	TSIX	ENSG00000270641	-0.0582302	0.990646	-0.0501145	0.762137	0.107166	0.719661
chrX	101960000	102040000	AB	80000	chrX	101989481	101989872	H2BP8	ENSG00000235976	NA	NA	NA	NA	NA	NA
chrX	101960000	102040000	AB	80000	chrX	102006883	102007294	C3orf49P1	ENSG00000226119	NA	NA	NA	NA	NA	NA
chrX	101960000	102040000	AB	80000	chrX	102008524	102009046	MTND6P13	ENSG00000234901	NA	NA	NA	NA	NA	NA
chrX	102080000	102160000	AB	80000	chrX	102140476	102142970	TCEAL6	ENSG00000204071	NA	NA	NA	NA	NA	NA
chrX	102080000	102160000	AB	80000	chrX	102142563	102143971	ENSG00000286794	ENSG00000286794	NA	NA	NA	NA	NA	NA
chrX	102080000	102160000	AB	80000	chrX	102125679	102140426	TCEAL2	ENSG00000184905	-0.36603	NA	-0.0700763	NA	0.0114217	NA
chrX	102080000	102160000	AB	80000	chrX	102153708	102155977	BEX5	ENSG00000184515	-0.178071	0.804234	0.0179634	0.988486	-0.157454	0.833553

## Sheet: UN vs TCR+IL2 B-A
chr1	start1	end1	switch	length	gene.chr	gene.start	gene.end	gene.name	gene.id	d1_ab_un.log2FC	d1_ab_un.FDR	d1_ab_il2.log2FC	d1_ab_il2.FDR	d1_il2_un.log2FC	d1_il2_un.FDR
chr1	61280000	61360000	BA	80000	chr1	60865259	61462788	NFIA	ENSG00000162599	0.260822	0.659935	0.0275329	0.974255	0.169878	0.809429
chr1	67240000	67320000	BA	80000	chr1	67267601	67267726	RNU4ATAC4P	ENSG00000252116	NA	NA	NA	NA	NA	NA
chr1	67240000	67320000	BA	80000	chr1	67278052	67278779	DNAJB6P4	ENSG00000228523	0.104027	NA	0.00233383	NA	0.0434715	NA
chr1	67240000	67320000	BA	80000	chr1	67138907	67259979	IL23R	ENSG00000162594	4.15942	1.41479e-11	1.2075	0.0406906	2.43567	0.000130824
chr1	67240000	67320000	BA	80000	chr1	67307364	67398724	IL12RB2	ENSG00000081985	2.23443	6.37812e-09	1.54812	0.000219659	0.492726	0.286933
chr1	193600000	193680000	BA	80000	chr1	193678894	193727035	ENSG00000226640	ENSG00000226640	-0.0160276	NA	-0.0108699	NA	0.0387978	NA
chr1	193600000	193680000	BA	80000	chr1	193473224	194198708	ENSG00000227240	ENSG00000227240	0.752373	0.304806	-0.0523414	0.912314	0.717257	0.253521
chr12	24800000	24880000	BA	80000	chr12	24830421	24836558	ENSG00000256482	ENSG00000256482	NA	NA	NA	NA	NA	NA
chr12	24800000	24880000	BA	80000	chr12	24810024	24949101	BCAT1	ENSG00000060982	3.20298	2.77461e-12	1.95031	0.00010215	0.95743	0.0508697
chr12	27360000	27480000	BA	120000	chr12	27428819	27430288	ENSG00000288971	ENSG00000288971	3.63802	0.0109303	0.182603	0.44422	0.554714	0.20066
chr12	27360000	27480000	BA	120000	chr12	27466810	27502185	SMCO2	ENSG00000165935	-0.138614	NA	0.042064	NA	-0.150342	NA
chr12	27360000	27480000	BA	120000	chr12	27332836	27425289	ARNTL2	ENSG00000029153	3.17736	5.64456e-08	1.11626	0.0560332	1.45284	0.0149408
chr12	27360000	27480000	BA	120000	chr12	27389789	27446625	ARNTL2-AS1	ENSG00000245311	0.0727882	NA	-0.0050078	NA	0.0600373	NA
chr13	32880000	32960000	BA	80000	chr13	32954057	32954401	TOMM22P3	ENSG00000227604	NA	NA	NA	NA	NA	NA
chr13	32880000	32960000	BA	80000	chr13	32877431	32911650	LINC00423	ENSG00000226968	NA	NA	NA	NA	NA	NA
chr13	84080000	84200000	BA	120000	chr13	84086739	84448603	ENSG00000288016	ENSG00000288016	0.0790434	NA	-0.0133487	NA	0.0784914	NA
chr14	34000000	34080000	BA	80000	chr14	34040097	34059300	EGLN3-AS1	ENSG00000258897	-0.0069771	NA	-0.00115005	NA	-0.00366976	NA
chr14	34000000	34080000	BA	80000	chr14	33924227	34462774	EGLN3	ENSG00000129521	1.10461	0.00264331	-0.307931	0.456132	1.55828	1.56131e-05
chr2	173040000	173320000	BA	280000	chr2	173297629	173298512	RPS2P18	ENSG00000231735	NA	NA	NA	NA	NA	NA
chr2	173040000	173320000	BA	280000	chr2	173075435	173268015	MAP3K20	ENSG00000091436	2.23255	1.91855e-08	0.903864	0.0363121	1.03215	0.0150891
chr2	173040000	173320000	BA	280000	chr2	173166446	173282036	MAP3K20-AS1	ENSG00000238133	4.06838	2.17127e-05	1.14032	0.0848229	1.82007	0.0442815
chr2	173040000	173320000	BA	280000	chr2	172735274	173052893	RAPGEF4	ENSG00000091428	-0.399753	0.514674	-0.186179	NA	0.352226	0.305928
chr2	176840000	176920000	BA	80000	chr2	176830839	176849428	ENSG00000227098	ENSG00000227098	-0.00681851	NA	-0.00110933	NA	-0.00346234	NA
chr2	181160000	181440000	BA	280000	chr2	181305593	181305652	MIR4437	ENSG00000266705	NA	NA	NA	NA	NA	NA
chr2	181160000	181440000	BA	280000	chr2	181305836	181306691	ENSG00000289389	ENSG00000289389	0.0474743	0.94183	-0.0357706	0.918922	0.106032	0.846107
chr2	181160000	181440000	BA	280000	chr2	181422154	181425749	ENSG00000226681	ENSG00000226681	-0.00669358	NA	-0.00110139	NA	-0.00348331	NA
chr2	181160000	181440000	BA	280000	chr2	181086076	181409321	LINC01934	ENSG00000234663	-0.500849	0.377035	-0.137928	0.794893	-0.173206	0.805334
chr3	121920000	122240000	BA	320000	chr3	122025195	122025304	Y_RNA	ENSG00000202388	NA	NA	NA	NA	NA	NA
chr3	121920000	122240000	BA	320000	chr3	122172405	122174099	ENSG00000287977	ENSG00000287977	-0.00678154	NA	-0.00116477	NA	-0.00342063	NA
chr3	121920000	122240000	BA	320000	chr3	121987323	122022247	ILDR1	ENSG00000145103	2.62633	0.000201936	0.593543	0.215088	1.22453	0.0754169
chr3	121920000	122240000	BA	320000	chr3	122055362	122121139	CD86	ENSG00000114013	0.509991	0.356021	0.619638	0.18611	-0.26904	0.669623
chr3	121920000	122240000	BA	320000	chr3	121894401	121944188	SLC15A2	ENSG00000163406	0.740695	0.218861	0.728324	0.152026	-0.190268	0.790988
chr3	121920000	122240000	BA	320000	chr3	122183668	122291629	CASR	ENSG00000036828	0.747727	0.278378	0.457543	0.252598	-0.113006	0.873928
chr4	108920000	109000000	BA	80000	chr4	108808725	109302752	COL25A1	ENSG00000188517	0.402566	NA	0.0327686	NA	0.116171	NA
chr5	107920000	108000000	BA	80000	chr5	107859035	108382098	FBXL17	ENSG00000145743	-0.267771	0.552852	-0.367784	0.359191	0.203449	0.709477
chr6	156120000	156280000	BA	160000	chr6	155911195	156397589	ENSG00000287092	ENSG00000287092	-2.62031	0.0309447	-1.7611	NA	-0.0363748	0.954646
chr7	110760000	111000000	BA	240000	chr7	110662644	111562517	IMMP2L	ENSG00000184903	0.590293	0.288595	0.0588174	0.924929	0.38324	0.519972
chr8	85480000	85560000	BA	80000	chr8	85463968	85481493	CA2	ENSG00000104267	1.36454	0.000223423	1.45528	0.000196016	-0.107765	0.870153
chr8	85480000	85560000	BA	80000	chr8	85495693	85540511	ENSG00000254380	ENSG00000254380	NA	NA	NA	NA	NA	NA
chr8	96760000	96880000	BA	120000	chr8	96645242	97149654	CPQ	ENSG00000104324	0.64845	0.0488706	-0.090815	0.873622	0.745405	0.0248209
chr8	101560000	102000000	BA	440000	chr8	101562008	101562488	ENSG00000253153	ENSG00000253153	NA	NA	NA	NA	NA	NA
chr8	101560000	102000000	BA	440000	chr8	101686547	101689093	ENSG00000253629	ENSG00000253629	-0.00669358	NA	-0.00110139	NA	-0.00348331	NA
chr8	101560000	102000000	BA	440000	chr8	101847256	101847360	ENSG00000238372	ENSG00000238372	NA	NA	NA	NA	NA	NA
chr8	101560000	102000000	BA	440000	chr8	101871830	101872549	PDCL3P2	ENSG00000282989	0.764102	0.289318	0.257877	0.155715	-0.210505	0.670548
chr8	101560000	102000000	BA	440000	chr8	101492439	101669726	GRHL2	ENSG00000083307	0.0845969	NA	0.0150627	NA	-0.00798872	NA
chr8	101560000	102000000	BA	440000	chr8	101686542	102124907	NCALD	ENSG00000104490	3.40429	1.22253e-07	1.1773	0.060366	1.50633	0.0194041
chr8	104520000	104720000	BA	200000	chr8	104566086	104566429	NDUFA5P2	ENSG00000253454	NA	NA	NA	NA	NA	NA
chr8	104520000	104720000	BA	200000	chr8	104699479	104703555	ENSG00000283157	ENSG00000283157	-0.00726027	NA	-0.00118281	NA	-0.00366587	NA
chr8	104520000	104720000	BA	200000	chr8	104489231	104589258	LRP12	ENSG00000147650	1.45273	0.000460452	1.22662	0.00599119	0.101818	0.889779
chr8	104520000	104720000	BA	200000	chr8	104590733	105804539	ZFPM2	ENSG00000169946	-0.0534661	NA	-0.0188223	NA	0.046411	NA
chr9	19920000	20280000	BA	360000	chr9	19926094	19929937	ENSG00000261402	ENSG00000261402	0.126484	NA	0.00338609	NA	0.0549848	NA
chr9	19920000	20280000	BA	360000	chr9	19957394	19958147	ENSG00000270712	ENSG00000270712	NA	NA	NA	NA	NA	NA
chr9	19920000	20280000	BA	360000	chr9	19967239	19967994	ENSG00000277711	ENSG00000277711	-0.00681851	NA	-0.00110933	NA	-0.00346234	NA
chr9	22120000	22200000	BA	80000	chr9	21994139	22128103	CDKN2B-AS1	ENSG00000240498	1.19896	0.0210438	0.00756286	0.995985	1.10281	0.0370731
