# Supplementary material for: Memory CD4+ T cells sequentially restructure their 3D genome during stepwise activation
Source: Front Cell Dev Biol. 2025 Feb 13;13:1514627. doi: 10.3389/fcell.2025.1514627 (PMC11866950; doi:10.3389/fcell.2025.1514627)
Supplement: Supplementary file 7 [file Table7.xlsx]

## Sheet: Suppl Table S7 (diffLOOPS)
loop.name	loop.id	cluster	chr1	start1	end1	chr2	start2	end2	color	score	localRatio	d1_un_rep1.score	d1_un_rep2.score	d1_il2_rep1.score	d1_il2_rep2.score	d1_ab_rep1.score	d1_ab_rep2.score	ab_un.diffscore	ab_un.p	ab_un.FDR	ab_il2.diffscore	ab_il2.p	ab_il2.FDR	il2_un.diffscore	il2_un.p	il2_un.FDR
chr1:900000-980000	loop_268	1	chr1	900000	910000	chr1	970000	980000	0,0,255	0	0	26.28	33.56	43.56	37.75	41.52	33.67	0.273739	0.339158	0.995826	-0.123173	0.634991	1	0.432175	0.108589	1
chr1:960000-1550000	loop_1001	1	chr1	960000	970000	chr1	1540000	1550000	0,0,255	0	0	2.72	3.71	2.73	3.54	7.42	5.71	0.929701	0.237988	0.919897	0.855097	0.263293	1	0.10978	1	1
chr1:1010000-1070000	loop_2286	1	chr1	1010000	1020000	chr1	1060000	1070000	0,0,255	0	0	57.69	61.88	55.24	55.83	52.26	56.45	-0.222644	0.28742	0.960904	-0.0539048	0.84091	1	-0.133408	0.552349	1
chr1:1120000-1300000	loop_13200	1	chr1	1120000	1130000	chr1	1290000	1300000	0,0,255	0	0	77.99	68.18	69.56	52.88	50.33	59.96	-0.503038	0.00834814	0.281866	-0.174581	0.435128	1	-0.29314	0.111204	1
chr1:1570000-1920000	loop_4207	2	chr1	1570000	1580000	chr1	1910000	1920000	0,0,255	0	0	7.54	6.92	11.2	7.28	6.07	8.25	-0.156223	0.850605	1	-0.371923	0.59676	1	0.250254	0.860105	1
chr1:1760000-1910000	loop_8992	2	chr1	1760000	1770000	chr1	1900000	1910000	0,0,255	0	0	34.77	36.06	34.43	39.67	38.39	39.93	0.0571073	0.869283	1	0.0404997	0.935929	1	0.0519018	0.933741	1
chr1:1940000-2050000	loop_11318	3	chr1	1940000	1950000	chr1	2040000	2050000	0,0,255	0	0	30.13	26.21	34.07	39.95	40.15	40.58	0.441996	0.0853252	0.685298	0.113145	0.689615	1	0.364129	0.185368	1
chr1:1940000-2350000	loop_9388	3	chr1	1940000	1950000	chr1	2340000	2350000	0,0,255	0	0	2.71	3.84	6.34	7.25	10.59	10.17	1.39605	0.0357603	0.522163	0.666461	0.229675	1	0.764448	0.263293	1
chr1:1960000-2890000	loop_11514	3	chr1	1960000	1970000	chr1	2880000	2890000	0,0,255	0	0	1.34	1.7	2.14	1.43	3.08	4.29	1.00738	0.34381	0.995826	1.14317	0.34381	1	-0.100048	1	1
chr1:2090000-2180000	loop_6289	3	chr1	2090000	2100000	chr1	2170000	2180000	0,0,255	0	0	24.93	21.59	37.59	41.28	39.81	31.71	0.556101	0.0530888	0.594727	-0.127358	0.628413	1	0.718682	0.00903653	1
chr1:2190000-2390000	loop_2696	3	chr1	2190000	2200000	chr1	2380000	2390000	0,0,255	0	0	77.38	76.68	76.5	84.92	72.09	81.06	-0.101445	0.605934	1	-0.105766	0.575894	1	0.0396591	0.865676	1
chr1:2410000-2800000	loop_14504	3	chr1	2410000	2420000	chr1	2790000	2800000	0,0,255	0	0	6.69	7.74	8.51	7.06	5.5	4.15	-0.631046	0.307599	0.970436	-0.679758	0.327094	1	0.0828822	1	1
chr1:2820000-2920000	loop_11288	3	chr1	2820000	2830000	chr1	2910000	2920000	0,0,255	0	0	15.27	19.91	23.58	27.07	32.83	28.42	0.769546	0.0134855	0.354594	0.260433	0.400029	1	0.544351	0.128792	1
chr1:2820000-3430000	loop_2653	3	chr1	2820000	2830000	chr1	3420000	3430000	0,0,255	0	0	6.57	5.92	8.33	8.32	13.29	12.45	0.942883	0.0730837	0.650356	0.590658	0.222296	1	0.387331	0.571721	1
chr1:3010000-3430000	loop_17324	3	chr1	3010000	3020000	chr1	3420000	3430000	0,0,255	0	0	8.22	9.94	11.93	13.93	20.8	17.61	1.0287	0.0145189	0.36434	0.565239	0.136343	1	0.498638	0.360631	1
chr1:3030000-3990000	loop_5279	3	chr1	3030000	3040000	chr1	3980000	3990000	0,0,255	0	0	2.62	2.03	1.22	1.01	2.6	3.96	0.313177	0.774447	1	1.67394	0.179736	1	-1.32218	0.453165	1
chr1:3450000-3620000	loop_13943	3	chr1	3450000	3460000	chr1	3610000	3620000	0,0,255	0	0	25.68	21.79	26.02	30.29	24.59	24.36	-0.0385214	1	1	-0.203321	0.562604	1	0.199984	0.555099	1
chr1:3490000-3620000	loop_10425	3	chr1	3490000	3500000	chr1	3610000	3620000	0,0,255	0	0	50.01	42.69	43.78	39.02	42.5	38.33	-0.258973	0.285318	0.960904	-0.0324499	0.93829	1	-0.191218	0.448136	1
chr1:3620000-3780000	loop_3169	3	chr1	3620000	3630000	chr1	3770000	3780000	0,0,255	0	0	9.02	11.03	11.07	12.54	11.86	14.27	0.290236	0.551704	1	0.0992689	0.887793	1	0.226004	0.760914	1
chr1:3850000-3910000	loop_6510	3	chr1	3850000	3860000	chr1	3900000	3910000	0,0,255	0	0	40.17	49.04	44.1	43.05	43.87	37.48	-0.175669	0.442791	1	-0.0984216	0.703732	1	-0.0419403	0.939727	1
chr1:3900000-6200000	loop_12773	3	chr1	3900000	3910000	chr1	6190000	6200000	0,0,255	0	0	0	0	0	0	0	0	-2.56274e-15	1	1	2.56274e-15	1	1	0	1	1
chr1:3910000-4660000	loop_3898	3	chr1	3910000	3920000	chr1	4650000	4660000	0,0,255	0	0	2.45	2.59	4.52	5.88	6.34	5.17	1.37451	0.118536	0.74791	0.107939	1	1	1.3004	0.118536	1
chr1:3910000-5720000	loop_7302	3	chr1	3910000	3920000	chr1	5710000	5720000	0,0,255	0	0	1.28	1.7	1.63	3.22	1.6	1.88	0.238783	1	1	-0.319277	1	1	0.590245	0.726589	1
chr1:3910000-5750000	loop_14666	3	chr1	3910000	3920000	chr1	5740000	5750000	0,0,255	0	0	5.31	5.47	5.23	2.95	4.2	2.19	-0.653944	0.454588	1	-0.201175	1	1	-0.418574	0.81457	1
chr1:3910000-5980000	loop_2065	3	chr1	3910000	3920000	chr1	5970000	5980000	0,0,255	0	0	0	0	0	0	0	0	-2.56274e-15	1	1	2.56274e-15	1	1	0	1	1
chr1:4650000-5750000	loop_3627	3	chr1	4650000	4660000	chr1	5740000	5750000	0,0,255	0	0	2.34	1.48	4.34	3.34	4.01	3.33	1.19345	0.226625	0.909752	0.17166	1	1	1.05521	0.34381	1
chr1:4810000-5600000	loop_17254	3	chr1	4810000	4820000	chr1	5590000	5600000	0,0,255	0	0	1.75	2.14	3.6	3.31	3.5	2.93	0.618904	0.548883	1	-0.014714	1	1	0.667196	0.548883	1
chr1:5260000-5780000	loop_8500	3	chr1	5260000	5270000	chr1	5770000	5780000	0,0,255	0	0	2.4	3.45	4.75	3.59	3.74	4.55	0.499244	0.581116	1	-0.179853	1	1	0.712799	0.424031	1
chr1:5280000-5450000	loop_16133	3	chr1	5280000	5290000	chr1	5440000	5450000	0,0,255	0	0	12.89	13.95	17.35	13.78	12.42	15.42	-0.0516137	1	1	-0.206137	0.699094	1	0.189537	0.694211	1
chr1:5510000-5750000	loop_4669	3	chr1	5510000	5520000	chr1	5740000	5750000	0,0,255	0	0	18.07	15.39	16.98	17.25	18.79	17.44	0.050065	1	1	0.064478	0.906377	1	0.0207577	1	1
chr1:5510000-5920000	loop_1910	3	chr1	5510000	5520000	chr1	5910000	5920000	0,0,255	0	0	9.85	9.72	9.97	12.2	13.34	15.18	0.44628	0.312611	0.975544	0.316133	0.488733	1	0.16528	0.877677	1
chr1:5580000-7490000	loop_9940	3	chr1	5580000	5590000	chr1	7480000	7490000	0,0,255	0	0	1.56	1.19	0.84	0.53	1.77	1.37	-0.14681	1	1	0.516705	1	1	-0.628712	1	1
chr1:5870000-7040000	loop_3055	3	chr1	5870000	5880000	chr1	7030000	7040000	0,0,255	0	0	1.81	2.04	2.82	2.76	2.25	1.75	0.15428	1	1	-0.266112	1	1	0.453369	0.753936	1
chr1:6240000-6410000	loop_3042	3	chr1	6240000	6250000	chr1	6400000	6410000	0,0,255	0	0	37.56	42.51	40.66	38.16	37.29	35.49	-0.215678	0.416714	1	-0.127314	0.628413	1	-0.0530795	0.873489	1
chr1:6250000-6690000	loop_7963	3	chr1	6250000	6260000	chr1	6680000	6690000	0,0,255	0	0	5.04	5.81	6.55	7.41	7.36	5.83	0.214763	1	1	-0.217797	0.850605	1	0.467015	0.541376	1
chr1:6480000-6650000	loop_3372	3	chr1	6480000	6490000	chr1	6640000	6650000	0,0,255	0	0	31.53	35.44	36.84	45.36	33.94	35.19	-0.0296298	1	1	-0.27735	0.258522	1	0.282962	0.286086	1
chr1:6720000-6890000	loop_10508	3	chr1	6720000	6730000	chr1	6880000	6890000	0,0,255	0	0	16.57	20.78	17.09	16.84	18.8	20.42	-0.0432649	1	1	0.181465	0.640272	1	-0.189497	0.720433	1
chr1:6720000-7080000	loop_9189	3	chr1	6720000	6730000	chr1	7070000	7080000	0,0,255	0	0	15.39	15.46	17.25	17.99	16.86	20.31	0.142495	0.80735	1	0.0645087	0.906377	1	0.113144	0.80447	1
chr1:6720000-7220000	loop_3199	3	chr1	6720000	6730000	chr1	7210000	7220000	0,0,255	0	0	7.06	6.69	12.91	9.07	16.76	9.02	0.8834	0.108296	0.73257	0.277306	0.665651	1	0.641068	0.310712	1
chr1:6720000-7650000	loop_9892	3	chr1	6720000	6730000	chr1	7640000	7650000	0,0,255	0	0	6.49	5.45	8.38	7.36	6.26	7.77	0.0621854	1	1	-0.204452	0.855588	1	0.301223	0.701203	1
chr1:6750000-7220000	loop_3440	3	chr1	6750000	6760000	chr1	7210000	7220000	0,0,255	0	0	3.3	3.25	5.47	6.41	8.4	9.67	1.39122	0.0347396	0.52142	0.44693	0.473298	1	0.978875	0.167167	1
chr1:7040000-7220000	loop_11519	3	chr1	7040000	7050000	chr1	7210000	7220000	0,0,255	0	0	6.32	6.47	10.87	8.17	14.38	16.61	1.19432	0.013767	0.357389	0.683938	0.119145	1	0.545507	0.473298	1
chr1:7040000-7650000	loop_14549	3	chr1	7040000	7050000	chr1	7640000	7650000	0,0,255	0	0	5.08	4.81	7.99	6.11	8.84	8.54	0.824582	0.247945	0.934758	0.341934	0.59676	1	0.517476	0.405006	1
chr1:7660000-7760000	loop_2226	4	chr1	7660000	7670000	chr1	7750000	7760000	0,0,255	0	0	45.15	45.75	50.71	47.98	45.87	43.68	-0.0782081	0.765555	1	-0.135195	0.563708	1	0.0922862	0.714631	1
chr1:7660000-8310000	loop_1370	4	chr1	7660000	7670000	chr1	8300000	8310000	0,0,255	0	0	1.6	1.59	3.24	3.07	3.56	3.56	1.00737	0.34381	0.995826	0.199453	1	1	0.841378	0.507861	1
chr1:7670000-7910000	loop_11039	4	chr1	7670000	7680000	chr1	7900000	7910000	0,0,255	0	0	9.56	11.69	18.69	19.46	19.7	16.76	0.652187	0.111409	0.734794	-0.0906123	0.908861	1	0.777828	0.0520648	1
chr1:7770000-7950000	loop_8160	4	chr1	7770000	7780000	chr1	7940000	7950000	0,0,255	0	0	10.23	7.03	13.47	13.69	19.13	14.36	0.959913	0.0329449	0.510602	0.304217	0.526088	1	0.690756	0.174403	1
chr1:7800000-8360000	loop_5510	4	chr1	7800000	7810000	chr1	8350000	8360000	0,0,255	0	0	5.14	9.05	9.49	7.21	4.23	4.35	-0.673864	0.286409	0.960904	-0.913993	0.168773	1	0.274023	0.855588	1
chr1:7990000-8540000	loop_9046	4	chr1	7990000	8000000	chr1	8530000	8540000	0,0,255	0	0	8.1	6.58	6.35	4.72	7.06	5.49	-0.261113	0.701203	1	0.221131	0.838867	1	-0.447257	0.690129	1
chr1:8000000-8720000	loop_10738	4	chr1	8000000	8010000	chr1	8710000	8720000	0,0,255	0	0	4.33	4.68	4.11	4.91	4.78	3.17	-0.154224	1	1	-0.179868	1	1	0.0597853	1	1
chr1:8010000-8800000	loop_3193	4	chr1	8010000	8020000	chr1	8790000	8800000	0,0,255	0	0	4.02	4.66	5.63	5.24	6.81	7.23	0.73103	0.405006	1	0.423946	0.557324	1	0.341926	0.647683	1
chr1:8020000-8320000	loop_14020	4	chr1	8020000	8030000	chr1	8310000	8320000	0,0,255	0	0	59.62	56.5	56.27	53.51	46.2	46.02	-0.410776	0.0508211	0.588742	-0.26735	0.209721	1	-0.108126	0.641004	1
chr1:8370000-8550000	loop_16403	4	chr1	8370000	8380000	chr1	8540000	8550000	0,0,255	0	0	16.6	19.15	18.72	17.24	16.28	18.89	-0.157887	0.720433	1	-0.094728	0.906377	1	-0.0280203	1	1
chr1:8370000-8720000	loop_5146	4	chr1	8370000	8380000	chr1	8710000	8720000	0,0,255	0	0	11.38	12.14	9.53	8.77	12.04	12.75	0.081137	0.885501	1	0.432399	0.371562	1	-0.316015	0.532916	1
chr1:8420000-8540000	loop_10347	4	chr1	8420000	8430000	chr1	8530000	8540000	0,0,255	0	0	33.31	29.24	28.39	26.83	27.03	24.83	-0.360268	0.223874	0.909752	-0.119687	0.702189	1	-0.205341	0.520093	1
chr1:8420000-8710000	loop_5354	4	chr1	8420000	8430000	chr1	8700000	8710000	0,0,255	0	0	15.16	11.08	14.49	9.69	14.2	16.71	0.150002	0.787846	1	0.292488	0.504696	1	-0.107292	0.887793	1
chr1:8530000-9020000	loop_8840	4	chr1	8530000	8540000	chr1	9010000	9020000	0,0,255	0	0	3.86	5.49	4.98	5.15	4.29	3.27	-0.319548	0.803658	1	-0.327987	0.81457	1	0.0425016	1	1
chr1:8550000-8850000	loop_12537	4	chr1	8550000	8560000	chr1	8840000	8850000	0,0,255	0	0	17.29	19.05	22.02	22.46	20.08	18.84	0.074912	0.907644	1	-0.184089	0.664973	1	0.294126	0.428648	1
chr1:8560000-8730000	loop_6294	4	chr1	8560000	8570000	chr1	8720000	8730000	0,0,255	0	0	52.43	57.15	54.97	52.33	40.51	52.41	-0.333191	0.136335	0.786363	-0.256718	0.262576	1	-0.0411776	0.891829	1
chr1:8560000-9040000	loop_9333	4	chr1	8560000	8570000	chr1	9030000	9040000	0,0,255	0	0	4.78	4.4	5.14	7.06	6.58	5.32	0.249994	0.823846	1	-0.0149309	1	1	0.299449	0.663706	1
chr1:8590000-9020000	loop_5231	4	chr1	8590000	8600000	chr1	9010000	9020000	0,0,255	0	0	4.29	5.8	5.35	4.83	5.68	6.73	0.250003	1	1	0.242272	0.831857	1	0.0425016	1	1
chr1:8910000-8990000	loop_6233	4	chr1	8910000	8920000	chr1	8980000	8990000	0,0,255	0	0	62.91	58.7	85.04	79.82	59.14	64.01	-0.0634216	0.797315	1	-0.440973	0.0120277	1	0.41285	0.0209311	1
chr1:9110000-9200000	loop_7525	5	chr1	9110000	9120000	chr1	9190000	9200000	0,0,255	0	0	33.31	33.07	38.06	41.11	32.6	40.64	0.0503159	0.86463	1	-0.145102	0.630645	1	0.230674	0.407198	1
chr1:9140000-9500000	loop_11243	5	chr1	9140000	9150000	chr1	9490000	9500000	0,0,255	0	0	16.06	12.34	15.3	19.89	16.35	16.66	0.129416	0.794989	1	-0.0993886	0.903677	1	0.26388	0.526088	1
chr1:9260000-9870000	loop_6175	5	chr1	9260000	9270000	chr1	9860000	9870000	0,0,255	0	0	4.21	3.16	3.81	4.94	4.73	5.61	0.345233	0.629131	1	0.133262	1	1	0.246428	0.803658	1
chr1:9280000-9460000	loop_10962	5	chr1	9280000	9290000	chr1	9450000	9460000	0,0,255	0	0	55.21	52.04	48.76	59.03	45.18	48.91	-0.288843	0.202937	0.887362	-0.226158	0.294803	1	-0.0273871	0.945663	1
chr1:9490000-9580000	loop_14990	5	chr1	9490000	9500000	chr1	9570000	9580000	0,0,255	0	0	35.57	32.21	38.7	39.15	30.82	35.18	-0.136771	0.664094	1	-0.252028	0.363534	1	0.150497	0.619067	1
chr1:9580000-10700000	loop_17104	5	chr1	9580000	9590000	chr1	10690000	10700000	0,0,255	0	0	2.58	4.55	2.06	3.32	1.76	1.49	-1.30774	0.34381	0.995826	-0.706171	0.726589	1	-0.5696	0.774447	1
chr1:9590000-10040000	loop_11285	5	chr1	9590000	9600000	chr1	10030000	10040000	0,0,255	0	0	5.34	7.03	8.77	6.94	5.35	7.68	0.0803181	1	1	-0.309406	0.71117	1	0.42417	0.557324	1
chr1:9610000-9870000	loop_15933	5	chr1	9610000	9620000	chr1	9860000	9870000	0,0,255	0	0	25.22	29.87	27.14	24.84	27.93	20.96	-0.186216	0.555099	1	-0.0704513	0.844092	1	-0.0805262	0.845566	1
chr1:9620000-9720000	loop_13174	5	chr1	9620000	9630000	chr1	9710000	9720000	0,0,255	0	0	46	46.56	45.17	50.19	41.94	42.51	-0.207893	0.365412	1	-0.203116	0.376157	1	0.0305126	0.941707	1
chr1:9780000-9870000	loop_8297	5	chr1	9780000	9790000	chr1	9860000	9870000	0,0,255	0	0	85.85	74.47	73.11	74.91	68.84	69.72	-0.29505	0.104131	0.723774	-0.113892	0.559203	1	-0.145823	0.424529	1
chr1:9820000-10700000	loop_13326	5	chr1	9820000	9830000	chr1	10690000	10700000	0,0,255	0	0	4.24	5.18	2.17	3.31	2.53	4.99	-0.319515	1	1	0.637456	0.581116	1	-0.921477	0.424031	1
chr1:9850000-10710000	loop_2314	5	chr1	9850000	9860000	chr1	10700000	10710000	0,0,255	0	0	1.7	1.95	3.52	3.95	1.22	1.68	-0.535264	1	1	-1.35836	0.226625	1	0.853383	0.387766	1
chr1:9870000-10040000	loop_6427	5	chr1	9870000	9880000	chr1	10030000	10040000	0,0,255	0	0	25.34	23.18	31.88	31.25	21.52	24.23	-0.189003	0.602821	1	-0.489386	0.105078	1	0.33551	0.255249	1
chr1:9870000-10430000	loop_2910	5	chr1	9870000	9880000	chr1	10420000	10430000	0,0,255	0	0	7.67	8.56	15.26	12.47	12.71	9.98	0.359817	0.522597	1	-0.296128	0.576088	1	0.690745	0.174403	1
chr1:10080000-10950000	loop_9235	5	chr1	10080000	10090000	chr1	10940000	10950000	0,0,255	0	0	2.39	1.26	2.2	2.09	3.24	2.09	0.793678	0.507861	1	0.541899	0.753936	1	0.286003	1	1
chr1:10200000-10430000	loop_2860	5	chr1	10200000	10210000	chr1	10420000	10430000	0,0,255	0	0	22.02	18.28	16.72	19.84	22.82	21.87	0.0786736	0.913291	1	0.297061	0.380483	1	-0.183113	0.731249	1
chr1:10390000-10480000	loop_1950	5	chr1	10390000	10400000	chr1	10470000	10480000	0,0,255	0	0	25.86	25.09	23.52	23.34	20.27	20.89	-0.379319	0.246626	0.934758	-0.206726	0.598814	1	-0.137414	0.685212	1
chr1:10430000-10500000	loop_9090	5	chr1	10430000	10440000	chr1	10490000	10500000	0,0,255	0	0	33.94	32.83	41.53	42.12	42.9	43.03	0.282979	0.289338	0.960904	0.0182662	1	1	0.299999	0.252193	1
chr1:10490000-10870000	loop_7038	5	chr1	10490000	10500000	chr1	10860000	10870000	0,0,255	0	0	19.48	19.87	21.38	20.63	19.68	18.71	-0.120774	0.82006	1	-0.155158	0.740904	1	0.069531	0.911159	1
chr1:10510000-11280000	loop_915	5	chr1	10510000	10520000	chr1	11270000	11280000	0,0,255	0	0	1.73	2	2.65	1.42	3.29	2.26	0.405208	0.753936	1	0.541898	0.753936	1	-0.102006	1	1
chr1:10660000-10880000	loop_1156	5	chr1	10660000	10670000	chr1	10870000	10880000	0,0,255	0	0	14.58	15.21	15.86	17.42	18.94	20.11	0.266423	0.544947	1	0.181466	0.640272	1	0.120146	0.801457	1
chr1:10690000-10950000	loop_7411	5	chr1	10690000	10700000	chr1	10940000	10950000	0,0,255	0	0	10.4	7.68	18.02	17.2	19.19	14.83	0.873681	0.0490137	0.579145	-0.0555282	0.905056	1	0.964172	0.0271065	1
chr1:11030000-11220000	loop_12610	5	chr1	11030000	11040000	chr1	11210000	11220000	0,0,255	0	0	17.4	15.19	18.34	18.6	15.32	18.71	-0.0709866	0.902237	1	-0.174459	0.724182	1	0.138564	0.720433	1
chr1:11030000-11270000	loop_14133	5	chr1	11030000	11040000	chr1	11260000	11270000	0,0,255	0	0	14.63	17.15	13.54	14.63	14.54	16.34	-0.157746	0.703751	1	0.0803269	0.897497	1	-0.202909	0.699094	1
chr1:11030000-11650000	loop_17275	5	chr1	11030000	11040000	chr1	11640000	11650000	0,0,255	0	0	17.43	18.69	17.15	20.85	14.43	17.05	-0.331578	0.389435	1	-0.30671	0.470743	1	0.0101939	1	1
chr1:11240000-11650000	loop_946	5	chr1	11240000	11250000	chr1	11640000	11650000	0,0,255	0	0	29.76	28.1	29.92	36.78	22.25	19.58	-0.537382	0.070238	0.647881	-0.673309	0.016891	1	0.171039	0.530392	1
chr1:11330000-11640000	loop_2012	5	chr1	11330000	11340000	chr1	11630000	11640000	0,0,255	0	0	18.79	15.95	28.25	29.79	26.6	22.69	0.42337	0.230342	0.910094	-0.248603	0.391564	1	0.707106	0.0221686	1
chr1:11650000-11720000	loop_8321	5	chr1	11650000	11660000	chr1	11710000	11720000	0,0,255	0	0	49.98	53.41	57.37	52.11	49.98	48.14	-0.144186	0.523539	1	-0.178324	0.410004	1	0.0694474	0.783652	1
chr1:11830000-11900000	loop_1621	6	chr1	11830000	11840000	chr1	11890000	11900000	0,0,255	0	0	47.15	46.21	50.38	54.61	53.61	49.92	0.0768175	0.775144	1	-0.0287488	0.945407	1	0.140882	0.521418	1
chr1:11830000-12640000	loop_7709	6	chr1	11830000	11840000	chr1	12630000	12640000	0,0,255	0	0	1.45	2.66	1.67	2.01	2.97	2.17	0.542743	0.726589	1	0.290425	1	1	0.285997	1	1
chr1:11840000-12270000	loop_11681	6	chr1	11840000	11850000	chr1	12260000	12270000	0,0,255	0	0	5.32	4.39	3.13	3.31	4.85	5.33	-0.00683349	1	1	0.698958	0.454588	1	-0.670344	0.607306	1
chr1:12110000-12430000	loop_9311	6	chr1	12110000	12120000	chr1	12420000	12430000	0,0,255	0	0	5.03	5.46	7.76	6.74	5.28	5.76	-0.021024	1	1	-0.453826	0.557324	1	0.467016	0.541376	1
chr1:12120000-12210000	loop_14876	6	chr1	12120000	12130000	chr1	12200000	12210000	0,0,255	0	0	102.11	100.89	84.37	90.71	73.74	76.41	-0.517644	0.00130551	0.114255	-0.242652	0.153267	1	-0.239647	0.12191	1
chr1:12310000-12620000	loop_3400	6	chr1	12310000	12320000	chr1	12610000	12620000	0,0,255	0	0	23.67	21.24	30.73	30.85	33.46	31.19	0.456942	0.121999	0.754293	0.0516554	0.929724	1	0.440524	0.145302	1
chr1:12310000-12660000	loop_6860	6	chr1	12310000	12320000	chr1	12650000	12660000	0,0,255	0	0	34.71	35.66	36.98	39.89	33.86	30.14	-0.223318	0.434278	1	-0.277325	0.276082	1	0.0892513	0.804362	1
chr1:13480000-13920000	loop_5817	7	chr1	13480000	13490000	chr1	13910000	13920000	0,0,255	0	0	7.13	5.38	4.85	5.18	5.58	4.93	-0.41263	0.52358	1	-0.0148726	1	1	-0.363105	0.831857	1
chr1:13660000-13820000	loop_9688	7	chr1	13660000	13670000	chr1	13810000	13820000	0,0,255	0	0	38.28	38.44	38.1	30.59	41.42	37.06	-0.0285685	0.935929	1	0.194648	0.463368	1	-0.18789	0.454165	1
chr1:13660000-13960000	loop_10224	7	chr1	13660000	13670000	chr1	13950000	13960000	0,0,255	0	0	17.75	19.57	16.98	18.66	17.31	19.34	-0.0804697	0.907644	1	0.0623609	0.907644	1	-0.107636	0.906377	1
chr1:13830000-15050000	loop_14804	7	chr1	13830000	13840000	chr1	15040000	15050000	0,0,255	0	0	1.54	4.36	3.04	2.75	3.55	2.1	-0.152693	1	1	-0.0146381	1	1	-0.104052	1	1
chr1:13890000-15020000	loop_4422	7	chr1	13890000	13900000	chr1	15010000	15020000	0,0,255	0	0	1.68	1.02	1.37	0.72	4.62	2.26	1.00736	0.34381	0.995826	1.67391	0.179736	1	-0.628712	1	1
chr1:13920000-15060000	loop_15506	7	chr1	13920000	13930000	chr1	15050000	15060000	0,0,255	0	0	1.83	1.26	2.82	3.11	3.68	3.3	1.00737	0.34381	0.995826	0.199453	1	1	0.841378	0.507861	1
chr1:14770000-15030000	loop_1022	7	chr1	14770000	14780000	chr1	15020000	15030000	0,0,255	0	0	3.93	2.92	6.97	9.05	11.12	9.84	1.46235	0.0241687	0.446798	0.43832	0.417909	1	1.05871	0.133905	1
chr1:14770000-15050000	loop_11153	7	chr1	14770000	14780000	chr1	15040000	15050000	0,0,255	0	0	5.75	5.49	9.25	7	9.85	11.11	0.761224	0.215507	0.899616	0.372002	0.511568	1	0.424176	0.557324	1
chr1:15120000-15310000	loop_14891	8	chr1	15120000	15130000	chr1	15300000	15310000	0,0,255	0	0	32.58	29.89	40.88	34.75	39.34	42.17	0.290637	0.239094	0.923564	0.075312	0.811813	1	0.250608	0.346393	1
chr1:15120000-15430000	loop_2480	8	chr1	15120000	15130000	chr1	15420000	15430000	0,0,255	0	0	6.07	5.62	6.77	7.37	10.49	9.63	0.761207	0.215507	0.899616	0.463626	0.40524	1	0.332599	0.690129	1
chr1:15320000-15440000	loop_5813	8	chr1	15320000	15330000	chr1	15430000	15440000	0,0,255	0	0	62.22	65.7	64.88	74.49	55.99	52.79	-0.306501	0.116726	0.74791	-0.379955	0.0446785	1	0.108764	0.582375	1
chr1:15340000-15740000	loop_2592	8	chr1	15340000	15350000	chr1	15730000	15740000	0,0,255	0	0	3.29	4.24	3.34	5.68	4.3	5.44	0.345225	0.629131	1	0.133263	1	1	0.246422	0.803658	1
chr1:15540000-15740000	loop_10093	8	chr1	15540000	15550000	chr1	15730000	15740000	0,0,255	0	0	13.49	11.58	15.49	16.75	20.03	20.65	0.58491	0.109142	0.73257	0.330467	0.35614	1	0.289642	0.512142	1
chr1:15540000-15960000	loop_1973	8	chr1	15540000	15550000	chr1	15950000	15960000	0,0,255	0	0	4.37	5.89	4.91	4.81	4.43	4.9	-0.15474	0.81457	1	-0.162944	1	1	0.0425016	1	1
chr1:15580000-15740000	loop_865	8	chr1	15580000	15590000	chr1	15730000	15740000	0,0,255	0	0	19.96	20.33	18.79	21.89	24.71	21.58	0.139702	0.746792	1	0.176405	0.672145	1	-0.00145707	1	1
chr1:15780000-16010000	loop_3283	8	chr1	15780000	15790000	chr1	16000000	16010000	0,0,255	0	0	23.67	22.32	28.8	23.9	29.54	32.67	0.357165	0.207085	0.892411	0.206299	0.460333	1	0.186131	0.614159	1
chr1:15800000-16000000	loop_584	8	chr1	15800000	15810000	chr1	15990000	16000000	0,0,255	0	0	31.29	31	30.92	33.64	31.43	40.71	0.103701	0.664094	1	0.109972	0.671056	1	0.0290134	0.929169	1
chr1:15810000-15920000	loop_4814	8	chr1	15810000	15820000	chr1	15910000	15920000	0,0,255	0	0	57.78	48.48	51.89	45.99	40.83	47.68	-0.354696	0.112008	0.736574	-0.182826	0.468105	1	-0.136578	0.527699	1
chr1:15830000-16430000	loop_10197	8	chr1	15830000	15840000	chr1	16420000	16430000	0,0,255	0	0	2.89	1.76	2.6	3.49	2.95	3.38	0.0994804	1	1	-0.228789	1	1	0.361736	0.774447	1
chr1:16070000-16190000	loop_12272	8	chr1	16070000	16080000	chr1	16180000	16190000	0,0,255	0	0	46.28	47.41	51.12	53.35	50.38	51.59	0.0494453	0.885845	1	-0.0561204	0.83647	1	0.140877	0.521418	1
chr1:16230000-16370000	loop_7394	8	chr1	16230000	16240000	chr1	16360000	16370000	0,0,255	0	0	22.84	19.79	16.73	23.85	22.83	22.39	0.00694721	1	1	0.115346	0.74959	1	-0.0731649	0.912244	1
chr1:16360000-16440000	loop_11775	8	chr1	16360000	16370000	chr1	16430000	16440000	0,0,255	0	0	28.68	34.42	37.88	40.13	29.23	35	-0.0671011	0.929169	1	-0.29557	0.279459	1	0.263697	0.353406	1
chr1:16950000-17050000	loop_14752	9	chr1	16950000	16960000	chr1	17040000	17050000	0,0,255	0	0	22.57	23.44	25.51	24.01	24.98	22	-0.0333374	1	1	-0.102205	0.762313	1	0.104068	0.837742	1
chr1:17120000-17240000	loop_13374	10	chr1	17120000	17130000	chr1	17230000	17240000	0,0,255	0	0	50.74	50.98	54.88	51.15	48.26	45.63	-0.188318	0.388879	1	-0.198003	0.363955	1	0.0449884	0.889763	1
chr1:17370000-17650000	loop_4552	11	chr1	17370000	17380000	chr1	17640000	17650000	0,0,255	0	0	2.98	5.22	5.28	5.86	8.34	7.65	0.822566	0.307599	0.970436	0.515562	0.44222	1	0.341919	0.647683	1
chr1:17490000-17610000	loop_17235	11	chr1	17490000	17500000	chr1	17600000	17610000	0,0,255	0	0	9.78	10.53	10.72	12.73	25.17	28.91	1.26405	0.000375733	0.0629477	1.14655	0.000911042	1	0.152909	0.88046	1
chr1:17640000-18110000	loop_5434	11	chr1	17640000	17650000	chr1	18100000	18110000	0,0,255	0	0	5.65	3.85	5.32	6.01	5.24	9.79	0.417442	0.690129	1	0.423977	0.557324	1	0.0284522	1	1
chr1:17640000-18580000	loop_16972	11	chr1	17640000	17650000	chr1	18570000	18580000	0,0,255	0	0	4.34	2.86	3.81	2.91	5.73	5.88	0.479354	0.629131	1	0.619068	0.48078	1	-0.10464	1	1
chr1:17660000-18100000	loop_3940	11	chr1	17660000	17670000	chr1	18090000	18100000	0,0,255	0	0	8.07	6.7	6.17	8.52	9.82	8.72	0.277292	0.728439	1	0.32103	0.607742	1	-0.00868929	1	1
chr1:17660000-18120000	loop_13222	11	chr1	17660000	17670000	chr1	18110000	18120000	0,0,255	0	0	8.8	8.48	7.22	10.18	10.36	11.55	0.21023	0.749375	1	0.352172	0.522597	1	-0.106808	0.864223	1
chr1:18590000-18830000	loop_2075	12	chr1	18590000	18600000	chr1	18820000	18830000	0,0,255	0	0	14.92	13.95	14.86	16.75	19.04	17.71	0.279392	0.538911	1	0.231019	0.550754	1	0.0835713	0.897497	1
chr1:18890000-19670000	loop_2126	13	chr1	18890000	18900000	chr1	19660000	19670000	0,0,255	0	0	3.12	2	4.41	4.37	4.81	4.3	0.664044	0.424031	1	0.150259	1	1	0.547923	0.581116	1
chr1:18890000-19730000	loop_14323	13	chr1	18890000	18900000	chr1	19720000	19730000	0,0,255	0	0	4.31	4.4	3.27	3.71	3.44	3.29	-0.340299	1	1	-0.0147133	1	1	-0.291284	1	1
chr1:18900000-18980000	loop_3470	13	chr1	18900000	18910000	chr1	18970000	18980000	0,0,255	0	0	65.14	62.61	46.45	56.35	38.04	37.9	-0.832582	7.34142e-05	0.0232873	-0.461409	0.0375385	1	-0.335899	0.0985078	1
chr1:18900000-19080000	loop_2823	13	chr1	18900000	18910000	chr1	19070000	19080000	0,0,255	0	0	22.29	25.06	25.35	22.99	31.39	34.39	0.391731	0.184251	0.853533	0.38365	0.164019	1	0.0433885	1	1
chr1:18900000-19120000	loop_8883	13	chr1	18900000	18910000	chr1	19110000	19120000	0,0,255	0	0	20.37	22.64	25.89	25.39	27.51	29.48	0.305104	0.315465	0.97993	0.141677	0.634212	1	0.198676	0.60671	1
chr1:19110000-19170000	loop_11343	13	chr1	19110000	19120000	chr1	19160000	19170000	0,0,255	0	0	42.69	43.44	40.61	42.7	50.87	50.51	0.152025	0.557425	1	0.261176	0.242984	1	-0.0738094	0.817415	1
chr1:19170000-19250000	loop_1694	13	chr1	19170000	19180000	chr1	19240000	19250000	0,0,255	0	0	36.92	38.53	28.73	37.26	37.21	33.65	-0.158515	0.560511	1	0.088252	0.798877	1	-0.211459	0.397216	1
chr1:19340000-19660000	loop_17083	13	chr1	19340000	19350000	chr1	19650000	19660000	0,0,255	0	0	24.23	29.74	32.01	35.91	26.58	25.51	-0.103067	0.769077	1	-0.394214	0.146081	1	0.326327	0.235889	1
chr1:19910000-20170000	loop_16671	14	chr1	19910000	19920000	chr1	20160000	20170000	0,0,255	0	0	26.68	20.93	26.17	24.49	23.99	26.29	-0.0100676	1	1	-0.0151437	1	1	0.040296	1	1
chr1:19910000-20200000	loop_10065	14	chr1	19910000	19920000	chr1	20190000	20200000	0,0,255	0	0	21.91	26.5	22.53	22.93	18.84	19.7	-0.394858	0.278498	0.960904	-0.28276	0.451024	1	-0.0769498	0.83603	1
chr1:19910000-20500000	loop_50	14	chr1	19910000	19920000	chr1	20490000	20500000	0,0,255	0	0	9.54	11.79	10.62	10.27	9.54	9.31	-0.299681	0.635994	1	-0.224007	0.755348	1	-0.0407954	1	1
chr1:20090000-22780000	loop_2090	14	chr1	20090000	20100000	chr1	22770000	22780000	0,0,255	0	0	0	0	0	0	0	0	-2.56274e-15	1	1	2.56274e-15	1	1	0	1	1
chr1:20210000-20500000	loop_13333	14	chr1	20210000	20220000	chr1	20490000	20500000	0,0,255	0	0	23.83	25.69	32.93	33.34	30.77	33.5	0.277148	0.347558	1	-0.0587199	0.930796	1	0.371103	0.192119	1
chr1:20370000-20500000	loop_2501	14	chr1	20370000	20380000	chr1	20490000	20500000	0,0,255	0	0	29.11	27.13	26.07	25.41	27.17	27.25	-0.106071	0.775297	1	0.0912559	0.77328	1	-0.162056	0.627877	1
chr1:20520000-20640000	loop_10027	14	chr1	20520000	20530000	chr1	20630000	20640000	0,0,255	0	0	36.69	39.07	31.58	37.6	35.47	34.68	-0.198434	0.454165	1	-0.0151911	1	1	-0.14795	0.560511	1
chr1:20560000-21530000	loop_1399	14	chr1	20560000	20570000	chr1	21520000	21530000	0,0,255	0	0	1.89	2.25	1.52	3.03	5.85	3.56	1.11765	0.266922	0.941912	0.950524	0.301847	1	0.202242	1	1
chr1:20690000-21200000	loop_702	14	chr1	20690000	20700000	chr1	21190000	21200000	0,0,255	0	0	18.88	21.17	30	31.87	23.36	23.7	0.146762	0.743898	1	-0.435916	0.152888	1	0.61779	0.0463116	1
chr1:20690000-21380000	loop_16348	14	chr1	20690000	20700000	chr1	21370000	21380000	0,0,255	0	0	6.79	7.21	4.49	5.62	7.08	5.36	-0.261121	0.701203	1	0.221131	0.838867	1	-0.447263	0.557324	1
chr1:20700000-21520000	loop_14008	14	chr1	20700000	20710000	chr1	21510000	21520000	0,0,255	0	0	3.25	3.65	2.87	4.93	6.24	3.72	0.55976	0.607306	1	0.298316	0.81457	1	0.295967	0.790563	1
chr1:20710000-21380000	loop_15560	14	chr1	20710000	20720000	chr1	21370000	21380000	0,0,255	0	0	5.25	7.18	6.68	6.52	7.48	4.17	-0.155817	0.838867	1	-0.233149	0.845068	1	0.11185	1	1
chr1:20740000-21750000	loop_10180	14	chr1	20740000	20750000	chr1	21740000	21750000	0,0,255	0	0	0.99	3.09	2.18	4.91	2.56	2.85	0.405216	0.753936	1	-0.228789	1	1	0.667189	0.548883	1
chr1:20980000-21200000	loop_1763	14	chr1	20980000	20990000	chr1	21190000	21200000	0,0,255	0	0	27.83	29.03	22.46	27.11	25	22.94	-0.324134	0.281301	0.960904	-0.0726008	0.920508	1	-0.216297	0.497312	1
chr1:21220000-21520000	loop_12810	14	chr1	21220000	21230000	chr1	21510000	21520000	0,0,255	0	0	8.08	10.89	8.25	8.29	12.97	12.38	0.367218	0.451625	1	0.590658	0.222296	1	-0.18816	0.735988	1
chr1:21230000-21370000	loop_7141	14	chr1	21230000	21240000	chr1	21360000	21370000	0,0,255	0	0	48.81	50.55	44.23	43.78	47.06	45.12	-0.173852	0.423542	1	0.0473562	0.882778	1	-0.185881	0.421049	1
chr1:21230000-21600000	loop_17583	14	chr1	21230000	21240000	chr1	21590000	21600000	0,0,255	0	0	4.44	2.4	7.95	7.11	11.08	8.95	1.61061	0.0093771	0.295614	0.46361	0.40524	1	1.18156	0.0784297	1
chr1:21230000-21660000	loop_13538	14	chr1	21230000	21240000	chr1	21650000	21660000	0,0,255	0	0	4.71	8.22	9.1	7.21	7.27	7.11	-0.0511832	1	1	-0.204469	0.855588	1	0.187915	1	1
chr1:21250000-21370000	loop_10933	14	chr1	21250000	21260000	chr1	21360000	21370000	0,0,255	0	0	71.69	79.84	59.82	71.95	69.48	58.42	-0.305073	0.0805977	0.665116	-0.0585974	0.759108	1	-0.21112	0.25776	1
chr1:21250000-21660000	loop_5538	14	chr1	21250000	21260000	chr1	21650000	21660000	0,0,255	0	0	4.23	6.63	5.97	8.52	7.6	6.01	0.319612	0.838867	1	-0.112844	1	1	0.467008	0.541376	1
chr1:21370000-21660000	loop_3577	14	chr1	21370000	21380000	chr1	21650000	21660000	0,0,255	0	0	6.9	5.11	9.55	8.07	9.25	6.27	0.251461	0.850605	1	-0.18249	0.864223	1	0.468589	0.458419	1
chr1:21500000-21660000	loop_2593	14	chr1	21500000	21510000	chr1	21650000	21660000	0,0,255	0	0	16.04	16.49	18.13	19.21	18.57	17.19	0.0955165	0.903677	1	-0.0533624	1	1	0.184011	0.630745	1
chr1:21520000-22200000	loop_4087	14	chr1	21520000	21530000	chr1	22190000	22200000	0,0,255	0	0	3.7	5.62	2.76	2.42	3.79	3.9	-0.319532	1	1	0.637439	0.581116	1	-0.921476	0.424031	1
chr1:21520000-22380000	loop_1710	14	chr1	21520000	21530000	chr1	22370000	22380000	0,0,255	0	0	4.19	5.2	4.83	3.88	2.45	6.56	-0.154707	1	1	-0.0147952	1	1	-0.105454	1	1
chr1:21540000-22400000	loop_3724	14	chr1	21540000	21550000	chr1	22390000	22400000	0,0,255	0	0	3.73	6.81	3.62	6.04	3.78	4.5	-0.467844	0.647683	1	-0.327971	0.81457	1	-0.105744	1	1
chr1:21580000-22850000	loop_7477	14	chr1	21580000	21590000	chr1	22840000	22850000	0,0,255	0	0	1.26	1.84	1.99	3.68	3.23	2.26	0.79367	0.507861	1	-0.0146374	1	1	0.841372	0.507861	1
chr1:21660000-22430000	loop_10448	14	chr1	21660000	21670000	chr1	22420000	22430000	0,0,255	0	0	5.11	5.71	3.62	6.3	3.28	5.6	-0.303028	0.823846	1	-0.162928	1	1	-0.105738	1	1
chr1:21700000-21780000	loop_5379	14	chr1	21700000	21710000	chr1	21770000	21780000	0,0,255	0	0	30.98	29.45	29.21	34.99	33.05	34.02	0.0701939	0.858334	1	0.0277408	0.931314	1	0.0777239	0.78806	1
chr1:21700000-22110000	loop_5393	14	chr1	21700000	21710000	chr1	22100000	22110000	0,0,255	0	0	7.38	7.75	10.35	10.94	6.63	6.2	-0.261104	0.701203	1	-0.696471	0.229675	1	0.469708	0.499744	1
chr1:21710000-21960000	loop_8581	14	chr1	21710000	21720000	chr1	21950000	21960000	0,0,255	0	0	15.21	10.18	15.95	17.86	17.99	15.83	0.340491	0.427366	1	-0.015143	1	1	0.390709	0.358485	1
chr1:21760000-22070000	loop_11155	14	chr1	21760000	21770000	chr1	22060000	22070000	0,0,255	0	0	14.95	10.2	8.28	9.08	12.49	8.04	-0.347816	0.451625	1	0.285793	0.627264	1	-0.598409	0.211252	1
chr1:22130000-22420000	loop_5916	14	chr1	22130000	22140000	chr1	22410000	22420000	0,0,255	0	0	21.78	16.82	20.93	20.44	21.43	21.86	0.090419	0.824485	1	0.051583	0.914302	1	0.0740331	0.910032	1
chr1:22130000-22650000	loop_13004	14	chr1	22130000	22140000	chr1	22640000	22650000	0,0,255	0	0	7.96	8.77	14.15	14.87	12.71	12.53	0.47882	0.349131	1	-0.227252	0.683688	1	0.740913	0.135371	1
chr1:22190000-22880000	loop_617	14	chr1	22190000	22200000	chr1	22870000	22880000	0,0,255	0	0	1.39	1.48	3.43	3.08	3.89	5.97	1.89151	0.0654651	0.628518	0.550886	0.607306	1	1.37375	0.289111	1
chr1:22670000-23260000	loop_11323	14	chr1	22670000	22680000	chr1	23250000	23260000	0,0,255	0	0	1.36	1.28	1.97	2.05	3.8	3.46	1.54062	0.179736	0.847512	0.75599	0.548883	1	0.818373	0.687523	1
chr1:22700000-22940000	loop_12040	14	chr1	22700000	22710000	chr1	22930000	22940000	0,0,255	0	0	7.79	12.6	19.26	15.65	18.67	20.95	0.833516	0.0364769	0.528119	0.176247	0.644768	1	0.692363	0.105022	1
chr1:22700000-22970000	loop_15906	14	chr1	22700000	22710000	chr1	22960000	22970000	0,0,255	0	0	7.25	5.61	14.46	14.79	15.12	17.6	1.28379	0.00663804	0.248976	0.121322	0.801457	1	1.19733	0.0195821	1
chr1:23010000-23700000	loop_13932	14	chr1	23010000	23020000	chr1	23690000	23700000	0,0,255	0	0	6.25	5.58	4.72	5.26	4	3.99	-0.437514	0.50355	1	-0.162944	1	1	-0.240153	1	1
chr1:23090000-23190000	loop_12860	14	chr1	23090000	23100000	chr1	23180000	23190000	0,0,255	0	0	68.2	63.84	55.06	60.89	54.02	55.03	-0.363821	0.0606514	0.62393	-0.115377	0.598164	1	-0.213117	0.253458	1
chr1:23300000-23410000	loop_3395	14	chr1	23300000	23310000	chr1	23400000	23410000	0,0,255	0	0	23.25	22.85	22.38	25.64	24.25	24.67	-0.00372538	1	1	-0.0151563	1	1	0.0466487	1	1
chr1:23540000-23640000	loop_7277	14	chr1	23540000	23550000	chr1	23630000	23640000	0,0,255	0	0	94.21	89.97	75.78	86.14	72.82	71.67	-0.426285	0.00919304	0.2951	-0.190303	0.283886	1	-0.200639	0.236785	1
chr1:23690000-23750000	loop_13071	14	chr1	23690000	23700000	chr1	23740000	23750000	0,0,255	0	0	43.05	38.82	39.22	43.01	46.76	49.35	0.15151	0.498552	1	0.206607	0.37352	1	-0.019771	1	1
chr1:23770000-23870000	loop_16191	15	chr1	23770000	23780000	chr1	23860000	23870000	0,0,255	0	0	31.32	35.58	35.17	33.75	32.16	30.81	-0.180717	0.536906	1	-0.164383	0.546191	1	0.0189209	1	1
chr1:23810000-23870000	loop_10031	15	chr1	23810000	23820000	chr1	23860000	23870000	0,0,255	0	0	56.09	52.81	54.28	61.17	57.56	58.74	0.0093756	1	1	-0.0151958	1	1	0.0598962	0.789439	1
chr1:23950000-24030000	loop_10859	16	chr1	23950000	23960000	chr1	24020000	24030000	0,0,255	0	0	25.13	31.94	26.88	31.12	30.09	31.32	0.0400917	0.926182	1	0.0560916	0.856032	1	0.0192718	1	1
chr1:24090000-25150000	loop_10576	17	chr1	24090000	24100000	chr1	25140000	25150000	0,0,255	0	0	3.18	4.03	4.33	3.89	3.62	6.24	0.345241	0.629131	1	0.298361	0.81457	1	0.0815405	1	1
chr1:24150000-25210000	loop_6913	17	chr1	24150000	24160000	chr1	25200000	25210000	0,0,255	0	0	3.32	3.05	3.14	4.14	3.21	3.56	0.0610112	1	1	-0.0147133	1	1	0.10978	1	1
chr1:24190000-24640000	loop_9516	17	chr1	24190000	24200000	chr1	24630000	24640000	0,0,255	0	0	20.41	22.06	18.5	18.46	16.17	16.86	-0.468987	0.201085	0.883218	-0.217231	0.635602	1	-0.216632	0.576804	1
chr1:24190000-24830000	loop_15714	17	chr1	24190000	24200000	chr1	24820000	24830000	0,0,255	0	0	9.88	7.94	8.14	6.93	4.53	5.65	-0.906895	0.122201	0.754293	-0.588104	0.424499	1	-0.284485	0.59676	1
chr1:24200000-24400000	loop_17334	17	chr1	24200000	24210000	chr1	24390000	24400000	0,0,255	0	0	74.03	70.12	70.51	68.3	63.46	69.81	-0.200719	0.277543	0.960904	-0.0777888	0.718467	1	-0.0875957	0.676823	1
chr1:24350000-25140000	loop_16247	17	chr1	24350000	24360000	chr1	25130000	25140000	0,0,255	0	0	4.75	4.48	1.78	2.94	1.99	2.59	-1.2742	0.266922	0.941912	-0.319277	1	1	-0.921471	0.424031	1
chr1:24390000-24850000	loop_6187	17	chr1	24390000	24400000	chr1	24840000	24850000	0,0,255	0	0	9.12	5.98	6.55	7.6	4.87	2.28	-1.12981	0.0784297	0.664593	-1.08762	0.133905	1	-0.00868267	1	1
chr1:24410000-24590000	loop_4376	17	chr1	24410000	24420000	chr1	24580000	24590000	0,0,255	0	0	31.74	30.03	27.33	33.28	24.65	22.04	-0.478736	0.101883	0.714886	-0.382731	0.18025	1	-0.0608207	0.928018	1
chr1:24650000-25230000	loop_10800	17	chr1	24650000	24660000	chr1	25220000	25230000	0,0,255	0	0	8.56	8.45	7.88	11.53	8.96	9.52	0.0014271	1	1	-0.0880981	1	1	0.124401	1	1
chr1:24680000-24840000	loop_3343	17	chr1	24680000	24690000	chr1	24830000	24840000	0,0,255	0	0	48.85	49.37	51.68	58.33	52.58	49.37	-0.0131633	1	1	-0.121888	0.586429	1	0.144035	0.531754	1
chr1:24680000-25100000	loop_8461	17	chr1	24680000	24690000	chr1	25090000	25100000	0,0,255	0	0	9.42	9.37	10.63	9.04	10.11	9.36	-0.0799566	1	1	-0.0881156	1	1	0.0430565	1	1
chr1:24840000-25110000	loop_6825	17	chr1	24840000	24850000	chr1	25100000	25110000	0,0,255	0	0	36.35	37.56	30.78	31	30.77	29.05	-0.376624	0.139303	0.797251	-0.0615494	0.857197	1	-0.279799	0.302479	1
chr1:24840000-25210000	loop_11978	17	chr1	24840000	24850000	chr1	25200000	25210000	0,0,255	0	0	21.63	24.13	29.81	24.04	26.08	28.3	0.162096	0.614159	1	-0.0151471	1	1	0.212466	0.547199	1
chr1:24900000-25470000	loop_15033	17	chr1	24900000	24910000	chr1	25460000	25470000	0,0,255	0	0	1.44	1.87	1.8	2.16	4.54	3.82	1.19344	0.226625	0.909752	0.942364	0.387766	1	0.285997	1	1
chr1:24930000-25040000	loop_8200	17	chr1	24930000	24940000	chr1	25030000	25040000	0,0,255	0	0	83.92	76	65.08	69.26	59.5	52.16	-0.601155	0.000780375	0.0859164	-0.279875	0.146845	1	-0.285956	0.115227	1
chr1:25100000-25210000	loop_6909	17	chr1	25100000	25110000	chr1	25200000	25210000	0,0,255	0	0	20.36	13.94	17.29	14.73	20.55	20.18	0.110345	0.817718	1	0.339958	0.349612	1	-0.194347	0.712453	1
chr1:25240000-25820000	loop_1216	17	chr1	25240000	25250000	chr1	25810000	25820000	0,0,255	0	0	8.89	12.67	7.92	12.58	10.23	10.73	-0.0908696	1	1	0.0512852	1	1	-0.107117	0.877677	1
chr1:25610000-25810000	loop_16154	17	chr1	25610000	25620000	chr1	25800000	25810000	0,0,255	0	0	74.65	73.2	58.62	59.28	50.59	51.47	-0.60706	0.00114332	0.105853	-0.221182	0.285255	1	-0.350557	0.0560402	1
chr1:25890000-26000000	loop_14123	18	chr1	25890000	25900000	chr1	25990000	26000000	0,0,255	0	0	58.93	64.14	59.78	66.09	50.45	51.69	-0.340469	0.0940311	0.700297	-0.325309	0.101484	1	0.0201484	1	1
chr1:26270000-26330000	loop_15557	19	chr1	26270000	26280000	chr1	26320000	26330000	0,0,255	0	0	76.89	92.44	80.95	86.35	57.87	64.73	-0.543712	0.00216667	0.155567	-0.478009	0.00621098	1	-0.0303761	0.9131	1
chr1:26490000-26550000	loop_2825	20	chr1	26490000	26500000	chr1	26540000	26550000	0,0,255	0	0	41.79	43.31	45.82	60.71	47.6	51.82	0.141274	0.505748	1	-0.11161	0.628398	1	0.288182	0.191313	1
chr1:26600000-26800000	loop_143	21	chr1	26600000	26610000	chr1	26790000	26800000	0,0,255	0	0	71.17	83.92	69.32	65.46	60.63	58.99	-0.458533	0.00897278	0.292297	-0.194044	0.31977	1	-0.229146	0.195545	1
chr1:27040000-27100000	loop_17286	22	chr1	27040000	27050000	chr1	27090000	27100000	0,0,255	0	0	51.17	46.42	61.02	66.54	66.62	73.28	0.409856	0.0312425	0.496018	0.101809	0.5852	1	0.343373	0.0955247	1
chr1:27080000-27570000	loop_13879	22	chr1	27080000	27090000	chr1	27560000	27570000	0,0,255	0	0	2.24	3.67	6.29	3.12	6.98	4.71	1.06875	0.210203	0.892411	0.390359	0.663706	1	0.7128	0.424031	1
chr1:27100000-27290000	loop_665	22	chr1	27100000	27110000	chr1	27280000	27290000	0,0,255	0	0	53.68	44.97	67.66	61.01	55.01	55.44	0.0783202	0.728315	1	-0.240808	0.223233	1	0.354422	0.0836513	1
chr1:27100000-27690000	loop_5363	22	chr1	27100000	27110000	chr1	27680000	27690000	0,0,255	0	0	3.25	5.02	7.31	6.81	3.59	5.09	0.010593	1	1	-0.638319	0.405006	1	0.682703	0.286409	1
chr1:27300000-27400000	loop_12247	22	chr1	27300000	27310000	chr1	27390000	27400000	0,0,255	0	0	86.52	80.86	93.08	91.18	77.16	79.66	-0.176741	0.315424	0.97993	-0.256554	0.120413	1	0.115147	0.487781	1
chr1:27390000-27610000	loop_16670	22	chr1	27390000	27400000	chr1	27600000	27610000	0,0,255	0	0	27.96	29.25	32.63	32.39	28.25	29.18	-0.0820453	0.851073	1	-0.200836	0.530392	1	0.154014	0.58618	1
chr1:27410000-27610000	loop_14403	22	chr1	27410000	27420000	chr1	27600000	27610000	0,0,255	0	0	29.56	32.59	30.46	35.08	35.64	34.86	0.103604	0.727295	1	0.0882812	0.798877	1	0.050612	0.859444	1
chr1:27600000-27670000	loop_15130	22	chr1	27600000	27610000	chr1	27660000	27670000	0,0,255	0	0	66.15	68.86	55.19	61.12	52.73	53.21	-0.425615	0.0274393	0.476716	-0.154825	0.465653	1	-0.235461	0.206278	1
chr1:27780000-28450000	loop_13406	23	chr1	27780000	27790000	chr1	28440000	28450000	0,0,255	0	0	1.83	2.17	1.34	2.21	2.98	2.37	0.15428	1	1	0.677586	0.726589	1	-0.488052	1	1
chr1:27860000-27980000	loop_2039	23	chr1	27860000	27870000	chr1	27970000	27980000	0,0,255	0	0	53.35	59.35	54.44	53.15	49.72	54.14	-0.199182	0.338696	0.995826	-0.0821264	0.733266	1	-0.081732	0.735643	1
chr1:27860000-28210000	loop_640	23	chr1	27860000	27870000	chr1	28200000	28210000	0,0,255	0	0	9.19	11.55	15.84	11.11	11.73	13.95	0.217118	0.658919	1	-0.0690136	1	1	0.321115	0.560291	1
chr1:28090000-28210000	loop_11271	23	chr1	28090000	28100000	chr1	28200000	28210000	0,0,255	0	0	48.72	49.67	59.67	69.22	58.8	49.34	0.0652995	0.834107	1	-0.253782	0.198852	1	0.354387	0.0836513	1
chr1:28250000-28330000	loop_12183	23	chr1	28250000	28260000	chr1	28320000	28330000	0,0,255	0	0	35.52	34.32	35.51	39.16	29.07	30.3	-0.316963	0.247433	0.934758	-0.354951	0.198926	1	0.0732092	0.867479	1
chr1:28360000-28880000	loop_525	23	chr1	28360000	28370000	chr1	28870000	28880000	0,0,255	0	0	21.36	16.79	14.26	14.72	12.19	14.04	-0.608714	0.103691	0.723774	-0.117267	0.893926	1	-0.45634	0.268198	1
chr1:28400000-28610000	loop_15135	23	chr1	28400000	28410000	chr1	28600000	28610000	0,0,255	0	0	15.68	11.82	14.55	10.97	17.32	17.9	0.253988	0.526088	1	0.450549	0.253214	1	-0.161291	0.783983	1
chr1:28400000-28880000	loop_14238	23	chr1	28400000	28410000	chr1	28870000	28880000	0,0,255	0	0	11.66	14.91	13.46	12.73	8.55	9.57	-0.604702	0.23295	0.914898	-0.516458	0.302268	1	-0.0534354	1	1
chr1:28400000-29040000	loop_4863	23	chr1	28400000	28410000	chr1	29030000	29040000	0,0,255	0	0	7.44	7.92	5.4	4.55	5.32	6.4	-0.374185	0.557324	1	0.242272	0.831857	1	-0.581447	0.541376	1
chr1:28510000-28610000	loop_17280	23	chr1	28510000	28520000	chr1	28600000	28610000	0,0,255	0	0	40.21	30.75	34	34.78	26.14	25.89	-0.537373	0.057191	0.6164	-0.4149	0.123985	1	-0.0872762	0.798877	1
chr1:28640000-28740000	loop_15718	23	chr1	28640000	28650000	chr1	28730000	28740000	0,0,255	0	0	47.64	52.75	37.4	42.35	35.56	28.22	-0.697459	0.00212907	0.154125	-0.327331	0.187555	1	-0.334858	0.135575	1
chr1:28640000-28890000	loop_16744	23	chr1	28640000	28650000	chr1	28880000	28890000	0,0,255	0	0	24.06	18.37	21.52	16.92	19.52	13.88	-0.384777	0.302322	0.962733	-0.170246	0.640272	1	-0.179389	0.737802	1
chr1:28780000-28880000	loop_7132	23	chr1	28780000	28790000	chr1	28870000	28880000	0,0,255	0	0	44.91	42.71	43.79	42.97	50	47.38	0.0777918	0.766821	1	0.154257	0.510379	1	-0.0411369	0.939377	1
chr1:28880000-29040000	loop_3551	23	chr1	28880000	28890000	chr1	29030000	29040000	0,0,255	0	0	63.1	64.21	64.26	58.36	44.52	49.5	-0.530411	0.00827775	0.280351	-0.410183	0.0429467	1	-0.084936	0.657738	1
chr1:28880000-29210000	loop_1152	23	chr1	28880000	28890000	chr1	29200000	29210000	0,0,255	0	0	22.23	19.52	29.25	25.73	32.59	27.33	0.470837	0.133684	0.783233	0.131006	0.712097	1	0.375072	0.262029	1
chr1:29070000-29210000	loop_313	23	chr1	29070000	29080000	chr1	29200000	29210000	0,0,255	0	0	18.22	23.31	19.33	24.5	20.06	20.02	-0.0863603	0.911159	1	-0.148675	0.746792	1	0.0974759	0.913291	1
chr1:29230000-30720000	loop_1303	24	chr1	29230000	29240000	chr1	30710000	30720000	0,0,255	0	0	13.38	7.95	10.76	12.23	7.32	7.1	-0.663599	0.229675	0.909752	-0.782051	0.143492	1	0.152927	0.88046	1
chr1:29240000-29860000	loop_4174	24	chr1	29240000	29250000	chr1	29850000	29860000	0,0,255	0	0	8.19	9.64	10.74	9.46	7.82	12.69	0.0744577	1	1	-0.0845628	1	1	0.193906	0.871474	1
chr1:29260000-30890000	loop_13873	24	chr1	29260000	29270000	chr1	30880000	30890000	0,0,255	0	0	2.81	1.46	2.82	2.32	2.31	3.71	0.405232	0.753936	1	0.236974	1	1	0.202249	1	1
chr1:29300000-30340000	loop_6386	24	chr1	29300000	29310000	chr1	30330000	30340000	0,0,255	0	0	4.19	5.47	4.58	4.34	5.57	7.43	0.3631	0.831857	1	0.503598	0.52358	1	-0.105454	1	1
chr1:29310000-30080000	loop_5137	24	chr1	29310000	29320000	chr1	30070000	30080000	0,0,255	0	0	3.6	2.76	3.98	4.3	7.59	5.64	0.819998	0.263293	0.941912	0.773604	0.286409	1	0.0815465	1	1
chr1:29790000-30240000	loop_1735	24	chr1	29790000	29800000	chr1	30230000	30240000	0,0,255	0	0	4.18	4.15	7.8	9.17	5.96	5.58	0.41531	0.647683	1	-0.508791	0.458419	1	0.958178	0.151709	1
chr1:30080000-30240000	loop_13744	24	chr1	30080000	30090000	chr1	30230000	30240000	0,0,255	0	0	9.27	11.18	12.56	13.41	16.19	13.81	0.541618	0.253154	0.941912	0.182481	0.694211	1	0.394214	0.461644	1
chr1:30080000-30690000	loop_410	24	chr1	30080000	30090000	chr1	30680000	30690000	0,0,255	0	0	1.25	2.91	1.75	2.84	5.34	4.17	1.11766	0.266922	0.941912	0.950539	0.301847	1	0.202236	1	1
chr1:30110000-30240000	loop_6670	24	chr1	30110000	30120000	chr1	30230000	30240000	0,0,255	0	0	15.51	14.84	17.87	14.67	17.49	16.57	0.0628737	1	1	0.0691328	0.903677	1	0.0288992	1	1
chr1:30280000-30680000	loop_10748	24	chr1	30280000	30290000	chr1	30670000	30680000	0,0,255	0	0	2.87	2.83	2.8	4.46	6.07	5.25	0.81662	0.332407	0.993776	0.55546	0.50355	1	0.295967	0.790563	1
chr1:30720000-30780000	loop_12681	24	chr1	30720000	30730000	chr1	30770000	30780000	0,0,255	0	0	87.7	78.34	72.14	79.23	70.79	70.04	-0.32053	0.0583119	0.618676	-0.121955	0.524154	1	-0.163235	0.339231	1
chr1:30800000-30920000	loop_14190	24	chr1	30800000	30810000	chr1	30910000	30920000	0,0,255	0	0	42.84	40.18	50.3	47.49	55.28	50.98	0.273175	0.213505	0.897651	0.095531	0.677529	1	0.212963	0.37085	1
chr1:30800000-31120000	loop_12208	24	chr1	30800000	30810000	chr1	31110000	31120000	0,0,255	0	0	6.31	4.67	6.74	4.61	8.64	7.77	0.595031	0.44222	1	0.478834	0.458419	1	0.151212	0.831857	1
chr1:30800000-31550000	loop_6891	24	chr1	30800000	30810000	chr1	31540000	31550000	0,0,255	0	0	3.77	2.07	3.68	4.11	3.71	3.57	0.0610187	1	1	-0.201159	1	1	0.295974	0.790563	1
chr1:30970000-31290000	loop_8060	24	chr1	30970000	30980000	chr1	31280000	31290000	0,0,255	0	0	7.25	6.16	7.37	6.02	5.86	7.08	-0.156025	0.845068	1	-0.0149469	1	1	-0.106332	1	1
chr1:31000000-31060000	loop_13618	24	chr1	31000000	31010000	chr1	31050000	31060000	0,0,255	0	0	49.58	51.3	37.44	40.16	41.14	47.34	-0.282395	0.213505	0.897651	0.156302	0.488459	1	-0.403359	0.0833396	1
chr1:31150000-31560000	loop_11415	24	chr1	31150000	31160000	chr1	31550000	31560000	0,0,255	0	0	6.72	5.87	5.77	7.68	7.48	8.58	0.251494	0.850605	1	0.174505	0.855588	1	0.111862	1	1
chr1:31180000-31430000	loop_4211	24	chr1	31180000	31190000	chr1	31420000	31430000	0,0,255	0	0	11.09	13.72	14.94	21.8	22.28	19.66	0.676937	0.0866939	0.688384	0.200302	0.576804	1	0.511788	0.200367	1
chr1:31180000-31550000	loop_12357	24	chr1	31180000	31190000	chr1	31540000	31550000	0,0,255	0	0	7.78	7.74	13.39	11.22	11.55	16.15	0.732463	0.126488	0.76575	0.0908742	0.891994	1	0.676536	0.211252	1
chr1:31180000-31730000	loop_16436	24	chr1	31180000	31190000	chr1	31720000	31730000	0,0,255	0	0	2.53	3.64	2.5	4.4	4.23	3.41	0.247086	1	1	-0.0147835	1	1	0.295967	0.790563	1
chr1:31390000-31550000	loop_7044	24	chr1	31390000	31400000	chr1	31540000	31550000	0,0,255	0	0	19.35	18.29	24.84	31.95	22.93	25.4	0.244818	0.515862	1	-0.25728	0.440038	1	0.537237	0.100567	1
chr1:31610000-32490000	loop_2918	24	chr1	31610000	31620000	chr1	32480000	32490000	0,0,255	0	0	4.48	4.26	4.36	4.09	3.97	4.39	-0.319524	1	1	-0.0147688	1	1	-0.27033	1	1
chr1:31620000-32430000	loop_12721	24	chr1	31620000	31630000	chr1	32420000	32430000	0,0,255	0	0	3.88	3.75	4.48	5.19	4.84	3.74	0.0325252	1	1	-0.327987	0.81457	1	0.394384	0.629131	1
chr1:31640000-32020000	loop_4423	24	chr1	31640000	31650000	chr1	32010000	32020000	0,0,255	0	0	8.24	8.13	8.74	6.93	6.38	5.27	-0.472137	0.44222	1	-0.422629	0.571721	1	-0.0150246	1	1
chr1:31660000-31800000	loop_13435	24	chr1	31660000	31670000	chr1	31790000	31800000	0,0,255	0	0	49.31	52.04	46.26	53.4	40.63	44.42	-0.346508	0.122188	0.754293	-0.260673	0.242984	1	-0.0505451	0.832473	1
chr1:31810000-31970000	loop_16865	24	chr1	31810000	31820000	chr1	31960000	31970000	0,0,255	0	0	49.47	44.97	42.79	49.06	39.21	36.76	-0.398844	0.0890241	0.691516	-0.286779	0.219242	1	-0.0767921	0.768066	1
chr1:32210000-32380000	loop_1841	24	chr1	32210000	32220000	chr1	32370000	32380000	0,0,255	0	0	45.85	47.02	47.23	44.96	39.19	35.94	-0.366889	0.119948	0.752768	-0.302171	0.193058	1	-0.0294437	0.941069	1
chr1:32490000-33180000	loop_16683	24	chr1	32490000	32500000	chr1	33170000	33180000	0,0,255	0	0	1.73	2.17	2.9	2.81	2.67	2.42	0.15428	1	1	-0.266112	1	1	0.453369	0.753936	1
chr1:32510000-32730000	loop_14539	24	chr1	32510000	32520000	chr1	32720000	32730000	0,0,255	0	0	7.33	7.91	10.14	9.77	14.59	17.15	1.02135	0.0259787	0.465368	0.65632	0.126587	1	0.400199	0.607742	1
chr1:32520000-32880000	loop_15540	24	chr1	32520000	32530000	chr1	32870000	32880000	0,0,255	0	0	5.78	9.85	10.98	12.51	10.92	11.91	0.451549	0.417909	1	-0.0758186	1	1	0.562232	0.337015	1
chr1:32700000-32880000	loop_14555	24	chr1	32700000	32710000	chr1	32870000	32880000	0,0,255	0	0	24.84	20.89	27	23.32	25.01	24.39	0.0252743	1	1	-0.0435959	1	1	0.10408	0.837742	1
chr1:32870000-33090000	loop_1525	24	chr1	32870000	32880000	chr1	33080000	33090000	0,0,255	0	0	15.36	13.21	14.62	16.76	21.44	20.55	0.50861	0.188594	0.859692	0.408265	0.248479	1	0.135587	0.794989	1
chr1:32880000-33380000	loop_8130	24	chr1	32880000	32890000	chr1	33370000	33380000	0,0,255	0	0	3.9	2.82	7.27	7.7	4.77	5.29	0.345233	0.629131	1	-0.588103	0.424499	1	0.967137	0.133905	1
chr1:32890000-33450000	loop_222	24	chr1	32890000	32900000	chr1	33440000	33450000	0,0,255	0	0	4.77	2.7	3.5	3.13	3.79	4.55	0.0325492	1	1	0.171676	1	1	-0.104634	1	1
chr1:32930000-33010000	loop_1899	24	chr1	32930000	32940000	chr1	33000000	33010000	0,0,255	0	0	50.11	46.24	40.91	42.96	36.71	37.68	-0.45238	0.0524809	0.592471	-0.195188	0.428736	1	-0.22191	0.368148	1
chr1:32930000-33090000	loop_12790	24	chr1	32930000	32940000	chr1	33080000	33090000	0,0,255	0	0	29.98	36.37	30.98	36.24	40.26	36.01	0.148517	0.673283	1	0.182052	0.507348	1	0.00177926	1	1
chr1:33130000-33370000	loop_17142	24	chr1	33130000	33140000	chr1	33360000	33370000	0,0,255	0	0	9.92	11.76	11.78	15.98	14.28	13.94	0.303554	0.568405	1	0.0350836	1	1	0.30352	0.568405	1
chr1:33290000-33370000	loop_8054	24	chr1	33290000	33300000	chr1	33360000	33370000	0,0,255	0	0	49.94	43.25	38.07	42.81	34.25	37.84	-0.459587	0.0603066	0.622761	-0.199786	0.47213	1	-0.224525	0.362641	1
chr1:33630000-34750000	loop_6906	25	chr1	33630000	33640000	chr1	34740000	34750000	0,0,255	0	0	7.99	5.86	6.7	9.53	6.95	6.82	-0.0511606	1	1	-0.29063	0.720203	1	0.274039	0.71117	1
chr1:34450000-34750000	loop_17511	25	chr1	34450000	34460000	chr1	34740000	34750000	0,0,255	0	0	6.5	6.31	7.47	8.37	10.98	11.2	0.591182	0.310712	0.973418	0.352171	0.522597	1	0.274034	0.855588	1
chr1:34850000-34990000	loop_7870	26	chr1	34850000	34860000	chr1	34980000	34990000	0,0,255	0	0	10.83	12.67	13.78	14.62	15.37	16.19	0.314516	0.496902	1	0.125761	0.7983	1	0.223867	0.678003	1
chr1:34850000-35300000	loop_14064	26	chr1	34850000	34860000	chr1	35290000	35300000	0,0,255	0	0	5.42	4.14	5.24	6.38	6.65	7.58	0.565714	0.541376	1	0.301076	0.701203	1	0.299449	0.663706	1
chr1:34850000-35770000	loop_5229	26	chr1	34850000	34860000	chr1	35760000	35770000	0,0,255	0	0	2.42	2.87	2.44	2.64	2.64	3.94	0.313169	0.774447	1	0.451066	0.774447	1	-0.103224	1	1
chr1:34860000-35200000	loop_1389	26	chr1	34860000	34870000	chr1	35190000	35200000	0,0,255	0	0	6.48	11.04	9.99	11.75	12.63	12.17	0.392581	0.441035	1	0.1674	0.770996	1	0.260213	0.749375	1
chr1:34860000-36090000	loop_14777	26	chr1	34860000	34870000	chr1	36080000	36090000	0,0,255	0	0	1.5	3	1.57	1.66	1.48	1.43	-0.841031	0.726589	1	-0.401231	1	1	-0.407472	1	1
chr1:34900000-35310000	loop_5073	26	chr1	34900000	34910000	chr1	35300000	35310000	0,0,255	0	0	4.03	6.07	7.17	7.12	6.43	7.93	0.319645	0.838867	1	-0.0149582	1	1	0.369224	0.541376	1
chr1:35190000-35560000	loop_6684	26	chr1	35190000	35200000	chr1	35550000	35560000	0,0,255	0	0	13.3	13.56	13.58	14.72	14.63	12.91	0.0545759	1	1	-0.0151208	1	1	0.104774	0.891994	1
chr1:35190000-35770000	loop_17293	26	chr1	35190000	35200000	chr1	35760000	35770000	0,0,255	0	0	6.42	9.47	7.26	8.03	4.25	6.79	-0.594841	0.327094	0.993776	-0.45381	0.557324	1	-0.106613	0.855588	1
chr1:35200000-35300000	loop_3715	26	chr1	35200000	35210000	chr1	35290000	35300000	0,0,255	0	0	39.9	43.76	34.93	36.16	32.82	33.03	-0.413462	0.0993049	0.705237	-0.118643	0.671056	1	-0.259536	0.292549	1
chr1:35200000-35730000	loop_3889	26	chr1	35200000	35210000	chr1	35720000	35730000	0,0,255	0	0	8.76	8.27	6.69	6.98	7.14	8.03	-0.334356	0.59676	1	0.0828735	1	1	-0.382277	0.473298	1
chr1:35440000-35730000	loop_3399	26	chr1	35440000	35450000	chr1	35720000	35730000	0,0,255	0	0	17.44	17.68	20.46	19.72	17.31	15.2	-0.157885	0.716527	1	-0.283444	0.489082	1	0.160638	0.644768	1
chr1:35440000-35750000	loop_9112	26	chr1	35440000	35450000	chr1	35740000	35750000	0,0,255	0	0	16.54	17.8	17.5	15.82	14.5	17.2	-0.201843	0.620423	1	-0.101901	0.902237	1	-0.0648263	1	1
chr1:35450000-35550000	loop_8091	26	chr1	35450000	35460000	chr1	35540000	35550000	0,0,255	0	0	69	74.13	59.66	65.9	47.61	48.97	-0.651441	0.000723162	0.084931	-0.399625	0.0458507	1	-0.216509	0.245509	1
chr1:35450000-35570000	loop_3644	26	chr1	35450000	35460000	chr1	35560000	35570000	0,0,255	0	0	77.25	85.93	73.34	69.42	62.28	58.02	-0.51027	0.00344408	0.190519	-0.252188	0.179483	1	-0.222742	0.187196	1
chr1:35560000-35730000	loop_2855	26	chr1	35560000	35570000	chr1	35720000	35730000	0,0,255	0	0	35.52	26.29	37.62	38.3	31.85	30.76	-0.0656256	0.857197	1	-0.281029	0.272661	1	0.250624	0.346393	1
chr1:35560000-35780000	loop_12635	26	chr1	35560000	35570000	chr1	35770000	35780000	0,0,255	0	0	28.63	27.54	28.85	33.61	27.99	22.37	-0.212519	0.497312	1	-0.313483	0.263724	1	0.136159	0.645973	1
chr1:35880000-36090000	loop_2418	26	chr1	35880000	35890000	chr1	36080000	36090000	0,0,255	0	0	10.12	10.75	12.33	14.21	17.46	24.33	0.903505	0.0205076	0.415394	0.617624	0.0914585	1	0.321118	0.560291	1
chr1:36090000-36290000	loop_734	26	chr1	36090000	36100000	chr1	36280000	36290000	0,0,255	0	0	19.3	28.03	25.35	28.06	22.56	24.6	-0.0957876	0.754919	1	-0.240805	0.488976	1	0.180196	0.61773	1
chr1:36100000-36420000	loop_5052	26	chr1	36100000	36110000	chr1	36410000	36420000	0,0,255	0	0	18.22	23.21	14.26	17.13	14.85	13.8	-0.582132	0.114554	0.744179	-0.155988	0.7983	1	-0.391022	0.34289	1
chr1:36340000-36430000	loop_6342	26	chr1	36340000	36350000	chr1	36420000	36430000	0,0,255	0	0	71.6	65.74	66.41	71.4	57.94	58.95	-0.320105	0.10025	0.711612	-0.26136	0.171178	1	-0.0234288	0.951825	1
chr1:36530000-37040000	loop_17279	27	chr1	36530000	36540000	chr1	37030000	37040000	0,0,255	0	0	2.32	1.65	4.24	2.19	4.21	4.44	0.969787	0.266922	0.941912	0.55087	0.607306	1	0.45337	0.753936	1
chr1:36550000-37440000	loop_6301	27	chr1	36550000	36560000	chr1	37430000	37440000	0,0,255	0	0	10.89	13.56	9.04	11.12	8.61	9.25	-0.506428	0.349131	1	-0.165064	0.871474	1	-0.306442	0.542597	1
chr1:36570000-37440000	loop_17181	27	chr1	36570000	36580000	chr1	37430000	37440000	0,0,255	0	0	10.72	13.13	13.86	11.63	8.22	9	-0.587658	0.268422	0.941912	-0.62077	0.222296	1	0.0678017	1	1
chr1:37400000-38820000	loop_3488	27	chr1	37400000	37410000	chr1	38810000	38820000	0,0,255	0	0	1.11	2.12	1.73	1.48	2.09	1.97	0.238783	1	1	-0.0143376	1	1	0.285997	1	1
chr1:37440000-37870000	loop_14902	27	chr1	37440000	37450000	chr1	37860000	37870000	0,0,255	0	0	4.29	2.26	3.67	3.78	3.69	3.37	0.0610187	1	1	-0.201159	1	1	0.295974	0.790563	1
chr1:37450000-37690000	loop_5630	27	chr1	37450000	37460000	chr1	37680000	37690000	0,0,255	0	0	18.16	13.98	17.33	16.58	22.07	20.28	0.310907	0.416407	1	0.27992	0.428648	1	0.0662178	0.902237	1
chr1:37470000-38010000	loop_908	27	chr1	37470000	37480000	chr1	38000000	38010000	0,0,255	0	0	4.05	4.12	3.29	4.72	5.46	6.19	0.415327	0.647683	1	0.555476	0.50355	1	-0.105097	1	1
chr1:37550000-37860000	loop_1089	27	chr1	37550000	37560000	chr1	37850000	37860000	0,0,255	0	0	5.83	7.06	7.75	6.2	7.19	5.65	-0.0427123	1	1	-0.119942	1	1	0.111857	1	1
chr1:37590000-38020000	loop_15905	27	chr1	37590000	37600000	chr1	38010000	38020000	0,0,255	0	0	6.33	3.64	4.88	6.63	7.01	5.6	0.363083	0.663706	1	0.0982611	1	1	0.299455	0.663706	1
chr1:37600000-37690000	loop_774	27	chr1	37600000	37610000	chr1	37680000	37690000	0,0,255	0	0	67.33	65.04	67.27	61.34	49.32	48.13	-0.51403	0.00984869	0.302882	-0.403929	0.0412773	1	-0.0748013	0.710233	1
chr1:37600000-38830000	loop_5099	27	chr1	37600000	37610000	chr1	38820000	38830000	0,0,255	0	0	3.31	2.35	1.14	1.96	1.73	1.29	-0.841024	0.726589	1	-0.01407	1	1	-0.793512	0.726589	1
chr1:37800000-37860000	loop_13621	27	chr1	37800000	37810000	chr1	37850000	37860000	0,0,255	0	0	42.29	41.26	35.92	37.21	37.63	36.53	-0.250161	0.298853	0.962733	0.0231472	1	1	-0.238002	0.336049	1
chr1:37850000-37990000	loop_12231	27	chr1	37850000	37860000	chr1	37980000	37990000	0,0,255	0	0	19.39	14.92	16.51	13.1	19.94	18.42	0.0749346	0.907644	1	0.396913	0.282391	1	-0.286689	0.53263	1
chr1:37880000-37990000	loop_283	27	chr1	37880000	37890000	chr1	37980000	37990000	0,0,255	0	0	31.7	28.46	26.47	26.09	25.92	28.77	-0.234572	0.452477	1	0.0112066	1	1	-0.21052	0.509093	1
chr1:37880000-38020000	loop_4670	27	chr1	37880000	37890000	chr1	38010000	38020000	0,0,255	0	0	20.01	17.1	15.87	18.6	18.49	15.42	-0.198291	0.635602	1	-0.0151526	1	1	-0.147972	0.812749	1
chr1:37990000-38840000	loop_5194	27	chr1	37990000	38000000	chr1	38830000	38840000	0,0,255	0	0	8.32	8.65	8.58	9.78	6.2	6.28	-0.450754	0.458419	1	-0.553857	0.377273	1	0.137575	1	1
chr1:38020000-38840000	loop_12152	27	chr1	38020000	38030000	chr1	38830000	38840000	0,0,255	0	0	8.47	8.08	10	9	10.35	6.84	0.010711	1	1	-0.0920273	1	1	0.137582	1	1
chr1:38030000-38590000	loop_804	27	chr1	38030000	38040000	chr1	38580000	38590000	0,0,255	0	0	4.77	3.81	7.08	8.85	10.14	8.47	1.0668	0.0756108	0.659103	0.229391	0.735988	1	0.872075	0.210168	1
chr1:38050000-38600000	loop_974	27	chr1	38050000	38060000	chr1	38590000	38600000	0,0,255	0	0	7.11	7.41	8.56	9.54	8.9	7.76	0.11914	1	1	-0.173298	0.867997	1	0.32717	0.728439	1
chr1:38330000-38630000	loop_567	27	chr1	38330000	38340000	chr1	38620000	38630000	0,0,255	0	0	8.36	7.05	7.08	7.31	8.61	10.5	0.35033	0.607742	1	0.394111	0.499744	1	-0.00868863	1	1
chr1:38470000-38820000	loop_14192	27	chr1	38470000	38480000	chr1	38810000	38820000	0,0,255	0	0	7.08	7.1	6.73	7.69	8.9	9.42	0.277301	0.728439	1	0.321044	0.607742	1	-0.0086946	1	1
chr1:38490000-38590000	loop_10886	27	chr1	38490000	38500000	chr1	38580000	38590000	0,0,255	0	0	22.83	22.33	22.87	24.5	23.6	23.97	0.0292663	1	1	0.0144389	1	1	0.0500474	1	1
chr1:38600000-38840000	loop_3367	27	chr1	38600000	38610000	chr1	38830000	38840000	0,0,255	0	0	10.17	9.36	11.53	10.84	16.88	19.68	0.794946	0.0582319	0.618573	0.664928	0.0926992	1	0.165281	0.877677	1
chr1:38600000-39090000	loop_15038	27	chr1	38600000	38610000	chr1	39080000	39090000	0,0,255	0	0	2.81	2.37	3.02	4.28	4.07	3.54	0.499235	0.581116	1	0.171661	1	1	0.361736	0.774447	1
chr1:38850000-39100000	loop_12003	27	chr1	38850000	38860000	chr1	39090000	39100000	0,0,255	0	0	22.34	19.56	21.76	27.8	20.73	23.63	-0.0567784	1	1	-0.227008	0.538866	1	0.20538	0.602821	1
chr1:38870000-39410000	loop_11727	27	chr1	38870000	38880000	chr1	39400000	39410000	0,0,255	0	0	6.62	5.4	6.16	4.2	3.59	5.28	-0.560495	0.52358	1	-0.16293	1	1	-0.363105	0.831857	1
chr1:38870000-39580000	loop_16296	27	chr1	38870000	38880000	chr1	39570000	39580000	0,0,255	0	0	4.12	4.73	5.07	8.11	6.19	5.13	0.41531	0.647683	1	-0.128153	1	1	0.57781	0.383433	1
chr1:39090000-39540000	loop_15084	27	chr1	39090000	39100000	chr1	39530000	39540000	0,0,255	0	0	6.54	9.13	8.72	11.01	12.83	12.84	0.626541	0.211252	0.892411	0.359332	0.461644	1	0.302286	0.735988	1
chr1:39100000-39260000	loop_8197	27	chr1	39100000	39110000	chr1	39250000	39260000	0,0,255	0	0	31.64	30.06	28.8	22.55	28.98	22.32	-0.336558	0.219761	0.909604	0.012128	1	1	-0.313418	0.299254	1
chr1:39110000-39550000	loop_3582	27	chr1	39110000	39120000	chr1	39540000	39550000	0,0,255	0	0	10.66	10.71	16.06	17.01	15.42	18.44	0.53116	0.220633	0.909752	0.027654	1	1	0.538558	0.220633	1
chr1:39110000-39700000	loop_465	27	chr1	39110000	39120000	chr1	39690000	39700000	0,0,255	0	0	4.35	4.07	3.7	4.56	5.11	4.17	0.158466	1	1	0.133246	1	1	0.0597853	1	1
chr1:39180000-39270000	loop_5351	27	chr1	39180000	39190000	chr1	39260000	39270000	0,0,255	0	0	89.45	92	61.36	58.76	59.58	56.38	-0.718095	3.18248e-05	0.0151305	-0.0632246	0.796483	1	-0.619517	0.00032201	0.747745
chr1:39310000-39470000	loop_2931	27	chr1	39310000	39320000	chr1	39460000	39470000	0,0,255	0	0	27.53	30.1	35.03	42.32	34.37	40.97	0.280515	0.295178	0.962733	-0.0708107	0.87268	1	0.386581	0.142313	1
chr1:39600000-39730000	loop_16557	27	chr1	39600000	39610000	chr1	39720000	39730000	0,0,255	0	0	43.97	48.81	41.46	43.43	43.3	44.41	-0.158594	0.500985	1	0.0175093	1	1	-0.140783	0.598658	1
chr1:39810000-39980000	loop_7304	28	chr1	39810000	39820000	chr1	39970000	39980000	0,0,255	0	0	36.99	34.56	40.25	42.92	39.41	45.82	0.158254	0.573567	1	0.00167387	1	1	0.191867	0.469256	1
chr1:39830000-40310000	loop_17004	28	chr1	39830000	39840000	chr1	40300000	40310000	0,0,255	0	0	4.03	3.7	3.5	3.22	2.75	3.04	-0.367229	1	1	-0.22879	1	1	-0.10464	1	1
chr1:39920000-39980000	loop_335	28	chr1	39920000	39930000	chr1	39970000	39980000	0,0,255	0	0	72.17	60.6	62.41	59.51	60.28	60.28	-0.227241	0.257302	0.941912	-0.0268624	0.949332	1	-0.165048	0.414316	1
chr1:40140000-40340000	loop_1478	28	chr1	40140000	40150000	chr1	40330000	40340000	0,0,255	0	0	51.05	48.36	55.41	52.04	47.19	49.97	-0.113844	0.614377	1	-0.18143	0.405493	1	0.102884	0.676042	1
chr1:40140000-40960000	loop_2079	28	chr1	40140000	40150000	chr1	40950000	40960000	0,0,255	0	0	4.02	4.63	2.65	3.99	3.42	3.09	-0.340299	1	1	-0.0147133	1	1	-0.291284	1	1
chr1:40150000-40410000	loop_10519	28	chr1	40150000	40160000	chr1	40400000	40410000	0,0,255	0	0	38.21	35.62	31	31.97	30.6	28.65	-0.396724	0.139303	0.797251	-0.0841805	0.78806	1	-0.277273	0.265686	1
chr1:40330000-40410000	loop_17116	28	chr1	40330000	40340000	chr1	40400000	40410000	0,0,255	0	0	46.44	48.72	39.43	42.66	42.2	40.31	-0.272449	0.230026	0.910094	0.00181885	1	1	-0.23895	0.328179	1
chr1:40450000-40510000	loop_17557	28	chr1	40450000	40460000	chr1	40500000	40510000	0,0,255	0	0	57.65	55.06	43.42	47.98	68.89	63.14	0.162529	0.440936	1	0.521204	0.0079653	1	-0.32329	0.121412	1
chr1:40610000-40850000	loop_4479	28	chr1	40610000	40620000	chr1	40840000	40850000	0,0,255	0	0	22.72	21.07	23	24.09	24.93	25.29	0.120444	0.754919	1	0.0718674	0.841012	1	0.0838067	0.916221	1
chr1:40610000-40960000	loop_9762	28	chr1	40610000	40620000	chr1	40950000	40960000	0,0,255	0	0	18.73	16.09	23.87	23.43	18.46	20.95	0.0749599	0.907644	1	-0.276673	0.456226	1	0.386731	0.266885	1
chr1:40770000-40850000	loop_15573	28	chr1	40770000	40780000	chr1	40840000	40850000	0,0,255	0	0	51.07	48.32	52.93	49.92	41.19	42.78	-0.30176	0.181724	0.853533	-0.302412	0.168896	1	0.035932	0.943789	1
chr1:40770000-40960000	loop_5205	28	chr1	40770000	40780000	chr1	40950000	40960000	0,0,255	0	0	25.69	26.97	30.7	33.12	23.28	22.3	-0.306322	0.310507	0.973418	-0.511698	0.0875165	1	0.240515	0.404136	1
chr1:40850000-40950000	loop_14865	28	chr1	40850000	40860000	chr1	40940000	40950000	0,0,255	0	0	26.78	26.43	39.02	34.25	32.06	29.08	0.122178	0.777262	1	-0.269524	0.302479	1	0.426911	0.127084	1
chr1:41040000-41440000	loop_3518	29	chr1	41040000	41050000	chr1	41430000	41440000	0,0,255	0	0	2.37	2.5	4.76	4.07	5.86	6.96	1.48761	0.0768697	0.660261	0.503582	0.52358	1	1.01827	0.266922	1
chr1:41120000-42380000	loop_15021	29	chr1	41120000	41130000	chr1	42370000	42380000	0,0,255	0	0	1.51	1.1	0.98	1.21	2.91	2.95	0.793694	0.507861	1	1.45985	0.289111	1	-0.628712	1	1
chr1:41260000-41420000	loop_13397	29	chr1	41260000	41270000	chr1	41410000	41420000	0,0,255	0	0	38.05	38.15	31	33.07	33.32	37.39	-0.178281	0.507348	1	0.131868	0.608984	1	-0.274838	0.269196	1
chr1:41270000-42150000	loop_126	29	chr1	41270000	41280000	chr1	42140000	42150000	0,0,255	0	0	3.32	2.05	2.5	3.66	4.07	4.01	0.664044	0.424031	1	0.336704	0.803658	1	0.361736	0.774447	1
chr1:41570000-41870000	loop_9083	29	chr1	41570000	41580000	chr1	41860000	41870000	0,0,255	0	0	19.01	18.43	19.77	20.03	21.14	22.64	0.161914	0.657311	1	0.11839	0.746792	1	0.078738	0.908861	1
chr1:41570000-42180000	loop_6927	29	chr1	41570000	41580000	chr1	42170000	42180000	0,0,255	0	0	18.87	14.28	18.8	16.24	16.33	13.88	-0.203215	0.614928	1	-0.229262	0.625691	1	0.0611118	0.903677	1
chr1:41780000-42020000	loop_16655	29	chr1	41780000	41790000	chr1	42010000	42020000	0,0,255	0	0	11.42	9.4	10.78	10.08	9.72	10.02	-0.226644	0.755348	1	-0.0845935	1	1	-0.107097	0.877677	1
chr1:41800000-41900000	loop_8439	29	chr1	41800000	41810000	chr1	41890000	41900000	0,0,255	0	0	19.03	16.87	19.37	21.28	19.06	17.24	0.0014219	1	1	-0.158648	0.737802	1	0.195192	0.644768	1
chr1:41810000-42180000	loop_16169	29	chr1	41810000	41820000	chr1	42170000	42180000	0,0,255	0	0	8.55	8.85	11.19	10.81	7.39	8.79	-0.242796	0.728439	1	-0.468387	0.417909	1	0.260225	0.749375	1
chr1:41820000-42160000	loop_10242	29	chr1	41820000	41830000	chr1	42150000	42160000	0,0,255	0	0	8.03	9.12	8.31	11.39	11.25	10.76	0.359833	0.522597	1	0.184245	0.760914	1	0.210603	0.867997	1
chr1:41860000-42060000	loop_14271	29	chr1	41860000	41870000	chr1	42050000	42060000	0,0,255	0	0	12.6	12.22	16.15	16.06	12.77	14.35	0.0108113	1	1	-0.302193	0.519265	1	0.34796	0.427366	1
chr1:42150000-42740000	loop_9558	29	chr1	42150000	42160000	chr1	42730000	42740000	0,0,255	0	0	5.53	3.63	5.05	4.79	7.25	6.97	0.467956	0.52358	1	0.460417	0.541376	1	0.0425135	1	1
chr1:42180000-42350000	loop_355	29	chr1	42180000	42190000	chr1	42340000	42350000	0,0,255	0	0	16.89	20.78	17.07	16.86	18.03	18.29	-0.118692	0.815284	1	0.106014	0.812749	1	-0.189497	0.720433	1
chr1:42330000-42460000	loop_4171	29	chr1	42330000	42340000	chr1	42450000	42460000	0,0,255	0	0	17.5	23.5	17.86	19.9	19.28	20.06	-0.158059	0.737802	1	0.0583923	0.910032	1	-0.181234	0.653278	1
chr1:42340000-42750000	loop_5694	29	chr1	42340000	42350000	chr1	42740000	42750000	0,0,255	0	0	7.78	9.53	9.74	8.2	12.84	10.53	0.392572	0.441035	1	0.453311	0.360631	1	-0.0255554	1	1
chr1:42570000-42750000	loop_4085	29	chr1	42570000	42580000	chr1	42740000	42750000	0,0,255	0	0	30.78	27.03	32.1	33.97	33.97	33.14	0.120603	0.718914	1	0.00611021	1	1	0.149755	0.589248	1
chr1:42570000-43070000	loop_9467	29	chr1	42570000	42580000	chr1	43060000	43070000	0,0,255	0	0	8.16	6.28	7.98	6.05	7.31	6.39	-0.156239	0.850605	1	-0.0149743	1	1	-0.106473	1	1
chr1:42610000-43130000	loop_6938	29	chr1	42610000	42620000	chr1	43120000	43130000	0,0,255	0	0	3.51	4.34	4.99	4.07	9.06	9.38	0.989898	0.168773	0.836331	0.965444	0.122201	1	0.0597859	1	1
chr1:42770000-43080000	loop_5383	29	chr1	42770000	42780000	chr1	43070000	43080000	0,0,255	0	0	14.61	11.34	16.11	16.11	17.04	17.61	0.323684	0.435325	1	0.0691495	0.903677	1	0.289648	0.512142	1
chr1:42910000-43080000	loop_2541	29	chr1	42910000	42920000	chr1	43070000	43080000	0,0,255	0	0	87.01	77.05	77.53	79.85	69.52	76.12	-0.26194	0.13918	0.797251	-0.127457	0.495098	1	-0.0991482	0.577102	1
chr1:42910000-43420000	loop_1761	29	chr1	42910000	42920000	chr1	43410000	43420000	0,0,255	0	0	4.4	4.21	6.87	3.72	5.74	4.15	0.158466	1	1	-0.149191	1	1	0.341926	0.647683	1
chr1:43220000-43420000	loop_14951	29	chr1	43220000	43230000	chr1	43410000	43420000	0,0,255	0	0	34.13	32.76	32.08	36.71	29.83	33.23	-0.158379	0.595187	1	-0.143957	0.666463	1	0.0208292	1	1
chr1:43400000-43690000	loop_12041	29	chr1	43400000	43410000	chr1	43680000	43690000	0,0,255	0	0	3.74	4.89	5.54	5.12	5.71	8.02	0.528424	0.50355	1	0.221161	0.838867	1	0.341926	0.647683	1
chr1:43520000-43940000	loop_14747	29	chr1	43520000	43530000	chr1	43930000	43940000	0,0,255	0	0	11.47	10.33	11.73	12.66	13.48	15.65	0.303586	0.480157	1	0.197073	0.683688	1	0.141622	0.883062	1
chr1:43520000-44050000	loop_10097	29	chr1	43520000	43530000	chr1	44040000	44050000	0,0,255	0	0	9.07	11.09	8.95	13.04	9.11	9.93	-0.156963	0.871474	1	-0.22399	0.755348	1	0.101874	1	1
chr1:43530000-43750000	loop_7762	29	chr1	43530000	43540000	chr1	43740000	43750000	0,0,255	0	0	7.84	6.91	10.5	11.13	11.98	14.47	0.778411	0.117458	0.74791	0.277384	0.568405	1	0.536029	0.40524	1
chr1:43590000-44270000	loop_17378	29	chr1	43590000	43600000	chr1	44260000	44270000	0,0,255	0	0	2.07	2.3	2.71	3.17	4.63	4.45	0.969787	0.266922	0.941912	0.55087	0.607306	1	0.453369	0.753936	1
chr1:43710000-44220000	loop_727	29	chr1	43710000	43720000	chr1	44210000	44220000	0,0,255	0	0	3.76	2.82	3.03	2.19	2.47	2.71	-0.618174	0.774447	1	-0.0145155	1	1	-0.569593	0.774447	1
chr1:43760000-43940000	loop_13699	29	chr1	43760000	43770000	chr1	43930000	43940000	0,0,255	0	0	19.1	18.98	28.08	30.03	35.05	39.25	0.914577	0.00155532	0.126848	0.348776	0.16896	1	0.601059	0.064521	1
chr1:44210000-44320000	loop_13540	29	chr1	44210000	44220000	chr1	44310000	44320000	0,0,255	0	0	9.32	13.64	14.04	11.99	16.45	19.06	0.546586	0.185156	0.853533	0.450565	0.253214	1	0.131244	0.885501	1
chr1:44210000-44360000	loop_12723	29	chr1	44210000	44220000	chr1	44350000	44360000	0,0,255	0	0	12.67	11.5	12.38	11.56	15.7	16.18	0.297767	0.504696	1	0.381971	0.358485	1	-0.0489815	1	1
chr1:44370000-44600000	loop_5641	30	chr1	44370000	44380000	chr1	44590000	44600000	0,0,255	0	0	12.53	14.27	18.15	13.39	23.58	22.82	0.720343	0.0605982	0.623747	0.566084	0.0932304	1	0.189537	0.694211	1
chr1:44370000-44660000	loop_1849	30	chr1	44370000	44380000	chr1	44650000	44660000	0,0,255	0	0	13.43	11.28	13.29	11.64	12.64	11.71	-0.0991146	1	1	-0.0150889	1	1	-0.0489755	1	1
chr1:44570000-44660000	loop_14868	30	chr1	44570000	44580000	chr1	44650000	44660000	0,0,255	0	0	28.21	23.62	21.06	27.12	22.48	23.54	-0.27785	0.412453	1	-0.105818	0.837742	1	-0.136824	0.688243	1
chr1:44730000-44830000	loop_4455	31	chr1	44730000	44740000	chr1	44820000	44830000	0,0,255	0	0	36.91	42.34	50.44	48.67	44.22	43.22	0.0685417	0.815234	1	-0.197205	0.383881	1	0.301031	0.200875	1
chr1:44730000-45010000	loop_10950	31	chr1	44730000	44740000	chr1	45000000	45010000	0,0,255	0	0	19.32	14.54	21.2	14.06	17.63	16.32	-0.0295163	1	1	-0.0151407	1	1	0.0207662	1	1
chr1:44730000-45310000	loop_6857	31	chr1	44730000	44740000	chr1	45300000	45310000	0,0,255	0	0	11.61	11.43	17.9	14.26	11.77	9.84	-0.157252	0.88046	1	-0.594657	0.177292	1	0.472191	0.280933	1
chr1:44790000-45020000	loop_3521	31	chr1	44790000	44800000	chr1	45010000	45020000	0,0,255	0	0	29.68	30.83	30.82	27.86	28.93	27.38	-0.158361	0.576548	1	-0.0638897	0.853616	1	-0.0592183	0.92681	1
chr1:45010000-45310000	loop_10695	31	chr1	45010000	45020000	chr1	45300000	45310000	0,0,255	0	0	45.97	55.04	59	58.67	49.57	43.18	-0.173764	0.426004	1	-0.351498	0.0880455	1	0.21303	0.308701	1
chr1:45010000-45500000	loop_3252	31	chr1	45010000	45020000	chr1	45490000	45500000	0,0,255	0	0	28.62	27.61	25.13	25.33	17.84	19.14	-0.700497	0.035653	0.522163	-0.475452	0.165895	1	-0.189931	0.558899	1
chr1:45350000-45500000	loop_4031	31	chr1	45350000	45360000	chr1	45490000	45500000	0,0,255	0	0	47.05	37.12	48.47	48.64	41.72	46.4	-0.0230002	1	1	-0.168375	0.512647	1	0.180653	0.455879	1
chr1:45460000-45920000	loop_10847	31	chr1	45460000	45470000	chr1	45910000	45920000	0,0,255	0	0	2.01	3.05	4.26	4.85	6.57	5.25	1.06876	0.210203	0.892411	0.390376	0.663706	1	0.712799	0.424031	1
chr1:45510000-45570000	loop_14963	31	chr1	45510000	45520000	chr1	45560000	45570000	0,0,255	0	0	86.35	95.19	83.15	92.14	81.55	84.42	-0.209354	0.195488	0.877694	-0.106561	0.556004	1	-0.0674355	0.671646	1
chr1:45630000-46190000	loop_12191	31	chr1	45630000	45640000	chr1	46180000	46190000	0,0,255	0	0	2.35	1.83	5.48	6.66	4.92	9.55	1.69027	0.0192379	0.407237	0.187884	0.850605	1	1.53629	0.0490879	1
chr1:45650000-45890000	loop_10259	31	chr1	45650000	45660000	chr1	45880000	45890000	0,0,255	0	0	7.24	6.85	10.54	10.19	16.3	16.25	1.17044	0.0161518	0.381639	0.630805	0.13393	1	0.574754	0.391726	1
chr1:45680000-46230000	loop_15756	31	chr1	45680000	45690000	chr1	46220000	46230000	0,0,255	0	0	2.75	2.9	3.29	3.97	5.96	6.8	0.929718	0.237988	0.919897	0.855112	0.263293	1	0.10978	1	1
chr1:46030000-46190000	loop_10354	31	chr1	46030000	46040000	chr1	46180000	46190000	0,0,255	0	0	70.51	68.98	61.55	70.38	52.29	53.01	-0.482624	0.0119096	0.327858	-0.339141	0.0820357	1	-0.108172	0.583794	1
chr1:46240000-46350000	loop_5334	32	chr1	46240000	46250000	chr1	46340000	46350000	0,0,255	0	0	20.46	23.47	21.57	21.31	23.78	19.73	-0.0929558	0.830551	1	0.0170568	1	1	-0.07479	0.830551	1
chr1:46440000-46530000	loop_9756	33	chr1	46440000	46450000	chr1	46520000	46530000	0,0,255	0	0	31.67	27.23	32.2	31.82	38.41	36.21	0.255046	0.339158	0.995826	0.18762	0.501366	1	0.102721	0.718914	1
chr1:46440000-46730000	loop_17203	33	chr1	46440000	46450000	chr1	46720000	46730000	0,0,255	0	0	7.58	8.98	12.11	11.87	17.82	13.65	0.831631	0.0791119	0.664593	0.39618	0.350012	1	0.470557	0.429817	1
chr1:47190000-47270000	loop_9976	34	chr1	47190000	47200000	chr1	47260000	47270000	0,0,255	0	0	35.87	29.97	36.37	39.87	34.28	35.04	0.0134208	1	1	-0.15038	0.565874	1	0.199052	0.447766	1
chr1:47190000-47430000	loop_836	34	chr1	47190000	47200000	chr1	47420000	47430000	0,0,255	0	0	10.69	13.68	15.65	14.36	13.55	13.71	0.0107798	1	1	-0.212707	0.694211	1	0.258476	0.590304	1
chr1:47190000-47720000	loop_14283	34	chr1	47190000	47200000	chr1	47710000	47720000	0,0,255	0	0	12.43	11.81	14.59	13.14	9.05	9.54	-0.490291	0.360631	1	-0.618644	0.193674	1	0.163098	0.783983	1
chr1:47210000-47730000	loop_3197	34	chr1	47210000	47220000	chr1	47720000	47730000	0,0,255	0	0	10	8.3	11.31	9.79	8.43	9.42	-0.0799326	1	1	-0.157645	0.87469	1	0.112572	1	1
chr1:47430000-47720000	loop_15346	34	chr1	47430000	47440000	chr1	47710000	47720000	0,0,255	0	0	28.22	29.18	31.21	34.54	27.08	29.48	-0.0820289	0.851073	1	-0.243729	0.423505	1	0.196915	0.471517	1
chr1:48070000-48550000	loop_7597	35	chr1	48070000	48080000	chr1	48540000	48550000	0,0,255	0	0	2.6	3.02	3.75	2.91	3.86	5.89	0.411911	0.607306	1	0.336719	0.803658	1	0.109781	1	1
chr1:48090000-48240000	loop_8042	35	chr1	48090000	48100000	chr1	48230000	48240000	0,0,255	0	0	16.73	23.6	17.54	17.14	19.59	18.87	-0.158047	0.734586	1	0.0995697	0.817718	1	-0.222391	0.566934	1
chr1:48090000-50350000	loop_10557	35	chr1	48090000	48100000	chr1	50340000	50350000	0,0,255	0	0	0	0	0	0	0	0	-2.56274e-15	1	1	2.56274e-15	1	1	0	1	1
chr1:48100000-48210000	loop_5884	35	chr1	48100000	48110000	chr1	48200000	48210000	0,0,255	0	0	19.77	14.68	20.43	18.92	28.41	32.97	0.74667	0.0173367	0.389981	0.613961	0.0373017	1	0.168017	0.640272	1
chr1:48680000-50350000	loop_17408	35	chr1	48680000	48690000	chr1	50340000	50350000	0,0,255	0	0	5.13	2.97	5.14	5.07	3.77	5	0.0106081	1	1	-0.162929	1	1	0.207748	0.81457	1
chr1:48930000-50360000	loop_9649	35	chr1	48930000	48940000	chr1	50350000	50360000	0,0,255	0	0	1.67	1.35	2.06	2.55	4.44	3.29	1.19345	0.226625	0.909752	0.637425	0.581116	1	0.590251	0.726589	1
chr1:50350000-50750000	loop_9627	35	chr1	50350000	50360000	chr1	50740000	50750000	0,0,255	0	0	1.64	4.2	5.3	6.92	6.05	9.42	1.22391	0.133905	0.783233	0.392723	0.571721	1	0.865741	0.237988	1
chr1:50350000-51130000	loop_5604	35	chr1	50350000	50360000	chr1	51120000	51130000	0,0,255	0	0	1.18	1.05	2.14	2.15	3.5	3.15	1.54062	0.179736	0.847512	0.75599	0.548883	1	0.818373	0.687523	1
chr1:50770000-51200000	loop_2912	35	chr1	50770000	50780000	chr1	51190000	51200000	0,0,255	0	0	16.87	19.41	23.4	21.1	18.84	19.16	-0.0401165	1	1	-0.28914	0.445672	1	0.284122	0.434492	1
chr1:50770000-51670000	loop_15797	35	chr1	50770000	50780000	chr1	51660000	51670000	0,0,255	0	0	1.16	1.15	0.98	0.91	2.32	1.64	0.772015	0.687523	1	0.903583	0.687523	1	-0.0963419	1	1
chr1:50780000-50860000	loop_6461	35	chr1	50780000	50790000	chr1	50850000	50860000	0,0,255	0	0	23.65	24.86	17.32	19.07	22.54	19.15	-0.319532	0.337919	0.995826	0.128324	0.822313	1	-0.412596	0.193222	1
chr1:50870000-51190000	loop_10472	35	chr1	50870000	50880000	chr1	51180000	51190000	0,0,255	0	0	23.84	18.99	22.35	19.36	25.76	18.75	0.00690548	1	1	0.0815466	0.915277	1	-0.039414	1	1
chr1:50960000-51880000	loop_2562	35	chr1	50960000	50970000	chr1	51870000	51880000	0,0,255	0	0	3.74	1.96	2.41	1.68	2.27	1.72	-0.403606	1	1	0.290425	1	1	-0.659415	0.753936	1
chr1:51190000-51300000	loop_14234	35	chr1	51190000	51200000	chr1	51290000	51300000	0,0,255	0	0	17.79	14.81	16.45	13.27	18.35	18.89	0.0882795	0.905056	1	0.276477	0.470743	1	-0.152959	0.801457	1
chr1:51310000-51790000	loop_11676	35	chr1	51310000	51320000	chr1	51780000	51790000	0,0,255	0	0	4.55	4.3	7.13	5	8.73	11.48	0.974518	0.136184	0.786363	0.710168	0.215507	1	0.299451	0.663706	1
chr1:51400000-51540000	loop_17551	35	chr1	51400000	51410000	chr1	51530000	51540000	0,0,255	0	0	25.64	19.54	18.33	19.48	15.5	19.16	-0.486024	0.177028	0.847512	-0.170182	0.727784	1	-0.280694	0.440164	1
chr1:51400000-51770000	loop_2022	35	chr1	51400000	51410000	chr1	51760000	51770000	0,0,255	0	0	6.78	8.74	14.26	11.41	11.93	12.49	0.512268	0.337015	0.995826	-0.129415	0.887793	1	0.67653	0.211252	1
chr1:51560000-51770000	loop_1561	35	chr1	51560000	51570000	chr1	51760000	51770000	0,0,255	0	0	18.52	15.82	15.52	16.26	14.06	12.87	-0.392825	0.306038	0.970178	-0.250223	0.609188	1	-0.107553	0.902237	1
chr1:51620000-51780000	loop_6868	35	chr1	51620000	51630000	chr1	51770000	51780000	0,0,255	0	0	18.32	17.73	17.37	22.68	18.51	17.72	-0.0367838	1	1	-0.162299	0.734586	1	0.160636	0.727784	1
chr1:51640000-52010000	loop_3194	35	chr1	51640000	51650000	chr1	52000000	52010000	0,0,255	0	0	3.52	3.66	5.94	4.64	5.19	5.95	0.479354	0.629131	1	-0.0148975	1	1	0.528569	0.48078	1
chr1:51880000-52710000	loop_15044	35	chr1	51880000	51890000	chr1	52700000	52710000	0,0,255	0	0	4.12	3.61	4.83	4.3	3.17	4.76	0.0325417	1	1	-0.179853	1	1	0.246429	0.803658	1
chr1:51890000-52010000	loop_11747	35	chr1	51890000	51900000	chr1	52000000	52010000	0,0,255	0	0	29.31	32.25	32.73	35.01	33.43	31.74	0.000147934	1	1	-0.0574733	0.863638	1	0.0928866	0.791327	1
chr1:51900000-52300000	loop_8805	35	chr1	51900000	51910000	chr1	52290000	52300000	0,0,255	0	0	7.05	5.4	7.91	5.82	10.72	8.07	0.495684	0.473298	1	0.418869	0.487027	1	0.111863	1	1
chr1:51900000-52320000	loop_11770	35	chr1	51900000	51910000	chr1	52310000	52320000	0,0,255	0	0	7.38	6.29	7.18	6.55	8.61	8.47	0.305465	0.720203	1	0.341935	0.59676	1	-0.0014349	1	1
chr1:52030000-52700000	loop_7494	35	chr1	52030000	52040000	chr1	52690000	52700000	0,0,255	0	0	5.01	6.37	5.67	5.19	7.22	5	0.0802852	1	1	0.221131	0.838867	1	-0.105975	1	1
chr1:52120000-52300000	loop_7107	35	chr1	52120000	52130000	chr1	52290000	52300000	0,0,255	0	0	23.28	21.63	19.28	19.28	18.23	18.77	-0.335284	0.374647	1	-0.0886681	0.910032	1	-0.211436	0.510839	1
chr1:52120000-52690000	loop_11834	35	chr1	52120000	52130000	chr1	52680000	52690000	0,0,255	0	0	9.6	8.48	8.39	7.99	7.23	5.34	-0.618354	0.281224	0.960904	-0.309436	0.71117	1	-0.274256	0.607742	1
chr1:52140000-52300000	loop_2070	35	chr1	52140000	52150000	chr1	52290000	52300000	0,0,255	0	0	28.44	26.77	24.61	28.3	21.5	27.01	-0.327295	0.276612	0.960904	-0.184215	0.621203	1	-0.107875	0.77328	1
chr1:52190000-53080000	loop_2357	35	chr1	52190000	52200000	chr1	53070000	53080000	0,0,255	0	0	1.63	2.08	2.42	2.38	5.53	4.48	1.11767	0.266922	0.941912	1.25548	0.17964	1	-0.102006	1	1
chr1:52190000-53130000	loop_13187	35	chr1	52190000	52200000	chr1	53120000	53130000	0,0,255	0	0	1.34	2.93	3.7	1.58	2.07	3.55	0.154289	1	1	-0.266097	1	1	0.453364	0.753936	1
chr1:52360000-52690000	loop_10395	35	chr1	52360000	52370000	chr1	52680000	52690000	0,0,255	0	0	20.94	17.12	14.87	17.87	16.43	17.53	-0.237529	0.556346	1	0.0691502	0.903677	1	-0.271484	0.550754	1
chr1:52410000-52690000	loop_13675	35	chr1	52410000	52420000	chr1	52680000	52690000	0,0,255	0	0	26.27	26.27	28.89	26.13	26.34	32.08	0.0794395	0.848395	1	0.0598317	0.852361	1	0.054862	0.922785	1
chr1:52700000-52930000	loop_16779	35	chr1	52700000	52710000	chr1	52920000	52930000	0,0,255	0	0	9.29	10.14	15.37	12.25	10.48	11.51	0.128862	0.87469	1	-0.409716	0.401356	1	0.573366	0.243231	1
chr1:52700000-53190000	loop_766	35	chr1	52700000	52710000	chr1	53180000	53190000	0,0,255	0	0	5.5	4.31	7.07	8.16	6.77	6.79	0.319644	0.838867	1	-0.112829	1	1	0.467021	0.541376	1
chr1:52720000-52930000	loop_6711	35	chr1	52720000	52730000	chr1	52920000	52930000	0,0,255	0	0	9.46	13.98	10.85	12.52	12.24	13.22	0.0176617	1	1	0.0992536	0.887793	1	-0.0464957	1	1
chr1:52780000-53740000	loop_14233	35	chr1	52780000	52790000	chr1	53730000	53740000	0,0,255	0	0	1.2	0.41	0.9	0.61	2.22	1.47	1.62714	0.375031	1	0.903583	0.687523	1	0.756501	1	1
chr1:52900000-53180000	loop_4589	35	chr1	52900000	52910000	chr1	53170000	53180000	0,0,255	0	0	9.43	5.31	12.22	10.17	13.65	16.02	0.831101	0.0726104	0.650356	0.428066	0.332058	1	0.438128	0.511568	1
chr1:52920000-53200000	loop_8744	35	chr1	52920000	52930000	chr1	53190000	53200000	0,0,255	0	0	9.36	9.41	12.3	13.78	14.35	18.43	0.708152	0.0921163	0.695511	0.325965	0.435325	1	0.417298	0.451625	1
chr1:53270000-53400000	loop_8770	35	chr1	53270000	53280000	chr1	53390000	53400000	0,0,255	0	0	51.37	46.78	52.68	56.33	46.2	43.95	-0.20477	0.341602	0.995826	-0.285398	0.18221	1	0.115913	0.626727	1
chr1:53270000-53760000	loop_10143	35	chr1	53270000	53280000	chr1	53750000	53760000	0,0,255	0	0	7.87	10.25	6.9	5.28	4.81	6.53	-0.772772	0.185084	0.853533	-0.137753	1	1	-0.600307	0.265101	1
chr1:53480000-53690000	loop_10758	35	chr1	53480000	53490000	chr1	53680000	53690000	0,0,255	0	0	11.53	11.35	16.17	12.6	18.38	20.27	0.661274	0.0926992	0.695511	0.409141	0.275389	1	0.287329	0.576088	1
chr1:53570000-54620000	loop_14589	35	chr1	53570000	53580000	chr1	54610000	54620000	0,0,255	0	0	1.84	2.66	1.23	1.77	3.34	2.03	0.405208	0.753936	1	0.92906	0.507861	1	-0.488052	1	1
chr1:53830000-54770000	loop_12759	35	chr1	53830000	53840000	chr1	54760000	54770000	0,0,255	0	0	4.4	8.29	5.41	4.04	2.89	3.13	-1.1251	0.167167	0.836331	-0.580319	0.607306	1	-0.511079	0.52358	1
chr1:53850000-53960000	loop_2662	35	chr1	53850000	53860000	chr1	53950000	53960000	0,0,255	0	0	40.47	42.55	37.36	40.8	38.28	39.17	-0.194937	0.425798	1	-0.0515947	0.873489	1	-0.108046	0.693331	1
chr1:53860000-54500000	loop_5740	35	chr1	53860000	53870000	chr1	54490000	54500000	0,0,255	0	0	6.58	4.43	3.48	5.08	4.91	4.88	-0.289625	0.823846	1	0.133246	1	1	-0.388103	0.823846	1
chr1:54050000-54770000	loop_5781	35	chr1	54050000	54060000	chr1	54760000	54770000	0,0,255	0	0	11.67	10.5	8.3	7.26	5.51	5.84	-1.14025	0.0351547	0.522163	-0.453826	0.557324	1	-0.651874	0.187941	1
chr1:54050000-54810000	loop_15713	35	chr1	54050000	54060000	chr1	54800000	54810000	0,0,255	0	0	6.81	10.63	7.67	9.45	9.24	7.46	-0.156749	0.864223	1	-0.0963307	1	1	-0.0255627	1	1
chr1:54060000-54220000	loop_4106	35	chr1	54060000	54070000	chr1	54210000	54220000	0,0,255	0	0	13.07	16.38	12.69	11.16	10.02	11.62	-0.501871	0.322533	0.993776	-0.139235	0.883062	1	-0.327615	0.488733	1
chr1:54070000-54500000	loop_14063	35	chr1	54070000	54080000	chr1	54490000	54500000	0,0,255	0	0	31.25	31.42	24.9	28.27	21.94	19.22	-0.670269	0.0224638	0.432641	-0.375854	0.218587	1	-0.259245	0.400029	1
chr1:54070000-54820000	loop_13532	35	chr1	54070000	54080000	chr1	54810000	54820000	0,0,255	0	0	15.73	13.6	15.41	11.99	12.87	10.87	-0.319514	0.488733	1	-0.177081	0.783983	1	-0.10741	0.893926	1
chr1:54090000-55000000	loop_2903	35	chr1	54090000	54100000	chr1	54990000	55000000	0,0,255	0	0	2.55	1.73	1.69	1.49	2.54	2.42	-0.151464	1	1	0.290425	1	1	-0.407466	1	1
chr1:54120000-54500000	loop_9950	35	chr1	54120000	54130000	chr1	54490000	54500000	0,0,255	0	0	27.33	24.03	24.41	21.86	24.96	24.4	-0.158227	0.688243	1	0.0736449	0.839402	1	-0.196619	0.543089	1
chr1:54380000-54820000	loop_12368	35	chr1	54380000	54390000	chr1	54810000	54820000	0,0,255	0	0	4.94	5.28	4.74	5.45	4.48	5.27	-0.155146	0.823846	1	-0.149175	1	1	0.0284463	1	1
chr1:54400000-54490000	loop_17498	35	chr1	54400000	54410000	chr1	54480000	54490000	0,0,255	0	0	57.06	61.97	53.72	48.91	40.82	39.23	-0.632746	0.00274032	0.171548	-0.357165	0.106308	1	-0.240289	0.250774	1
chr1:54660000-55000000	loop_2479	35	chr1	54660000	54670000	chr1	54990000	55000000	0,0,255	0	0	5.19	3.52	6.43	6.62	6.36	7.22	0.633289	0.383433	1	-0.0149582	1	1	0.682715	0.286409	1
chr1:54670000-54820000	loop_10964	35	chr1	54670000	54680000	chr1	54810000	54820000	0,0,255	0	0	43.34	41.56	46.3	50.05	41.97	41.08	-0.123886	0.641234	1	-0.236981	0.299105	1	0.148372	0.550866	1
chr1:54680000-55020000	loop_14997	35	chr1	54680000	54690000	chr1	55010000	55020000	0,0,255	0	0	4.86	4.97	7.15	6.86	9.32	10.23	0.82619	0.200654	0.882424	0.491952	0.391726	1	0.36923	0.541376	1
chr1:54940000-55000000	loop_5092	35	chr1	54940000	54950000	chr1	54990000	55000000	0,0,255	0	0	41.35	39.75	42.47	36.14	49.81	51.5	0.241429	0.296406	0.962733	0.348388	0.120139	1	-0.0716155	0.811813	1
chr1:55140000-55280000	loop_13630	36	chr1	55140000	55150000	chr1	55270000	55280000	0,0,255	0	0	52.38	53.45	45.53	52.03	47.72	46.17	-0.245882	0.255387	0.941912	-0.0739514	0.775144	1	-0.136613	0.527699	1
chr1:55280000-56720000	loop_5116	36	chr1	55280000	55290000	chr1	56710000	56720000	0,0,255	0	0	6.15	4.56	6.02	6.24	5.28	4.14	-0.155155	1	1	-0.272061	0.831857	1	0.151211	0.831857	1
chr1:55510000-55860000	loop_4645	36	chr1	55510000	55520000	chr1	55850000	55860000	0,0,255	0	0	1.99	3.42	3.44	2.12	7.44	5.59	1.18184	0.143546	0.797251	1.32086	0.0963251	1	-0.103223	1	1
chr1:56810000-58590000	loop_13908	37	chr1	56810000	56820000	chr1	58580000	58590000	0,0,255	0	0	1.18	1.64	1.47	2.03	0.98	3.2	0.238799	1	1	0.372839	1	1	-0.100049	1	1
chr1:56820000-58050000	loop_9436	37	chr1	56820000	56830000	chr1	58040000	58050000	0,0,255	0	0	6	4.11	5.57	7.7	6.09	5.48	0.101689	1	1	-0.233133	0.845068	1	0.369236	0.677726	1
chr1:56820000-59760000	loop_15665	37	chr1	56820000	56830000	chr1	59750000	59760000	0,0,255	0	0	0	0	0	0	0	0	-2.56274e-15	1	1	2.56274e-15	1	1	0	1	1
chr1:56830000-58070000	loop_17063	37	chr1	56830000	56840000	chr1	58060000	58070000	0,0,255	0	0	4.54	7.83	9.04	7.83	8.34	6.69	0.159903	1	1	-0.1928	0.860105	1	0.38732	0.71117	1
chr1:56830000-58540000	loop_6113	37	chr1	56830000	56840000	chr1	58530000	58540000	0,0,255	0	0	1.7	3.18	3.76	4.11	2.27	1.86	-0.151471	1	1	-0.666724	0.581116	1	0.547917	0.581116	1
chr1:56830000-58560000	loop_8731	37	chr1	56830000	56840000	chr1	58550000	58560000	0,0,255	0	0	4.26	4.94	7.13	5.11	3.46	4.84	-0.319532	1	1	-0.585161	0.50355	1	0.299445	0.663706	1
chr1:58510000-58660000	loop_11937	37	chr1	58510000	58520000	chr1	58650000	58660000	0,0,255	0	0	33.83	30.98	26.85	25.86	30.57	29.74	-0.158386	0.589248	1	0.18327	0.576548	1	-0.306352	0.307775	1
chr1:58510000-59760000	loop_6040	37	chr1	58510000	58520000	chr1	59750000	59760000	0,0,255	0	0	5.9	8.45	8	8.63	6.65	5.29	-0.261128	0.701203	1	-0.395599	0.584804	1	0.168984	1	1
chr1:58730000-59700000	loop_11683	37	chr1	58730000	58740000	chr1	59690000	59700000	0,0,255	0	0	24.21	27.47	24.53	22.93	20.24	18.79	-0.449291	0.165895	0.836331	-0.306299	0.397084	1	-0.107837	0.762313	1
chr1:58730000-59950000	loop_723	37	chr1	58730000	58740000	chr1	59940000	59950000	0,0,255	0	0	3.2	3.15	5.14	3.94	2.62	4.61	0.0610276	1	1	-0.366228	0.803658	1	0.46085	0.607306	1
chr1:58740000-59450000	loop_3210	37	chr1	58740000	58750000	chr1	59440000	59450000	0,0,255	0	0	5.15	5.64	7.43	7.82	7.15	8.98	0.508961	0.557324	1	-0.0149895	1	1	0.558591	0.424499	1
chr1:58780000-58910000	loop_9745	37	chr1	58780000	58790000	chr1	58900000	58910000	0,0,255	0	0	20.5	20.39	15.99	17.04	19.75	17.62	-0.231558	0.571954	1	0.14421	0.724182	1	-0.340531	0.416407	1
chr1:58780000-59050000	loop_12473	37	chr1	58780000	58790000	chr1	59040000	59050000	0,0,255	0	0	14.99	13.42	15.75	17.74	15.07	15.26	0.0399469	1	1	-0.147365	0.80447	1	0.222367	0.609188	1
chr1:58780000-59300000	loop_6127	37	chr1	58780000	58790000	chr1	59290000	59300000	0,0,255	0	0	16.13	12.85	14.64	19.32	14.55	15.64	-0.0589627	1	1	-0.235797	0.620423	1	0.211865	0.614928	1
chr1:59040000-59320000	loop_3168	37	chr1	59040000	59050000	chr1	59310000	59320000	0,0,255	0	0	9.46	7.15	8.63	5.29	5.31	6.79	-0.650052	0.265101	0.941912	-0.23312	0.845068	1	-0.382269	0.473298	1
chr1:59290000-59710000	loop_12091	37	chr1	59290000	59300000	chr1	59700000	59710000	0,0,255	0	0	12.17	9.55	14.68	13.43	13.99	14.24	0.303569	0.568405	1	-0.0151062	1	1	0.353703	0.480157	1
chr1:59970000-61460000	loop_4595	38	chr1	59970000	59980000	chr1	61450000	61460000	0,0,255	0	0	7.56	4.05	4.19	5.21	3.46	5.96	-0.560488	0.663706	1	-0.0148099	1	1	-0.511055	0.663706	1
chr1:59970000-61850000	loop_540	38	chr1	59970000	59980000	chr1	61840000	61850000	0,0,255	0	0	3.52	3.22	3.24	3.16	3.71	1.4	-0.61819	0.774447	1	-0.266127	1	1	-0.318467	1	1
chr1:60970000-61460000	loop_17370	38	chr1	60970000	60980000	chr1	61450000	61460000	0,0,255	0	0	11.14	14.39	13.48	11.21	9.83	12.84	-0.218091	0.770996	1	-0.190143	0.775581	1	0.00702055	1	1
chr1:60970000-61860000	loop_13918	38	chr1	60970000	60980000	chr1	61850000	61860000	0,0,255	0	0	4.79	3.73	3.81	4.9	7.18	5.99	0.528399	0.50355	1	0.503568	0.52358	1	0.0597912	1	1
chr1:61040000-61460000	loop_3419	38	chr1	61040000	61050000	chr1	61450000	61460000	0,0,255	0	0	12	17.81	17.86	17.96	19.71	19.15	0.316598	0.464184	1	0.0995697	0.817718	1	0.25219	0.53263	1
chr1:61050000-61850000	loop_4204	38	chr1	61050000	61060000	chr1	61840000	61850000	0,0,255	0	0	5.89	4.91	7.15	7.59	6.37	6.98	0.0803092	1	1	-0.217782	0.850605	1	0.332599	0.690129	1
chr1:61070000-62790000	loop_11852	38	chr1	61070000	61080000	chr1	62780000	62790000	0,0,255	0	0	1.96	1.7	2.35	2.08	2.1	0.9	-0.53528	1	1	-0.401231	1	1	-0.102006	1	1
chr1:61680000-61850000	loop_3893	38	chr1	61680000	61690000	chr1	61840000	61850000	0,0,255	0	0	25.75	22.77	27.63	19.17	17.93	20.98	-0.425685	0.235872	0.919897	-0.312963	0.391695	1	-0.0775846	0.837742	1
chr1:61720000-62440000	loop_7126	38	chr1	61720000	61730000	chr1	62430000	62440000	0,0,255	0	0	2.88	2.69	2.66	2.56	3.03	4.29	0.313177	0.774447	1	0.199469	1	1	0.14791	1	1
chr1:62170000-62410000	loop_8341	38	chr1	62170000	62180000	chr1	62400000	62410000	0,0,255	0	0	20.72	19.29	30.77	24.13	27.38	27.65	0.360999	0.256988	0.941912	-0.0151709	1	1	0.411374	0.218587	1
chr1:62170000-62750000	loop_5243	38	chr1	62170000	62180000	chr1	62740000	62750000	0,0,255	0	0	12.99	15.77	10.87	11.18	13.27	6.71	-0.516222	0.243231	0.927928	-0.0814561	0.877677	1	-0.39973	0.391887	1
chr1:62430000-62790000	loop_4517	38	chr1	62430000	62440000	chr1	62780000	62790000	0,0,255	0	0	13.51	17.18	14.07	13.77	16.63	16.21	0.0213631	1	1	0.262737	0.526088	1	-0.206145	0.694211	1
chr1:62430000-63370000	loop_7896	38	chr1	62430000	62440000	chr1	63360000	63370000	0,0,255	0	0	3.09	4	4.22	2.8	3.52	2.96	-0.153557	1	1	-0.014714	1	1	-0.104646	1	1
chr1:62440000-63530000	loop_5186	38	chr1	62440000	62450000	chr1	63520000	63530000	0,0,255	0	0	3.45	4.26	1.8	3.7	2.6	2.91	-0.367237	1	1	-0.0146221	1	1	-0.318474	1	1
chr1:62500000-62750000	loop_13737	38	chr1	62500000	62510000	chr1	62740000	62750000	0,0,255	0	0	27.43	25.83	28.65	21.61	22.92	22.63	-0.334197	0.266978	0.941912	-0.163268	0.685212	1	-0.135726	0.694052	1
chr1:62830000-63540000	loop_5020	38	chr1	62830000	62840000	chr1	63530000	63540000	0,0,255	0	0	6.07	8.57	6.94	7.86	4.23	7.6	-0.374176	0.557324	1	-0.330959	0.701203	1	-0.00870057	1	1
chr1:63360000-63530000	loop_3851	38	chr1	63360000	63370000	chr1	63520000	63530000	0,0,255	0	0	16.2	19.23	14.48	13.69	14.85	15.74	-0.29007	0.457379	1	0.0803109	0.897497	1	-0.335197	0.450312	1
chr1:63360000-63600000	loop_1617	38	chr1	63360000	63370000	chr1	63590000	63600000	0,0,255	0	0	12.48	9.87	8.1	8.44	10.39	9.32	-0.293042	0.64414	1	0.216279	0.742942	1	-0.474185	0.337015	1
chr1:63520000-63600000	loop_9026	38	chr1	63520000	63530000	chr1	63590000	63600000	0,0,255	0	0	26.79	25.28	22.86	22.13	23.77	26.95	-0.129788	0.691188	1	0.132959	0.685212	1	-0.22748	0.47567	1
chr1:63590000-64850000	loop_4136	38	chr1	63590000	63600000	chr1	64840000	64850000	0,0,255	0	0	3.54	2.39	2.43	1.93	2.89	3.38	-0.152661	1	1	0.541914	0.753936	1	-0.659415	0.753936	1
chr1:63590000-65070000	loop_5679	38	chr1	63590000	63600000	chr1	65060000	65070000	0,0,255	0	0	3.39	2.69	1.82	2.37	2.27	1.41	-0.45544	1	1	-0.014353	1	1	-0.407466	1	1
chr1:63610000-64140000	loop_5197	38	chr1	63610000	63620000	chr1	64130000	64140000	0,0,255	0	0	20.93	20.77	18.46	21.13	17.29	15.81	-0.390857	0.29585	0.962733	-0.283442	0.489082	1	-0.072308	0.911159	1
chr1:63610000-64250000	loop_14247	38	chr1	63610000	63620000	chr1	64240000	64250000	0,0,255	0	0	18.1	17.63	16.34	21.72	17.52	17.47	-0.0760213	0.905056	1	-0.129847	0.817718	1	0.0889511	0.815284	1
chr1:64260000-64680000	loop_10361	38	chr1	64260000	64270000	chr1	64670000	64680000	0,0,255	0	0	9.55	9	8.66	6.58	10.12	6.98	-0.23811	0.735988	1	0.0711221	1	1	-0.274255	0.607742	1
chr1:64260000-64830000	loop_10770	38	chr1	64260000	64270000	chr1	64820000	64830000	0,0,255	0	0	8.37	12.46	9.11	12.15	12.93	11.51	0.234183	0.760914	1	0.233732	0.658919	1	0.0355547	1	1
chr1:64310000-65670000	loop_10493	38	chr1	64310000	64320000	chr1	65660000	65670000	0,0,255	0	0	2.08	1.65	3.23	2.18	1.19	3.58	-0.149664	1	1	-0.319263	1	1	0.202243	1	1
chr1:64680000-64830000	loop_12344	38	chr1	64680000	64690000	chr1	64820000	64830000	0,0,255	0	0	24.25	24.36	22.51	25.26	24.21	23.8	-0.0675211	0.918017	1	-0.0151563	1	1	-0.0171407	1	1
chr1:64680000-65080000	loop_11114	38	chr1	64680000	64690000	chr1	65070000	65080000	0,0,255	0	0	6.41	6.31	7.4	6.53	7	7.43	0.159927	1	1	0.0828735	1	1	0.111856	1	1
chr1:64680000-65700000	loop_14583	38	chr1	64680000	64690000	chr1	65690000	65700000	0,0,255	0	0	3.93	3.84	5.3	7.7	3.64	5.7	0.0106006	1	1	-0.533338	0.52358	1	0.57781	0.383433	1
chr1:64840000-65060000	loop_8113	38	chr1	64840000	64850000	chr1	65050000	65060000	0,0,255	0	0	23.06	22.59	19.62	17.79	18.67	19.12	-0.368276	0.320778	0.99223	-0.0151373	1	1	-0.317935	0.380483	1
chr1:64840000-65430000	loop_7824	38	chr1	64840000	64850000	chr1	65420000	65430000	0,0,255	0	0	2.31	4.1	3.34	2.65	2.54	2.32	-0.403621	1	1	-0.266112	1	1	-0.104052	1	1
chr1:64860000-65080000	loop_258	38	chr1	64860000	64870000	chr1	65070000	65080000	0,0,255	0	0	30.7	31.39	21.85	24.17	23.28	18.11	-0.670285	0.0224638	0.432641	-0.176555	0.594685	1	-0.458516	0.121999	1
chr1:64950000-66310000	loop_5967	38	chr1	64950000	64960000	chr1	66300000	66310000	0,0,255	0	0	2.12	2.56	2.23	2.09	1.56	3.66	0.154296	1	1	0.29044	1	1	-0.102006	1	1
chr1:64970000-66270000	loop_2128	38	chr1	64970000	64980000	chr1	66260000	66270000	0,0,255	0	0	1.61	3.36	2.42	2.7	2.52	1.73	-0.151471	1	1	-0.0145148	1	1	-0.103224	1	1
chr1:65050000-65210000	loop_12433	38	chr1	65050000	65060000	chr1	65200000	65210000	0,0,255	0	0	9.2	9.01	8.37	9.18	12.5	11.89	0.392596	0.441035	1	0.534634	0.280204	1	-0.106808	0.864223	1
chr1:65070000-65430000	loop_14524	38	chr1	65070000	65080000	chr1	65420000	65430000	0,0,255	0	0	8.12	8.56	6.9	7.86	10.26	8.52	0.16064	0.867997	1	0.394081	0.499744	1	-0.19829	0.720203	1
chr1:65190000-66500000	loop_10279	38	chr1	65190000	65200000	chr1	66490000	66500000	0,0,255	0	0	2.62	2.76	3.27	2.52	2.93	2.45	-0.403613	1	1	-0.266112	1	1	-0.104046	1	1
chr1:65230000-65700000	loop_8010	38	chr1	65230000	65240000	chr1	65690000	65700000	0,0,255	0	0	16.04	15.16	22.73	30.69	28.15	27.9	0.762314	0.0231255	0.437961	0.0361287	1	1	0.761353	0.0215158	1
chr1:65230000-65950000	loop_17201	38	chr1	65230000	65240000	chr1	65940000	65950000	0,0,255	0	0	2.67	2.38	6.18	4.81	5.22	6.11	1.06879	0.210203	0.892411	0.107954	1	1	0.994945	0.210203	1
chr1:65230000-65970000	loop_5891	38	chr1	65230000	65240000	chr1	65960000	65970000	0,0,255	0	0	3.94	3.01	5.05	4.79	4.28	4.3	0.197334	1	1	-0.162944	1	1	0.394384	0.629131	1
chr1:65230000-66250000	loop_4845	38	chr1	65230000	65240000	chr1	66240000	66250000	0,0,255	0	0	2.64	2.73	5.47	5.5	4.21	4.46	0.411894	0.607306	1	-0.420133	0.663706	1	0.865748	0.237988	1
chr1:65230000-66450000	loop_8641	38	chr1	65230000	65240000	chr1	66440000	66450000	0,0,255	0	0	4.64	2.84	4	3.78	3.6	5.41	0.0106081	1	1	0.150274	1	1	-0.10509	1	1
chr1:65230000-66530000	loop_7335	38	chr1	65230000	65240000	chr1	66520000	66530000	0,0,255	0	0	1.16	1.58	2.7	2.95	2.06	2.4	0.772031	0.687523	1	-0.570874	0.753936	1	1.37375	0.289111	1
chr1:65250000-65430000	loop_1323	38	chr1	65250000	65260000	chr1	65420000	65430000	0,0,255	0	0	18.76	21.74	18.7	22.77	23.63	26.33	0.226737	0.525466	1	0.263467	0.407458	1	-0.00146303	1	1
chr1:65390000-66940000	loop_5683	38	chr1	65390000	65400000	chr1	66930000	66940000	0,0,255	0	0	1.03	0.67	1.14	2.03	1.71	2.53	0.772031	0.687523	1	0.372824	1	1	0.432327	1	1
chr1:65400000-65820000	loop_6941	38	chr1	65400000	65410000	chr1	65810000	65820000	0,0,255	0	0	1.92	2.57	1.42	3.29	5.28	5.39	1.25181	0.17964	0.847512	1.38977	0.118536	1	-0.102007	1	1
chr1:65420000-66460000	loop_1779	38	chr1	65420000	65430000	chr1	66450000	66460000	0,0,255	0	0	5.29	6.44	4.05	3.83	3.92	2.82	-0.788405	0.359396	1	-0.201159	1	1	-0.552997	0.647683	1
chr1:65430000-66250000	loop_4760	38	chr1	65430000	65440000	chr1	66240000	66250000	0,0,255	0	0	3.6	4.32	4.29	5.23	4.7	2.15	-0.340315	0.790563	1	-0.366258	0.803658	1	0.0597853	1	1
chr1:65690000-65950000	loop_14884	38	chr1	65690000	65700000	chr1	65940000	65950000	0,0,255	0	0	4.68	4.32	6.08	6.7	11.38	16.17	1.45459	0.00765883	0.269341	1.07727	0.0276099	1	0.412577	0.52358	1
chr1:65700000-66510000	loop_14202	38	chr1	65700000	65710000	chr1	66500000	66510000	0,0,255	0	0	5.42	3.57	4.62	4.51	5.02	5.89	0.292612	0.81457	1	0.11942	1	1	0.207748	0.81457	1
chr1:65950000-66250000	loop_17076	38	chr1	65950000	65960000	chr1	66240000	66250000	0,0,255	0	0	39.31	41.16	37.24	37.31	34.13	32.12	-0.35577	0.159958	0.830198	-0.175113	0.504384	1	-0.145385	0.573567	1
chr1:65950000-66460000	loop_8618	38	chr1	65950000	65960000	chr1	66450000	66460000	0,0,255	0	0	33.64	31.86	31.93	29.11	23.3	24.7	-0.54882	0.0574999	0.6164	-0.382703	0.215592	1	-0.13093	0.721081	1
chr1:65950000-66730000	loop_16723	38	chr1	65950000	65960000	chr1	66720000	66730000	0,0,255	0	0	7.71	9.08	7.97	8.88	5.92	5.13	-0.563852	0.345094	0.995826	-0.508791	0.458419	1	-0.0206054	1	1
chr1:66250000-66450000	loop_13249	38	chr1	66250000	66260000	chr1	66440000	66450000	0,0,255	0	0	52.78	60.77	53.81	54.92	47.03	47.77	-0.341438	0.0942704	0.701189	-0.211116	0.32939	1	-0.095009	0.686042	1
chr1:66250000-66730000	loop_14861	38	chr1	66250000	66260000	chr1	66720000	66730000	0,0,255	0	0	8	7.02	6.22	5.5	4.73	5.27	-0.631022	0.307599	0.970436	-0.272045	0.831857	1	-0.324499	0.845068	1
chr1:66260000-67170000	loop_1809	38	chr1	66260000	66270000	chr1	67160000	67170000	0,0,255	0	0	3.13	3.39	1.82	1.83	2.74	3.04	-0.152669	1	1	0.541914	0.753936	1	-0.659421	0.753936	1
chr1:66280000-66940000	loop_2147	38	chr1	66280000	66290000	chr1	66930000	66940000	0,0,255	0	0	4.6	4.27	4.08	3.49	3.91	5.55	-0.154716	1	1	0.150274	1	1	-0.27033	1	1
chr1:66360000-66990000	loop_14342	38	chr1	66360000	66370000	chr1	66980000	66990000	0,0,255	0	0	3.01	2.56	3.75	3.48	2.66	2.12	-0.151464	1	1	-0.666724	0.581116	1	0.547923	0.581116	1
chr1:66500000-66730000	loop_17390	38	chr1	66500000	66510000	chr1	66720000	66730000	0,0,255	0	0	7.24	8.01	6.39	10.2	10.98	12.35	0.5495	0.324228	0.993776	0.501766	0.337015	1	0.0828803	1	1
chr1:66760000-66940000	loop_12168	38	chr1	66760000	66770000	chr1	66930000	66940000	0,0,255	0	0	15.28	19.88	17.03	21.46	26.97	21.42	0.40868	0.266885	0.941912	0.312239	0.391695	1	0.131698	0.724182	1
chr1:66760000-66990000	loop_1537	38	chr1	66760000	66770000	chr1	66980000	66990000	0,0,255	0	0	13.84	15.49	17.72	17.93	20.38	18.93	0.35289	0.396518	1	0.135858	0.731249	1	0.252201	0.53263	1
chr1:66760000-67150000	loop_6211	38	chr1	66760000	66770000	chr1	67140000	67150000	0,0,255	0	0	16.05	16.18	17.89	15.01	12.51	13.26	-0.409169	0.28958	0.960904	-0.356139	0.435325	1	-0.0180393	1	1
chr1:66760000-67500000	loop_4821	38	chr1	66760000	66770000	chr1	67490000	67500000	0,0,255	0	0	9.18	12.55	7.72	12.75	5.23	6.34	-0.951158	0.0802643	0.665116	-0.809662	0.162925	1	-0.107117	0.877677	1
chr1:66760000-67780000	loop_14591	38	chr1	66760000	66770000	chr1	67770000	67780000	0,0,255	0	0	3.41	3.32	3.16	2.57	4.32	2.41	0.0609947	1	1	0.199438	1	1	-0.104046	1	1
chr1:66930000-66990000	loop_10066	38	chr1	66930000	66940000	chr1	66980000	66990000	0,0,255	0	0	51.1	51.05	42.76	44.34	36.43	38.17	-0.524267	0.0187594	0.402925	-0.242287	0.311006	1	-0.246695	0.27502	1
chr1:66990000-67150000	loop_12983	38	chr1	66990000	67000000	chr1	67140000	67150000	0,0,255	0	0	14.35	14.7	15.31	19.75	17.86	20.26	0.331442	0.457379	1	0.102721	0.815284	1	0.263868	0.526088	1
chr1:66990000-67510000	loop_4130	38	chr1	66990000	67000000	chr1	67500000	67510000	0,0,255	0	0	13.61	13.07	10.58	10.62	11.18	11.99	-0.271777	0.672001	1	0.109111	0.883062	1	-0.345763	0.47114	1
chr1:67140000-67220000	loop_11619	38	chr1	67140000	67150000	chr1	67210000	67220000	0,0,255	0	0	42.96	41.11	33.23	40.96	36.19	40.35	-0.212763	0.428736	1	0.0222026	0.935929	1	-0.199662	0.425798	1
chr1:67210000-67510000	loop_1328	38	chr1	67210000	67220000	chr1	67500000	67510000	0,0,255	0	0	26.43	28.85	28.12	30.68	28.13	28.01	-0.053824	0.924199	1	-0.0888626	0.781042	1	0.0702758	0.851073	1
chr1:67230000-67500000	loop_901	38	chr1	67230000	67240000	chr1	67490000	67500000	0,0,255	0	0	37.51	36.37	33.06	30.33	31.35	31.23	-0.330253	0.225382	0.909752	-0.0378102	0.929169	1	-0.257164	0.346393	1
chr1:67230000-67770000	loop_5237	38	chr1	67230000	67240000	chr1	67760000	67770000	0,0,255	0	0	8.26	5.76	4.32	5.71	5.28	4.75	-0.525959	0.405006	1	-0.0148719	1	1	-0.476397	0.677726	1
chr1:67550000-67770000	loop_11057	38	chr1	67550000	67560000	chr1	67760000	67770000	0,0,255	0	0	48.41	46.07	34.95	40.9	40.98	37.85	-0.3439	0.145664	0.797251	0.0397548	0.936342	1	-0.348337	0.143271	1
chr1:68110000-69740000	loop_16682	39	chr1	68110000	68120000	chr1	69730000	69740000	0,0,255	0	0	7.65	4.39	6.36	7.35	6.26	8.57	0.159958	1	1	0.0828895	1	1	0.111868	1	1
chr1:68110000-70520000	loop_236	39	chr1	68110000	68120000	chr1	70510000	70520000	0,0,255	0	0	0	0	0	0	0	0	-2.56274e-15	1	1	2.56274e-15	1	1	0	1	1
chr1:68120000-68350000	loop_14723	39	chr1	68120000	68130000	chr1	68340000	68350000	0,0,255	0	0	4.42	4.52	7.27	9.11	14.74	15.82	1.76541	0.00107068	0.103836	0.928361	0.0400993	1	0.872069	0.210168	1
chr1:70100000-70670000	loop_12908	39	chr1	70100000	70110000	chr1	70660000	70670000	0,0,255	0	0	3.96	2.89	3.92	4.41	5.86	7.39	0.820031	0.263293	0.941912	0.608551	0.405006	1	0.246428	0.803658	1
chr1:70130000-70510000	loop_13550	39	chr1	70130000	70140000	chr1	70500000	70510000	0,0,255	0	0	26.44	31.24	33.91	28.57	25.79	28.14	-0.210539	0.505257	1	-0.236602	0.460333	1	0.0612778	0.854839	1
chr1:70200000-71090000	loop_15242	39	chr1	70200000	70210000	chr1	71080000	71090000	0,0,255	0	0	13.95	10.38	11.59	13.97	8.3	9.97	-0.567182	0.280204	0.960904	-0.539466	0.291475	1	0.00703715	1	1
chr1:70330000-74740000	loop_5996	39	chr1	70330000	70340000	chr1	74730000	74740000	0,0,255	0	0	0	0	0	0	0	0	-2.56274e-15	1	1	2.56274e-15	1	1	0	1	1
chr1:70500000-71040000	loop_2585	39	chr1	70500000	70510000	chr1	71030000	71040000	0,0,255	0	0	4.71	5.45	4.44	3.84	5.43	5.15	-0.021024	1	1	0.432623	0.647683	1	-0.418575	0.81457	1
chr1:70520000-71050000	loop_14558	39	chr1	70520000	70530000	chr1	71040000	71050000	0,0,255	0	0	5.16	5.98	7.34	5.35	9.41	7.66	0.676253	0.345094	0.995826	0.446899	0.473298	1	0.264333	0.677726	1
chr1:70670000-74690000	loop_16944	39	chr1	70670000	70680000	chr1	74680000	74690000	0,0,255	0	0	0	0	0	0	0	0	-2.56274e-15	1	1	2.56274e-15	1	1	0	1	1
chr1:70680000-71050000	loop_5840	39	chr1	70680000	70690000	chr1	71040000	71050000	0,0,255	0	0	6.5	10.19	10.37	12.76	14.21	17.18	0.831689	0.0596118	0.621103	0.396242	0.350012	1	0.47055	0.429817	1
chr1:71080000-74740000	loop_10144	39	chr1	71080000	71090000	chr1	74730000	74740000	0,0,255	0	0	0	0	0	0	0	0	-2.56274e-15	1	1	2.56274e-15	1	1	0	1	1
chr1:71100000-74690000	loop_14598	39	chr1	71100000	71110000	chr1	74680000	74690000	0,0,255	0	0	0	0	0	0	0	0	-2.56274e-15	1	1	2.56274e-15	1	1	0	1	1
chr1:73840000-74650000	loop_5151	39	chr1	73840000	73850000	chr1	74640000	74650000	0,0,255	0	0	2.92	4.25	2.73	3.19	3.2	5.69	0.197343	0.803658	1	0.550886	0.607306	1	-0.318473	1	1
chr1:73910000-74500000	loop_7193	39	chr1	73910000	73920000	chr1	74490000	74500000	0,0,255	0	0	4.56	5.64	3.35	4.42	4.95	5.74	-0.021024	1	1	0.432624	0.647683	1	-0.418576	0.81457	1
chr1:74000000-74690000	loop_14258	39	chr1	74000000	74010000	chr1	74680000	74690000	0,0,255	0	0	3.11	2.65	3.83	3.5	5.4	6.25	1.06879	0.210203	0.892411	0.555475	0.50355	1	0.547923	0.581116	1
chr1:74190000-74740000	loop_8866	39	chr1	74190000	74200000	chr1	74730000	74740000	0,0,255	0	0	8.48	7.66	7.74	8.86	6.45	10.02	-0.156548	0.860105	1	-0.101137	1	1	-0.0205995	1	1
chr1:74770000-75210000	loop_4638	40	chr1	74770000	74780000	chr1	75200000	75210000	0,0,255	0	0	2.22	5.04	6.15	5.95	14.96	12.96	1.85675	0.00119897	0.109849	1.24062	0.0115485	1	0.651315	0.359396	1
chr1:74800000-75240000	loop_15468	40	chr1	74800000	74810000	chr1	75230000	75240000	0,0,255	0	0	3.65	2.74	3.48	2.7	6.47	6.25	0.715157	0.359396	1	0.855112	0.263293	1	-0.10464	1	1
chr1:75230000-75640000	loop_14221	40	chr1	75230000	75240000	chr1	75630000	75640000	0,0,255	0	0	3.75	4.89	4.79	6.76	9.11	7.1	0.822557	0.307599	0.970436	0.392677	0.571721	1	0.464683	0.50355	1
chr1:75720000-75800000	loop_3767	41	chr1	75720000	75730000	chr1	75790000	75800000	0,0,255	0	0	36.08	37.84	36.59	35.96	37.34	35.82	-0.0990028	0.740325	1	-0.0152008	1	1	-0.0485105	0.86839	1
chr1:75990000-76590000	loop_5476	42	chr1	75990000	76000000	chr1	76580000	76590000	0,0,255	0	0	1.72	2.91	4.4	2.54	3.23	4.12	0.499244	0.581116	1	0.171676	1	1	0.36173	0.774447	1
chr1:76150000-76340000	loop_14439	42	chr1	76150000	76160000	chr1	76330000	76340000	0,0,255	0	0	12.09	10.84	14.9	12.94	12	18.4	0.332608	0.410407	1	0.130545	0.794989	1	0.237159	0.672001	1
chr1:76150000-76570000	loop_16692	42	chr1	76150000	76160000	chr1	76560000	76570000	0,0,255	0	0	7	9.77	9.8	9.65	8.76	10.36	0.0876435	1	1	-0.0880995	1	1	0.210598	0.867997	1
chr1:76150000-76590000	loop_6624	42	chr1	76150000	76160000	chr1	76580000	76590000	0,0,255	0	0	5.34	7.2	8.35	7.4	6.11	8.88	0.159936	1	1	-0.106605	1	1	0.301211	0.850605	1
chr1:76150000-76910000	loop_17547	42	chr1	76150000	76160000	chr1	76900000	76910000	0,0,255	0	0	3.56	3.25	8.24	5.81	6.32	4.96	0.479338	0.629131	1	-0.355986	0.690129	1	0.869353	0.189361	1
chr1:76150000-77130000	loop_764	42	chr1	76150000	76160000	chr1	77120000	77130000	0,0,255	0	0	9.59	8.19	10.39	7.53	10.35	7.73	-0.0799655	1	1	-0.0150629	1	1	-0.029966	1	1
chr1:76150000-77150000	loop_11213	42	chr1	76150000	76160000	chr1	77140000	77150000	0,0,255	0	0	11.77	12.03	13.75	14.12	10.19	8.13	-0.429539	0.441035	1	-0.618674	0.193674	1	0.223873	0.678003	1
chr1:76150000-77540000	loop_2753	42	chr1	76150000	76160000	chr1	77530000	77540000	0,0,255	0	0	5.3	7.27	5.1	8.7	5.03	4.84	-0.412645	0.52358	1	-0.490261	0.541376	1	0.111849	1	1
chr1:76150000-78120000	loop_11760	42	chr1	76150000	76160000	chr1	78110000	78120000	0,0,255	0	0	3.51	2.95	2.83	1.71	2.74	2.53	-0.618174	0.774447	1	-0.0145155	1	1	-0.569593	0.774447	1
chr1:77120000-78130000	loop_16368	42	chr1	77120000	77130000	chr1	78120000	78130000	0,0,255	0	0	3.63	2.67	3.18	2.75	2.74	2.3	-0.403606	1	1	-0.266112	1	1	-0.10404	1	1
chr1:77140000-77540000	loop_4502	42	chr1	77140000	77150000	chr1	77530000	77540000	0,0,255	0	0	26.95	25.64	28.51	24.28	19.34	20.78	-0.442861	0.20868	0.892411	-0.410375	0.218587	1	0.00264755	1	1
chr1:77140000-78130000	loop_9044	42	chr1	77140000	77150000	chr1	78120000	78130000	0,0,255	0	0	4.65	5.4	3.2	4.45	4.22	5.94	-0.155146	0.823846	1	0.298346	0.81457	1	-0.418576	0.81457	1
chr1:77160000-78120000	loop_12656	42	chr1	77160000	77170000	chr1	78110000	78120000	0,0,255	0	0	4.74	5.38	3.3	5.12	3.41	6.24	-0.155129	1	1	0.298362	0.81457	1	-0.418576	0.81457	1
chr1:77270000-77530000	loop_15911	42	chr1	77270000	77280000	chr1	77520000	77530000	0,0,255	0	0	9.57	9.86	14.41	13.88	12.36	12.56	0.234214	0.651764	1	-0.227252	0.683688	1	0.496368	0.312611	1
chr1:77530000-78120000	loop_14985	42	chr1	77530000	77540000	chr1	78110000	78120000	0,0,255	0	0	4.65	1.91	3.97	4.56	5.41	6.38	0.602084	0.48078	1	0.390391	0.663706	1	0.246434	0.803658	1
chr1:77560000-77670000	loop_17285	42	chr1	77560000	77570000	chr1	77660000	77670000	0,0,255	0	0	15.52	17.17	14.04	13.52	15.53	14.93	-0.157805	0.708199	1	0.175934	0.699094	1	-0.298531	0.519265	1
chr1:77580000-77680000	loop_13782	42	chr1	77580000	77590000	chr1	77670000	77680000	0,0,255	0	0	24.23	23.85	19.15	23.76	22.25	23.42	-0.15816	0.675563	1	0.0816106	0.832438	1	-0.204527	0.525466	1
chr1:77580000-78120000	loop_16184	42	chr1	77580000	77590000	chr1	78110000	78120000	0,0,255	0	0	5.79	4.61	3.67	5.12	7.47	6.06	0.21477	1	1	0.503568	0.52358	1	-0.253687	1	1
chr1:77680000-77980000	loop_6303	42	chr1	77680000	77690000	chr1	77970000	77980000	0,0,255	0	0	8.85	11.41	13.69	12.55	11.67	11.55	0.11522	0.877677	1	-0.244115	0.672001	1	0.394215	0.461644	1
chr1:77720000-77960000	loop_8014	42	chr1	77720000	77730000	chr1	77950000	77960000	0,0,255	0	0	13.2	11.04	15.53	16.5	16.79	17.39	0.442798	0.28958	0.960904	0.0691495	0.903677	1	0.408741	0.350012	1
chr1:77820000-78120000	loop_14803	42	chr1	77820000	77830000	chr1	78110000	78120000	0,0,255	0	0	11.72	11.26	15.53	13.95	12.88	11.22	0.0251148	1	1	-0.275769	0.590304	1	0.335812	0.488733	1
chr1:77950000-78660000	loop_13393	42	chr1	77950000	77960000	chr1	78650000	78660000	0,0,255	0	0	4.68	4.72	5.77	5.27	3.03	4	-0.505599	0.803658	1	-0.648664	0.48078	1	0.176692	0.823846	1
chr1:77970000-78660000	loop_16303	42	chr1	77970000	77980000	chr1	78650000	78660000	0,0,255	0	0	5.23	6.63	5.65	5.54	3.96	4.91	-0.602314	0.50355	1	-0.58516	0.50355	1	0.0167834	1	1
chr1:78130000-78610000	loop_6849	42	chr1	78130000	78140000	chr1	78600000	78610000	0,0,255	0	0	7.61	7.81	13.42	11.12	12.19	13.3	0.626548	0.211252	0.892411	0.0409501	1	1	0.620523	0.268422	1
chr1:78130000-78690000	loop_10394	42	chr1	78130000	78140000	chr1	78680000	78690000	0,0,255	0	0	16.31	10.5	18.88	13.26	13.27	13.3	-0.103586	0.889954	1	-0.30221	0.519265	1	0.233598	0.603185	1
chr1:78620000-78680000	loop_186	42	chr1	78620000	78630000	chr1	78670000	78680000	0,0,255	0	0	59.65	67.59	56.97	60.63	53.89	53.7	-0.307767	0.115141	0.744179	-0.140461	0.509998	1	-0.131975	0.480871	1
chr1:78730000-79240000	loop_1898	43	chr1	78730000	78740000	chr1	79230000	79240000	0,0,255	0	0	2.89	2.08	2.36	3.19	1.91	3.6	-0.151447	1	1	-0.0144995	1	1	-0.103218	1	1
chr1:78820000-79360000	loop_1490	43	chr1	78820000	78830000	chr1	79350000	79360000	0,0,255	0	0	3.05	3.42	1.91	5	7.32	4.94	0.816604	0.332407	0.993776	0.74189	0.359396	1	0.10978	1	1
chr1:82770000-83590000	loop_2839	44	chr1	82770000	82780000	chr1	83580000	83590000	0,0,255	0	0	4.67	4.92	6.6	8.51	5.27	7.64	0.214796	1	1	-0.309404	0.71117	1	0.558591	0.424499	1
chr1:82920000-83810000	loop_13263	44	chr1	82920000	82930000	chr1	83800000	83810000	0,0,255	0	0	2.9	2.83	5.24	4.27	4.58	7.16	0.693931	0.332407	0.993776	0.267554	0.823846	1	0.46085	0.607306	1
chr1:83000000-83760000	loop_12874	44	chr1	83000000	83010000	chr1	83750000	83760000	0,0,255	0	0	3.92	3.95	5.46	2.18	4.48	4.35	0.0105841	1	1	0.150257	1	1	-0.105095	1	1
chr1:83100000-83590000	loop_12373	44	chr1	83100000	83110000	chr1	83580000	83590000	0,0,255	0	0	4.07	3.16	7.9	5.84	5.69	5.72	0.479354	0.629131	1	-0.35597	0.690129	1	0.869353	0.189361	1
chr1:83900000-84440000	loop_9380	45	chr1	83900000	83910000	chr1	84430000	84440000	0,0,255	0	0	7.58	6.66	8.33	11.64	10.6	13.02	0.610235	0.256096	0.941912	0.24502	0.651764	1	0.400204	0.607742	1
chr1:83900000-84630000	loop_16597	45	chr1	83900000	83910000	chr1	84620000	84630000	0,0,255	0	0	5.67	5.06	6.03	5.71	6.96	4.4	-0.0328049	1	1	-0.014947	1	1	0.0167894	1	1
chr1:83900000-84760000	loop_10711	45	chr1	83900000	83910000	chr1	84750000	84760000	0,0,255	0	0	11.58	9.48	3.97	8.49	8.11	8.38	-0.457794	0.417909	1	0.365629	0.584804	1	-0.788185	0.121604	1
chr1:83930000-84130000	loop_12962	45	chr1	83930000	83940000	chr1	84120000	84130000	0,0,255	0	0	35.87	32.96	40.87	36.71	33.19	33.15	-0.136803	0.664094	1	-0.25206	0.319846	1	0.150498	0.619067	1
chr1:83930000-84440000	loop_13728	45	chr1	83930000	83940000	chr1	84430000	84440000	0,0,255	0	0	12.88	10.32	11.99	10.97	16.7	14.53	0.377966	0.410407	1	0.456953	0.280933	1	-0.0437522	1	1
chr1:83930000-84770000	loop_11433	45	chr1	83930000	83940000	chr1	84760000	84770000	0,0,255	0	0	14.9	15.87	12.9	11.92	8.13	10.29	-0.886311	0.0596118	0.621103	-0.48343	0.360631	1	-0.368049	0.419068	1
chr1:83930000-84930000	loop_2633	45	chr1	83930000	83940000	chr1	84920000	84930000	0,0,255	0	0	5.72	4.01	5.3	4.54	3.99	3.24	-0.467846	0.629131	1	-0.327987	0.81457	1	-0.105731	1	1
chr1:84130000-84940000	loop_11689	45	chr1	84130000	84140000	chr1	84930000	84940000	0,0,255	0	0	7.57	8.3	7.89	7.98	6.47	6.24	-0.450754	0.458419	1	-0.30942	0.71117	1	-0.106713	0.860105	1
chr1:84140000-84440000	loop_10076	45	chr1	84140000	84150000	chr1	84430000	84440000	0,0,255	0	0	37.5	36.61	35.47	35.18	30.43	37.2	-0.240565	0.353406	1	-0.0972948	0.800291	1	-0.108	0.677605	1
chr1:84140000-84700000	loop_14665	45	chr1	84140000	84150000	chr1	84690000	84700000	0,0,255	0	0	15.88	16.54	11.98	9.67	11.21	7.54	-0.783379	0.0650715	0.628518	-0.150971	0.877677	1	-0.597387	0.169254	1
chr1:84140000-84760000	loop_7330	45	chr1	84140000	84150000	chr1	84750000	84760000	0,0,255	0	0	20.85	19.65	19.04	14.82	12.65	11.47	-0.852418	0.0226781	0.432641	-0.513234	0.23738	1	-0.304221	0.48318	1
chr1:84150000-84300000	loop_2170	45	chr1	84150000	84160000	chr1	84290000	84300000	0,0,255	0	0	14.81	13.44	16.27	11.55	18.13	14.88	0.129376	0.794989	1	0.219963	0.609188	1	-0.0554003	1	1
chr1:84150000-85280000	loop_784	45	chr1	84150000	84160000	chr1	85270000	85280000	0,0,255	0	0	6.28	5.39	5.89	7.63	4.91	4.36	-0.289632	0.663706	1	-0.490262	0.541376	1	0.234814	0.838867	1
chr1:84430000-84630000	loop_16438	45	chr1	84430000	84440000	chr1	84620000	84630000	0,0,255	0	0	27.92	29.08	25.24	22.84	25.07	24.29	-0.295133	0.329757	0.993776	0.0138339	1	1	-0.273712	0.37819	1
chr1:84430000-84760000	loop_16530	45	chr1	84430000	84440000	chr1	84750000	84760000	0,0,255	0	0	20.5	20.81	18.17	16.49	23.77	20.1	0.0108017	1	1	0.345122	0.36865	1	-0.299022	0.489082	1
chr1:84430000-84940000	loop_11489	45	chr1	84430000	84440000	chr1	84930000	84940000	0,0,255	0	0	9.97	7.68	8.59	7.74	9.64	8	-0.0754965	1	1	0.0662616	1	1	-0.106801	0.864223	1
chr1:84480000-85270000	loop_1180	45	chr1	84480000	84490000	chr1	85260000	85270000	0,0,255	0	0	7.2	6.89	5.26	4.59	5.51	3.9	-0.525967	0.405006	1	-0.0148726	1	1	-0.476402	0.677726	1
chr1:84500000-85280000	loop_8388	45	chr1	84500000	84510000	chr1	85270000	85280000	0,0,255	0	0	6.49	6.38	6.12	5.44	5.09	4.6	-0.525967	0.405006	1	-0.272061	0.831857	1	-0.21946	1	1
chr1:84620000-84760000	loop_6828	45	chr1	84620000	84630000	chr1	84750000	84760000	0,0,255	0	0	25.7	21.12	20.31	20.37	23.11	23.47	-0.0957512	0.834263	1	0.146212	0.672145	1	-0.20671	0.520735	1
chr1:84770000-84940000	loop_4560	45	chr1	84770000	84780000	chr1	84930000	84940000	0,0,255	0	0	22.09	24.38	29.36	25.9	28.14	24.8	0.135693	0.685212	1	-0.0928541	0.775297	1	0.263758	0.426731	1
chr1:84940000-85030000	loop_8793	45	chr1	84940000	84950000	chr1	85020000	85030000	0,0,255	0	0	29.99	28.4	24.66	25.33	26.56	30.91	-0.107886	0.779176	1	0.169572	0.566218	1	-0.24217	0.440038	1
chr1:84940000-85260000	loop_8523	45	chr1	84940000	84950000	chr1	85250000	85260000	0,0,255	0	0	37.16	35.05	32.14	33.58	27	29.3	-0.432898	0.130165	0.778588	-0.268704	0.371891	1	-0.128964	0.608984	1
chr1:84940000-85710000	loop_8687	45	chr1	84940000	84950000	chr1	85700000	85710000	0,0,255	0	0	3.95	2.23	1.88	3.19	4.18	4.33	0.411902	0.607306	1	0.802468	0.424031	1	-0.355167	1	1
chr1:85270000-85710000	loop_8368	45	chr1	85270000	85280000	chr1	85700000	85710000	0,0,255	0	0	5.43	6.75	5.1	6.45	7.66	7.84	0.374467	0.701203	1	0.392692	0.571721	1	0.0167828	1	1
chr1:85300000-85710000	loop_7361	45	chr1	85300000	85310000	chr1	85700000	85710000	0,0,255	0	0	7.54	6.97	7.21	6.72	9.51	11.38	0.419818	0.499744	1	0.561497	0.310712	1	-0.106473	1	1
chr1:86370000-86510000	loop_17133	46	chr1	86370000	86380000	chr1	86500000	86510000	0,0,255	0	0	33.18	33.93	38.91	33.24	34.37	29	-0.136183	0.659201	1	-0.18208	0.495164	1	0.0811495	0.797432	1
chr1:86370000-86750000	loop_12465	46	chr1	86370000	86380000	chr1	86740000	86750000	0,0,255	0	0	15.29	13.06	13.01	13.46	14.89	11.2	-0.157597	0.783983	1	-0.0151283	1	1	-0.107379	0.891994	1
chr1:86370000-87090000	loop_10318	46	chr1	86370000	86380000	chr1	87080000	87090000	0,0,255	0	0	5.17	4.22	7.78	7.05	5.82	3.86	-0.0068664	1	1	-0.588135	0.424499	1	0.61526	0.405006	1
chr1:86380000-86710000	loop_94	46	chr1	86380000	86390000	chr1	86700000	86710000	0,0,255	0	0	16.16	17.14	15.41	18.19	14.28	15.55	-0.250114	0.526088	1	-0.235798	0.620423	1	0.0207451	1	1
chr1:86380000-86920000	loop_11671	46	chr1	86380000	86390000	chr1	86910000	86920000	0,0,255	0	0	5.85	5.65	8.76	8.67	8.58	5.81	0.282899	0.845068	1	-0.274121	0.728439	1	0.591541	0.345094	1
chr1:86420000-87060000	loop_8364	46	chr1	86420000	86430000	chr1	87050000	87060000	0,0,255	0	0	5.57	4.73	1.4	3.55	5.16	4.15	-0.155155	1	1	0.95054	0.301847	1	-1.06971	0.301847	1
chr1:86490000-86750000	loop_16031	46	chr1	86490000	86500000	chr1	86740000	86750000	0,0,255	0	0	19.5	19.52	14.91	13.69	12.5	12.39	-0.7569	0.0431158	0.553798	-0.227252	0.683688	1	-0.494583	0.221927	1
chr1:86490000-87090000	loop_7801	46	chr1	86490000	86500000	chr1	87080000	87090000	0,0,255	0	0	7.59	8.04	8.7	5.49	5.98	6.14	-0.359039	0.571721	1	-0.217783	0.850605	1	-0.1066	0.855588	1
chr1:86540000-87990000	loop_11503	46	chr1	86540000	86550000	chr1	87980000	87990000	0,0,255	0	0	1.9	1.29	1.86	0.64	1.89	3.4	0.542767	0.726589	1	0.677601	0.726589	1	-0.100042	1	1
chr1:86700000-86910000	loop_8410	46	chr1	86700000	86710000	chr1	86900000	86910000	0,0,255	0	0	10.55	8.73	13.03	8.67	8.15	12.61	-0.0839094	1	1	-0.15091	0.877677	1	0.101889	1	1
chr1:86830000-87090000	loop_1730	46	chr1	86830000	86840000	chr1	87080000	87090000	0,0,255	0	0	44.82	44.71	33.3	35	38.16	37.45	-0.317533	0.182352	0.853533	0.121847	0.679703	1	-0.404054	0.0929966	1
chr1:86910000-87340000	loop_10341	46	chr1	86910000	86920000	chr1	87330000	87340000	0,0,255	0	0	4.33	4.56	4.78	3.16	3.24	5.77	0.0106006	1	1	0.150273	1	1	-0.105096	1	1
chr1:86910000-88690000	loop_8943	46	chr1	86910000	86920000	chr1	88680000	88690000	0,0,255	0	0	4.01	4.31	2.89	2.82	3.06	4.06	-0.340282	1	1	0.199469	1	1	-0.50511	0.790563	1
chr1:86930000-88840000	loop_169	46	chr1	86930000	86940000	chr1	88830000	88840000	0,0,255	0	0	1.82	1	0.65	1.27	3.4	1.28	0.542734	0.726589	1	1.20835	0.453165	1	-0.628712	1	1
chr1:87130000-87950000	loop_5235	46	chr1	87130000	87140000	chr1	87940000	87950000	0,0,255	0	0	3.46	4.1	4.6	4.78	6.64	6.38	0.820007	0.263293	0.941912	0.460417	0.541376	1	0.394378	0.629131	1
chr1:87130000-88550000	loop_9750	46	chr1	87130000	87140000	chr1	88540000	88550000	0,0,255	0	0	2.56	3.66	1.5	1.83	2.06	1.27	-1.09317	0.507861	1	-0.401231	1	1	-0.659421	0.753936	1
chr1:87130000-88600000	loop_9475	46	chr1	87130000	87140000	chr1	88590000	88600000	0,0,255	0	0	3.13	4.87	5.66	5.55	3.5	3.96	0.0325341	1	1	-0.58516	0.50355	1	0.651321	0.359396	1
chr1:87290000-87960000	loop_7080	46	chr1	87290000	87300000	chr1	87950000	87960000	0,0,255	0	0	24.44	27.77	28.99	28.23	27.48	23.79	-0.0746354	0.844092	1	-0.14467	0.634212	1	0.105252	0.77328	1
chr1:87290000-88600000	loop_9106	46	chr1	87290000	87300000	chr1	88590000	88600000	0,0,255	0	0	7.91	7.24	6.18	8.72	4.27	6.28	-0.594826	0.327094	0.993776	-0.453809	0.557324	1	-0.106602	0.855588	1
chr1:87330000-88690000	loop_8686	46	chr1	87330000	87340000	chr1	88680000	88690000	0,0,255	0	0	3.79	3.41	2.43	3.35	3.77	3.61	-0.153549	1	1	0.45105	0.774447	1	-0.569594	0.774447	1
chr1:87670000-87960000	loop_5233	46	chr1	87670000	87680000	chr1	87950000	87960000	0,0,255	0	0	7.14	8.64	7.91	8.14	13.61	10.93	0.570511	0.268422	0.941912	0.620782	0.211252	1	-0.0150312	1	1
chr1:88130000-88550000	loop_8404	46	chr1	88130000	88140000	chr1	88540000	88550000	0,0,255	0	0	3.16	4.61	3.58	2.55	6.36	6.35	0.71515	0.359396	1	0.855112	0.263293	1	-0.104646	1	1
chr1:88180000-88600000	loop_2708	46	chr1	88180000	88190000	chr1	88590000	88600000	0,0,255	0	0	7.15	7.26	8.58	6.88	10.15	10.7	0.41981	0.499744	1	0.372002	0.511568	1	0.0828822	1	1
chr1:88650000-88880000	loop_7634	46	chr1	88650000	88660000	chr1	88870000	88880000	0,0,255	0	0	14.82	13.75	14.39	15.28	19.11	18.17	0.279392	0.538911	1	0.276463	0.470743	1	0.0381421	1	1
chr1:88670000-90030000	loop_16103	46	chr1	88670000	88680000	chr1	90020000	90030000	0,0,255	0	0	2.98	2.99	3.22	3.16	2.53	4.22	0.0610276	1	1	0.199469	1	1	-0.104046	1	1
chr1:88680000-88900000	loop_8161	46	chr1	88680000	88690000	chr1	88890000	88900000	0,0,255	0	0	15.28	15.86	14.58	14.52	16.75	13.63	-0.110849	0.7983	1	0.0317799	1	1	-0.107487	0.897497	1
chr1:88700000-90030000	loop_12322	46	chr1	88700000	88710000	chr1	90020000	90030000	0,0,255	0	0	3.68	4.5	2.65	4.05	3.49	3.63	-0.340299	1	1	-0.0147133	1	1	-0.291284	1	1
chr1:88890000-90000000	loop_10172	46	chr1	88890000	88900000	chr1	89990000	90000000	0,0,255	0	0	6.78	8.12	6.72	6.73	5.84	4.06	-0.496924	0.424499	1	-0.355985	0.690129	1	-0.106479	0.850605	1
chr1:88940000-89960000	loop_15252	46	chr1	88940000	88950000	chr1	89950000	89960000	0,0,255	0	0	6.23	6.08	4.1	6.21	5.1	3.79	-0.560536	0.383433	1	-0.162959	1	1	-0.363112	0.831857	1
chr1:88970000-89790000	loop_2148	46	chr1	88970000	88980000	chr1	89780000	89790000	0,0,255	0	0	8.75	10.16	7.77	7.38	7.13	7.84	-0.415723	0.487027	1	-0.106621	1	1	-0.274262	0.607742	1
chr1:88970000-89840000	loop_11763	46	chr1	88970000	88980000	chr1	89830000	89840000	0,0,255	0	0	4.95	5.08	6.02	5.93	4.76	8.12	0.101714	1	1	-0.0149009	1	1	0.151205	0.831857	1
chr1:88990000-89460000	loop_716	46	chr1	88990000	89000000	chr1	89450000	89460000	0,0,255	0	0	48.48	46.57	54.82	50.52	32.38	42.5	-0.452322	0.0634987	0.628518	-0.526339	0.0215996	1	0.109259	0.671456	1
chr1:89000000-89120000	loop_14118	46	chr1	89000000	89010000	chr1	89110000	89120000	0,0,255	0	0	35.96	32.77	39.15	41.99	37.51	32.08	-0.0535096	0.931821	1	-0.239787	0.332896	1	0.221527	0.413592	1
chr1:89480000-89600000	loop_8885	46	chr1	89480000	89490000	chr1	89590000	89600000	0,0,255	0	0	29.43	29.32	28.22	27.68	30.93	27.74	-0.084691	0.781042	1	0.0584863	0.926182	1	-0.107903	0.779176	1
chr1:89480000-89770000	loop_12203	46	chr1	89480000	89490000	chr1	89760000	89770000	0,0,255	0	0	30.91	28.32	25.87	26.08	22.82	23.69	-0.435211	0.14146	0.797251	-0.187627	0.61773	1	-0.212374	0.505257	1
chr1:89480000-89990000	loop_10536	46	chr1	89480000	89490000	chr1	89980000	89990000	0,0,255	0	0	16.6	16.33	16.38	20.49	16.35	14.94	-0.157798	0.708199	1	-0.261292	0.550754	1	0.138557	0.720433	1
chr1:89500000-89960000	loop_12799	46	chr1	89500000	89510000	chr1	89950000	89960000	0,0,255	0	0	13.95	10.88	14.24	13.13	8.33	11.35	-0.490267	0.360631	1	-0.56844	0.243231	1	0.112935	0.889954	1
chr1:89510000-89990000	loop_4384	46	chr1	89510000	89520000	chr1	89980000	89990000	0,0,255	0	0	15.25	17.08	19.39	14.92	12.37	14.58	-0.355256	0.358485	1	-0.386467	0.374514	1	0.0662013	0.902237	1
chr1:89520000-89600000	loop_13687	46	chr1	89520000	89530000	chr1	89590000	89600000	0,0,255	0	0	54.84	60.28	49.94	44.88	40.03	44.73	-0.512773	0.018466	0.402925	-0.18833	0.460868	1	-0.289137	0.165407	1
chr1:89630000-89770000	loop_6415	46	chr1	89630000	89640000	chr1	89760000	89770000	0,0,255	0	0	53.9	67.21	57.1	56.5	55.48	48.87	-0.275032	0.159682	0.830071	-0.131512	0.546999	1	-0.108183	0.60134	1
chr1:89800000-89990000	loop_3909	46	chr1	89800000	89810000	chr1	89980000	89990000	0,0,255	0	0	61.97	63.96	54.28	53.06	46.06	44.79	-0.537475	0.00768799	0.269401	-0.256809	0.232718	1	-0.245356	0.237541	1
chr1:90110000-90800000	loop_17321	47	chr1	90110000	90120000	chr1	90790000	90800000	0,0,255	0	0	0.89	1.53	2.23	1.49	4.31	3.04	1.72669	0.109418	0.73257	0.942364	0.387766	1	0.818373	0.687523	1
chr1:90110000-91170000	loop_5459	47	chr1	90110000	90120000	chr1	91160000	91170000	0,0,255	0	0	1.39	2.17	3.08	2.79	3.6	3.01	1.00737	0.34381	0.995826	0.199453	1	1	0.841372	0.507861	1
chr1:90570000-91170000	loop_2645	47	chr1	90570000	90580000	chr1	91160000	91170000	0,0,255	0	0	6.24	7.37	10.29	5.86	9.41	7.66	0.305441	0.720203	1	0.152424	0.864223	1	0.187921	1	1
chr1:90720000-90840000	loop_10550	47	chr1	90720000	90730000	chr1	90830000	90840000	0,0,255	0	0	16.27	12.46	18.32	16.44	21.45	21.97	0.541593	0.119925	0.752768	0.27256	0.434492	1	0.304229	0.450312	1
chr1:90720000-90970000	loop_14616	47	chr1	90720000	90730000	chr1	90960000	90970000	0,0,255	0	0	18.1	15.93	14.27	12.92	13.49	14.39	-0.392816	0.306038	0.970178	0.0369024	1	1	-0.394567	0.366646	1
chr1:90720000-91170000	loop_10958	47	chr1	90720000	90730000	chr1	91160000	91170000	0,0,255	0	0	9.15	8.31	9.72	11.32	14.49	15.4	0.653131	0.184171	0.853533	0.428052	0.332058	1	0.260225	0.749375	1
chr1:91160000-91930000	loop_12244	47	chr1	91160000	91170000	chr1	91920000	91930000	0,0,255	0	0	3.82	6.94	6.19	5.26	4.93	6.98	0.10169	1	1	0.107954	1	1	0.0284409	1	1
chr1:91270000-91500000	loop_10182	47	chr1	91270000	91280000	chr1	91490000	91500000	0,0,255	0	0	10.27	7.9	8.46	8.67	12.74	10.1	0.273601	0.635994	1	0.334264	0.532916	1	-0.0255442	1	1
chr1:91270000-91930000	loop_3352	47	chr1	91270000	91280000	chr1	91920000	91930000	0,0,255	0	0	10.67	10.3	14.95	11.05	13.19	11.88	0.2171	0.766117	1	-0.0151025	1	1	0.267207	0.658919	1
chr1:91270000-92650000	loop_15578	47	chr1	91270000	91280000	chr1	92640000	92650000	0,0,255	0	0	3.27	3.95	4	2.76	2.82	2.58	-0.618181	0.774447	1	-0.480279	0.774447	1	-0.104646	1	1
chr1:91380000-92760000	loop_482	47	chr1	91380000	91390000	chr1	92750000	92760000	0,0,255	0	0	2.62	1.5	2.26	2.05	3.79	3.25	0.618912	0.548883	1	0.75599	0.548883	1	-0.102	1	1
chr1:91470000-92070000	loop_3531	47	chr1	91470000	91480000	chr1	92060000	92070000	0,0,255	0	0	8.53	7.42	6	3.7	7.79	6.49	-0.248141	0.720203	1	0.558248	0.424499	1	-0.771035	0.247945	1
chr1:91490000-92630000	loop_445	47	chr1	91490000	91500000	chr1	92620000	92630000	0,0,255	0	0	4.82	8.5	6.17	3.73	4.95	4.33	-0.525982	0.405006	1	-0.0148733	1	1	-0.476414	0.541376	1
chr1:91510000-91930000	loop_1932	47	chr1	91510000	91520000	chr1	91920000	91930000	0,0,255	0	0	51.87	51.09	44.17	43.32	42.89	39.08	-0.412235	0.0641558	0.628518	-0.1317	0.594422	1	-0.245229	0.245508	1
chr1:91510000-92300000	loop_2364	47	chr1	91510000	91520000	chr1	92290000	92300000	0,0,255	0	0	7.79	8.27	6.37	6.64	3.59	4.62	-1.13337	0.0639917	0.628518	-0.698382	0.383433	1	-0.400973	0.458419	1
chr1:91550000-91700000	loop_9458	47	chr1	91550000	91560000	chr1	91690000	91700000	0,0,255	0	0	29.8	28.58	28.03	25.84	24.59	21.18	-0.409819	0.167978	0.836331	-0.240853	0.426731	1	-0.133766	0.704761	1
chr1:91550000-92970000	loop_4591	47	chr1	91550000	91560000	chr1	92960000	92970000	0,0,255	0	0	2.12	2.77	2.16	1.3	2.35	2.2	-0.151471	1	1	0.677586	0.726589	1	-0.793517	0.726589	1
chr1:91990000-92310000	loop_1526	47	chr1	91990000	92000000	chr1	92300000	92310000	0,0,255	0	0	23	15.61	14.97	13.92	14.98	12.8	-0.506607	0.175634	0.847512	-0.0151215	1	1	-0.456333	0.268198	1
chr1:91990000-92630000	loop_13237	47	chr1	91990000	92000000	chr1	92620000	92630000	0,0,255	0	0	19.7	19.57	18.28	15.88	17.35	17.48	-0.235438	0.561735	1	0.0667466	0.905056	1	-0.266983	0.556346	1
chr1:91990000-92820000	loop_6328	47	chr1	91990000	92000000	chr1	92810000	92820000	0,0,255	0	0	5.48	6.62	6.58	5.52	7.22	7.4	0.159927	1	1	0.187853	0.850605	1	0.00695878	1	1
chr1:92300000-92610000	loop_14894	47	chr1	92300000	92310000	chr1	92600000	92610000	0,0,255	0	0	31.77	37.83	36.39	34.93	29.82	30.26	-0.293257	0.25118	0.941912	-0.273302	0.298855	1	0.0152857	1	1
chr1:92310000-92490000	loop_14266	47	chr1	92310000	92320000	chr1	92480000	92490000	0,0,255	0	0	26.67	25.41	33.68	31.41	37.63	42.33	0.534897	0.0435864	0.553798	0.279291	0.248974	1	0.290899	0.307775	1
chr1:92460000-92610000	loop_11712	47	chr1	92460000	92470000	chr1	92600000	92610000	0,0,255	0	0	35.67	34.24	28.28	29.1	28.51	27.66	-0.390642	0.149426	0.805672	-0.0647171	0.852361	1	-0.290661	0.327867	1
chr1:92830000-93360000	loop_11562	47	chr1	92830000	92840000	chr1	93350000	93360000	0,0,255	0	0	7.28	6.94	8.16	5.67	4.94	5.53	-0.391828	0.541376	1	-0.35597	0.690129	1	-0.00143424	1	1
chr1:92830000-93850000	loop_647	47	chr1	92830000	92840000	chr1	93840000	93850000	0,0,255	0	0	2.93	3.35	1.98	2.81	3.21	2.79	0.0610112	1	1	0.45105	0.774447	1	-0.355173	1	1
chr1:92830000-93880000	loop_3120	47	chr1	92830000	92840000	chr1	93870000	93880000	0,0,255	0	0	3.68	3.9	4.26	3.34	2.86	2.59	-0.804923	0.581116	1	-0.480279	0.774447	1	-0.291283	1	1
chr1:92850000-93000000	loop_3328	47	chr1	92850000	92860000	chr1	92990000	93000000	0,0,255	0	0	50.29	52.33	48.96	43.75	41.92	42.32	-0.377964	0.0904117	0.694209	-0.175214	0.455879	1	-0.167449	0.430838	1
chr1:93080000-93180000	loop_5419	47	chr1	93080000	93090000	chr1	93170000	93180000	0,0,255	0	0	31.55	30.35	28.15	31.5	26.31	24.29	-0.363862	0.219761	0.909604	-0.220716	0.448422	1	-0.107925	0.784636	1
chr1:93080000-93290000	loop_9395	47	chr1	93080000	93090000	chr1	93280000	93290000	0,0,255	0	0	11.04	11.54	14.92	12.85	13.96	13.45	0.187002	0.775581	1	-0.0151104	1	1	0.237153	0.672001	1
chr1:93080000-93310000	loop_15935	47	chr1	93080000	93090000	chr1	93300000	93310000	0,0,255	0	0	14.14	14.68	15.6	13.49	13.3	10.42	-0.32578	0.480157	1	-0.334073	0.496902	1	0.0432457	1	1
chr1:93080000-93360000	loop_16740	47	chr1	93080000	93090000	chr1	93350000	93360000	0,0,255	0	0	16.16	13.29	12.04	12.94	12.38	10.81	-0.377773	0.401356	1	-0.0733922	1	1	-0.269322	0.583377	1
chr1:93080000-93620000	loop_9423	47	chr1	93080000	93090000	chr1	93610000	93620000	0,0,255	0	0	4.48	2.47	2.9	3.21	4.74	3.34	0.0325328	1	1	0.385828	0.790563	1	-0.318461	1	1
chr1:93300000-93630000	loop_12953	47	chr1	93300000	93310000	chr1	93620000	93630000	0,0,255	0	0	10	10.84	10.84	10.67	9.34	8.42	-0.23009	0.749375	1	-0.224007	0.755348	1	0.0287802	1	1
chr1:93300000-93850000	loop_228	47	chr1	93300000	93310000	chr1	93840000	93850000	0,0,255	0	0	8.2	9.74	11.67	8.1	12.76	11.11	0.334313	0.532916	1	0.244986	0.651764	1	0.124397	1	1
chr1:93310000-93610000	loop_11195	47	chr1	93310000	93320000	chr1	93600000	93610000	0,0,255	0	0	9.28	7.39	8.56	8.34	10.08	10.38	0.160664	0.867997	1	0.134988	0.871474	1	0.060658	1	1
chr1:93430000-93630000	loop_13104	47	chr1	93430000	93440000	chr1	93620000	93630000	0,0,255	0	0	19.54	15.36	14.21	14.81	15.92	20.84	-0.0367194	1	1	0.333722	0.389435	1	-0.335174	0.450312	1
chr1:93440000-93850000	loop_9782	47	chr1	93440000	93450000	chr1	93840000	93850000	0,0,255	0	0	22.44	20.12	19.29	21.09	21.66	19.83	-0.123518	0.740904	1	-0.0151574	1	1	-0.0731629	0.912244	1
chr1:93610000-94420000	loop_2417	47	chr1	93610000	93620000	chr1	94410000	94420000	0,0,255	0	0	2.58	4.3	2.65	2.08	2.44	1.61	-0.922158	0.548883	1	-0.319293	1	1	-0.569599	0.774447	1
chr1:93620000-93850000	loop_7818	47	chr1	93620000	93630000	chr1	93840000	93850000	0,0,255	0	0	35.62	31.37	32.9	31.92	37.15	33.13	-0.0114456	1	1	0.109863	0.733114	1	-0.0860109	0.792904	1
chr1:93620000-94040000	loop_4196	47	chr1	93620000	93630000	chr1	94030000	94040000	0,0,255	0	0	6.04	4.37	5.4	4.85	4.99	3.59	-0.303053	0.81457	1	-0.16296	1	1	-0.105731	1	1
chr1:93630000-93820000	loop_7564	47	chr1	93630000	93640000	chr1	93810000	93820000	0,0,255	0	0	40.11	45.01	37.96	37.13	45.87	48.96	0.0858475	0.706972	1	0.320876	0.169371	1	-0.199677	0.425798	1
chr1:94050000-94810000	loop_543	47	chr1	94050000	94060000	chr1	94800000	94810000	0,0,255	0	0	9.36	8.88	8.25	8.34	8.76	9.56	0.0014271	1	1	0.143243	0.867997	1	-0.106808	0.864223	1
chr1:94060000-94460000	loop_4799	47	chr1	94060000	94070000	chr1	94450000	94460000	0,0,255	0	0	7.16	7.17	8.96	7.2	11.21	9.46	0.486087	0.40524	1	0.438318	0.417909	1	0.0828822	1	1
chr1:94410000-95070000	loop_16764	47	chr1	94410000	94420000	chr1	95060000	95070000	0,0,255	0	0	5.53	5.29	6.43	3.71	3.42	5.83	-0.437498	0.663706	1	-0.297248	0.823846	1	-0.105968	1	1
chr1:94480000-94810000	loop_4488	47	chr1	94480000	94490000	chr1	94800000	94810000	0,0,255	0	0	12.72	13.79	17.9	20.72	20.9	24.51	0.659316	0.076627	0.660261	0.221637	0.515862	1	0.472854	0.214903	1
chr1:94850000-95050000	loop_3313	47	chr1	94850000	94860000	chr1	95040000	95050000	0,0,255	0	0	26.69	31.14	36.69	38.73	41.01	41.52	0.42438	0.0899953	0.692523	0.109962	0.693331	1	0.349706	0.192214	1
chr1:94850000-95240000	loop_3677	47	chr1	94850000	94860000	chr1	95230000	95240000	0,0,255	0	0	7.56	5.75	9.32	8.26	9.16	6.72	0.138131	1	1	-0.101184	1	1	0.274041	0.71117	1
chr1:95070000-95240000	loop_8654	47	chr1	95070000	95080000	chr1	95230000	95240000	0,0,255	0	0	30.95	27.63	25.67	24.63	21.61	24.24	-0.440607	0.137588	0.792762	-0.163235	0.685212	1	-0.242163	0.440038	1
chr1:95230000-96750000	loop_8301	47	chr1	95230000	95240000	chr1	96740000	96750000	0,0,255	0	0	1.82	1.04	1.15	1.28	2.47	2	0.54275	0.726589	1	1.20836	0.453165	1	-0.628712	1	1
chr1:95320000-96940000	loop_16204	47	chr1	95320000	95330000	chr1	96930000	96940000	0,0,255	0	0	1.2	1.48	0.58	0.89	2.81	2.11	1.07599	0.453165	1	1.20836	0.453165	1	-0.0963419	1	1
chr1:96230000-96850000	loop_12046	47	chr1	96230000	96240000	chr1	96840000	96850000	0,0,255	0	0	3.41	3.4	2.66	4.79	6.56	2.96	0.55976	0.607306	1	0.298316	0.81457	1	0.295967	0.790563	1
chr1:96570000-96930000	loop_2526	47	chr1	96570000	96580000	chr1	96920000	96930000	0,0,255	0	0	6.32	7.06	7.88	7.31	8.74	6.45	0.251453	0.850605	1	-0.0150202	1	1	0.301217	0.701203	1
chr1:96720000-96800000	loop_15710	47	chr1	96720000	96730000	chr1	96790000	96800000	0,0,255	0	0	32	29.69	25.47	26.66	34.77	27.57	-0.0415493	0.928018	1	0.25569	0.404136	1	-0.261922	0.39584	1
chr1:96740000-97930000	loop_7231	47	chr1	96740000	96750000	chr1	97920000	97930000	0,0,255	0	0	3.6	4.89	3.5	2.64	2.51	3.71	-0.553979	0.790563	1	-0.22879	1	1	-0.291283	1	1
chr1:96960000-97840000	loop_6232	47	chr1	96960000	96970000	chr1	97830000	97840000	0,0,255	0	0	5.08	5.73	5.47	5.77	7.82	7.19	0.508945	0.557324	1	0.392691	0.571721	1	0.151205	0.831857	1
chr1:96960000-98060000	loop_1302	47	chr1	96960000	96970000	chr1	98050000	98060000	0,0,255	0	0	26.9	29	26.75	24.94	21.6	19.43	-0.518884	0.0825513	0.670124	-0.348998	0.305446	1	-0.134722	0.699549	1
chr1:96960000-98470000	loop_7428	47	chr1	96960000	96970000	chr1	98460000	98470000	0,0,255	0	0	6.52	6.87	6.52	5.73	5.36	5.51	-0.391828	0.541376	1	-0.25099	0.838867	1	-0.106332	1	1
chr1:96990000-97810000	loop_13954	47	chr1	96990000	97000000	chr1	97800000	97810000	0,0,255	0	0	4.3	2.8	3.96	4.59	5.9	5.82	0.60206	0.48078	1	0.390376	0.663706	1	0.246428	0.803658	1
chr1:97180000-98060000	loop_1612	47	chr1	97180000	97190000	chr1	98050000	98060000	0,0,255	0	0	7.43	5.06	9.39	8.79	12.17	10.94	0.828611	0.132668	0.783233	0.318056	0.542597	1	0.545513	0.361772	1
chr1:97780000-98060000	loop_15531	47	chr1	97780000	97790000	chr1	98050000	98060000	0,0,255	0	0	10.62	11.88	12.27	12.04	13.12	15.55	0.23719	0.576088	1	0.255375	0.583377	1	0.0169656	1	1
chr1:97800000-98470000	loop_5148	47	chr1	97800000	97810000	chr1	98460000	98470000	0,0,255	0	0	2.27	2.4	2.53	3.17	3.56	2.64	0.405208	0.753936	1	-0.0146381	1	1	0.453369	0.753936	1
chr1:98050000-98470000	loop_979	47	chr1	98050000	98060000	chr1	98460000	98470000	0,0,255	0	0	5.53	4.78	10.07	6.52	9.66	9.69	0.826197	0.200654	0.882424	0.216293	0.742942	1	0.644707	0.327094	1
chr1:98750000-99710000	loop_15186	48	chr1	98750000	98760000	chr1	99700000	99710000	0,0,255	0	0	10.66	9.63	8.7	10.05	7.33	5.2	-0.768488	0.162925	0.83266	-0.553872	0.377273	1	-0.180066	0.749375	1
chr1:98790000-99190000	loop_10999	48	chr1	98790000	98800000	chr1	99180000	99190000	0,0,255	0	0	18.21	23.13	18.76	18.88	15.39	14.41	-0.533647	0.148373	0.80507	-0.353655	0.396518	1	-0.144926	0.734586	1
chr1:98790000-99480000	loop_1944	48	chr1	98790000	98800000	chr1	99470000	99480000	0,0,255	0	0	10.97	10.03	13.13	9.22	7.13	7.04	-0.663614	0.229675	0.909752	-0.657866	0.243193	1	0.0287874	1	1
chr1:98790000-99710000	loop_14785	48	chr1	98790000	98800000	chr1	99700000	99710000	0,0,255	0	0	8.82	8.41	7.45	9.64	6.77	7.14	-0.432121	0.473298	1	-0.371937	0.59676	1	-0.0255508	1	1
chr1:98940000-99180000	loop_7331	48	chr1	98940000	98950000	chr1	99170000	99180000	0,0,255	0	0	10.57	11.78	6.58	6.39	9.49	7.76	-0.442977	0.429817	1	0.34192	0.59676	1	-0.749666	0.132668	1
chr1:99170000-99490000	loop_2030	48	chr1	99170000	99180000	chr1	99480000	99490000	0,0,255	0	0	7.2	9.09	8.51	8.34	11.14	10.55	0.45154	0.417909	1	0.334279	0.532916	1	0.152334	1	1
chr1:99170000-99710000	loop_3549	48	chr1	99170000	99180000	chr1	99700000	99710000	0,0,255	0	0	8.08	6.55	8.39	12.3	12.07	10.58	0.610202	0.256096	0.941912	0.175444	0.766117	1	0.469713	0.499744	1
chr1:99490000-99710000	loop_6995	48	chr1	99490000	99500000	chr1	99700000	99710000	0,0,255	0	0	6.82	9.01	9.07	8.41	9.71	12.99	0.451573	0.417909	1	0.33431	0.532916	1	0.152334	1	1
chr1:99780000-101400000	loop_13580	49	chr1	99780000	99790000	chr1	101390000	101400000	0,0,255	0	0	1.68	1.77	3.49	2.5	2.66	4.4	0.618921	0.548883	1	-0.0146986	1	1	0.667196	0.548883	1
chr1:99800000-100040000	loop_2872	49	chr1	99800000	99810000	chr1	100030000	100040000	0,0,255	0	0	19.54	17.75	13.47	14.84	16.81	15.45	-0.282511	0.470743	1	0.169792	0.703751	1	-0.417079	0.321469	1
chr1:99800000-100470000	loop_16441	49	chr1	99800000	99810000	chr1	100460000	100470000	0,0,255	0	0	8.51	8.64	7.09	7.04	9.16	6.88	-0.242829	0.728439	1	0.174474	0.855588	1	-0.382277	0.473298	1
chr1:99800000-100870000	loop_3479	49	chr1	99800000	99810000	chr1	100860000	100870000	0,0,255	0	0	13.67	14.59	14.68	18.26	10.05	10.36	-0.585652	0.243231	0.927928	-0.773267	0.0760973	1	0.22236	0.609188	1
chr1:100050000-100130000	loop_10780	49	chr1	100050000	100060000	chr1	100120000	100130000	0,0,255	0	0	28.31	26.79	29.11	27.19	29.94	24.29	-0.10612	0.702189	1	-0.0406383	0.924878	1	-0.0302339	1	1
chr1:100280000-100460000	loop_16117	49	chr1	100280000	100290000	chr1	100450000	100460000	0,0,255	0	0	32.87	32.52	26.9	27.96	24.08	22.79	-0.548844	0.0574999	0.6164	-0.236493	0.493195	1	-0.277135	0.360056	1
chr1:100390000-101270000	loop_15104	49	chr1	100390000	100400000	chr1	101260000	101270000	0,0,255	0	0	5.46	4.02	2.85	3.82	4.04	5.23	-0.00683349	1	1	0.484791	0.629131	1	-0.456518	0.803658	1
chr1:100430000-101270000	loop_6498	49	chr1	100430000	100440000	chr1	101260000	101270000	0,0,255	0	0	5.85	4.65	4.41	3.84	3.1	3.87	-0.467829	0.81457	1	-0.0147688	1	1	-0.418569	0.81457	1
chr1:100460000-100870000	loop_14975	49	chr1	100460000	100470000	chr1	100860000	100870000	0,0,255	0	0	7.92	9.11	9.28	9.1	8.89	11.03	0.160673	0.867997	1	0.135003	0.871474	1	0.060652	1	1
chr1:100500000-101400000	loop_15517	49	chr1	100500000	100510000	chr1	101390000	101400000	0,0,255	0	0	5.57	4.5	4.15	3.37	2.89	2.6	-1.11854	0.301847	0.962733	-0.480279	0.774447	1	-0.604756	0.629131	1
chr1:100920000-101290000	loop_16787	49	chr1	100920000	100930000	chr1	101280000	101290000	0,0,255	0	0	50.26	50.21	48.29	46.72	37.67	36.45	-0.509534	0.0225648	0.432641	-0.366167	0.109799	1	-0.108096	0.616216	1
chr1:101130000-101290000	loop_6363	49	chr1	101130000	101140000	chr1	101280000	101290000	0,0,255	0	0	37.42	35.85	30.68	30.87	30.76	30.34	-0.353248	0.192214	0.870779	-0.0381774	0.9286	1	-0.279793	0.302479	1
chr1:101300000-101360000	loop_9619	49	chr1	101300000	101310000	chr1	101350000	101360000	0,0,255	0	0	55.49	58.15	44.94	44.19	33.58	33.54	-0.837299	0.000160588	0.036687	-0.418291	0.0793646	1	-0.383743	0.0656966	1
chr1:101620000-103450000	loop_230	50	chr1	101620000	101630000	chr1	103440000	103450000	0,0,255	0	0	2.44	2.27	3.32	2.88	2.54	1.34	-0.149697	1	1	-0.57089	0.753936	1	0.453369	0.753936	1
chr1:107460000-108110000	loop_12731	51	chr1	107460000	107470000	chr1	108100000	108110000	0,0,255	0	0	0.95	1.49	1.4	1.02	4.35	4.88	1.8915	0.0654651	0.628518	2.02534	0.0654651	1	-0.0963419	1	1
chr1:107770000-108570000	loop_17388	51	chr1	107770000	107780000	chr1	108560000	108570000	0,0,255	0	0	1.65	1.3	2.36	2.23	2.96	3.7	0.793694	0.507861	1	0.541914	0.753936	1	0.286003	1	1
chr1:107780000-107970000	loop_10925	51	chr1	107780000	107790000	chr1	107960000	107970000	0,0,255	0	0	16.14	19.72	22.53	20.84	20.88	20.62	0.178593	0.6491	1	-0.0481306	1	1	0.261887	0.494789	1
chr1:107780000-108130000	loop_4622	51	chr1	107780000	107790000	chr1	108120000	108130000	0,0,255	0	0	57.7	53.91	61.33	54.68	56.59	53.15	-0.09294	0.68467	1	-0.0903601	0.692648	1	0.0327406	0.894257	1
chr1:107780000-108650000	loop_12644	51	chr1	107780000	107790000	chr1	108640000	108650000	0,0,255	0	0	2.61	3.52	4.43	4.62	4	4.44	0.411894	0.607306	1	-0.0148253	1	1	0.460849	0.607306	1
chr1:108190000-108570000	loop_8172	51	chr1	108190000	108200000	chr1	108560000	108570000	0,0,255	0	0	8.08	6.93	9.37	7.71	14.44	12.61	0.778378	0.154061	0.811286	0.644587	0.174403	1	0.168996	1	1
chr1:108190000-108650000	loop_3926	51	chr1	108190000	108200000	chr1	108640000	108650000	0,0,255	0	0	7.48	5.91	11.17	8.51	8.57	9.83	0.382387	0.59676	1	-0.0881002	1	1	0.50525	0.377273	1
chr1:108500000-108640000	loop_13688	51	chr1	108500000	108510000	chr1	108630000	108640000	0,0,255	0	0	27.12	30.29	24.57	24.08	22.74	23.23	-0.38392	0.198348	0.882424	-0.103967	0.839402	1	-0.244724	0.435704	1
chr1:108690000-108750000	loop_6819	52	chr1	108690000	108700000	chr1	108740000	108750000	0,0,255	0	0	39.7	39.05	36.62	40.22	39.08	33.79	-0.177585	0.463368	1	-0.0716224	0.808196	1	-0.0706729	0.809424	1
chr1:108810000-109170000	loop_2699	53	chr1	108810000	108820000	chr1	109160000	109170000	0,0,255	0	0	3.88	5.17	6.1	4.44	7.97	8.93	0.743345	0.327094	0.993776	0.60172	0.345094	1	0.176686	0.823846	1
chr1:108820000-108900000	loop_16979	53	chr1	108820000	108830000	chr1	108890000	108900000	0,0,255	0	0	44.31	45.5	52.23	45.72	42.68	45.62	-0.12586	0.650969	1	-0.182857	0.423542	1	0.0922875	0.714631	1
chr1:108820000-109120000	loop_11305	53	chr1	108820000	108830000	chr1	109110000	109120000	0,0,255	0	0	6.58	11.74	11.51	9.16	13.31	10.68	0.311198	0.64414	1	0.23373	0.658919	1	0.112554	1	1
chr1:108960000-109110000	loop_8875	53	chr1	108960000	108970000	chr1	109100000	109110000	0,0,255	0	0	20.4	27.88	19.71	22.23	22.41	18.54	-0.319555	0.28962	0.960904	-0.0489222	0.913291	1	-0.235414	0.461286	1
chr1:109210000-110040000	loop_13876	54	chr1	109210000	109220000	chr1	110030000	110040000	0,0,255	0	0	4.02	4.41	2.97	4.36	2.19	3.24	-0.804907	0.581116	1	-0.480263	0.774447	1	-0.291284	1	1
chr1:109250000-110020000	loop_15837	54	chr1	109250000	109260000	chr1	110010000	110020000	0,0,255	0	0	2.98	3.59	4.17	3.15	2.63	3.85	-0.152669	1	1	-0.22879	1	1	0.109781	1	1
chr1:109260000-109400000	loop_9818	54	chr1	109260000	109270000	chr1	109390000	109400000	0,0,255	0	0	35.54	33.5	36.69	34.34	43.57	42.58	0.233562	0.376354	1	0.273406	0.267753	1	-0.00451878	1	1
chr1:109260000-109540000	loop_16080	54	chr1	109260000	109270000	chr1	109530000	109540000	0,0,255	0	0	20.69	22.41	28.05	24.87	23.87	21.91	0.00320417	1	1	-0.214486	0.484652	1	0.252859	0.47567	1
chr1:109260000-110000000	loop_8395	54	chr1	109260000	109270000	chr1	109990000	110000000	0,0,255	0	0	4.39	2.34	3.84	4.88	2.28	3.39	-0.152661	1	1	-0.580318	0.607306	1	0.460855	0.607306	1
chr1:109540000-109630000	loop_3291	54	chr1	109540000	109550000	chr1	109620000	109630000	0,0,255	0	0	47.73	52.05	42.02	47.25	40.19	36.76	-0.457307	0.0407876	0.550558	-0.252675	0.28247	1	-0.169342	0.423542	1
chr1:109540000-109780000	loop_16291	54	chr1	109540000	109550000	chr1	109770000	109780000	0,0,255	0	0	23.31	21.46	24.71	24.87	21.07	21.8	-0.125131	0.746792	1	-0.227025	0.538866	1	0.137054	0.757459	1
chr1:109540000-109990000	loop_2902	54	chr1	109540000	109550000	chr1	109980000	109990000	0,0,255	0	0	14.69	15.22	16.75	15.14	15.36	14.21	-0.1092	0.794989	1	-0.151542	0.801457	1	0.0774095	0.899153	1
chr1:109640000-109780000	loop_7994	54	chr1	109640000	109650000	chr1	109770000	109780000	0,0,255	0	0	40.89	39.86	52.02	59.01	50.58	45.7	0.169756	0.496084	1	-0.232904	0.271878	1	0.437945	0.0429634	1
chr1:109770000-109990000	loop_5742	54	chr1	109770000	109780000	chr1	109980000	109990000	0,0,255	0	0	70.12	68.66	65.15	74.22	67.4	61.91	-0.180419	0.327237	0.993776	-0.12041	0.546442	1	-0.0246716	0.952177	1
chr1:109910000-109990000	loop_15526	54	chr1	109910000	109920000	chr1	109980000	109990000	0,0,255	0	0	30.57	33.26	34.19	33.84	34.58	32.27	-0.00231928	1	1	-0.0568713	0.86463	1	0.0898195	0.792904	1
chr1:110050000-110110000	loop_14548	55	chr1	110050000	110060000	chr1	110100000	110110000	0,0,255	0	0	24.45	25.69	38.85	35.2	43.24	37.12	0.59889	0.0281928	0.481963	0.130523	0.632837	1	0.503643	0.0713245	1
chr1:110140000-111070000	loop_16078	56	chr1	110140000	110150000	chr1	111060000	111070000	0,0,255	0	0	1.1	2.64	3.14	1.64	5.56	3.56	1.35823	0.226625	0.909752	0.802452	0.424031	1	0.590246	0.726589	1
chr1:110140000-111320000	loop_11533	56	chr1	110140000	110150000	chr1	111310000	111320000	0,0,255	0	0	1.54	1.77	1.63	1.52	3	2.51	0.15428	1	1	0.290425	1	1	-0.102006	1	1
chr1:110190000-110750000	loop_6304	56	chr1	110190000	110200000	chr1	110740000	110750000	0,0,255	0	0	2.18	3.43	3.93	5.72	4.95	4.55	0.811918	0.424031	1	-0.0148719	1	1	0.860754	0.301847	1
chr1:110200000-110320000	loop_6649	56	chr1	110200000	110210000	chr1	110310000	110320000	0,0,255	0	0	63.18	62.33	60.72	58.01	50.26	55.03	-0.335639	0.0985078	0.704092	-0.192176	0.354135	1	-0.108149	0.607474	1
chr1:110200000-110470000	loop_5821	56	chr1	110200000	110210000	chr1	110460000	110470000	0,0,255	0	0	38.92	49.76	42.69	48.51	40.59	36.86	-0.263908	0.242331	0.927928	-0.249917	0.285318	1	0.0212962	0.940409	1
chr1:110200000-110790000	loop_8387	56	chr1	110200000	110210000	chr1	110780000	110790000	0,0,255	0	0	4.93	3.66	3.29	3.77	6.29	5.72	0.415318	0.647683	1	0.741905	0.359396	1	-0.291278	1	1
chr1:110480000-111880000	loop_10856	56	chr1	110480000	110490000	chr1	111870000	111880000	0,0,255	0	0	1.28	1.17	1.63	1.52	1.62	2.44	0.772031	0.687523	1	-0.0143376	1	1	0.818373	0.687523	1
chr1:110530000-111000000	loop_9878	56	chr1	110530000	110540000	chr1	110990000	111000000	0,0,255	0	0	10.24	10.97	10.23	10.8	9.83	8.92	-0.23009	0.749375	1	-0.15766	0.87469	1	-0.037534	1	1
chr1:110550000-110990000	loop_7166	56	chr1	110550000	110560000	chr1	110980000	110990000	0,0,255	0	0	7.05	8.02	10.39	9.5	9	8.92	0.200386	0.860105	1	-0.23461	0.749375	1	0.469709	0.499744	1
chr1:110560000-111390000	loop_11319	56	chr1	110560000	110570000	chr1	111380000	111390000	0,0,255	0	0	3.51	2.46	3.58	3.33	4.92	3.84	0.411885	0.790563	1	0.336688	0.803658	1	0.109787	1	1
chr1:110590000-111320000	loop_1620	56	chr1	110590000	110600000	chr1	111310000	111320000	0,0,255	0	0	3.83	2.66	2.82	2.94	2.65	4.18	0.0610352	1	1	0.199469	1	1	-0.10404	1	1
chr1:110610000-110770000	loop_12032	56	chr1	110610000	110620000	chr1	110760000	110770000	0,0,255	0	0	57.63	56.53	48.34	42.49	43.42	44.92	-0.447387	0.0405228	0.548336	-0.0623605	0.824482	1	-0.349707	0.0926495	1
chr1:110640000-111470000	loop_560	56	chr1	110640000	110650000	chr1	111460000	111470000	0,0,255	0	0	3.3	3.38	4.32	3.9	2.88	3.92	0.0610276	1	1	-0.201143	1	1	0.295968	0.790563	1
chr1:110670000-111230000	loop_8970	56	chr1	110670000	110680000	chr1	111220000	111230000	0,0,255	0	0	4.72	6.03	4.47	5.15	5.85	4.74	-0.155518	0.831857	1	0.119405	1	1	-0.240159	1	1
chr1:110670000-111480000	loop_12538	56	chr1	110670000	110680000	chr1	111470000	111480000	0,0,255	0	0	3.16	4.81	2.86	2.19	2.26	2.73	-0.618181	0.774447	1	-0.0145155	1	1	-0.569599	0.774447	1
chr1:110670000-111630000	loop_1914	56	chr1	110670000	110680000	chr1	111620000	111630000	0,0,255	0	0	2.25	3.66	2.43	2.92	4.96	2.39	0.499211	0.774447	1	0.637409	0.581116	1	-0.103224	1	1
chr1:110780000-110970000	loop_11701	56	chr1	110780000	110790000	chr1	110960000	110970000	0,0,255	0	0	21.54	22.18	16.2	13.71	16.96	15.93	-0.503568	0.165815	0.836331	0.121291	0.801457	1	-0.589625	0.125249	1
chr1:110780000-111000000	loop_12979	56	chr1	110780000	110790000	chr1	110990000	111000000	0,0,255	0	0	25.26	29.96	23.94	22.55	15.05	16.6	-0.854168	0.00890603	0.29066	-0.566142	0.11501	1	-0.252961	0.422085	1
chr1:110780000-111350000	loop_4784	56	chr1	110780000	110790000	chr1	111340000	111350000	0,0,255	0	0	4.86	3.45	3.52	6.61	4.94	3.78	0.0105752	1	1	-0.297276	0.823846	1	0.34193	0.647683	1
chr1:111020000-111380000	loop_16490	56	chr1	111020000	111030000	chr1	111370000	111380000	0,0,255	0	0	11.12	14.4	14.34	12.79	11.73	16.15	0.0627907	0.889954	1	-0.0150644	1	1	0.112917	0.889954	1
chr1:111140000-111230000	loop_4607	56	chr1	111140000	111150000	chr1	111220000	111230000	0,0,255	0	0	26.89	32.15	23.9	23.74	23.72	22.01	-0.409825	0.167978	0.836331	-0.0453865	1	1	-0.329194	0.281301	1
chr1:111140000-111760000	loop_11197	56	chr1	111140000	111150000	chr1	111750000	111760000	0,0,255	0	0	6.79	6.87	4.66	6.45	6.29	6.1	-0.156025	0.845068	1	0.0982765	1	1	-0.219461	1	1
chr1:111220000-111410000	loop_5193	56	chr1	111220000	111230000	chr1	111400000	111410000	0,0,255	0	0	26.32	25.05	25.87	25.75	24.17	27.22	-0.101907	0.766887	1	-0.0151363	1	1	-0.0515363	0.921289	1
chr1:111220000-111770000	loop_3010	56	chr1	111220000	111230000	chr1	111760000	111770000	0,0,255	0	0	10.24	7.74	10.18	10.26	11.92	10.89	0.273617	0.635994	1	0.114699	0.88046	1	0.193917	0.871474	1
chr1:111480000-111760000	loop_15725	56	chr1	111480000	111490000	chr1	111750000	111760000	0,0,255	0	0	24.92	28.47	28.74	31.52	36.48	38.36	0.414815	0.130165	0.778588	0.300865	0.232317	1	0.149255	0.637261	1
chr1:111500000-111660000	loop_5330	56	chr1	111500000	111510000	chr1	111650000	111660000	0,0,255	0	0	38.09	42.75	31.65	35.65	33.78	33.56	-0.337206	0.184522	0.853533	-0.0361697	0.931821	1	-0.265742	0.282794	1
chr1:111500000-111720000	loop_3784	56	chr1	111500000	111510000	chr1	111710000	111720000	0,0,255	0	0	32.67	38.76	31.88	32.24	28.5	31.21	-0.359265	0.188808	0.859692	-0.130173	0.721081	1	-0.193829	0.43774	1
chr1:111710000-111770000	loop_1168	56	chr1	111710000	111720000	chr1	111760000	111770000	0,0,255	0	0	59.65	63.72	45.57	55.38	35.99	34.6	-0.869385	4.68513e-05	0.0176006	-0.530278	0.0187594	1	-0.303843	0.139792	1
chr1:111870000-111990000	loop_7026	56	chr1	111870000	111880000	chr1	111980000	111990000	0,0,255	0	0	7.8	7.82	9.29	7.59	16.44	16.18	1.01015	0.0293989	0.486407	0.974434	0.0241801	1	0.0710835	1	1
chr1:112390000-112470000	loop_4832	57	chr1	112390000	112400000	chr1	112460000	112470000	0,0,255	0	0	51.8	47.06	45.65	46.99	48.73	48.01	-0.113869	0.614377	1	0.0447576	0.885251	1	-0.123304	0.610619	1
chr1:112390000-112710000	loop_3819	57	chr1	112390000	112400000	chr1	112700000	112710000	0,0,255	0	0	17.25	17.64	18.96	19.38	18.8	18.2	0.00597974	1	1	-0.0905969	0.908861	1	0.131711	0.724182	1
chr1:112500000-112710000	loop_9251	57	chr1	112500000	112510000	chr1	112700000	112710000	0,0,255	0	0	21.75	24.41	19.76	21.23	18.92	21.17	-0.294762	0.445672	1	-0.0850887	0.912244	1	-0.174484	0.590427	1
chr1:112610000-112710000	loop_10560	57	chr1	112610000	112620000	chr1	112700000	112710000	0,0,255	0	0	28.1	32.16	28.81	27.97	27.12	26.35	-0.209643	0.509093	1	-0.0914614	0.777262	1	-0.0829368	0.852361	1
chr1:112710000-112960000	loop_12795	57	chr1	112710000	112720000	chr1	112950000	112960000	0,0,255	0	0	12.67	9.2	10.19	10.93	10.93	13.44	0.0332848	1	1	0.175473	0.766117	1	-0.107092	0.877677	1
chr1:112710000-113080000	loop_15238	57	chr1	112710000	112720000	chr1	113070000	113080000	0,0,255	0	0	16.65	15.91	13.38	11.23	9.84	13.01	-0.629596	0.141167	0.797251	-0.190143	0.775581	1	-0.404421	0.358485	1
chr1:112710000-113400000	loop_13635	57	chr1	112710000	112720000	chr1	113390000	113400000	0,0,255	0	0	3.22	4.72	4.63	4.09	3.73	2.8	-0.153557	1	1	-0.366243	0.803658	1	0.246423	0.803658	1
chr1:112710000-113690000	loop_7182	57	chr1	112710000	112720000	chr1	113680000	113690000	0,0,255	0	0	4.1	6.14	8.01	7.12	5.05	4.24	-0.15517	0.823846	1	-0.588119	0.424499	1	0.46701	0.541376	1
chr1:112710000-113940000	loop_11517	57	chr1	112710000	112720000	chr1	113930000	113940000	0,0,255	0	0	4.17	5.74	4.36	3.16	2.55	2.41	-0.970247	0.424031	1	-0.480279	0.774447	1	-0.456523	0.803658	1
chr1:112730000-113670000	loop_2415	57	chr1	112730000	112740000	chr1	113660000	113670000	0,0,255	0	0	3.64	4.73	6.16	6.26	5.68	4.51	0.158466	1	1	-0.272061	0.831857	1	0.464684	0.50355	1
chr1:112740000-114050000	loop_12689	57	chr1	112740000	112750000	chr1	114040000	114050000	0,0,255	0	0	1.41	3.39	2.72	1.8	2.21	2.12	-0.149688	1	1	-0.319278	1	1	0.202237	1	1
chr1:112880000-113080000	loop_5509	57	chr1	112880000	112890000	chr1	113070000	113080000	0,0,255	0	0	29.06	24.65	35.12	36.83	28.64	26.89	-0.0518729	0.923502	1	-0.41573	0.113223	1	0.399034	0.152746	1
chr1:113090000-113960000	loop_12364	57	chr1	113090000	113100000	chr1	113950000	113960000	0,0,255	0	0	4.28	3.05	4.36	4.72	3.81	3.09	-0.153549	1	1	-0.366243	0.803658	1	0.246428	0.803658	1
chr1:113100000-114740000	loop_7550	57	chr1	113100000	113110000	chr1	114730000	114740000	0,0,255	0	0	3.6	3.65	4.13	3.4	2.29	2.93	-0.367229	1	1	-0.415235	0.790563	1	0.0815465	1	1
chr1:113130000-113980000	loop_348	57	chr1	113130000	113140000	chr1	113970000	113980000	0,0,255	0	0	5.71	6.41	5.35	5.61	6.03	5.8	-0.155793	0.838867	1	0.107939	1	1	-0.228928	1	1
chr1:113140000-113400000	loop_4922	57	chr1	113140000	113150000	chr1	113390000	113400000	0,0,255	0	0	10.08	8.96	8.62	10.11	12.79	17.45	0.571804	0.193674	0.87245	0.637042	0.152653	1	-0.0299673	1	1
chr1:113140000-113680000	loop_14845	57	chr1	113140000	113150000	chr1	113670000	113680000	0,0,255	0	0	21.53	23.94	24.46	24.14	22.44	20.53	-0.158147	0.668617	1	-0.198612	0.60671	1	0.0756381	0.918017	1
chr1:113140000-113960000	loop_15859	57	chr1	113140000	113150000	chr1	113950000	113960000	0,0,255	0	0	4.63	4.14	4.46	3.38	5.47	6.99	0.25001	0.823846	1	0.555474	0.50355	1	-0.27033	1	1
chr1:113140000-114290000	loop_16085	57	chr1	113140000	113150000	chr1	114280000	114290000	0,0,255	0	0	6.4	5.91	4.87	8.11	3.89	4.57	-0.602307	0.50355	1	-0.698381	0.383433	1	0.129916	0.838867	1
chr1:113380000-113940000	loop_7112	57	chr1	113380000	113390000	chr1	113930000	113940000	0,0,255	0	0	5.95	3.16	2.53	2.46	3.47	4.22	-0.319517	1	1	0.385843	0.790563	1	-0.670338	0.607306	1
chr1:113390000-113690000	loop_15804	57	chr1	113390000	113400000	chr1	113680000	113690000	0,0,255	0	0	9.09	8.81	8.89	10.5	13.97	14.02	0.604646	0.23295	0.914898	0.515439	0.253154	1	0.124401	1	1
chr1:113390000-113820000	loop_6814	57	chr1	113390000	113400000	chr1	113810000	113820000	0,0,255	0	0	7.14	8.46	7.06	5.38	7.53	5.54	-0.254206	0.71117	1	0.0899903	1	1	-0.30929	0.571721	1
chr1:113400000-113940000	loop_5998	57	chr1	113400000	113410000	chr1	113930000	113940000	0,0,255	0	0	4.53	4.53	4.86	6.04	3.88	6.09	-0.00681704	1	1	-0.149159	1	1	0.176691	0.823846	1
chr1:113810000-114750000	loop_3816	57	chr1	113810000	113820000	chr1	114740000	114750000	0,0,255	0	0	3.97	4.34	3.93	2.79	4.33	3.21	-0.154224	1	1	0.17166	1	1	-0.291283	1	1
chr1:113830000-113910000	loop_2385	57	chr1	113830000	113840000	chr1	113900000	113910000	0,0,255	0	0	76.37	75.81	59.86	61.03	54.26	54.06	-0.566363	0.00220262	0.155713	-0.187671	0.360445	1	-0.343362	0.0598484	1
chr1:113960000-114750000	loop_14336	57	chr1	113960000	113970000	chr1	114740000	114750000	0,0,255	0	0	5.44	4.33	5.63	5.58	5.84	7.09	0.363091	0.831857	1	0.0982758	1	1	0.29945	0.663706	1
chr1:113970000-114290000	loop_6264	57	chr1	113970000	113980000	chr1	114280000	114290000	0,0,255	0	0	9.57	11.67	12.47	13.96	16.33	14.34	0.398916	0.401356	1	0.182481	0.694211	1	0.251544	0.665651	1
chr1:114340000-114680000	loop_5667	57	chr1	114340000	114350000	chr1	114670000	114680000	0,0,255	0	0	13.39	12.84	10.91	12.18	13.82	17.26	0.195419	0.689082	1	0.396242	0.350012	1	-0.165583	0.775581	1
chr1:114340000-115100000	loop_1250	57	chr1	114340000	114350000	chr1	115090000	115100000	0,0,255	0	0	3.32	3.53	2.71	4.19	5.11	4.45	0.559776	0.607306	1	0.484776	0.629131	1	0.10978	1	1
chr1:114340000-115120000	loop_13194	57	chr1	114340000	114350000	chr1	115110000	115120000	0,0,255	0	0	4.32	3.96	5.01	3.54	5.88	4.38	0.292588	0.81457	1	0.267523	0.823846	1	0.0597859	1	1
chr1:114580000-114720000	loop_2561	57	chr1	114580000	114590000	chr1	114710000	114720000	0,0,255	0	0	18.47	21.94	22.34	20.92	18.89	18.71	-0.195244	0.6491	1	-0.257603	0.510839	1	0.0974838	0.913291	1
chr1:114750000-115070000	loop_13050	57	chr1	114750000	114760000	chr1	115060000	115070000	0,0,255	0	0	6.27	7.8	6.95	6.94	9.98	9.48	0.455378	0.487027	1	0.491952	0.391726	1	-0.00144087	1	1
chr1:114750000-115110000	loop_2961	57	chr1	114750000	114760000	chr1	115100000	115110000	0,0,255	0	0	9.55	6.88	9	6.11	9.51	11.28	0.230175	0.742942	1	0.46364	0.40524	1	-0.198276	0.720203	1
chr1:114980000-115120000	loop_8280	57	chr1	114980000	114990000	chr1	115110000	115120000	0,0,255	0	0	70.71	68.47	57.59	62.52	47.19	52.01	-0.579952	0.00326609	0.186538	-0.301396	0.139792	1	-0.243249	0.190628	1
chr1:115130000-115600000	loop_8336	58	chr1	115130000	115140000	chr1	115590000	115600000	0,0,255	0	0	5.55	9.3	9.52	9.64	11.35	11.06	0.451533	0.417909	1	0.184244	0.760914	1	0.302281	0.735988	1
chr1:115130000-115990000	loop_3954	58	chr1	115130000	115140000	chr1	115980000	115990000	0,0,255	0	0	1.57	0.94	3.85	2.2	2.35	4.23	1.00739	0.34381	0.995826	0.199468	1	1	0.841379	0.507861	1
chr1:115440000-115750000	loop_15749	58	chr1	115440000	115450000	chr1	115740000	115750000	0,0,255	0	0	2.96	3.32	5.05	3.82	6.6	6.09	0.929718	0.237988	0.919897	0.503582	0.52358	1	0.46085	0.607306	1
chr1:115600000-115710000	loop_4362	58	chr1	115600000	115610000	chr1	115700000	115710000	0,0,255	0	0	15.15	18.28	22.69	20.22	28.2	26.93	0.644469	0.0532546	0.594727	0.331	0.315465	1	0.348717	0.35614	1
chr1:115640000-116500000	loop_16673	58	chr1	115640000	115650000	chr1	116490000	116500000	0,0,255	0	0	0.55	0.65	0.75	1.25	2.57	2.65	1.07599	0.453165	1	1.20836	0.453165	1	-0.0963419	1	1
chr1:115800000-115990000	loop_8374	58	chr1	115800000	115810000	chr1	115980000	115990000	0,0,255	0	0	11.17	13.78	16.32	14.65	23.14	25.67	0.864343	0.018722	0.402925	0.595702	0.0750749	1	0.303906	0.504696	1
chr1:115800000-116030000	loop_1668	58	chr1	115800000	115810000	chr1	116020000	116030000	0,0,255	0	0	9.01	13.4	13.77	14.07	16.66	17.37	0.572624	0.177292	0.847512	0.304263	0.450312	1	0.303515	0.568405	1
chr1:115800000-116500000	loop_10928	58	chr1	115800000	115810000	chr1	116490000	116500000	0,0,255	0	0	3.99	1.79	2.47	3.52	3.23	3.24	0.0610187	1	1	0.199454	1	1	-0.10404	1	1
chr1:116130000-117050000	loop_3043	58	chr1	116130000	116140000	chr1	117040000	117050000	0,0,255	0	0	6.48	5.36	3.58	3.8	3.46	2.67	-1.12509	0.0963251	0.701928	-0.41525	0.790563	1	-0.675943	0.50355	1
chr1:116130000-117080000	loop_14681	58	chr1	116130000	116140000	chr1	117070000	117080000	0,0,255	0	0	4.13	4.4	3.8	4.59	3.25	4.83	-0.154208	1	1	-0.179853	1	1	0.0597853	1	1
chr1:116140000-116490000	loop_5868	58	chr1	116140000	116150000	chr1	116480000	116490000	0,0,255	0	0	47.55	47.77	41.78	44.41	40.15	38.19	-0.359622	0.109799	0.73257	-0.152295	0.536835	1	-0.172031	0.503383	1
chr1:116160000-117080000	loop_2531	58	chr1	116160000	116170000	chr1	117070000	117080000	0,0,255	0	0	5.09	4.29	4.05	5.14	4.72	4.38	-0.154732	1	1	-0.0148253	1	1	-0.105449	1	1
chr1:116350000-116490000	loop_11961	58	chr1	116350000	116360000	chr1	116480000	116490000	0,0,255	0	0	24.77	25.38	23.2	20.75	23.66	22.56	-0.188426	0.60671	1	0.0794678	0.834263	1	-0.232642	0.466209	1
chr1:116500000-116560000	loop_7421	58	chr1	116500000	116510000	chr1	116550000	116560000	0,0,255	0	0	51.58	54.63	40.68	36.89	35.15	33.84	-0.679713	0.00231076	0.157477	-0.168718	0.513123	1	-0.475699	0.0316773	1
chr1:116500000-117670000	loop_862	58	chr1	116500000	116510000	chr1	117660000	117670000	0,0,255	0	0	3.03	2.51	3.09	4.17	2.55	1.49	-0.45544	1	1	-0.785056	0.548883	1	0.361736	0.774447	1
chr1:116570000-116730000	loop_14179	58	chr1	116570000	116580000	chr1	116720000	116730000	0,0,255	0	0	11.94	14.91	11.76	13.44	13.76	15.15	0.0470021	1	1	0.189526	0.689082	1	-0.107356	0.889954	1
chr1:116720000-117060000	loop_2609	58	chr1	116720000	116730000	chr1	117050000	117060000	0,0,255	0	0	45.72	45.51	46.9	44.94	39.14	36.07	-0.350627	0.138449	0.795899	-0.286781	0.219242	1	-0.0285707	1	1
chr1:116730000-116830000	loop_10908	58	chr1	116730000	116740000	chr1	116820000	116830000	0,0,255	0	0	76.66	86.95	70.41	69.25	51.82	53.71	-0.697433	0.000109939	0.0301158	-0.409255	0.0314929	1	-0.252857	0.133955	1
chr1:116730000-117370000	loop_9623	58	chr1	116730000	116740000	chr1	117360000	117370000	0,0,255	0	0	3.82	2.87	2.8	3.49	3.49	3.59	-0.153549	1	1	-0.0147133	1	1	-0.104641	1	1
chr1:116740000-117670000	loop_244	58	chr1	116740000	116750000	chr1	117660000	117670000	0,0,255	0	0	4.01	3.93	3.21	2.42	4.17	3.05	-0.154224	1	1	0.637424	0.581116	1	-0.756236	0.581116	1
chr1:116760000-117670000	loop_14366	58	chr1	116760000	116770000	chr1	117660000	117670000	0,0,255	0	0	5.49	6.19	5.46	4.29	3.29	3.1	-0.911403	0.263293	0.941912	-0.514362	0.629131	1	-0.36311	0.831857	1
chr1:117070000-117680000	loop_10030	58	chr1	117070000	117080000	chr1	117670000	117680000	0,0,255	0	0	4.41	4.24	4.53	6.03	5.78	6.1	0.528408	0.50355	1	0.221147	0.838867	1	0.341925	0.647683	1
chr1:117110000-117510000	loop_8931	58	chr1	117110000	117120000	chr1	117500000	117510000	0,0,255	0	0	5.09	5.1	7.27	7.43	5.91	6.5	0.214779	1	1	-0.217782	0.850605	1	0.467015	0.541376	1
chr1:117180000-117820000	loop_15854	58	chr1	117180000	117190000	chr1	117810000	117820000	0,0,255	0	0	6.55	8.7	5.24	7.17	8.76	7.47	0.0211972	1	1	0.478835	0.458419	1	-0.422418	0.571721	1
chr1:117280000-117820000	loop_10214	58	chr1	117280000	117290000	chr1	117810000	117820000	0,0,255	0	0	9.72	8.01	5.91	4.6	8.36	9.4	-0.0754636	1	1	0.683023	0.265101	1	-0.723054	0.265101	1
chr1:117300000-117500000	loop_5524	58	chr1	117300000	117310000	chr1	117490000	117500000	0,0,255	0	0	17.19	17.75	16.17	15.66	18.98	17.06	-0.0332742	1	1	0.15354	0.716527	1	-0.151607	0.80447	1
chr1:117320000-117420000	loop_10212	58	chr1	117320000	117330000	chr1	117410000	117420000	0,0,255	0	0	26.24	21.73	27.59	23.83	22.83	24.36	-0.0970852	0.83603	1	-0.157406	0.691188	1	0.0955103	0.841012	1
chr1:117320000-117470000	loop_571	58	chr1	117320000	117330000	chr1	117460000	117470000	0,0,255	0	0	19.86	21.1	18.67	20.82	21.2	24.24	0.0786914	0.828599	1	0.18534	0.590427	1	-0.0714031	0.910032	1
chr1:117500000-117900000	loop_6208	58	chr1	117500000	117510000	chr1	117890000	117900000	0,0,255	0	0	18.34	18.02	13.64	11.31	13.94	18.26	-0.2421	0.544947	1	0.325964	0.435325	1	-0.532785	0.200367	1
chr1:117530000-117760000	loop_1566	58	chr1	117530000	117540000	chr1	117750000	117760000	0,0,255	0	0	54.52	56.35	40.43	41.76	40.84	40.65	-0.524065	0.0166856	0.384919	-0.0324172	0.93829	1	-0.456325	0.036519	1
chr1:118150000-119020000	loop_11404	59	chr1	118150000	118160000	chr1	119010000	119020000	0,0,255	0	0	2.16	1.9	3.37	4.38	7.91	7.07	1.69022	0.0309197	0.493117	0.871452	0.210168	1	0.853382	0.387766	1
chr1:118150000-119370000	loop_3004	59	chr1	118150000	118160000	chr1	119360000	119370000	0,0,255	0	0	4.41	3.79	4.09	2.88	6.27	2.87	0.3452	0.803658	1	0.48476	0.629131	1	-0.10464	1	1
chr1:118180000-119380000	loop_73	59	chr1	118180000	118190000	chr1	119370000	119380000	0,0,255	0	0	1.22	3.41	2.46	1.54	4.29	5.22	1.11768	0.17964	0.847512	1.25549	0.17964	1	-0.102012	1	1
chr1:119280000-119680000	loop_1076	59	chr1	119280000	119290000	chr1	119670000	119680000	0,0,255	0	0	7.17	8.79	8.62	7.53	4.98	5.48	-0.59485	0.327094	0.993776	-0.631628	0.345094	1	0.0710775	1	1
chr1:119300000-119660000	loop_1351	59	chr1	119300000	119310000	chr1	119650000	119660000	0,0,255	0	0	5.18	4.13	5.9	5.2	6.73	7.52	0.565714	0.541376	1	0.423946	0.557324	1	0.176692	0.823846	1
chr1:119800000-119980000	loop_12753	60	chr1	119800000	119810000	chr1	119970000	119980000	0,0,255	0	0	6.39	8.24	8.71	7.64	15.44	14.15	0.928981	0.0661354	0.628518	0.795269	0.0791119	1	0.168984	1	1
chr1:145840000-146020000	loop_11951	61	chr1	145840000	145850000	chr1	146010000	146020000	0,0,255	0	0	52.12	45.19	51.27	53.35	43.99	51.31	-0.128232	0.612512	1	-0.171269	0.48394	1	0.078328	0.724417	1
chr1:147170000-147250000	loop_757	62	chr1	147170000	147180000	chr1	147240000	147250000	0,0,255	0	0	51.82	55.87	51.18	54.94	57.57	54.16	-0.0126487	0.945916	1	0.049332	0.84091	1	-0.0266429	0.945407	1
chr1:147270000-147650000	loop_15810	63	chr1	147270000	147280000	chr1	147640000	147650000	0,0,255	0	0	6.71	6.91	6.01	6.62	8.92	10.02	0.38238	0.59676	1	0.52388	0.377273	1	-0.106333	1	1
chr1:147270000-147890000	loop_3701	63	chr1	147270000	147280000	chr1	147880000	147890000	0,0,255	0	0	10.91	10.64	11.18	11.25	8.93	7.93	-0.457818	0.417909	1	-0.445688	0.429817	1	0.0226095	1	1
chr1:147490000-147630000	loop_12638	63	chr1	147490000	147500000	chr1	147620000	147630000	0,0,255	0	0	45	40.73	36.54	35.94	32.95	36.47	-0.385974	0.123704	0.76222	-0.0950496	0.803033	1	-0.255642	0.298853	1
chr1:147490000-147900000	loop_6107	63	chr1	147490000	147500000	chr1	147890000	147900000	0,0,255	0	0	36.48	25.13	31.22	35.23	31.02	36.46	0.0215495	1	1	-0.0151387	1	1	0.0719458	0.859444	1
chr1:149960000-150060000	loop_5471	64	chr1	149960000	149970000	chr1	150050000	150060000	0,0,255	0	0	67.19	76.07	62.61	57.46	56.25	60.29	-0.372003	0.0463914	0.569756	-0.051022	0.846944	1	-0.285636	0.122048	1
chr1:149960000-150190000	loop_14265	64	chr1	149960000	149970000	chr1	150180000	150190000	0,0,255	0	0	38.69	38.44	42.68	45.1	39.48	41.65	0.00655922	1	1	-0.115578	0.64717	1	0.157419	0.531862	1
chr1:150070000-150170000	loop_14703	64	chr1	150070000	150080000	chr1	150160000	150170000	0,0,255	0	0	98.18	122.21	107.1	110.79	93.96	83.65	-0.37202	0.0102652	0.312415	-0.301558	0.0417215	1	-0.0350874	0.848382	1
chr1:150250000-150540000	loop_11975	65	chr1	150250000	150260000	chr1	150530000	150540000	0,0,255	0	0	14.3	13.26	20.32	21.12	20.16	22.52	0.562589	0.148373	0.80507	-0.0151359	1	1	0.612836	0.0914585	1
chr1:150460000-150540000	loop_9631	65	chr1	150460000	150470000	chr1	150530000	150540000	0,0,255	0	0	47.6	45.01	56.98	50.29	50.85	47.03	0.00905991	1	1	-0.152403	0.490314	1	0.196763	0.356746	1
chr1:150460000-151000000	loop_15123	65	chr1	150460000	150470000	chr1	150990000	151000000	0,0,255	0	0	12.67	11.29	12	10.15	13.98	10.81	0.0176515	1	1	0.223408	0.665651	1	-0.170606	0.766117	1
chr1:150560000-150620000	loop_6818	65	chr1	150560000	150570000	chr1	150610000	150620000	0,0,255	0	0	82.41	77.67	75.1	69.35	62.28	49.46	-0.579312	0.00120939	0.109995	-0.368806	0.0411305	1	-0.175183	0.301262	1
chr1:151020000-151160000	loop_4673	66	chr1	151020000	151030000	chr1	151150000	151160000	0,0,255	0	0	41.9	50.52	39.23	41.28	36.6	39.39	-0.350608	0.140866	0.797251	-0.105644	0.751657	1	-0.209664	0.399905	1
chr1:151290000-151350000	loop_7667	67	chr1	151290000	151300000	chr1	151340000	151350000	0,0,255	0	0	82.16	84.91	62.97	66.6	66.93	66.72	-0.401817	0.0205831	0.41618	0.0169043	0.951465	1	-0.383363	0.027316	1
chr1:151560000-152010000	loop_15898	68	chr1	151560000	151570000	chr1	152000000	152010000	0,0,255	0	0	6.89	6.41	6.03	6.24	7.45	4.82	-0.269139	0.690129	1	-0.014947	1	1	-0.21946	1	1
chr1:151590000-151840000	loop_11190	68	chr1	151590000	151600000	chr1	151830000	151840000	0,0,255	0	0	27.44	21.49	24.62	26.66	24.07	23.39	-0.158188	0.682092	1	-0.130069	0.764633	1	0.00708104	1	1
chr1:151760000-151840000	loop_16312	68	chr1	151760000	151770000	chr1	151830000	151840000	0,0,255	0	0	35.34	36.26	36.14	35.91	38.55	33.44	-0.0579436	0.801676	1	-0.0152315	1	1	-0.00742286	1	1
chr1:151880000-152000000	loop_16443	68	chr1	151880000	151890000	chr1	151990000	152000000	0,0,255	0	0	45.57	45.25	36.58	38.24	37.82	35.96	-0.352966	0.13602	0.786363	-0.0151998	1	1	-0.30246	0.210901	1
chr1:151930000-152010000	loop_15610	68	chr1	151930000	151940000	chr1	152000000	152010000	0,0,255	0	0	86.96	85.44	72.74	81.74	71.61	69.4	-0.36356	0.0311	0.4942	-0.148861	0.421445	1	-0.179354	0.29306	1
chr1:152050000-152190000	loop_12114	69	chr1	152050000	152060000	chr1	152180000	152190000	0,0,255	0	0	51.2	46.62	53.22	50	50.33	53.51	-0.0145604	1	1	-0.0151835	1	1	0.0359379	0.943789	1
chr1:152050000-152460000	loop_7955	69	chr1	152050000	152060000	chr1	152450000	152460000	0,0,255	0	0	23.77	20.46	20.38	18.38	13.93	16.67	-0.626746	0.0807797	0.665116	-0.380244	0.34289	1	-0.21143	0.510839	1
chr1:152180000-152450000	loop_10922	69	chr1	152180000	152190000	chr1	152440000	152450000	0,0,255	0	0	24.12	21.03	20.87	18.56	20.32	16.4	-0.335309	0.31478	0.978839	-0.0886995	0.82006	1	-0.21143	0.510839	1
chr1:152340000-152460000	loop_3957	69	chr1	152340000	152350000	chr1	152450000	152460000	0,0,255	0	0	25.02	25.23	19.21	19.17	23.71	23.24	-0.15821	0.682092	1	0.282681	0.391695	1	-0.405589	0.198455	1
chr1:152360000-153160000	loop_1473	69	chr1	152360000	152370000	chr1	153150000	153160000	0,0,255	0	0	1.47	0.65	1.08	1.38	2.68	3.81	1.32694	0.289111	0.960904	1.45985	0.289111	1	-0.0963419	1	1
chr1:152570000-152630000	loop_912	69	chr1	152570000	152580000	chr1	152620000	152630000	0,0,255	0	0	25.2	30.65	25.94	26.82	27.86	28.09	-0.0792483	0.848395	1	0.0370631	0.924199	1	-0.0810488	0.847	1
chr1:152870000-153280000	loop_3384	69	chr1	152870000	152880000	chr1	153270000	153280000	0,0,255	0	0	6.97	7.18	8.51	8.35	9.72	9.93	0.350306	0.607742	1	0.134988	0.871474	1	0.250247	0.860105	1
chr1:153350000-153500000	loop_15375	70	chr1	153350000	153360000	chr1	153490000	153500000	0,0,255	0	0	21.68	23.55	31.91	30.16	30.58	36.28	0.466903	0.108263	0.73257	0.0946254	0.727295	1	0.407525	0.176204	1
chr1:153360000-153620000	loop_6293	70	chr1	153360000	153370000	chr1	153610000	153620000	0,0,255	0	0	8.31	7.08	8.76	8.99	11.81	10.8	0.549491	0.324228	0.993776	0.334279	0.532916	1	0.250253	0.860105	1
chr1:153500000-153620000	loop_3642	70	chr1	153500000	153510000	chr1	153610000	153620000	0,0,255	0	0	39.65	41.69	41.97	42.32	40.58	44.81	-0.00144837	1	1	0.00147224	1	1	0.0323813	0.937915	1
chr1:153510000-153990000	loop_5952	70	chr1	153510000	153520000	chr1	153980000	153990000	0,0,255	0	0	3.62	3.61	6.4	6.29	6.78	7.78	0.91778	0.189361	0.859692	0.301075	0.701203	1	0.651327	0.359396	1
chr1:153530000-153970000	loop_10497	70	chr1	153530000	153540000	chr1	153960000	153970000	0,0,255	0	0	4.6	4.25	5.67	3.95	7.28	7.5	0.565714	0.541376	1	0.558263	0.424499	1	0.0425082	1	1
chr1:153650000-154230000	loop_9375	70	chr1	153650000	153660000	chr1	154220000	154230000	0,0,255	0	0	2.75	3.2	5.25	5.16	4.17	5.17	0.559793	0.454588	1	-0.0148573	1	1	0.608806	0.454588	1
chr1:153670000-153950000	loop_3165	70	chr1	153670000	153680000	chr1	153940000	153950000	0,0,255	0	0	10.96	11.86	12.71	18.91	13	16.75	0.285675	0.488733	1	-0.107452	0.899153	1	0.42814	0.34121	1
chr1:153670000-153990000	loop_11199	70	chr1	153670000	153680000	chr1	153980000	153990000	0,0,255	0	0	18.74	20.36	27.29	26.44	24	29.44	0.346065	0.295006	0.962733	-0.0414743	1	1	0.422731	0.213673	1
chr1:153990000-154160000	loop_9444	70	chr1	153990000	154000000	chr1	154150000	154160000	0,0,255	0	0	11.64	18.06	24.25	22.99	26.24	21.63	0.622674	0.0890857	0.691516	0.0138039	1	1	0.644029	0.0678064	1
chr1:153990000-154180000	loop_17550	70	chr1	153990000	154000000	chr1	154170000	154180000	0,0,255	0	0	13.77	17.87	22.33	20.88	24.15	23.55	0.515617	0.171463	0.843695	0.10969	0.754919	1	0.441109	0.242064	1
chr1:153990000-154270000	loop_2088	70	chr1	153990000	154000000	chr1	154260000	154270000	0,0,255	0	0	14.25	12	13.57	14.45	11.66	14.7	-0.10142	1	1	-0.171197	0.787846	1	0.10478	0.891994	1
chr1:154020000-154530000	loop_1945	70	chr1	154020000	154030000	chr1	154520000	154530000	0,0,255	0	0	4.85	4.41	7.52	7.17	6.44	8.74	0.56573	0.541376	1	-0.0149676	1	1	0.61526	0.405006	1
chr1:154020000-154830000	loop_17387	70	chr1	154020000	154030000	chr1	154820000	154830000	0,0,255	0	0	3.43	3.88	3.37	3.74	4.03	2.28	-0.153573	1	1	-0.0147287	1	1	-0.104647	1	1
chr1:154070000-154840000	loop_16259	70	chr1	154070000	154080000	chr1	154830000	154840000	0,0,255	0	0	3.42	2.24	3.94	2.95	3.83	4.82	0.499251	0.581116	1	0.171676	1	1	0.361736	0.774447	1
chr1:154190000-154270000	loop_7016	70	chr1	154190000	154200000	chr1	154260000	154270000	0,0,255	0	0	50.75	48.27	54.11	56.47	61.56	55.85	0.189505	0.375471	1	0.0832255	0.695177	1	0.141612	0.533743	1
chr1:154340000-154480000	loop_9271	70	chr1	154340000	154350000	chr1	154470000	154480000	0,0,255	0	0	34.29	39.34	43.08	48.94	35.15	37.52	-0.0989775	0.740325	1	-0.359275	0.122207	1	0.295545	0.213706	1
chr1:154340000-154940000	loop_13565	70	chr1	154340000	154350000	chr1	154930000	154940000	0,0,255	0	0	4.67	5.86	2.94	4.84	5.11	3.45	-0.303061	0.647683	1	0.150244	1	1	-0.418576	0.81457	1
chr1:154400000-154480000	loop_11837	70	chr1	154400000	154410000	chr1	154470000	154480000	0,0,255	0	0	57.67	68.17	53.21	55.35	48.25	59.37	-0.310285	0.12858	0.774832	-0.0545499	0.89282	1	-0.220403	0.265686	1
chr1:154480000-154560000	loop_11829	70	chr1	154480000	154490000	chr1	154550000	154560000	0,0,255	0	0	54.95	59.14	56.03	64.1	59.21	58.57	-0.0202958	0.947363	1	-0.0507608	0.847574	1	0.0657966	0.79305	1
chr1:154560000-154770000	loop_7926	70	chr1	154560000	154570000	chr1	154760000	154770000	0,0,255	0	0	34.26	39.85	32.27	37.2	21.74	23.95	-0.771018	0.00579696	0.242592	-0.607728	0.034044	1	-0.128125	0.616619	1
chr1:154560000-154880000	loop_1258	70	chr1	154560000	154570000	chr1	154870000	154880000	0,0,255	0	0	25.94	28.76	24.63	26.75	23.75	22.52	-0.303368	0.315465	0.97993	-0.187642	0.547199	1	-0.0805216	0.845566	1
chr1:154560000-155060000	loop_13852	70	chr1	154560000	154570000	chr1	155050000	155060000	0,0,255	0	0	16.7	16.61	14.73	18.72	12.75	15.65	-0.34873	0.366646	1	-0.292943	0.526088	1	-0.0207573	1	1
chr1:154960000-155020000	loop_2853	70	chr1	154960000	154970000	chr1	155010000	155020000	0,0,255	0	0	93.46	90.03	76.37	79.43	67.57	59.97	-0.603316	0.000318152	0.0559662	-0.305279	0.0774339	1	-0.2627	0.114975	1
chr1:155090000-155170000	loop_14773	71	chr1	155090000	155100000	chr1	155160000	155170000	0,0,255	0	0	69.2	72.31	83.11	84.6	82.33	80.39	0.128318	0.454624	1	-0.057978	0.785932	1	0.221642	0.190129	1
chr1:155170000-155330000	loop_10209	71	chr1	155170000	155180000	chr1	155320000	155330000	0,0,255	0	0	7.72	11	14.94	10.69	13	13.98	0.473117	0.302268	0.962733	0.0908428	0.891994	1	0.417294	0.451625	1
chr1:155340000-155580000	loop_11644	72	chr1	155340000	155350000	chr1	155570000	155580000	0,0,255	0	0	28.51	28.13	30.31	31.96	31.91	33.37	0.103591	0.784636	1	0.0290549	0.930266	1	0.109801	0.714424	1
chr1:155930000-155990000	loop_1801	73	chr1	155930000	155940000	chr1	155980000	155990000	0,0,255	0	0	83.33	85.24	67.1	71.11	84.94	76.67	-0.132427	0.439265	1	0.21112	0.230087	1	-0.30817	0.0668328	1
chr1:156140000-156230000	loop_1954	74	chr1	156140000	156150000	chr1	156220000	156230000	0,0,255	0	0	72.79	78.9	66.75	73.25	64.32	62.9	-0.316026	0.0805977	0.665116	-0.152473	0.432136	1	-0.128211	0.518407	1
chr1:156380000-156450000	loop_8289	75	chr1	156380000	156390000	chr1	156440000	156450000	0,0,255	0	0	81.69	87.51	78.63	88.75	77.52	78.2	-0.185718	0.290037	0.961609	-0.120019	0.509996	1	-0.0303478	0.9131	1
chr1:156450000-156610000	loop_15861	75	chr1	156450000	156460000	chr1	156600000	156610000	0,0,255	0	0	35.49	36.85	37.28	36.29	38.04	33.05	-0.0981872	0.675466	1	-0.0540878	0.869283	1	-0.00881444	1	1
chr1:156480000-156610000	loop_1546	75	chr1	156480000	156490000	chr1	156600000	156610000	0,0,255	0	0	51.02	46.26	48.22	47.99	45.76	44.46	-0.17415	0.418524	1	-0.106121	0.663364	1	-0.0327262	0.942325	1
chr1:156680000-156900000	loop_17309	76	chr1	156680000	156690000	chr1	156890000	156900000	0,0,255	0	0	14.08	16.36	16	20.22	20.13	19.57	0.338078	0.403366	1	0.132011	0.734586	1	0.241244	0.538911	1
chr1:156790000-156870000	loop_5426	76	chr1	156790000	156800000	chr1	156860000	156870000	0,0,255	0	0	73	72.62	51.92	55.54	53.9	65.62	-0.39084	0.0357119	0.522163	0.11014	0.554091	1	-0.46563	0.0141521	1
chr1:157090000-157160000	loop_4037	77	chr1	157090000	157100000	chr1	157150000	157160000	0,0,255	0	0	90.69	99.37	84.23	86.21	83.64	78.68	-0.300135	0.0608107	0.624645	-0.0917602	0.587536	1	-0.17301	0.267753	1
chr1:157190000-157490000	loop_13168	78	chr1	157190000	157200000	chr1	157480000	157490000	0,0,255	0	0	4.65	8.17	9.04	11.07	19.21	15.59	1.4083	0.0031043	0.183864	0.824938	0.0441903	1	0.618528	0.377273	1
chr1:157570000-158130000	loop_3523	79	chr1	157570000	157580000	chr1	158120000	158130000	0,0,255	0	0	7.36	6.36	8.81	5.4	7.61	6.62	0.0465806	1	1	-0.014999	1	1	0.0963511	1	1
chr1:157580000-157960000	loop_16659	79	chr1	157580000	157590000	chr1	157950000	157960000	0,0,255	0	0	5.24	4.97	4.63	3.69	10.54	6.72	0.676237	0.345094	0.995826	0.965413	0.122201	1	-0.253693	1	1
chr1:157960000-158130000	loop_12409	79	chr1	157960000	157970000	chr1	158120000	158130000	0,0,255	0	0	16.15	19.83	16.46	17.4	18.09	18.63	-0.0367824	1	1	0.0644933	0.906377	1	-0.0660898	1	1
chr1:158200000-158530000	loop_15657	80	chr1	158200000	158210000	chr1	158520000	158530000	0,0,255	0	0	12.14	10.88	12.72	16.61	18.17	14.57	0.464713	0.280933	0.960904	0.164019	0.801457	1	0.33581	0.488733	1
chr1:158200000-159070000	loop_10621	80	chr1	158200000	158210000	chr1	159060000	159070000	0,0,255	0	0	11.3	7.47	8.04	8.12	6.24	9.5	-0.324132	0.607742	1	-0.0149741	1	1	-0.27425	0.607742	1
chr1:158500000-159130000	loop_3822	80	chr1	158500000	158510000	chr1	159120000	159130000	0,0,255	0	0	5.58	9.59	8.15	8.71	7.68	9.78	0.102452	1	1	0.066293	1	1	0.0710709	1	1
chr1:158520000-159090000	loop_9196	80	chr1	158520000	158530000	chr1	159080000	159090000	0,0,255	0	0	7.38	11.68	10.58	11.52	10.38	6.46	-0.156903	0.867997	1	-0.364416	0.532916	1	0.242266	0.755348	1
chr1:158790000-159000000	loop_14805	80	chr1	158790000	158800000	chr1	158990000	159000000	0,0,255	0	0	35.18	38.45	31.78	30.08	31.47	28.48	-0.332888	0.192214	0.870779	-0.0381934	0.9286	1	-0.259412	0.342804	1
chr1:159010000-159070000	loop_4680	80	chr1	159010000	159020000	chr1	159060000	159070000	0,0,255	0	0	56.24	60.37	51.22	52.79	50.5	48.84	-0.307474	0.132514	0.783233	-0.0847561	0.728315	1	-0.187391	0.379912	1
chr1:159080000-159930000	loop_198	80	chr1	159080000	159090000	chr1	159920000	159930000	0,0,255	0	0	2.43	2.02	3.85	3.65	5.82	5.65	1.37451	0.118536	0.74791	0.555459	0.50355	1	0.853383	0.387766	1
chr1:159130000-159220000	loop_11455	80	chr1	159130000	159140000	chr1	159210000	159220000	0,0,255	0	0	24.2	25.66	20.8	25.21	33.87	35.15	0.383643	0.195987	0.878476	0.557028	0.041791	1	-0.138033	0.682092	1
chr1:159130000-160010000	loop_6319	80	chr1	159130000	159140000	chr1	160000000	160010000	0,0,255	0	0	5.89	3.2	3.24	5.38	5.66	4.24	-0.0068424	1	1	0.133247	1	1	-0.105443	1	1
chr1:159160000-159800000	loop_14828	80	chr1	159160000	159170000	chr1	159790000	159800000	0,0,255	0	0	2.97	3.82	5.66	5.34	7.13	4.6	0.816604	0.332407	0.993776	0.107923	1	1	0.74299	0.332407	1
chr1:159790000-159900000	loop_6910	80	chr1	159790000	159800000	chr1	159890000	159900000	0,0,255	0	0	43.73	45.14	46.89	51.16	53.37	49.36	0.145414	0.561643	1	0.0549926	0.834107	1	0.125743	0.606751	1
chr1:159790000-160010000	loop_15879	80	chr1	159790000	159800000	chr1	160000000	160010000	0,0,255	0	0	16.64	22.5	15.47	14.86	17.4	15.52	-0.317324	0.409992	1	0.117109	0.80447	1	-0.399211	0.335965	1
chr1:159930000-160010000	loop_2544	80	chr1	159930000	159940000	chr1	160000000	160010000	0,0,255	0	0	32.74	32.06	38.33	36.65	42.38	43.72	0.345059	0.162829	0.83266	0.176882	0.483182	1	0.20348	0.444483	1
chr1:160140000-160910000	loop_13282	81	chr1	160140000	160150000	chr1	160900000	160910000	0,0,255	0	0	4.47	3.45	3.15	2.18	3.29	3.44	-0.340291	1	1	0.45105	0.774447	1	-0.75623	0.581116	1
chr1:160190000-160300000	loop_12181	81	chr1	160190000	160200000	chr1	160290000	160300000	0,0,255	0	0	46.09	50.17	39.35	46.32	47.29	48.44	-0.0824589	0.716092	1	0.124921	0.606751	1	-0.172045	0.503383	1
chr1:160360000-161360000	loop_8623	81	chr1	160360000	160370000	chr1	161350000	161360000	0,0,255	0	0	3.39	2.48	4.92	3.92	1.65	2.08	-0.455424	1	1	-1.13657	0.266922	1	0.712805	0.424031	1
chr1:160400000-160960000	loop_17541	81	chr1	160400000	160410000	chr1	160950000	160960000	0,0,255	0	0	6.1	10.91	9.83	5.72	5.44	5.57	-0.686572	0.247945	0.934758	-0.545465	0.44222	1	-0.106724	0.860105	1
chr1:160410000-160880000	loop_11320	81	chr1	160410000	160420000	chr1	160870000	160880000	0,0,255	0	0	11.19	9.63	7.48	7.71	9.09	7.86	-0.388227	0.511568	1	0.0711382	1	1	-0.424355	0.40524	1
chr1:160410000-160990000	loop_15298	81	chr1	160410000	160420000	chr1	160980000	160990000	0,0,255	0	0	8.67	11.72	6.62	7.63	5.85	6.5	-0.768486	0.162925	0.83266	-0.217782	0.850605	1	-0.515943	0.310712	1
chr1:160420000-160620000	loop_11344	81	chr1	160420000	160430000	chr1	160610000	160620000	0,0,255	0	0	56.81	57.07	50.01	53.17	40.79	52.41	-0.386997	0.0790548	0.664593	-0.2034	0.396162	1	-0.148297	0.496462	1
chr1:160420000-160840000	loop_3953	81	chr1	160420000	160430000	chr1	160830000	160840000	0,0,255	0	0	12.27	10.91	9.14	9.85	9.66	5.75	-0.61031	0.256096	0.941912	-0.259472	0.735988	1	-0.31601	0.532916	1
chr1:160720000-160840000	loop_16556	81	chr1	160720000	160730000	chr1	160830000	160840000	0,0,255	0	0	46.55	44.73	42.48	40.26	42.11	33.47	-0.332123	0.161764	0.83266	-0.12185	0.637108	1	-0.174976	0.493579	1
chr1:160720000-160960000	loop_1263	81	chr1	160720000	160730000	chr1	160950000	160960000	0,0,255	0	0	25.13	31.05	20.05	20.21	25.55	22.41	-0.270959	0.373539	1	0.240549	0.525466	1	-0.476199	0.121798	1
chr1:160830000-160960000	loop_15559	81	chr1	160830000	160840000	chr1	160950000	160960000	0,0,255	0	0	49.35	50.1	58.07	56.56	51.42	46.49	-0.0999197	0.668289	1	-0.241227	0.248577	1	0.176608	0.412223	1
chr1:160830000-161100000	loop_3857	81	chr1	160830000	160840000	chr1	161090000	161100000	0,0,255	0	0	12.75	12.72	8.2	10.08	11.8	9.02	-0.40615	0.461644	1	0.204503	0.749375	1	-0.575488	0.222296	1
chr1:160990000-161100000	loop_16760	81	chr1	160990000	161000000	chr1	161090000	161100000	0,0,255	0	0	44.25	46.33	39.67	41.09	29.11	30.65	-0.668911	0.00657591	0.248976	-0.440476	0.0946568	1	-0.1932	0.442791	1
chr1:161200000-161770000	loop_15694	81	chr1	161200000	161210000	chr1	161760000	161770000	0,0,255	0	0	3.36	3.37	5.12	5.32	3.72	5.77	0.411911	0.607306	1	-0.162929	1	1	0.608806	0.454588	1
chr1:161220000-161390000	loop_12042	81	chr1	161220000	161230000	chr1	161380000	161390000	0,0,255	0	0	53.74	50.43	55.69	50.83	55.65	49.87	-0.0479161	0.834906	1	-0.0152512	1	1	0.00265953	1	1
chr1:161760000-162560000	loop_6774	81	chr1	161760000	161770000	chr1	162550000	162560000	0,0,255	0	0	2.36	2.97	3.08	2.39	5.35	5.43	0.946057	0.301847	0.962733	1.08483	0.210203	1	-0.103223	1	1
chr1:161770000-162500000	loop_1388	81	chr1	161770000	161780000	chr1	162490000	162500000	0,0,255	0	0	3.48	2.5	2.75	2.67	2.08	2.86	-0.403589	1	1	-0.266097	1	1	-0.10404	1	1
chr1:161790000-162040000	loop_14817	81	chr1	161790000	161800000	chr1	162030000	162040000	0,0,255	0	0	26.91	31.94	31.45	34.01	32.7	35.55	0.141579	0.654089	1	0.0271186	0.931821	1	0.149731	0.589248	1
chr1:162050000-162400000	loop_8633	81	chr1	162050000	162060000	chr1	162390000	162400000	0,0,255	0	0	10.75	13.84	10.83	10.87	8.87	13.58	-0.281471	0.658919	1	-0.0150323	1	1	-0.231399	0.658919	1
chr1:162050000-162630000	loop_16669	81	chr1	162050000	162060000	chr1	162620000	162630000	0,0,255	0	0	3.64	3.55	6.03	4.11	3.86	8.04	0.479387	0.48078	1	0.119451	1	1	0.394385	0.629131	1
chr1:162060000-162650000	loop_3054	81	chr1	162060000	162070000	chr1	162640000	162650000	0,0,255	0	0	4.28	2.92	4.69	7.18	4.39	8.71	0.71519	0.263293	0.941912	0.0983072	1	1	0.651326	0.359396	1
chr1:162080000-163300000	loop_9152	81	chr1	162080000	162090000	chr1	163290000	163300000	0,0,255	0	0	1.11	1.15	2.06	0.72	2.78	3.15	1.32694	0.289111	0.960904	0.929075	0.507861	1	0.432328	1	1
chr1:162490000-162570000	loop_11231	81	chr1	162490000	162500000	chr1	162560000	162570000	0,0,255	0	0	29.48	30.48	31.92	26.56	31.17	31.48	-0.0169319	1	1	0.101712	0.718914	1	-0.0833596	0.853616	1
chr1:162500000-163330000	loop_7766	81	chr1	162500000	162510000	chr1	163320000	163330000	0,0,255	0	0	4.41	4.68	4.72	5.03	4.5	7.58	0.415343	0.50355	1	0.242287	0.831857	1	0.207742	0.81457	1
chr1:162560000-163330000	loop_483	81	chr1	162560000	162570000	chr1	163320000	163330000	0,0,255	0	0	6.12	4.47	5.55	4.57	3.35	4.67	-0.467829	0.81457	1	-0.46229	0.647683	1	0.0284529	1	1
chr1:162850000-163320000	loop_13066	81	chr1	162850000	162860000	chr1	163310000	163320000	0,0,255	0	0	23.39	22.94	30.63	25.29	25.11	21.22	-0.0957992	0.834263	1	-0.292157	0.325087	1	0.231521	0.488976	1
chr1:163360000-164790000	loop_5954	82	chr1	163360000	163370000	chr1	164780000	164790000	0,0,255	0	0	3.71	1.75	5.31	4.67	5.34	5.99	0.693922	0.454588	1	0.11942	1	1	0.608812	0.454588	1
chr1:163400000-164790000	loop_2802	82	chr1	163400000	163410000	chr1	164780000	164790000	0,0,255	0	0	2.62	3.02	5.09	5.42	7.3	7.96	1.13234	0.115407	0.744179	0.423946	0.557324	1	0.742989	0.332407	1
chr1:165350000-166490000	loop_630	83	chr1	165350000	165360000	chr1	166480000	166490000	0,0,255	0	0	3.33	2.84	2.16	2.98	3.38	2.3	-0.152685	1	1	0.236959	1	1	-0.355173	1	1
chr1:165390000-165600000	loop_10953	83	chr1	165390000	165400000	chr1	165590000	165600000	0,0,255	0	0	73.35	65.07	66.2	59.39	59.26	59.53	-0.305619	0.117689	0.74791	-0.0961815	0.657738	1	-0.174108	0.355638	1
chr1:165390000-165920000	loop_14419	83	chr1	165390000	165400000	chr1	165910000	165920000	0,0,255	0	0	20.64	25.8	17.58	18.45	14.89	15.55	-0.692031	0.0506654	0.588742	-0.268506	0.544947	1	-0.388408	0.272755	1
chr1:165390000-166490000	loop_8627	83	chr1	165390000	165400000	chr1	166480000	166490000	0,0,255	0	0	3.24	4.16	5.81	4.03	4.95	2.74	0.0325012	1	1	-0.328003	0.81457	1	0.394379	0.629131	1
chr1:165590000-166490000	loop_2389	83	chr1	165590000	165600000	chr1	166480000	166490000	0,0,255	0	0	4.7	4.61	6.39	4.59	4.88	3.32	-0.154749	1	1	-0.297278	0.823846	1	0.176692	0.823846	1
chr1:165600000-165920000	loop_7063	83	chr1	165600000	165610000	chr1	165910000	165920000	0,0,255	0	0	31.63	35.74	33.66	34.12	28.2	27.99	-0.347099	0.239788	0.924619	-0.289721	0.28382	1	-0.0221502	0.931314	1
chr1:165620000-166880000	loop_4177	83	chr1	165620000	165630000	chr1	166870000	166880000	0,0,255	0	0	1.84	0.97	2.63	2.4	1.9	2.48	0.23879	1	1	-0.319278	1	1	0.590252	0.726589	1
chr1:165630000-165770000	loop_9841	83	chr1	165630000	165640000	chr1	165760000	165770000	0,0,255	0	0	28.53	23.25	24.82	19.2	17.02	21.67	-0.514492	0.137795	0.792917	-0.220333	0.586032	1	-0.258996	0.412453	1
chr1:165710000-165920000	loop_7693	83	chr1	165710000	165720000	chr1	165910000	165920000	0,0,255	0	0	19.43	20.36	22.68	23.85	27.49	26.61	0.33511	0.300281	0.962733	0.180275	0.555099	1	0.190081	0.668617	1
chr1:165820000-166860000	loop_2009	83	chr1	165820000	165830000	chr1	166850000	166860000	0,0,255	0	0	2.05	1.44	2.56	0.87	2.46	2.25	0.54275	0.726589	1	0.290424	1	1	0.286003	1	1
chr1:165920000-166490000	loop_5990	83	chr1	165920000	165930000	chr1	166480000	166490000	0,0,255	0	0	10.29	15.72	14.04	14.02	14.5	14.44	0.112905	0.889954	1	0.0350822	1	1	0.112911	0.889954	1
chr1:166140000-166490000	loop_16339	83	chr1	166140000	166150000	chr1	166480000	166490000	0,0,255	0	0	3.68	4.01	6.34	7.16	9.48	10.56	1.20932	0.0615194	0.624645	0.666477	0.229675	1	0.577811	0.383433	1
chr1:166870000-167720000	loop_12954	83	chr1	166870000	166880000	chr1	167710000	167720000	0,0,255	0	0	3.97	4.24	4.29	4.95	3.24	3.93	-0.154208	1	1	-0.179853	1	1	0.0597853	1	1
chr1:166870000-167940000	loop_4995	83	chr1	166870000	166880000	chr1	167930000	167940000	0,0,255	0	0	4.65	4.25	3.27	3.01	2.32	1.83	-0.97024	0.424031	1	-0.266112	1	1	-0.670344	0.607306	1
chr1:166880000-167560000	loop_14312	83	chr1	166880000	166890000	chr1	167550000	167560000	0,0,255	0	0	5.47	7.22	5.39	7.51	5	5.62	-0.391836	0.541376	1	-0.250989	0.838867	1	-0.10634	0.845068	1
chr1:166900000-167550000	loop_7448	83	chr1	166900000	166910000	chr1	167540000	167550000	0,0,255	0	0	6.04	8.91	10.41	6.96	6.12	5.04	-0.374209	0.557324	1	-0.590099	0.361772	1	0.250242	0.860105	1
chr1:166910000-167060000	loop_8648	83	chr1	166910000	166920000	chr1	167050000	167060000	0,0,255	0	0	44.98	44.49	44.88	41.99	43.4	40.07	-0.175417	0.491038	1	-0.0651191	0.81952	1	-0.074994	0.820546	1
chr1:166920000-167420000	loop_11132	83	chr1	166920000	166930000	chr1	167410000	167420000	0,0,255	0	0	6.78	5.87	4.39	5.34	5.38	5.66	-0.278491	0.677726	1	0.26754	0.823846	1	-0.511061	0.663706	1
chr1:166930000-167790000	loop_10317	83	chr1	166930000	166940000	chr1	167780000	167790000	0,0,255	0	0	2.44	2.6	2.1	3.92	2.94	2.07	0.15428	1	1	-0.266111	1	1	0.453369	0.753936	1
chr1:167060000-167220000	loop_999	83	chr1	167060000	167070000	chr1	167210000	167220000	0,0,255	0	0	16.73	17.29	17.97	13.35	18.03	14.97	-0.115121	0.80735	1	0.0716632	0.902237	1	-0.151606	0.80447	1
chr1:167060000-167540000	loop_512	83	chr1	167060000	167070000	chr1	167530000	167540000	0,0,255	0	0	10.71	11.53	12.08	16.02	10.22	9.31	-0.293057	0.64414	1	-0.495417	0.312611	1	0.237151	0.672001	1
chr1:167060000-167560000	loop_15255	83	chr1	167060000	167070000	chr1	167550000	167560000	0,0,255	0	0	13.84	16.01	15.28	17.62	12.38	10.79	-0.428002	0.332058	0.993776	-0.470481	0.28958	1	0.0774023	0.899153	1
chr1:167090000-167700000	loop_2408	83	chr1	167090000	167100000	chr1	167690000	167700000	0,0,255	0	0	4.55	4.53	4.6	2.86	2.91	3.01	-0.719295	0.607306	1	-0.415235	0.790563	1	-0.27033	1	1
chr1:167220000-167720000	loop_6412	83	chr1	167220000	167230000	chr1	167710000	167720000	0,0,255	0	0	7.9	10.47	6.64	6.49	5.32	4.9	-0.988294	0.087266	0.688384	-0.490263	0.541376	1	-0.463629	0.377273	1
chr1:167220000-167940000	loop_3299	83	chr1	167220000	167230000	chr1	167930000	167940000	0,0,255	0	0	5.58	3.98	3.37	2.29	5.19	4.05	-0.155155	1	1	0.950539	0.301847	1	-1.06971	0.301847	1
chr1:167260000-167540000	loop_10345	83	chr1	167260000	167270000	chr1	167530000	167540000	0,0,255	0	0	31.15	30.35	22.25	22.78	22.66	20.67	-0.547167	0.0622568	0.628318	-0.0467057	1	1	-0.465217	0.118471	1
chr1:167370000-168100000	loop_457	83	chr1	167370000	167380000	chr1	168090000	168100000	0,0,255	0	0	1.31	3.02	1.91	2.2	3.15	2.96	0.618897	0.548883	1	0.75599	0.548883	1	-0.102012	1	1
chr1:167400000-167540000	loop_13080	83	chr1	167400000	167410000	chr1	167530000	167540000	0,0,255	0	0	51.72	49.81	46.87	54.52	39.67	39.68	-0.432665	0.0521823	0.592471	-0.360896	0.1044	1	-0.0364939	0.888134	1
chr1:167410000-167700000	loop_4318	83	chr1	167410000	167420000	chr1	167690000	167700000	0,0,255	0	0	10.31	11.32	9.78	6.83	6.2	7.67	-0.663605	0.229675	0.909752	-0.290617	0.720203	1	-0.338252	0.511568	1
chr1:167600000-167690000	loop_10357	83	chr1	167600000	167610000	chr1	167680000	167690000	0,0,255	0	0	68.38	67.21	62.66	57.07	48.81	50.06	-0.54738	0.0057388	0.242592	-0.30143	0.139792	1	-0.210641	0.259205	1
chr1:167720000-167810000	loop_16895	83	chr1	167720000	167730000	chr1	167800000	167810000	0,0,255	0	0	19.8	18.94	20.68	25.13	24.19	23.93	0.244801	0.515862	1	0.0446554	0.918873	1	0.235349	0.510839	1
chr1:167790000-168080000	loop_15568	83	chr1	167790000	167800000	chr1	168070000	168080000	0,0,255	0	0	5.47	6.29	8.29	8.57	12.38	12.65	0.886879	0.0990236	0.704092	0.534634	0.280204	1	0.387325	0.71117	1
chr1:168080000-168320000	loop_17115	83	chr1	168080000	168090000	chr1	168310000	168320000	0,0,255	0	0	4.24	4.83	5.28	3.66	8.49	12.07	1.20934	0.0615194	0.624645	1.18502	0.0428491	1	0.0597859	1	1
chr1:168330000-168570000	loop_14003	84	chr1	168330000	168340000	chr1	168560000	168570000	0,0,255	0	0	18.54	17.9	11.37	11.75	12.83	10.47	-0.758018	0.0480975	0.578321	-0.07585	1	1	-0.64707	0.117741	1
chr1:168340000-168420000	loop_8681	84	chr1	168340000	168350000	chr1	168410000	168420000	0,0,255	0	0	28.78	37.36	31.82	31.31	32.39	33.19	-0.069975	0.860528	1	0.0506608	0.930266	1	-0.085345	0.791327	1
chr1:168340000-168440000	loop_3649	84	chr1	168340000	168350000	chr1	168430000	168440000	0,0,255	0	0	36.3	37.92	34.68	36.66	30.27	32.11	-0.350359	0.16896	0.836331	-0.226929	0.441141	1	-0.0881786	0.740325	1
chr1:168340000-169370000	loop_15886	84	chr1	168340000	168350000	chr1	169360000	169370000	0,0,255	0	0	14.82	19.98	15.75	16.93	10.55	13.39	-0.612977	0.148293	0.80507	-0.470451	0.28958	1	-0.107577	0.902237	1
chr1:168420000-169120000	loop_910	84	chr1	168420000	168430000	chr1	169110000	169120000	0,0,255	0	0	5.41	6.2	8.09	9.17	6.07	6.08	0.0803016	1	1	-0.395584	0.584804	1	0.510278	0.571721	1
chr1:168440000-168580000	loop_11101	84	chr1	168440000	168450000	chr1	168570000	168580000	0,0,255	0	0	47.42	37.3	43.42	48.93	40.09	40.97	-0.158496	0.531862	1	-0.211662	0.365412	1	0.0884367	0.706972	1
chr1:168440000-169120000	loop_9732	84	chr1	168440000	168450000	chr1	169110000	169120000	0,0,255	0	0	8.61	7.74	9.55	9.22	7.38	9.24	-0.156564	0.860105	1	-0.259427	0.735988	1	0.137582	1	1
chr1:168600000-169120000	loop_8226	84	chr1	168600000	168610000	chr1	169110000	169120000	0,0,255	0	0	7.16	5.88	12.81	12.31	9.96	10.09	0.568722	0.377273	1	-0.389465	0.461644	1	0.992784	0.0730837	1
chr1:168600000-169140000	loop_13708	84	chr1	168600000	168610000	chr1	169130000	169140000	0,0,255	0	0	6.79	6.63	14.24	12.35	10.41	10.74	0.591182	0.310712	0.973418	-0.30753	0.568405	1	0.933407	0.0808378	1
chr1:168600000-169350000	loop_8521	84	chr1	168600000	168610000	chr1	169340000	169350000	0,0,255	0	0	16.26	17.31	27.55	22.78	17.42	17.25	0.0108124	1	1	-0.514721	0.133313	1	0.560557	0.0973648	1
chr1:168600000-169550000	loop_80	84	chr1	168600000	168610000	chr1	169540000	169550000	0,0,255	0	0	8.48	8.83	10.76	14.42	11.8	10.6	0.273609	0.635994	1	-0.190172	0.775581	1	0.498644	0.360631	1
chr1:168600000-169810000	loop_15378	84	chr1	168600000	168610000	chr1	169800000	169810000	0,0,255	0	0	4.2	3.83	4.5	4.82	3.59	1.94	-0.553996	0.790563	1	-0.728453	0.454588	1	0.207742	0.81457	1
chr1:168620000-169820000	loop_17125	84	chr1	168620000	168630000	chr1	169810000	169820000	0,0,255	0	0	4.1	3.77	3.55	2.59	2.55	2.04	-0.618174	0.774447	1	-0.480279	0.774447	1	-0.10464	1	1
chr1:168640000-169780000	loop_11819	84	chr1	168640000	168650000	chr1	169770000	169780000	0,0,255	0	0	1.09	1.96	2.02	1.76	3.2	3.11	1.00737	0.34381	0.995826	0.75599	0.548883	1	0.285997	1	1
chr1:169100000-169370000	loop_3828	84	chr1	169100000	169110000	chr1	169360000	169370000	0,0,255	0	0	11.3	13.62	8.16	9.15	16.14	12.35	0.173673	0.779902	1	0.746749	0.103999	1	-0.537651	0.268422	1
chr1:169360000-169490000	loop_16807	84	chr1	169360000	169370000	chr1	169480000	169490000	0,0,255	0	0	14.3	16.05	11.14	14.51	16.26	17.7	0.0699044	1	1	0.368692	0.366646	1	-0.263526	0.590304	1
chr1:169470000-169550000	loop_17316	84	chr1	169470000	169480000	chr1	169540000	169550000	0,0,255	0	0	33.2	33.17	28.98	30.06	36.68	33.78	0.0334782	0.931314	1	0.246841	0.383115	1	-0.178043	0.589248	1
chr1:169540000-169810000	loop_8157	84	chr1	169540000	169550000	chr1	169800000	169810000	0,0,255	0	0	24.73	25.89	23.24	19.04	14.69	19.82	-0.640527	0.0632416	0.628518	-0.343159	0.36865	1	-0.262245	0.407458	1
chr1:169580000-169710000	loop_9208	84	chr1	169580000	169590000	chr1	169700000	169710000	0,0,255	0	0	45.17	48.37	36.02	36.71	31.72	38.1	-0.499517	0.0405117	0.548336	-0.0746337	0.86839	1	-0.389588	0.10143	1
chr1:169600000-169700000	loop_3881	84	chr1	169600000	169610000	chr1	169690000	169700000	0,0,255	0	0	73.66	77.02	61.91	58.41	46.41	46.37	-0.782664	4.55553e-05	0.0176006	-0.402224	0.0488116	1	-0.345134	0.0588931	1
chr1:169790000-169900000	loop_1658	84	chr1	169790000	169800000	chr1	169890000	169900000	0,0,255	0	0	19.02	15.83	15.81	14.11	18.88	17.75	-0.0367762	1	1	0.238251	0.544947	1	-0.239789	0.620423	1
chr1:169850000-171580000	loop_10585	84	chr1	169850000	169860000	chr1	171570000	171580000	0,0,255	0	0	3.1	3.46	2.92	2.07	1.71	1.71	-0.707573	0.753936	1	-0.319278	1	1	-0.355172	1	1
chr1:169860000-171550000	loop_13547	84	chr1	169860000	169870000	chr1	171540000	171550000	0,0,255	0	0	2.56	3.32	2.97	2.24	3.39	4.47	0.247102	0.790563	1	0.637439	0.581116	1	-0.355172	1	1
chr1:169890000-170080000	loop_2960	84	chr1	169890000	169900000	chr1	170070000	170080000	0,0,255	0	0	15.92	15.45	15.5	14.94	14.35	17.77	-0.0653598	0.899153	1	0.0303521	1	1	-0.0605735	1	1
chr1:169890000-170540000	loop_6148	84	chr1	169890000	169900000	chr1	170530000	170540000	0,0,255	0	0	5.41	5.03	6.55	6.48	8.86	8.14	0.595023	0.44222	1	0.260632	0.720203	1	0.36923	0.541376	1
chr1:169920000-170310000	loop_10276	84	chr1	169920000	169930000	chr1	170300000	170310000	0,0,255	0	0	4.55	3.35	4.99	4.74	7.2	8.91	0.822597	0.210168	0.892411	0.649895	0.327094	1	0.207748	0.81457	1
chr1:169920000-170540000	loop_12659	84	chr1	169920000	169930000	chr1	170530000	170540000	0,0,255	0	0	9.03	8.69	9.92	9.55	8.68	9.35	-0.0754876	1	1	-0.165065	0.871474	1	0.124402	1	1
chr1:169920000-170680000	loop_11469	84	chr1	169920000	169930000	chr1	170670000	170680000	0,0,255	0	0	2.96	3.42	4.03	5.12	6.31	5.87	0.81662	0.332407	0.993776	0.390376	0.663706	1	0.460849	0.607306	1
chr1:169920000-170940000	loop_8075	84	chr1	169920000	169930000	chr1	170930000	170940000	0,0,255	0	0	8.76	11.57	11.08	9.74	6.41	6.69	-0.768486	0.162925	0.83266	-0.696472	0.229675	1	-0.0375393	1	1
chr1:169920000-171320000	loop_6034	84	chr1	169920000	169930000	chr1	171310000	171320000	0,0,255	0	0	3.07	2.53	3.63	4.44	1.86	2.05	-0.455424	1	1	-1.13657	0.266922	1	0.712805	0.424031	1
chr1:170360000-170900000	loop_11640	84	chr1	170360000	170370000	chr1	170890000	170900000	0,0,255	0	0	1.76	2.06	4.82	4.04	5.32	8.17	1.48763	0.0768697	0.660261	0.503598	0.52358	1	1.01827	0.266922	1
chr1:170670000-170930000	loop_4715	84	chr1	170670000	170680000	chr1	170920000	170930000	0,0,255	0	0	6.01	4.57	6.65	5.5	7.48	12.2	0.753225	0.265101	0.941912	0.52391	0.377273	1	0.264339	0.677726	1
chr1:170680000-171320000	loop_340	84	chr1	170680000	170690000	chr1	171310000	171320000	0,0,255	0	0	5.67	2.89	4.93	4.49	5.51	5.18	0.127296	1	1	0.11942	1	1	0.0425135	1	1
chr1:170970000-171320000	loop_3289	84	chr1	170970000	170980000	chr1	171310000	171320000	0,0,255	0	0	7.78	11.24	7.55	9.04	7.45	5.88	-0.618369	0.281224	0.960904	-0.395599	0.584804	1	-0.18816	0.735988	1
chr1:171480000-171750000	loop_5456	84	chr1	171480000	171490000	chr1	171740000	171750000	0,0,255	0	0	12.81	13.3	7.85	9	12.98	11.64	-0.10146	0.887793	1	0.590658	0.222296	1	-0.656744	0.164366	1
chr1:171490000-172550000	loop_11943	84	chr1	171490000	171500000	chr1	172540000	172550000	0,0,255	0	0	3.43	2.25	2.94	4.45	2.6	2.95	0.0994804	1	1	-0.415234	0.790563	1	0.547922	0.581116	1
chr1:171510000-171570000	loop_10204	84	chr1	171510000	171520000	chr1	171560000	171570000	0,0,255	0	0	45.84	51.62	46.65	41.72	43.81	44.72	-0.205774	0.376157	1	-0.0151827	1	1	-0.155273	0.508079	1
chr1:171530000-173980000	loop_4048	84	chr1	171530000	171540000	chr1	173970000	173980000	0,0,255	0	0	0	0	0	0	0	0	-2.56274e-15	1	1	2.56274e-15	1	1	0	1	1
chr1:171620000-172470000	loop_5254	84	chr1	171620000	171630000	chr1	172460000	172470000	0,0,255	0	0	2.81	3.02	4.49	4.21	3.59	3.95	0.247102	0.790563	1	-0.179853	1	1	0.46085	0.607306	1
chr1:171640000-171990000	loop_7089	84	chr1	171640000	171650000	chr1	171980000	171990000	0,0,255	0	0	18.2	18.35	27.18	23.99	23.38	24.4	0.294862	0.440164	1	-0.157406	0.691188	1	0.487418	0.133313	1
chr1:171780000-172180000	loop_13137	84	chr1	171780000	171790000	chr1	172170000	172180000	0,0,255	0	0	4.54	3.31	4.1	5.05	6.01	4.14	0.292596	0.81457	1	0.267524	0.823846	1	0.0597912	1	1
chr1:171800000-171990000	loop_12909	84	chr1	171800000	171810000	chr1	171980000	171990000	0,0,255	0	0	20.08	18.24	24.82	21.53	24.15	25	0.273802	0.451024	1	0.0736603	0.839402	1	0.235351	0.510839	1
chr1:171800000-172430000	loop_9161	84	chr1	171800000	171810000	chr1	172420000	172430000	0,0,255	0	0	10.34	7.68	9.37	7.21	7.68	6.81	-0.334364	0.59676	1	-0.106637	1	1	-0.192909	0.728439	1
chr1:171800000-172450000	loop_16844	84	chr1	171800000	171810000	chr1	172440000	172450000	0,0,255	0	0	8.45	9.62	9.13	10.9	7.95	5.97	-0.513504	0.377273	1	-0.521988	0.391726	1	0.0430552	1	1
chr1:171980000-172730000	loop_16150	84	chr1	171980000	171990000	chr1	172720000	172730000	0,0,255	0	0	1.77	1.72	3.62	2.22	3.34	3.25	0.618904	0.548883	1	0.199452	1	1	0.45337	0.753936	1
chr1:172000000-172430000	loop_6901	84	chr1	172000000	172010000	chr1	172420000	172430000	0,0,255	0	0	27.29	25.04	23.1	27.91	25.36	25.1	-0.10194	0.766887	1	-0.0151649	1	1	-0.0515383	0.921289	1
chr1:172080000-172410000	loop_3870	84	chr1	172080000	172090000	chr1	172400000	172410000	0,0,255	0	0	29.16	32.14	32.71	30.25	26.9	30.48	-0.158319	0.643138	1	-0.156581	0.651445	1	0.033497	0.928018	1
chr1:172440000-172540000	loop_11914	84	chr1	172440000	172450000	chr1	172530000	172540000	0,0,255	0	0	24.26	22.44	19.3	19.79	23.89	21.41	-0.126644	0.752297	1	0.185293	0.664973	1	-0.276668	0.386163	1
chr1:172490000-173200000	loop_10108	84	chr1	172490000	172500000	chr1	173190000	173200000	0,0,255	0	0	2.21	3.78	3.48	2.59	4.62	4.65	0.664036	0.424031	1	0.336703	0.803658	1	0.36173	0.774447	1
chr1:172500000-173060000	loop_5374	84	chr1	172500000	172510000	chr1	173050000	173060000	0,0,255	0	0	5.14	3.69	2.3	3.65	4.44	4.74	0.0105917	1	1	0.550871	0.607306	1	-0.505105	0.790563	1
chr1:172530000-173870000	loop_6337	84	chr1	172530000	172540000	chr1	173860000	173870000	0,0,255	0	0	7.55	5.86	4.58	2.86	2.48	2.96	-1.2384	0.115407	0.744179	-0.415235	0.790563	1	-0.789234	0.383433	1
chr1:172600000-172730000	loop_16651	84	chr1	172600000	172610000	chr1	172720000	172730000	0,0,255	0	0	55.06	60.69	52.66	53.8	42.15	39.83	-0.559715	0.00993157	0.303837	-0.376837	0.0829046	1	-0.147587	0.500442	1
chr1:172740000-173210000	loop_8948	84	chr1	172740000	172750000	chr1	173200000	173210000	0,0,255	0	0	22.41	26.38	29.83	28.79	24.95	30.33	0.0674429	0.921289	1	-0.14012	0.709713	1	0.242771	0.440038	1
chr1:172740000-173420000	loop_6596	84	chr1	172740000	172750000	chr1	173410000	173420000	0,0,255	0	0	17.29	20.51	22.15	20.91	14.59	17.13	-0.326531	0.396518	1	-0.471487	0.207158	1	0.179988	0.653278	1
chr1:172740000-173830000	loop_17020	84	chr1	172740000	172750000	chr1	173820000	173830000	0,0,255	0	0	10.78	11.33	13.13	15.25	5.92	5.94	-0.95116	0.0802643	0.665116	-1.27068	0.0115485	1	0.353695	0.480157	1
chr1:172740000-174220000	loop_10423	84	chr1	172740000	172750000	chr1	174210000	174220000	0,0,255	0	0	4.74	4.1	5.85	6.5	3.85	3.13	-0.505615	0.803658	1	-0.884772	0.263293	1	0.412577	0.52358	1
chr1:172740000-174750000	loop_16222	84	chr1	172740000	172750000	chr1	174740000	174750000	0,0,255	0	0	3.25	3.54	5.42	4.26	3.85	1.88	-0.152685	1	1	-0.580335	0.607306	1	0.46085	0.607306	1
chr1:173040000-173780000	loop_12052	84	chr1	173040000	173050000	chr1	173770000	173780000	0,0,255	0	0	2.45	2.38	1.46	2.45	4.75	3.26	0.804979	0.387766	1	0.942365	0.387766	1	-0.102007	1	1
chr1:173050000-173370000	loop_2985	84	chr1	173050000	173060000	chr1	173360000	173370000	0,0,255	0	0	7.16	7.1	8.07	5.72	9.03	7.31	0.11914	1	1	0.260632	0.720203	1	-0.106479	0.850605	1
chr1:173200000-173780000	loop_4189	84	chr1	173200000	173210000	chr1	173770000	173780000	0,0,255	0	0	2.08	4.99	3.47	2.46	2.74	4.76	-0.153548	1	1	-0.0146986	1	1	-0.104652	1	1
chr1:173210000-173410000	loop_14844	84	chr1	173210000	173220000	chr1	173400000	173410000	0,0,255	0	0	11.9	13.3	13.36	12.43	9.85	11.7	-0.28148	0.658919	1	-0.307515	0.568405	1	0.0609461	1	1
chr1:173240000-174110000	loop_14502	84	chr1	173240000	173250000	chr1	174100000	174110000	0,0,255	0	0	1.45	1.14	3.23	2.4	1.9	2.43	0.772031	0.687523	1	-0.319278	1	1	1.12262	0.453165	1
chr1:173410000-174740000	loop_11066	84	chr1	173410000	173420000	chr1	174730000	174740000	0,0,255	0	0	6.66	4.41	4.03	4.89	5.14	3.5	-0.437523	0.647683	1	-0.0148406	1	1	-0.388103	0.823846	1
chr1:173420000-173830000	loop_10956	84	chr1	173420000	173430000	chr1	173820000	173830000	0,0,255	0	0	23.42	22.39	21.11	23.31	22.4	24.17	-0.0957499	0.834263	1	0.0472589	0.917134	1	-0.107777	0.752297	1
chr1:173420000-174220000	loop_7966	84	chr1	173420000	173430000	chr1	174210000	174220000	0,0,255	0	0	7.23	5.49	5.21	7.88	8.16	7.06	0.159918	1	1	0.187839	0.850605	1	0.00696344	1	1
chr1:173430000-174750000	loop_17073	84	chr1	173430000	173440000	chr1	174740000	174750000	0,0,255	0	0	7.27	4.99	5.78	4.91	4.22	4.37	-0.560512	0.383433	1	-0.297262	0.823846	1	-0.228921	1	1
chr1:173480000-174980000	loop_6392	84	chr1	173480000	173490000	chr1	174970000	174980000	0,0,255	0	0	3.09	3.47	1.21	1.56	1.5	1.52	-1.09317	0.507861	1	-0.01407	1	1	-1.04547	0.507861	1
chr1:173710000-173830000	loop_3840	84	chr1	173710000	173720000	chr1	173820000	173830000	0,0,255	0	0	21.72	19.52	19.95	17.65	21.97	19.24	-0.0881207	0.824485	1	0.128322	0.822313	1	-0.181209	0.734586	1
chr1:173710000-173870000	loop_14538	84	chr1	173710000	173720000	chr1	173860000	173870000	0,0,255	0	0	13.78	13.12	10.29	11.26	11.24	9.82	-0.395901	0.47114	1	-0.0150777	1	1	-0.345764	0.47114	1
chr1:173820000-175000000	loop_4088	84	chr1	173820000	173830000	chr1	174990000	175000000	0,0,255	0	0	3.48	1.58	1.85	1.91	2.5	2.73	-0.151456	1	1	0.290425	1	1	-0.40746	1	1
chr1:173840000-173970000	loop_12431	84	chr1	173840000	173850000	chr1	173960000	173970000	0,0,255	0	0	19	18.61	19.07	18.4	16.85	21.27	-0.0804458	0.907644	1	-0.0151059	1	1	-0.0301703	1	1
chr1:173960000-174220000	loop_12647	84	chr1	173960000	173970000	chr1	174210000	174220000	0,0,255	0	0	15.49	17.52	18.27	17.29	17.55	16.97	-0.029539	1	1	-0.0554976	1	1	0.0610932	0.903677	1
chr1:173990000-174220000	loop_12593	84	chr1	173990000	174000000	chr1	174210000	174220000	0,0,255	0	0	24.64	24.75	20.88	19.49	20.05	18.34	-0.419677	0.198455	0.882424	-0.0505621	1	1	-0.333904	0.28962	1
chr1:174010000-174220000	loop_14282	84	chr1	174010000	174020000	chr1	174210000	174220000	0,0,255	0	0	25.95	21.23	19.92	20.15	17.44	20.8	-0.363262	0.326631	0.993776	-0.0868188	0.911159	1	-0.241259	0.451024	1
chr1:174040000-174740000	loop_7956	84	chr1	174040000	174050000	chr1	174730000	174740000	0,0,255	0	0	3.67	3.63	4.14	3.8	4.61	7.83	0.602093	0.359396	1	0.55549	0.50355	1	0.0815465	1	1
chr1:174260000-174750000	loop_6497	84	chr1	174260000	174270000	chr1	174740000	174750000	0,0,255	0	0	29.29	32.78	34.19	36.45	34.39	34.85	0.0835073	0.792904	1	-0.0352855	0.933276	1	0.154062	0.600877	1
chr1:174260000-175020000	loop_3890	84	chr1	174260000	174270000	chr1	175010000	175020000	0,0,255	0	0	5.49	9.09	8.88	6.59	8.33	6.56	-0.0585057	1	1	-0.106637	1	1	0.0828763	1	1
chr1:174270000-175000000	loop_16625	84	chr1	174270000	174280000	chr1	174990000	175000000	0,0,255	0	0	6.95	5.41	7.24	4.73	9.16	5.12	0.159901	1	1	0.301044	0.701203	1	-0.106162	1	1
chr1:174280000-174450000	loop_16751	84	chr1	174280000	174290000	chr1	174440000	174450000	0,0,255	0	0	9.63	11.5	11.02	8.49	12.18	16.74	0.303587	0.480157	1	0.515468	0.253154	1	-0.176618	0.755348	1
chr1:174750000-175330000	loop_2679	84	chr1	174750000	174760000	chr1	175320000	175330000	0,0,255	0	0	5.41	3.63	1.94	1.63	2.32	1.27	-1.10889	0.387766	1	-0.014353	1	1	-1.06048	0.387766	1
chr1:174770000-174990000	loop_13161	84	chr1	174770000	174780000	chr1	174980000	174990000	0,0,255	0	0	43.53	43.62	45.95	37.91	37.53	35.5	-0.340824	0.151396	0.809194	-0.231341	0.342231	1	-0.0742085	0.818476	1
chr1:174770000-175330000	loop_70	84	chr1	174770000	174780000	chr1	175320000	175330000	0,0,255	0	0	4.75	3.64	2.14	3.78	3.31	3.97	-0.1542	1	1	0.385844	0.790563	1	-0.505105	0.790563	1
chr1:175000000-176200000	loop_2442	84	chr1	175000000	175010000	chr1	176190000	176200000	0,0,255	0	0	2.65	2.22	1.72	1.61	2.13	1.15	-0.841024	0.726589	1	-0.401231	1	1	-0.407466	1	1
chr1:175020000-176200000	loop_12872	84	chr1	175020000	175030000	chr1	176190000	176200000	0,0,255	0	0	2.27	3.36	4.74	1.77	4.27	2.75	0.313137	1	1	-0.0147301	1	1	0.361731	0.774447	1
chr1:175030000-175130000	loop_11380	84	chr1	175030000	175040000	chr1	175120000	175130000	0,0,255	0	0	31.06	32.55	30.42	37.1	34.14	32.57	0.0186707	1	1	-0.0151912	1	1	0.0691359	0.860528	1
chr1:175150000-175330000	loop_17231	84	chr1	175150000	175160000	chr1	175320000	175330000	0,0,255	0	0	77.98	78.19	64.89	71.57	67.66	66.27	-0.309435	0.0774339	0.664458	-0.0569606	0.810072	1	-0.217127	0.242645	1
chr1:175150000-176080000	loop_16096	84	chr1	175150000	175160000	chr1	176070000	176080000	0,0,255	0	0	4.21	4.35	4.4	5	4.83	4.26	0.0105841	1	1	-0.0148253	1	1	0.0597853	1	1
chr1:175190000-176210000	loop_14815	84	chr1	175190000	175200000	chr1	176200000	176210000	0,0,255	0	0	3.22	2.33	1.89	3.26	2.98	3.61	0.0994804	1	1	0.236974	1	1	-0.103218	1	1
chr1:175320000-176080000	loop_7551	84	chr1	175320000	175330000	chr1	176070000	176080000	0,0,255	0	0	1.61	3.65	5	4.59	3.36	2.03	0.0994564	1	1	-0.728453	0.454588	1	0.860755	0.301847	1
chr1:175330000-175890000	loop_3750	84	chr1	175330000	175340000	chr1	175880000	175890000	0,0,255	0	0	2.6	1.75	3.93	2.58	3.8	3.79	0.313161	0.774447	1	-0.014714	1	1	0.361736	0.774447	1
chr1:175330000-176230000	loop_5559	84	chr1	175330000	175340000	chr1	176220000	176230000	0,0,255	0	0	1.58	1.48	1.06	1.15	2.47	2.96	0.793694	0.507861	1	1.45985	0.289111	1	-0.628712	1	1
chr1:175350000-175770000	loop_8837	84	chr1	175350000	175360000	chr1	175760000	175770000	0,0,255	0	0	3.05	2.15	2.97	3.45	5.98	8.08	1.28674	0.0963251	0.701928	0.96008	0.189361	1	0.361736	0.774447	1
chr1:175370000-176080000	loop_6638	84	chr1	175370000	175380000	chr1	176070000	176080000	0,0,255	0	0	1.43	2.98	2.51	3.47	3.89	6.05	0.969796	0.266922	0.941912	0.336719	0.803658	1	0.667189	0.548883	1
chr1:175710000-176880000	loop_16837	84	chr1	175710000	175720000	chr1	176870000	176880000	0,0,255	0	0	0.74	1.89	1.06	1.58	2.35	2.31	0.542743	0.726589	1	0.677586	0.726589	1	-0.100049	1	1
chr1:176060000-176230000	loop_16846	84	chr1	176060000	176070000	chr1	176220000	176230000	0,0,255	0	0	13.55	14.63	11.39	13.25	17.18	11.34	-0.055488	1	1	0.140975	0.891994	1	-0.161305	0.783983	1
chr1:176090000-176210000	loop_5585	84	chr1	176090000	176100000	chr1	176200000	176210000	0,0,255	0	0	17.33	17.07	20.11	16.03	19.41	21.55	0.187657	0.644768	1	0.205849	0.571954	1	0.0170296	1	1
chr1:176550000-176890000	loop_9883	84	chr1	176550000	176560000	chr1	176880000	176890000	0,0,255	0	0	4.73	3.14	5.89	5.27	9.79	12.86	1.33904	0.0295099	0.486407	1.03235	0.0577155	1	0.341932	0.647683	1
chr1:176900000-177950000	loop_14349	85	chr1	176900000	176910000	chr1	177940000	177950000	0,0,255	0	0	1.72	2.5	3.59	2.99	7.74	7.25	1.78178	0.0192379	0.407237	1.14953	0.093231	1	0.667196	0.548883	1
chr1:178530000-178760000	loop_11053	86	chr1	178530000	178540000	chr1	178750000	178760000	0,0,255	0	0	17.67	17.47	19.42	21.16	22.84	27.13	0.423428	0.230342	0.910094	0.263481	0.407458	1	0.195186	0.644768	1
chr1:178530000-179010000	loop_2140	86	chr1	178530000	178540000	chr1	179000000	179010000	0,0,255	0	0	15.55	17.64	21.58	19.88	17.55	19.95	0.0882809	0.905056	1	-0.158618	0.737802	1	0.282011	0.48318	1
chr1:178530000-179370000	loop_9716	86	chr1	178530000	178540000	chr1	179360000	179370000	0,0,255	0	0	4.67	3.01	6.81	7.09	5.4	4.56	0.158474	1	1	-0.490263	0.541376	1	0.682715	0.286409	1
chr1:178530000-179820000	loop_17103	86	chr1	178530000	178540000	chr1	179810000	179820000	0,0,255	0	0	2.34	2.23	3.27	2.36	3.23	2.61	0.405208	0.753936	1	0.236958	1	1	0.202243	1	1
chr1:178760000-179010000	loop_10227	86	chr1	178760000	178770000	chr1	179000000	179010000	0,0,255	0	0	11.28	10.23	14.08	16.29	19.45	19.13	0.797229	0.0480975	0.578321	0.313704	0.403366	1	0.518661	0.262735	1
chr1:178760000-179370000	loop_16393	86	chr1	178760000	178770000	chr1	179360000	179370000	0,0,255	0	0	4.81	5.29	6.05	5.77	7.11	4.5	0.101665	1	1	-0.014947	1	1	0.151205	0.831857	1
chr1:178760000-179800000	loop_4275	86	chr1	178760000	178770000	chr1	179790000	179800000	0,0,255	0	0	2.08	0.79	1.98	2.76	2.12	3.27	0.542767	0.726589	1	-0.0144995	1	1	0.590251	0.726589	1
chr1:178780000-179390000	loop_5324	86	chr1	178780000	178790000	chr1	179380000	179390000	0,0,255	0	0	10.76	12.15	11.64	11.47	13.09	14.34	0.187019	0.775581	1	0.205183	0.678003	1	0.0169656	1	1
chr1:179070000-179820000	loop_3952	86	chr1	179070000	179080000	chr1	179810000	179820000	0,0,255	0	0	5.89	6.5	3.38	7.07	5.57	6.35	-0.155777	0.838867	1	0.242273	0.831857	1	-0.363112	0.831857	1
chr1:179080000-179370000	loop_11479	86	chr1	179080000	179090000	chr1	179360000	179370000	0,0,255	0	0	35.18	38.25	31.04	31.47	26.32	32.41	-0.404059	0.136276	0.786363	-0.109383	0.786369	1	-0.259413	0.342804	1
chr1:179080000-179880000	loop_4201	86	chr1	179080000	179090000	chr1	179870000	179880000	0,0,255	0	0	4.26	3.62	3.47	2.36	3.51	4.74	0.0325417	1	1	0.385842	0.790563	1	-0.318466	1	1
chr1:179120000-179370000	loop_16997	86	chr1	179120000	179130000	chr1	179360000	179370000	0,0,255	0	0	38.08	33.86	33.52	28.71	28.13	34.14	-0.289112	0.339158	0.995826	-0.037765	1	1	-0.216076	0.488729	1
chr1:179290000-179370000	loop_820	86	chr1	179290000	179300000	chr1	179360000	179370000	0,0,255	0	0	44.28	39.36	39.66	39.28	38.26	36.13	-0.250146	0.298853	0.962733	-0.0889658	0.748571	1	-0.125892	0.637108	1
chr1:179360000-179820000	loop_3397	86	chr1	179360000	179370000	chr1	179810000	179820000	0,0,255	0	0	4.43	4.02	2.44	4.24	3.48	2.84	-0.340299	1	1	0.199454	1	1	-0.50511	0.790563	1
chr1:179700000-179820000	loop_2996	86	chr1	179700000	179710000	chr1	179810000	179820000	0,0,255	0	0	59.82	61.04	39.54	37.03	42.19	40.14	-0.62313	0.00233608	0.157477	0.0913731	0.753159	1	-0.679159	0.00160113	1
chr1:179870000-180170000	loop_17002	86	chr1	179870000	179880000	chr1	180160000	180170000	0,0,255	0	0	13.98	14.32	14.39	13.93	15.52	17.01	0.129401	0.794989	1	0.169807	0.703751	1	-0.00523786	1	1
chr1:179870000-180510000	loop_8354	86	chr1	179870000	179880000	chr1	180500000	180510000	0,0,255	0	0	4.47	4.48	5.3	6.27	5.06	3.7	-0.154749	1	1	-0.297277	0.823846	1	0.176691	0.823846	1
chr1:179870000-181100000	loop_14335	86	chr1	179870000	179880000	chr1	181090000	181100000	0,0,255	0	0	1.61	1.37	1.58	1.67	1.57	1.78	0.23879	1	1	-0.0143376	1	1	0.286003	1	1
chr1:179950000-186380000	loop_7399	86	chr1	179950000	179960000	chr1	186370000	186380000	0,0,255	0	0	0	0	0	0	0	0	-2.56274e-15	1	1	2.56274e-15	1	1	0	1	1
chr1:180060000-180180000	loop_6919	86	chr1	180060000	180070000	chr1	180170000	180180000	0,0,255	0	0	22.29	20.12	17.83	18.73	21.07	19.94	-0.0881043	0.824485	1	0.166559	0.653278	1	-0.21942	0.6491	1
chr1:180230000-181160000	loop_2545	86	chr1	180230000	180240000	chr1	181150000	181160000	0,0,255	0	0	3	1.25	3.17	2.35	2.39	2.02	0.154287	1	1	-0.0145155	1	1	0.202249	1	1
chr1:180250000-180480000	loop_6185	86	chr1	180250000	180260000	chr1	180470000	180480000	0,0,255	0	0	26.35	25.24	29.27	23.63	27.7	28.37	0.0298845	1	1	0.0624909	0.849752	1	0.0026482	1	1
chr1:180500000-180640000	loop_1409	86	chr1	180500000	180510000	chr1	180630000	180640000	0,0,255	0	0	16.04	16.35	12.94	17	13.3	13.56	-0.355265	0.358485	1	-0.165782	0.791509	1	-0.15442	0.7983	1
chr1:180500000-181160000	loop_14299	86	chr1	180500000	180510000	chr1	181150000	181160000	0,0,255	0	0	7.9	9.06	7.04	8.68	6.53	8.55	-0.248115	0.720203	1	-0.106605	1	1	-0.106714	0.860105	1
chr1:180500000-181420000	loop_13122	86	chr1	180500000	180510000	chr1	181410000	181420000	0,0,255	0	0	2.3	4.95	2.8	1.67	2.4	3.16	-0.367244	1	1	0.236974	1	1	-0.569605	0.774447	1
chr1:180520000-180860000	loop_14935	86	chr1	180520000	180530000	chr1	180850000	180860000	0,0,255	0	0	32.21	34.56	32.64	31.63	30.66	29.31	-0.204042	0.475096	1	-0.105034	0.723199	1	-0.0637469	0.930266	1
chr1:180520000-181440000	loop_14634	86	chr1	180520000	180530000	chr1	181430000	181440000	0,0,255	0	0	3.42	3.14	4.62	3.87	3.7	3.74	0.0610112	1	1	-0.366243	0.803658	1	0.46085	0.607306	1
chr1:180570000-181440000	loop_950	86	chr1	180570000	180580000	chr1	181430000	181440000	0,0,255	0	0	1.99	2.08	3.7	2.9	2.7	2.67	0.15428	1	1	-0.480279	0.774447	1	0.667196	0.548883	1
chr1:180880000-181000000	loop_8596	86	chr1	180880000	180890000	chr1	180990000	181000000	0,0,255	0	0	16.66	12.53	14.64	12.27	16.27	15.01	0.0333536	1	1	0.175933	0.699094	1	-0.107404	0.893926	1
chr1:180880000-181150000	loop_4447	86	chr1	180880000	180890000	chr1	181140000	181150000	0,0,255	0	0	13.03	13.49	11.76	16.86	12.88	11.29	-0.157474	0.775581	1	-0.227266	0.683688	1	0.104773	0.891994	1
chr1:180880000-181170000	loop_2094	86	chr1	180880000	180890000	chr1	181160000	181170000	0,0,255	0	0	16.91	17.22	17.47	17.68	19.49	22.05	0.187657	0.644768	1	0.20585	0.571954	1	0.0170283	1	1
chr1:180900000-181420000	loop_276	86	chr1	180900000	180910000	chr1	181410000	181420000	0,0,255	0	0	2.75	3.31	3.26	3.28	5.74	6.92	0.816637	0.332407	0.993776	0.956087	0.237988	1	-0.104046	1	1
chr1:180920000-181440000	loop_8315	86	chr1	180920000	180930000	chr1	181430000	181440000	0,0,255	0	0	4.6	4.31	4.04	5.56	7.38	6.38	0.467949	0.677726	1	0.460417	0.541376	1	0.0425069	1	1
chr1:181030000-181150000	loop_17439	86	chr1	181030000	181040000	chr1	181140000	181150000	0,0,255	0	0	40.42	37.51	35.6	38.66	40.67	36.81	-0.0838141	0.746984	1	0.0404531	0.935929	1	-0.0889646	0.745367	1
chr1:181140000-182610000	loop_4726	86	chr1	181140000	181150000	chr1	182600000	182610000	0,0,255	0	0	1.92	1.04	1.04	1.23	1.82	1.66	0.23879	1	1	0.903599	0.687523	1	-0.628712	1	1
chr1:181180000-181430000	loop_8639	86	chr1	181180000	181190000	chr1	181420000	181430000	0,0,255	0	0	31.98	34.57	29.39	34.04	30.22	29.08	-0.251146	0.368016	1	-0.130203	0.654089	1	-0.0856879	0.860528	1
chr1:181180000-182030000	loop_12789	86	chr1	181180000	181190000	chr1	182020000	182030000	0,0,255	0	0	4.99	2.28	3.57	2.01	3.3	2.36	-0.367238	1	1	-0.0146388	1	1	-0.31846	1	1
chr1:181180000-182050000	loop_7392	86	chr1	181180000	181190000	chr1	182040000	182050000	0,0,255	0	0	4.62	3.72	4.69	4.52	3.12	3.03	-0.340291	1	1	-0.514362	0.629131	1	0.207748	0.81457	1
chr1:181470000-181940000	loop_8044	86	chr1	181470000	181480000	chr1	181930000	181940000	0,0,255	0	0	4.31	3.44	6.74	6.97	7.43	10.43	1.09543	0.093231	0.695511	0.260663	0.720203	1	0.869352	0.189361	1
chr1:181470000-182060000	loop_16024	86	chr1	181470000	181480000	chr1	182050000	182060000	0,0,255	0	0	14.86	10.84	11.36	13.07	8.09	7.6	-0.792851	0.117458	0.74791	-0.65089	0.211252	1	-0.107294	0.887793	1
chr1:181480000-182410000	loop_13647	86	chr1	181480000	181490000	chr1	182400000	182410000	0,0,255	0	0	3.87	4.32	4.15	4.95	4.47	2.87	-0.154224	1	1	-0.179868	1	1	0.0597853	1	1
chr1:181740000-182060000	loop_16877	86	chr1	181740000	181750000	chr1	182050000	182060000	0,0,255	0	0	5.1	5.27	7.59	4.37	4.38	6.24	-0.0210076	1	1	-0.137754	1	1	0.151206	0.831857	1
chr1:182080000-182150000	loop_5502	86	chr1	182080000	182090000	chr1	182140000	182150000	0,0,255	0	0	24.46	25.99	27.64	21.66	27.1	25.18	-0.0187796	1	1	0.095317	0.844092	1	-0.078835	0.841012	1
chr1:182080000-182590000	loop_2701	86	chr1	182080000	182090000	chr1	182580000	182590000	0,0,255	0	0	5.3	7	9.88	9.61	9.68	6.5	0.460529	0.571721	1	-0.246383	0.742942	1	0.741487	0.281224	1
chr1:182080000-182790000	loop_13340	86	chr1	182080000	182090000	chr1	182780000	182790000	0,0,255	0	0	6.9	3.64	6.82	6.31	6.36	8.55	0.417433	0.541376	1	0.187868	0.850605	1	0.264345	0.677726	1
chr1:182140000-182400000	loop_11041	86	chr1	182140000	182150000	chr1	182390000	182400000	0,0,255	0	0	37.67	37.31	39.43	46.54	42.62	40.59	0.0801736	0.81063	1	-0.0651004	0.81952	1	0.180562	0.477742	1
chr1:182430000-182590000	loop_10316	86	chr1	182430000	182440000	chr1	182580000	182590000	0,0,255	0	0	9.39	10.07	11.19	12.82	13.77	12.65	0.42113	0.451625	1	0.153168	0.779902	1	0.303008	0.64414	1
chr1:182440000-182790000	loop_2282	86	chr1	182440000	182450000	chr1	182780000	182790000	0,0,255	0	0	12.18	8.1	14.11	12.34	14.61	13.32	0.396108	0.461644	1	0.036887	1	1	0.394233	0.461644	1
chr1:182580000-183480000	loop_15687	86	chr1	182580000	182590000	chr1	183470000	183480000	0,0,255	0	0	2.33	1.81	1.71	1.6	1.78	2.18	-0.14968	1	1	-0.0143376	1	1	-0.102006	1	1
chr1:182590000-182790000	loop_6965	86	chr1	182590000	182600000	chr1	182780000	182790000	0,0,255	0	0	58.32	60.92	66.83	60.7	56.39	56.86	-0.14622	0.46958	1	-0.179256	0.372554	1	0.0683566	0.749694	1
chr1:182830000-183480000	loop_7093	86	chr1	182830000	182840000	chr1	183470000	183480000	0,0,255	0	0	2.76	3.94	3	2.97	3.51	3.48	-0.153557	1	1	0.199453	1	1	-0.318473	1	1
chr1:182850000-183550000	loop_15843	86	chr1	182850000	182860000	chr1	183540000	183550000	0,0,255	0	0	4.95	3.89	4.09	4.43	4.04	5.85	-0.00683349	1	1	0.133262	1	1	-0.105449	1	1
chr1:182850000-183570000	loop_8031	86	chr1	182850000	182860000	chr1	183560000	183570000	0,0,255	0	0	2.74	2.75	3.43	2.45	5	4.95	0.559776	0.607306	1	0.698942	0.454588	1	-0.104046	1	1
chr1:182850000-186340000	loop_15679	86	chr1	182850000	182860000	chr1	186330000	186340000	0,0,255	0	0	0	0	0	0	0	0	-2.56274e-15	1	1	2.56274e-15	1	1	0	1	1
chr1:182850000-186360000	loop_913	86	chr1	182850000	182860000	chr1	186350000	186360000	0,0,255	0	0	0	0	0	0	0	0	-2.56274e-15	1	1	2.56274e-15	1	1	0	1	1
chr1:182970000-183250000	loop_4609	86	chr1	182970000	182980000	chr1	183240000	183250000	0,0,255	0	0	7.11	4.9	7.4	4.38	13.01	11.31	1.00987	0.0653627	0.628518	1.02848	0.0471298	1	0.016796	1	1
chr1:183270000-183700000	loop_17386	86	chr1	183270000	183280000	chr1	183690000	183700000	0,0,255	0	0	5.13	6.84	7.77	7.17	7.83	8.89	0.460562	0.571721	1	0.162791	0.860105	1	0.332594	0.690129	1
chr1:183280000-183920000	loop_99	86	chr1	183280000	183290000	chr1	183910000	183920000	0,0,255	0	0	4.79	6.38	5.17	3.76	4.06	4.94	-0.437522	0.50355	1	-0.0148259	1	1	-0.388115	0.823846	1
chr1:183280000-184600000	loop_6344	86	chr1	183280000	183290000	chr1	184590000	184600000	0,0,255	0	0	1.65	1.5	1.13	1.56	1.67	2.56	0.23879	1	1	0.372824	1	1	-0.100043	1	1
chr1:183380000-184270000	loop_5181	86	chr1	183380000	183390000	chr1	184260000	184270000	0,0,255	0	0	1.39	2.7	3.57	3.18	2.72	1.25	0.238766	1	1	-0.785057	0.548883	1	1.0552	0.34381	1
chr1:183460000-183920000	loop_7873	86	chr1	183460000	183470000	chr1	183910000	183920000	0,0,255	0	0	9.61	7.52	7.52	5.99	6.45	8.11	-0.432097	0.473298	1	-0.0149589	1	1	-0.38227	0.473298	1
chr1:183470000-183640000	loop_4356	86	chr1	183470000	183480000	chr1	183630000	183640000	0,0,255	0	0	35.52	34.56	30.15	27.5	26.43	31.67	-0.362366	0.214675	0.899616	-0.0151324	1	1	-0.311961	0.287662	1
chr1:183470000-184060000	loop_5798	86	chr1	183470000	183480000	chr1	184050000	184060000	0,0,255	0	0	7.2	6.46	5.71	5.08	5.49	6.02	-0.391828	0.541376	1	-0.0148975	1	1	-0.342218	0.838867	1
chr1:183470000-184750000	loop_14136	86	chr1	183470000	183480000	chr1	184740000	184750000	0,0,255	0	0	2.48	1.32	2.68	2.9	2.5	1.65	-0.149689	1	1	-0.57089	0.753936	1	0.453375	0.753936	1
chr1:183470000-185160000	loop_13204	86	chr1	183470000	183480000	chr1	185150000	185160000	0,0,255	0	0	2.52	2.52	1.74	1.92	1.32	1.21	-1.36883	0.453165	1	-0.931479	0.687523	1	-0.407466	1	1
chr1:183650000-183920000	loop_1776	86	chr1	183650000	183660000	chr1	183910000	183920000	0,0,255	0	0	26.39	23.19	25.39	24.99	25.64	27.14	0.0108754	1	1	0.0390408	0.922785	1	0.00707573	1	1
chr1:183800000-183920000	loop_17066	86	chr1	183800000	183810000	chr1	183910000	183920000	0,0,255	0	0	18.78	15.59	17.34	16.58	17.84	18.53	0.00601126	1	1	0.0644926	0.906377	1	-0.0233066	1	1
chr1:183950000-184060000	loop_3928	86	chr1	183950000	183960000	chr1	184050000	184060000	0,0,255	0	0	31.09	30.43	29.5	26.65	22.1	25.33	-0.454539	0.121999	0.754293	-0.261888	0.435704	1	-0.15745	0.643138	1
chr1:183950000-184230000	loop_8069	86	chr1	183950000	183960000	chr1	184220000	184230000	0,0,255	0	0	9.52	8.78	11.15	10.51	7.6	7.16	-0.415732	0.487027	1	-0.560033	0.324228	1	0.178885	0.87469	1
chr1:184070000-184390000	loop_2794	86	chr1	184070000	184080000	chr1	184380000	184390000	0,0,255	0	0	3.69	2.02	4.65	2.69	8.26	7.84	1.22389	0.0784297	0.664593	0.963082	0.151709	1	0.295974	0.790563	1
chr1:184070000-184670000	loop_13303	86	chr1	184070000	184080000	chr1	184660000	184670000	0,0,255	0	0	3.3	3.33	3.81	4.18	7.25	7.94	1.13234	0.115407	0.744179	0.871467	0.210168	1	0.295968	0.790563	1
chr1:184080000-184230000	loop_13405	86	chr1	184080000	184090000	chr1	184220000	184230000	0,0,255	0	0	19.4	21.16	19.29	19.97	32.05	29.51	0.530147	0.0731092	0.650356	0.601494	0.0485146	1	-0.0360055	1	1
chr1:184700000-184760000	loop_1337	86	chr1	184700000	184710000	chr1	184750000	184760000	0,0,255	0	0	35.08	28.45	28.46	27.06	28.02	28.82	-0.230787	0.464138	1	0.00981314	1	1	-0.205335	0.520093	1
chr1:184700000-186340000	loop_13786	86	chr1	184700000	184710000	chr1	186330000	186340000	0,0,255	0	0	6.08	4.47	6.11	5.41	3	5.01	-0.467813	0.81457	1	-0.585145	0.50355	1	0.151211	0.831857	1
chr1:184730000-186320000	loop_16482	86	chr1	184730000	184740000	chr1	186310000	186320000	0,0,255	0	0	2.61	2.61	4.47	3.84	2.73	2.81	0.0994804	1	1	-0.580319	0.607306	1	0.712805	0.424031	1
chr1:184750000-185160000	loop_16020	86	chr1	184750000	184760000	chr1	185150000	185160000	0,0,255	0	0	11.73	12.51	11.51	11.27	12.37	13.54	0.0176768	1	1	0.0992529	0.887793	1	-0.0464831	1	1
chr1:184750000-185320000	loop_7785	86	chr1	184750000	184760000	chr1	185310000	185320000	0,0,255	0	0	6.33	5.35	4.4	4.87	4.29	4.86	-0.437514	0.50355	1	-0.0148253	1	1	-0.388109	0.823846	1
chr1:184800000-184990000	loop_17535	86	chr1	184800000	184810000	chr1	184980000	184990000	0,0,255	0	0	70.34	74.39	64.19	68.18	56.81	64.73	-0.334754	0.0739074	0.653889	-0.149183	0.455612	1	-0.150239	0.433832	1
chr1:184800000-185670000	loop_13622	86	chr1	184800000	184810000	chr1	185660000	185670000	0,0,255	0	0	3.89	4.29	4.96	5.62	3.27	4.38	-0.154208	1	1	-0.462289	0.647683	1	0.341925	0.647683	1
chr1:185010000-185670000	loop_8601	86	chr1	185010000	185020000	chr1	185660000	185670000	0,0,255	0	0	4.42	1.63	5.12	2.69	5.96	4.54	0.946055	0.301847	0.962733	0.432607	0.647683	1	0.54793	0.581116	1
chr1:185010000-185690000	loop_2087	86	chr1	185010000	185020000	chr1	185680000	185690000	0,0,255	0	0	4.65	7.35	4.32	5.07	3.34	5.61	-0.560511	0.52358	1	-0.0148099	1	1	-0.511073	0.663706	1
chr1:185040000-185160000	loop_6693	86	chr1	185040000	185050000	chr1	185150000	185160000	0,0,255	0	0	21.64	23.14	18.86	20.05	21.41	24.91	-0.0305027	1	1	0.216208	0.520735	1	-0.211443	0.510839	1
chr1:185150000-185320000	loop_10088	86	chr1	185150000	185160000	chr1	185310000	185320000	0,0,255	0	0	14.74	11.54	14.67	13.37	16.04	14.45	0.0939011	0.893926	1	0.0802956	0.897497	1	0.048729	1	1
chr1:185150000-185680000	loop_10063	86	chr1	185150000	185160000	chr1	185670000	185680000	0,0,255	0	0	9.84	9.22	9.8	12.01	11.32	10.52	0.19225	0.755348	1	0.0483525	1	1	0.178884	0.87469	1
chr1:185150000-186340000	loop_16793	86	chr1	185150000	185160000	chr1	186330000	186340000	0,0,255	0	0	4.2	4.69	4.5	3.29	3.02	3.78	-0.553979	0.790563	1	-0.415235	0.790563	1	-0.105096	1	1
chr1:185150000-186380000	loop_16968	86	chr1	185150000	185160000	chr1	186370000	186380000	0,0,255	0	0	5.24	3.81	4.63	4	3.96	2.21	-0.553988	0.790563	1	-0.580335	0.607306	1	0.0597919	1	1
chr1:185180000-185310000	loop_13750	86	chr1	185180000	185190000	chr1	185300000	185310000	0,0,255	0	0	16.37	16.53	18	18.51	20.75	17.17	0.170927	0.720433	1	0.0602938	0.908861	1	0.145802	0.716527	1
chr1:185230000-185670000	loop_15011	86	chr1	185230000	185240000	chr1	185660000	185670000	0,0,255	0	0	24.51	25.54	17.71	15.83	16.7	15.22	-0.695206	0.0450393	0.559129	-0.0578855	1	1	-0.602126	0.0787213	1
chr1:185240000-185320000	loop_15205	86	chr1	185240000	185250000	chr1	185310000	185320000	0,0,255	0	0	49.56	40.53	39.65	39.05	24.07	28.5	-0.870727	0.000714188	0.084931	-0.606861	0.0240282	1	-0.22868	0.354118	1
chr1:185300000-186330000	loop_9319	86	chr1	185300000	185310000	chr1	186320000	186330000	0,0,255	0	0	5.09	4.38	3.67	5.43	6.47	6.86	0.363091	0.831857	1	0.355465	0.677726	1	0.0425069	1	1
chr1:185310000-185680000	loop_2530	86	chr1	185310000	185320000	chr1	185670000	185680000	0,0,255	0	0	32.46	33.9	27.37	27.53	27.26	29.41	-0.299799	0.320029	0.991697	0.035252	0.925539	1	-0.299772	0.316012	1
chr1:185560000-185680000	loop_326	86	chr1	185560000	185570000	chr1	185670000	185680000	0,0,255	0	0	22.06	20.45	22.18	18.29	23.26	22.64	0.0378007	1	1	0.180769	0.594685	1	-0.107717	0.824485	1
chr1:185720000-186230000	loop_10019	86	chr1	185720000	185730000	chr1	186220000	186230000	0,0,255	0	0	3.95	4.01	4.37	5.03	4.55	4.02	0.0105841	1	1	-0.0148253	1	1	0.0597853	1	1
chr1:186310000-186370000	loop_5431	86	chr1	186310000	186320000	chr1	186360000	186370000	0,0,255	0	0	52.29	46.58	45.7	44.26	48.8	48.54	-0.114318	0.616216	1	0.0903191	0.717532	1	-0.16931	0.465725	1
chr1:186400000-186620000	loop_2555	87	chr1	186400000	186410000	chr1	186610000	186620000	0,0,255	0	0	3.88	5.41	12.79	12.69	13.1	13.35	1.40258	0.0113662	0.324903	0.0388435	1	1	1.39839	0.0167195	1
chr1:186400000-186990000	loop_15809	87	chr1	186400000	186410000	chr1	186980000	186990000	0,0,255	0	0	10.66	10.68	16.44	16.19	12.98	17.16	0.398973	0.332058	0.993776	-0.147335	0.80447	1	0.581296	0.177292	1
chr1:186600000-186990000	loop_6242	87	chr1	186600000	186610000	chr1	186980000	186990000	0,0,255	0	0	8.85	10.99	14.99	16.61	15.94	16.15	0.631096	0.16104	0.831237	0.0289395	1	1	0.63718	0.16104	1
chr1:187040000-187680000	loop_7167	88	chr1	187040000	187050000	chr1	187670000	187680000	0,0,255	0	0	2.9	1.93	4.96	3.55	4.95	5.07	0.946064	0.301847	0.962733	0.267539	0.823846	1	0.712805	0.424031	1
chr1:187040000-192450000	loop_13811	88	chr1	187040000	187050000	chr1	192440000	192450000	0,0,255	0	0	0	0	0	0	0	0	-2.56274e-15	1	1	2.56274e-15	1	1	0	1	1
chr1:187050000-187490000	loop_7272	88	chr1	187050000	187060000	chr1	187480000	187490000	0,0,255	0	0	3.64	4.67	6.62	5.18	6.9	10.07	0.908685	0.229666	0.909752	0.478864	0.458419	1	0.464685	0.50355	1
chr1:187240000-187460000	loop_11050	88	chr1	187240000	187250000	chr1	187450000	187460000	0,0,255	0	0	6.55	6.07	8.28	7.59	8.38	8.59	0.224235	0.855588	1	0.0711535	1	1	0.187926	1	1
chr1:192470000-192610000	loop_17368	89	chr1	192470000	192480000	chr1	192600000	192610000	0,0,255	0	0	53.56	52.61	39.03	41.06	43.7	40.26	-0.420953	0.0575368	0.6164	0.0364644	0.93829	1	-0.42209	0.0561907	1
chr1:192470000-192810000	loop_4947	89	chr1	192470000	192480000	chr1	192800000	192810000	0,0,255	0	0	19.91	22.24	16.39	15.96	17.26	19.26	-0.308985	0.422622	1	0.109514	0.810107	1	-0.383274	0.349612	1
chr1:192470000-193020000	loop_1173	89	chr1	192470000	192480000	chr1	193010000	193020000	0,0,255	0	0	18.93	18.88	17.17	13.52	15.53	12.7	-0.41889	0.268198	0.941912	-0.0620564	1	1	-0.321694	0.464184	1
chr1:192470000-194300000	loop_7532	89	chr1	192470000	192480000	chr1	194290000	194300000	0,0,255	0	0	2.77	5.36	2.1	2.07	4.38	1.83	-0.340323	0.790563	1	0.755975	0.548883	1	-1.06049	0.387766	1
chr1:192520000-193550000	loop_4973	89	chr1	192520000	192530000	chr1	193540000	193550000	0,0,255	0	0	2.94	2.61	2.66	3.05	2.54	2.78	0.0994804	1	1	-0.0146228	1	1	0.14791	1	1
chr1:192540000-193490000	loop_15518	89	chr1	192540000	192550000	chr1	193480000	193490000	0,0,255	0	0	3.19	2.28	2.78	6.1	3.91	3.86	0.313161	0.774447	1	-0.366242	0.803658	1	0.712804	0.424031	1
chr1:192600000-193040000	loop_7010	89	chr1	192600000	192610000	chr1	193030000	193040000	0,0,255	0	0	15.73	18.96	13.05	9.69	10.63	10.39	-0.803403	0.0582319	0.618573	-0.14484	0.88046	1	-0.623518	0.141167	1
chr1:192800000-193020000	loop_11001	89	chr1	192800000	192810000	chr1	193010000	193020000	0,0,255	0	0	39.2	41.41	27.89	28.97	24.63	28.67	-0.668293	0.011446	0.324903	-0.117774	0.777262	1	-0.515255	0.0485538	1
chr1:192800000-194300000	loop_3501	89	chr1	192800000	192810000	chr1	194290000	194300000	0,0,255	0	0	4.66	4.86	4.15	4.2	4.31	3.25	-0.319541	0.803658	1	-0.0147842	1	1	-0.27033	1	1
chr1:193050000-193130000	loop_14155	89	chr1	193050000	193060000	chr1	193120000	193130000	0,0,255	0	0	37.74	34.21	28.39	27.6	27.58	32.3	-0.359211	0.218285	0.908244	0.0585476	0.853616	1	-0.382472	0.181895	1
chr1:193180000-193410000	loop_2267	89	chr1	193180000	193190000	chr1	193400000	193410000	0,0,255	0	0	12.93	12.72	15.76	14.31	13.83	15.87	0.103078	0.891994	1	-0.062025	1	1	0.200165	0.689082	1
chr1:193180000-193820000	loop_9221	89	chr1	193180000	193190000	chr1	193810000	193820000	0,0,255	0	0	4.78	6.85	8.96	8.05	7.63	7.46	0.374467	0.701203	1	-0.101169	1	1	0.510278	0.571721	1
chr1:193180000-194300000	loop_17197	89	chr1	193180000	193190000	chr1	194290000	194300000	0,0,255	0	0	22.1	27.99	30.62	25.32	17.12	21.01	-0.493155	0.161017	0.831237	-0.59694	0.064521	1	0.13887	0.696838	1
chr1:193400000-194060000	loop_7565	89	chr1	193400000	193410000	chr1	194050000	194060000	0,0,255	0	0	10.98	9.93	11.77	10.27	9.89	9.8	-0.157061	0.87469	1	-0.214369	0.760914	1	0.0921857	1	1
chr1:193400000-194300000	loop_6833	89	chr1	193400000	193410000	chr1	194290000	194300000	0,0,255	0	0	16.88	19.68	14.9	14.2	11.87	9.27	-0.887723	0.022332	0.432641	-0.524578	0.262735	1	-0.328242	0.457379	1
chr1:193410000-193540000	loop_6754	89	chr1	193410000	193420000	chr1	193530000	193540000	0,0,255	0	0	26.38	33.21	24.82	23.45	26.21	25.55	-0.262832	0.391564	1	0.0974852	0.766887	1	-0.325034	0.285908	1
chr1:193790000-194300000	loop_7861	89	chr1	193790000	193800000	chr1	194290000	194300000	0,0,255	0	0	8.76	10.01	9.37	9.55	7.88	10.19	-0.156838	0.867997	1	-0.0919805	1	1	-0.0299732	1	1
chr1:196150000-196670000	loop_9347	90	chr1	196150000	196160000	chr1	196660000	196670000	0,0,255	0	0	22.1	23.34	21.97	20.53	20.83	21.48	-0.158115	0.664973	1	-0.015152	1	1	-0.107754	0.746792	1
chr1:196370000-196670000	loop_14526	90	chr1	196370000	196380000	chr1	196660000	196670000	0,0,255	0	0	6.9	11.31	11.27	9.57	17.44	14.42	0.789438	0.0856195	0.685298	0.630775	0.13393	1	0.1939	0.871474	1
chr1:196720000-197350000	loop_5187	91	chr1	196720000	196730000	chr1	197340000	197350000	0,0,255	0	0	2.71	3.46	5.29	3.5	6.68	5.52	0.929701	0.237988	0.919897	0.503567	0.52358	1	0.46085	0.607306	1
chr1:197140000-197210000	loop_6140	91	chr1	197140000	197150000	chr1	197200000	197210000	0,0,255	0	0	40.96	40.29	32.15	32.2	35.86	35.97	-0.253754	0.3297	0.993776	0.129733	0.671056	1	-0.348169	0.157067	1
chr1:197180000-197360000	loop_8798	91	chr1	197180000	197190000	chr1	197350000	197360000	0,0,255	0	0	23.23	15.73	26.44	24.34	23.06	28.95	0.330152	0.337919	0.995826	-0.0151216	1	1	0.380458	0.241299	1
chr1:197200000-197910000	loop_4567	91	chr1	197200000	197210000	chr1	197900000	197910000	0,0,255	0	0	5.85	6.07	4.85	5.88	3.03	4.3	-0.911386	0.263293	0.941912	-0.648663	0.48078	1	-0.228928	1	1
chr1:197420000-198860000	loop_7322	91	chr1	197420000	197430000	chr1	198850000	198860000	0,0,255	0	0	1.85	0.79	2.64	1.99	0.99	1.63	-0.674616	1	1	-1.23642	0.453165	1	0.590252	0.726589	1
chr1:197460000-199310000	loop_7732	91	chr1	197460000	197470000	chr1	199300000	199310000	0,0,255	0	0	2.12	1.34	3.27	2.81	1.33	3.23	0.238807	1	1	-0.570859	0.753936	1	0.841378	0.507861	1
chr1:197520000-197620000	loop_6554	91	chr1	197520000	197530000	chr1	197610000	197620000	0,0,255	0	0	17.32	15.1	18.98	17.41	23.5	21.66	0.438478	0.254751	0.941912	0.327913	0.326631	1	0.145808	0.716527	1
chr1:197520000-197930000	loop_15327	91	chr1	197520000	197530000	chr1	197920000	197930000	0,0,255	0	0	23.42	23.58	28.45	25.81	25.17	26.19	0.0177741	1	1	-0.121577	0.77328	1	0.174556	0.621203	1
chr1:197560000-198800000	loop_2383	91	chr1	197560000	197570000	chr1	198790000	198800000	0,0,255	0	0	3.45	4.51	3.01	2.85	1.86	2.04	-0.922141	0.548883	1	-0.570874	0.753936	1	-0.318473	1	1
chr1:197770000-197910000	loop_14987	91	chr1	197770000	197780000	chr1	197900000	197910000	0,0,255	0	0	18.23	21.03	16.93	17.61	18.65	19.19	-0.119764	0.817718	1	0.102704	0.815284	1	-0.187256	0.724182	1
chr1:197910000-198740000	loop_11581	91	chr1	197910000	197920000	chr1	198730000	198740000	0,0,255	0	0	2.23	3.06	4.53	2.16	4.43	2.84	0.499227	0.581116	1	0.17166	1	1	0.361731	0.774447	1
chr1:197930000-198750000	loop_9825	91	chr1	197930000	197940000	chr1	198740000	198750000	0,0,255	0	0	3.41	3.19	6.35	3.7	4.68	3.83	0.247086	1	1	-0.327988	0.81457	1	0.608806	0.454588	1
chr1:197970000-199310000	loop_16987	91	chr1	197970000	197980000	chr1	199300000	199310000	0,0,255	0	0	2.87	2.89	1.78	2.82	3.98	3.19	0.0610112	1	1	0.45105	0.774447	1	-0.355173	1	1
chr1:197970000-199340000	loop_11462	91	chr1	197970000	197980000	chr1	199330000	199340000	0,0,255	0	0	3.49	2.73	1.76	1.66	2.88	3	-0.367229	1	1	0.541914	0.753936	1	-0.873843	0.548883	1
chr1:197990000-199290000	loop_8453	91	chr1	197990000	198000000	chr1	199280000	199290000	0,0,255	0	0	2.51	4.08	2.85	2.58	3.43	1.53	-0.618198	0.774447	1	-0.266127	1	1	-0.318473	1	1
chr1:198100000-198780000	loop_11702	91	chr1	198100000	198110000	chr1	198770000	198780000	0,0,255	0	0	5.96	6.96	4.43	6.33	4.16	4.74	-0.560519	0.383433	1	-0.297261	0.823846	1	-0.228928	1	1
chr1:198100000-199270000	loop_9124	91	chr1	198100000	198110000	chr1	199260000	199270000	0,0,255	0	0	4.62	3.24	2.63	3.28	1.71	4.05	-0.553955	0.790563	1	-0.0146074	1	1	-0.505104	0.790563	1
chr1:198280000-199230000	loop_741	91	chr1	198280000	198290000	chr1	199220000	199230000	0,0,255	0	0	3.91	3.26	2.95	2.41	5.17	2.99	0.197317	1	1	0.802452	0.424031	1	-0.569593	0.774447	1
chr1:198280000-199270000	loop_17046	91	chr1	198280000	198290000	chr1	199260000	199270000	0,0,255	0	0	5.39	3.42	3.24	4.29	2.49	2.39	-0.804916	0.581116	1	-0.480279	0.774447	1	-0.291278	1	1
chr1:198300000-198740000	loop_4283	91	chr1	198300000	198310000	chr1	198730000	198740000	0,0,255	0	0	6.43	7.06	7.64	7.83	6.78	5.68	-0.0427123	1	1	-0.309436	0.71117	1	0.301217	0.701203	1
chr1:198340000-198810000	loop_16153	91	chr1	198340000	198350000	chr1	198800000	198810000	0,0,255	0	0	5.69	7.11	6.11	4.85	6.71	8.72	0.138149	1	1	0.515577	0.44222	1	-0.342224	0.690129	1
chr1:198760000-199110000	loop_3513	91	chr1	198760000	198770000	chr1	199100000	199110000	0,0,255	0	0	14.77	17.42	17.06	24.77	15.56	14.99	-0.112346	0.801457	1	-0.404787	0.29585	1	0.327461	0.409992	1
chr1:198760000-199250000	loop_4149	91	chr1	198760000	198770000	chr1	199240000	199250000	0,0,255	0	0	18.35	16.38	24.34	21.15	24.78	20.34	0.318064	0.428648	1	-0.046056	0.917134	1	0.399282	0.260886	1
chr1:198770000-199140000	loop_7020	91	chr1	198770000	198780000	chr1	199130000	199140000	0,0,255	0	0	21.63	21.43	21.33	19.45	24.35	24.8	0.092007	0.834263	1	0.235013	0.466209	1	-0.107736	0.743898	1
chr1:198780000-199550000	loop_7702	91	chr1	198780000	198790000	chr1	199540000	199550000	0,0,255	0	0	3.31	4.16	5.01	5.14	6.82	7.84	0.917772	0.286409	0.960904	0.558264	0.424499	1	0.394378	0.629131	1
chr1:198820000-200520000	loop_12916	91	chr1	198820000	198830000	chr1	200510000	200520000	0,0,255	0	0	1.5	1.78	1.54	2.1	1.65	1.51	-0.53528	1	1	-0.401231	1	1	-0.102006	1	1
chr1:199110000-199250000	loop_4266	91	chr1	199110000	199120000	chr1	199240000	199250000	0,0,255	0	0	20.61	20.32	18.17	18.9	24.48	24	0.161993	0.672145	1	0.416731	0.198455	1	-0.219426	0.6491	1
chr1:199370000-199550000	loop_14784	91	chr1	199370000	199380000	chr1	199540000	199550000	0,0,255	0	0	3.81	6.49	6.14	5.92	14.35	14.76	1.3564	0.00950868	0.297628	1.24064	0.0115485	1	0.151199	0.831857	1
chr1:199680000-200310000	loop_1063	91	chr1	199680000	199690000	chr1	200300000	200310000	0,0,255	0	0	7.37	6.54	5.52	5.93	7.29	5.41	-0.156042	0.845068	1	0.0982604	1	1	-0.21946	1	1
chr1:199680000-200500000	loop_982	91	chr1	199680000	199690000	chr1	200490000	200500000	0,0,255	0	0	16.15	14.59	15.24	12.29	10.92	10.73	-0.552078	0.262735	0.941912	-0.359527	0.480157	1	-0.157616	0.791509	1
chr1:199690000-199990000	loop_2091	91	chr1	199690000	199700000	chr1	199980000	199990000	0,0,255	0	0	6.05	5.61	6.29	5.94	9.03	12.88	0.82755	0.162925	0.83266	0.846061	0.121604	1	0.0167894	1	1
chr1:199850000-200520000	loop_1792	91	chr1	199850000	199860000	chr1	200510000	200520000	0,0,255	0	0	3.45	2.41	5.1	4.44	3.67	4.82	0.499251	0.581116	1	-0.327972	0.81457	1	0.860761	0.301847	1
chr1:200130000-200310000	loop_13880	91	chr1	200130000	200140000	chr1	200300000	200310000	0,0,255	0	0	19.54	20.56	21.39	19.78	21.2	18.63	-0.0863617	0.822313	1	-0.0497234	1	1	-0.00145511	1	1
chr1:200130000-200500000	loop_17206	91	chr1	200130000	200140000	chr1	200490000	200500000	0,0,255	0	0	21.32	15.79	18.39	19.09	18.67	19.44	-0.00285743	1	1	-0.0151303	1	1	0.0474367	0.907644	1
chr1:200140000-200280000	loop_8166	91	chr1	200140000	200150000	chr1	200270000	200280000	0,0,255	0	0	25.17	23.98	20.16	22.01	26.96	28.13	0.0674251	0.842574	1	0.338124	0.266978	1	-0.235391	0.461286	1
chr1:200280000-200490000	loop_8985	91	chr1	200280000	200290000	chr1	200480000	200490000	0,0,255	0	0	20.39	19.89	25.69	23.26	20.68	22.41	-0.0180356	1	1	-0.231567	0.534525	1	0.248672	0.525466	1
chr1:200620000-200810000	loop_15352	92	chr1	200620000	200630000	chr1	200800000	200810000	0,0,255	0	0	56.72	60.44	50.76	55.49	47.82	46.57	-0.380523	0.0615859	0.624645	-0.184718	0.40088	1	-0.160491	0.4596	1
chr1:200620000-201020000	loop_7957	92	chr1	200620000	200630000	chr1	201010000	201020000	0,0,255	0	0	6.34	7.66	7.92	7.06	9.13	9.4	0.382372	0.59676	1	0.321044	0.607742	1	0.0963445	1	1
chr1:200620000-201050000	loop_4999	92	chr1	200620000	200630000	chr1	201040000	201050000	0,0,255	0	0	12.85	13.48	8.68	13.5	8.23	9.3	-0.706771	0.164366	0.834446	-0.445671	0.429817	1	-0.226314	0.665651	1
chr1:200970000-201050000	loop_13845	92	chr1	200970000	200980000	chr1	201040000	201050000	0,0,255	0	0	79.11	70.77	67.34	67.81	61.2	61.45	-0.37242	0.0386049	0.537082	-0.157672	0.423426	1	-0.17942	0.34323	1
chr1:201260000-201360000	loop_11857	93	chr1	201260000	201270000	chr1	201350000	201360000	0,0,255	0	0	15.74	14.29	19.5	16.76	30.94	25.98	0.860336	0.00974981	0.300472	0.654385	0.0398367	1	0.241259	0.538911	1
chr1:201350000-204870000	loop_15896	93	chr1	201350000	201360000	chr1	204860000	204870000	0,0,255	0	0	0	0	0	0	0	0	-2.56274e-15	1	1	2.56274e-15	1	1	0	1	1
chr1:201560000-201800000	loop_1948	93	chr1	201560000	201570000	chr1	201790000	201800000	0,0,255	0	0	14.8	19.3	19.29	23.32	22.47	27.44	0.437763	0.187907	0.859692	0.168333	0.60671	1	0.304644	0.422622	1
chr1:201700000-201800000	loop_13942	93	chr1	201700000	201710000	chr1	201790000	201800000	0,0,255	0	0	27.27	28.51	29.29	31.86	33.1	30.46	0.134827	0.712097	1	0.0297208	1	1	0.14037	0.643138	1
chr1:201840000-202330000	loop_11104	93	chr1	201840000	201850000	chr1	202320000	202330000	0,0,255	0	0	2.33	1.26	3.1	3.48	2.81	3.17	0.793694	0.507861	1	-0.228789	1	1	1.0552	0.34381	1
chr1:201890000-201990000	loop_1169	93	chr1	201890000	201900000	chr1	201980000	201990000	0,0,255	0	0	35.74	39.72	36.58	42.8	40	44.86	0.0970388	0.750128	1	0.0710084	0.757505	1	0.061335	0.871855	1
chr1:201890000-202120000	loop_16725	93	chr1	201890000	201900000	chr1	202110000	202120000	0,0,255	0	0	7.35	8.04	9.25	8.09	16.01	13.32	0.928972	0.0661354	0.628518	0.795254	0.0791119	1	0.16899	1	1
chr1:202000000-202140000	loop_13683	93	chr1	202000000	202010000	chr1	202130000	202140000	0,0,255	0	0	16.76	14.85	23.62	23.42	34.61	38.2	1.09045	0.000346809	0.0598109	0.606721	0.023421	1	0.519014	0.140916	1
chr1:202000000-203060000	loop_15284	93	chr1	202000000	202010000	chr1	203050000	203060000	0,0,255	0	0	1.2	1.29	1.58	1.31	2.39	2.35	1.07599	0.453165	1	0.677586	0.726589	1	0.432328	1	1
chr1:202100000-203070000	loop_4756	93	chr1	202100000	202110000	chr1	203060000	203070000	0,0,255	0	0	1.93	2.49	2.32	3.35	3.73	0.82	0.154263	1	1	-0.0145302	1	1	0.202242	1	1
chr1:202160000-202340000	loop_2973	93	chr1	202160000	202170000	chr1	202330000	202340000	0,0,255	0	0	22.46	24.32	24	27.37	22.28	21.28	-0.190393	0.594685	1	-0.254919	0.47567	1	0.0996897	0.839402	1
chr1:202200000-202320000	loop_15998	93	chr1	202200000	202210000	chr1	202310000	202320000	0,0,255	0	0	23.74	27.18	26.26	29.28	30.64	32.37	0.225255	0.452477	1	0.151255	0.58618	1	0.109275	0.771207	1
chr1:202330000-202990000	loop_9097	93	chr1	202330000	202340000	chr1	202980000	202990000	0,0,255	0	0	3.25	2.71	2.24	4.47	5.49	5.05	0.946064	0.301847	0.962733	0.619069	0.48078	1	0.361735	0.774447	1
chr1:202340000-202730000	loop_5774	93	chr1	202340000	202350000	chr1	202720000	202730000	0,0,255	0	0	14.46	12.29	17.03	24.99	17.36	16.61	0.2676	0.519265	1	-0.310222	0.428648	1	0.612839	0.0914585	1
chr1:202340000-203010000	loop_6759	93	chr1	202340000	202350000	chr1	203000000	203010000	0,0,255	0	0	6.7	5.7	5.72	4.47	7.79	5.77	0.0621525	1	1	0.326083	0.690129	1	-0.228921	1	1
chr1:202740000-203000000	loop_13844	93	chr1	202740000	202750000	chr1	202990000	203000000	0,0,255	0	0	18.99	18.61	17.54	19.28	18.73	18.35	-0.0804786	0.907644	1	-0.0151359	1	1	-0.0301709	1	1
chr1:202750000-202860000	loop_8036	93	chr1	202750000	202760000	chr1	202850000	202860000	0,0,255	0	0	32.08	30.54	30.84	37.38	37.01	38.12	0.200151	0.441141	1	0.142549	0.619067	1	0.0928972	0.791327	1
chr1:202910000-203000000	loop_6999	93	chr1	202910000	202920000	chr1	202990000	203000000	0,0,255	0	0	33.92	31.95	32.31	30.62	33.07	29.75	-0.135789	0.656673	1	-0.0152019	1	1	-0.0853146	0.859444	1
chr1:203030000-203220000	loop_18	93	chr1	203030000	203040000	chr1	203210000	203220000	0,0,255	0	0	18.76	12.89	19.75	16.04	21.45	20.88	0.310931	0.416407	1	0.239575	0.500311	1	0.106572	0.80735	1
chr1:203030000-203490000	loop_2006	93	chr1	203030000	203040000	chr1	203480000	203490000	0,0,255	0	0	6.79	3.71	3.88	6.45	6.07	5.49	0.101697	1	1	0.10794	1	1	0.0284575	1	1
chr1:203080000-204960000	loop_15829	93	chr1	203080000	203090000	chr1	204950000	204960000	0,0,255	0	0	1.2	1.36	1.73	1.39	2.43	2.36	1.07599	0.453165	1	0.677586	0.726589	1	0.432328	1	1
chr1:203100000-203940000	loop_6739	93	chr1	203100000	203110000	chr1	203930000	203940000	0,0,255	0	0	3.77	2.35	4.34	1.19	4.19	5.94	0.5598	0.454588	1	0.950553	0.301847	1	-0.355166	1	1
chr1:203160000-204280000	loop_3408	93	chr1	203160000	203170000	chr1	204270000	204280000	0,0,255	0	0	3.65	2.16	2.48	3.5	3.31	4.23	0.24711	0.790563	1	0.171676	1	1	0.109786	1	1
chr1:203190000-204680000	loop_11811	93	chr1	203190000	203200000	chr1	204670000	204680000	0,0,255	0	0	1.33	2.27	0.95	1.33	2.63	2.32	0.542743	0.726589	1	1.20836	0.453165	1	-0.628718	1	1
chr1:203260000-203490000	loop_9370	93	chr1	203260000	203270000	chr1	203480000	203490000	0,0,255	0	0	36.04	39.54	31.59	31.54	30.06	33.18	-0.327731	0.198926	0.882424	-0.0151552	1	1	-0.27729	0.265686	1
chr1:203270000-203340000	loop_15068	93	chr1	203270000	203280000	chr1	203330000	203340000	0,0,255	0	0	98.32	100.91	84.75	91.86	75.46	77.7	-0.45965	0.00447922	0.214757	-0.230603	0.17298	1	-0.193698	0.214766	1
chr1:203270000-203710000	loop_13463	93	chr1	203270000	203280000	chr1	203700000	203710000	0,0,255	0	0	11.7	6.28	10.88	10.88	7.1	5.89	-0.618339	0.281224	0.960904	-0.762833	0.17565	1	0.178897	0.87469	1
chr1:203270000-204550000	loop_13797	93	chr1	203270000	203280000	chr1	204540000	204550000	0,0,255	0	0	1.25	1.16	2.27	1.24	2.42	0.96	0.772015	0.687523	1	0.372808	1	1	0.432328	1	1
chr1:203340000-203490000	loop_15446	93	chr1	203340000	203350000	chr1	203480000	203490000	0,0,255	0	0	34.36	36.53	33.59	37.46	32.96	33.19	-0.179736	0.546191	1	-0.138473	0.611579	1	-0.00599923	1	1
chr1:203370000-204330000	loop_14043	93	chr1	203370000	203380000	chr1	204320000	204330000	0,0,255	0	0	0.95	3.03	2.92	3.09	4.6	4.19	0.96978	0.266922	0.941912	0.55087	0.607306	1	0.453363	0.753936	1
chr1:203490000-204130000	loop_9507	93	chr1	203490000	203500000	chr1	204120000	204130000	0,0,255	0	0	6.61	6.06	4.86	7.37	5.66	5.09	-0.391828	0.541376	1	-0.250989	0.838867	1	-0.106334	1	1
chr1:203500000-203710000	loop_13611	93	chr1	203500000	203510000	chr1	203700000	203710000	0,0,255	0	0	44.32	44.94	39.57	44.16	32.49	39.24	-0.394163	0.113127	0.743097	-0.234005	0.382491	1	-0.124887	0.64717	1
chr1:203620000-203700000	loop_9665	93	chr1	203620000	203630000	chr1	203690000	203700000	0,0,255	0	0	62.87	67.24	58.53	62.41	46.53	44.12	-0.584331	0.00357894	0.194586	-0.417634	0.0410348	1	-0.131397	0.486258	1
chr1:203700000-203840000	loop_16414	93	chr1	203700000	203710000	chr1	203830000	203840000	0,0,255	0	0	18.2	20.47	19.37	22.79	19.87	19.13	-0.0825519	0.908861	1	-0.155157	0.740904	1	0.10775	0.822313	1
chr1:203860000-204130000	loop_5941	93	chr1	203860000	203870000	chr1	204120000	204130000	0,0,255	0	0	19.88	19.18	26.25	26.27	28.36	32.06	0.521099	0.0857839	0.685298	0.159944	0.576548	1	0.39639	0.251855	1
chr1:203860000-204370000	loop_16398	93	chr1	203860000	203870000	chr1	204360000	204370000	0,0,255	0	0	4.95	9.58	7.63	8.02	8.14	7.57	0.0330463	1	1	-0.0150048	1	1	0.0828697	1	1
chr1:204160000-204370000	loop_7867	93	chr1	204160000	204170000	chr1	204360000	204370000	0,0,255	0	0	27.56	29.59	35.58	33.62	32.1	32.64	0.103584	0.784636	1	-0.120143	0.733114	1	0.258969	0.371891	1
chr1:204160000-204510000	loop_15188	93	chr1	204160000	204170000	chr1	204500000	204510000	0,0,255	0	0	4.59	3.97	4.22	6.77	7.18	6.73	0.467949	0.677726	1	0.3261	0.690129	1	0.17669	0.823846	1
chr1:204170000-204810000	loop_653	93	chr1	204170000	204180000	chr1	204800000	204810000	0,0,255	0	0	3.82	3.35	5.35	3.42	4.47	3.22	0.0325252	1	1	-0.179869	1	1	0.246429	0.803658	1
chr1:204430000-204510000	loop_14388	93	chr1	204430000	204440000	chr1	204500000	204510000	0,0,255	0	0	78.62	67.96	71.3	75.89	75.43	74.64	-0.0410793	0.861166	1	0.0133094	0.954293	1	-0.019047	0.953352	1
chr1:204560000-204770000	loop_14212	93	chr1	204560000	204570000	chr1	204760000	204770000	0,0,255	0	0	14.59	13.32	25.41	24.09	25.17	22.07	0.666371	0.0807797	0.665116	-0.102205	0.762313	1	0.803685	0.0221575	1
chr1:204970000-205070000	loop_6582	94	chr1	204970000	204980000	chr1	205060000	205070000	0,0,255	0	0	18.34	16.01	26.15	21.72	28.48	23.49	0.521334	0.128792	0.774832	0.127049	0.764633	1	0.429491	0.218968	1
chr1:204970000-205260000	loop_14892	94	chr1	204970000	204980000	chr1	205250000	205260000	0,0,255	0	0	9.98	12.49	14.03	16.78	14.88	15.48	0.398932	0.401356	1	-0.0151115	1	1	0.449079	0.332058	1
chr1:204970000-205520000	loop_7216	94	chr1	204970000	204980000	chr1	205510000	205520000	0,0,255	0	0	3.48	2.44	4.73	4.54	2.64	4.31	0.0610352	1	1	-0.514346	0.629131	1	0.608812	0.454588	1
chr1:205030000-205950000	loop_4489	94	chr1	205030000	205040000	chr1	205940000	205950000	0,0,255	0	0	2.95	2.5	1.89	2.23	3.25	2.85	0.313161	0.774447	1	0.75599	0.548883	1	-0.407466	1	1
chr1:205140000-205260000	loop_3671	94	chr1	205140000	205150000	chr1	205250000	205260000	0,0,255	0	0	26.48	28.56	25.57	25.4	29.02	24.08	-0.105147	0.77328	1	0.0653387	0.922785	1	-0.135219	0.696838	1
chr1:205270000-205330000	loop_8541	94	chr1	205270000	205280000	chr1	205320000	205330000	0,0,255	0	0	92.49	92	79	75.7	70.64	65.5	-0.506923	0.00200684	0.148292	-0.199785	0.245891	1	-0.271791	0.102448	1
chr1:205350000-205530000	loop_9746	94	chr1	205350000	205360000	chr1	205520000	205530000	0,0,255	0	0	24.7	25.02	24.96	27.84	29.7	25.13	0.0884392	0.845566	1	0.0624483	0.924199	1	0.0612451	0.921289	1
chr1:205350000-205660000	loop_10883	94	chr1	205350000	205360000	chr1	205650000	205660000	0,0,255	0	0	8.42	8.84	8.67	10.6	8.25	9.38	-0.0704934	1	1	-0.246351	0.742942	1	0.210604	0.867997	1
chr1:205390000-205490000	loop_16040	94	chr1	205390000	205400000	chr1	205480000	205490000	0,0,255	0	0	36.61	40.15	38.86	38.18	35.86	36.63	-0.158503	0.565874	1	-0.0908866	0.745367	1	-0.0323321	0.935509	1
chr1:205520000-205660000	loop_13293	94	chr1	205520000	205530000	chr1	205650000	205660000	0,0,255	0	0	22.98	24.89	25.62	28.38	27.45	25.89	0.0719138	0.920508	1	-0.0415342	0.923502	1	0.148674	0.691188	1
chr1:205530000-205960000	loop_14415	94	chr1	205530000	205540000	chr1	205950000	205960000	0,0,255	0	0	6.24	7.57	5.53	7.34	5.5	6.44	-0.269114	0.690129	1	-0.233118	0.845068	1	-0.00144152	1	1
chr1:205590000-205660000	loop_17539	94	chr1	205590000	205600000	chr1	205650000	205660000	0,0,255	0	0	80.31	73.19	70.02	66.66	62.17	64.2	-0.367766	0.0408124	0.550558	-0.144237	0.464231	1	-0.188198	0.318168	1
chr1:205670000-205970000	loop_1331	94	chr1	205670000	205680000	chr1	205960000	205970000	0,0,255	0	0	8.68	6.43	10.44	14.12	11.38	10.9	0.451556	0.417909	1	-0.190172	0.775581	1	0.67654	0.211252	1
chr1:205790000-205980000	loop_1482	94	chr1	205790000	205800000	chr1	205970000	205980000	0,0,255	0	0	32.12	26.03	33.27	32.34	33.2	29.45	0.0557448	0.927421	1	-0.0587665	0.861588	1	0.149762	0.589248	1
chr1:205790000-206110000	loop_2693	94	chr1	205790000	205800000	chr1	206100000	206110000	0,0,255	0	0	5.97	7.82	12.04	12.43	10.87	10.31	0.524865	0.391726	1	-0.263898	0.658919	1	0.823467	0.143492	1
chr1:205800000-206470000	loop_5861	94	chr1	205800000	205810000	chr1	206460000	206470000	0,0,255	0	0	2.15	2.58	2.11	3.07	4.71	5.42	1.11769	0.17964	0.847512	0.950555	0.301847	1	0.202242	1	1
chr1:206020000-206120000	loop_16002	94	chr1	206020000	206030000	chr1	206110000	206120000	0,0,255	0	0	36.99	33.3	51.19	55.05	50.36	54.51	0.480056	0.0333393	0.512202	-0.0553436	0.837991	1	0.570684	0.0128343	1
chr1:206020000-206970000	loop_13917	94	chr1	206020000	206030000	chr1	206960000	206970000	0,0,255	0	0	2.58	2.13	0.94	0.57	1.85	2.04	-0.455424	1	1	0.903599	0.687523	1	-1.32218	0.453165	1
chr1:206120000-206420000	loop_17376	94	chr1	206120000	206130000	chr1	206410000	206420000	0,0,255	0	0	2.94	2.99	2.71	2.22	5.48	6.75	0.816637	0.332407	0.993776	1.20768	0.143546	1	-0.355172	1	1
chr1:206130000-207020000	loop_13314	94	chr1	206130000	206140000	chr1	207010000	207020000	0,0,255	0	0	3.49	3.66	2.83	4.1	1.91	2.07	-0.922133	0.548883	1	-0.785041	0.548883	1	-0.104641	1	1
chr1:206140000-206680000	loop_8240	94	chr1	206140000	206150000	chr1	206670000	206680000	0,0,255	0	0	3.39	4.16	4.52	6.26	6.22	4.17	0.47933	0.629131	1	-0.0149122	1	1	0.528562	0.48078	1
chr1:206480000-206670000	loop_4138	94	chr1	206480000	206490000	chr1	206660000	206670000	0,0,255	0	0	44.01	41.76	33.94	35.03	34.39	29.74	-0.470611	0.0587659	0.621103	-0.0997954	0.731216	1	-0.335531	0.16851	1
chr1:206480000-206920000	loop_14277	94	chr1	206480000	206490000	chr1	206910000	206920000	0,0,255	0	0	8.65	10.46	6.05	5.51	8.75	6.33	-0.401219	0.499744	1	0.392676	0.571721	1	-0.758652	0.149767	1
chr1:206480000-206990000	loop_6097	94	chr1	206480000	206490000	chr1	206980000	206990000	0,0,255	0	0	9.28	8.4	7.22	6.63	4.45	5.77	-0.906903	0.122201	0.754293	-0.490247	0.541376	1	-0.382277	0.473298	1
chr1:206720000-206920000	loop_17358	94	chr1	206720000	206730000	chr1	206910000	206920000	0,0,255	0	0	38.78	40.48	34.13	33.94	35.03	34.2	-0.25635	0.323175	0.993776	0.00519865	1	1	-0.22625	0.363534	1
chr1:206730000-206810000	loop_8781	94	chr1	206730000	206740000	chr1	206800000	206810000	0,0,255	0	0	69.75	79.14	65.06	72.71	52.44	58.27	-0.510514	0.00590769	0.242592	-0.346692	0.0683562	1	-0.128502	0.515456	1
chr1:206920000-207830000	loop_10499	94	chr1	206920000	206930000	chr1	207820000	207830000	0,0,255	0	0	1.2	1.71	1.49	1.92	1.62	2.18	0.238783	1	1	-0.0143376	1	1	0.285997	1	1
chr1:207080000-207410000	loop_9095	94	chr1	207080000	207090000	chr1	207400000	207410000	0,0,255	0	0	45	41.65	34.67	35.15	33.35	33.77	-0.424121	0.088764	0.691516	-0.0562547	0.8656	1	-0.332575	0.171319	1
chr1:207340000-207800000	loop_788	94	chr1	207340000	207350000	chr1	207790000	207800000	0,0,255	0	0	2.73	3.5	2.23	3.11	4.4	3.97	0.411894	0.607306	1	0.802468	0.424031	1	-0.355173	1	1
chr1:207460000-207940000	loop_576	94	chr1	207460000	207470000	chr1	207930000	207940000	0,0,255	0	0	1.9	0.73	2.26	2.71	2.55	3.97	1.00739	0.34381	0.995826	0.451066	0.774447	1	0.590251	0.726589	1
chr1:207600000-207960000	loop_13090	94	chr1	207600000	207610000	chr1	207950000	207960000	0,0,255	0	0	5.5	2.88	7.46	6.26	6.71	6.92	0.467956	0.52358	1	-0.0149743	1	1	0.517482	0.405006	1
chr1:207820000-207970000	loop_2584	94	chr1	207820000	207830000	chr1	207960000	207970000	0,0,255	0	0	30.85	28.09	24.89	22.24	23.92	23.25	-0.405012	0.172114	0.845475	-0.0151649	1	1	-0.354599	0.242035	1
chr1:207870000-209760000	loop_7939	94	chr1	207870000	207880000	chr1	209750000	209760000	0,0,255	0	0	1.04	1.43	1	2.11	1.49	2.02	0.772031	0.687523	1	0.372824	1	1	0.432327	1	1
chr1:208020000-208100000	loop_14656	94	chr1	208020000	208030000	chr1	208090000	208100000	0,0,255	0	0	21.73	22.54	26.26	23.07	27.12	26.42	0.195055	0.543089	1	0.0932481	0.845566	1	0.13705	0.757459	1
chr1:208020000-208250000	loop_629	94	chr1	208020000	208030000	chr1	208240000	208250000	0,0,255	0	0	15.71	14.82	20.41	17.22	21.09	20.05	0.324107	0.409992	1	0.0911031	0.824485	1	0.268175	0.470743	1
chr1:208650000-209250000	loop_5751	94	chr1	208650000	208660000	chr1	209240000	209250000	0,0,255	0	0	3.04	2.54	8.08	6.43	8.77	8.56	1.64336	0.0169292	0.385073	0.244079	0.728439	1	1.43351	0.0414382	1
chr1:208650000-209560000	loop_17079	94	chr1	208650000	208660000	chr1	209550000	209560000	0,0,255	0	0	1.93	2.08	2.22	2.67	5.17	2.67	0.804962	0.548883	1	0.637409	0.581116	1	0.202242	1	1
chr1:209200000-209570000	loop_13322	94	chr1	209200000	209210000	chr1	209560000	209570000	0,0,255	0	0	6.8	4.43	6.86	9.77	7.51	8.83	0.374499	0.701203	1	-0.101152	1	1	0.510289	0.44222	1
chr1:209570000-209750000	loop_15077	94	chr1	209570000	209580000	chr1	209740000	209750000	0,0,255	0	0	22.36	27.77	26.36	28.41	25.2	29.51	0.0372156	1	1	-0.0410086	1	1	0.113455	0.769077	1
chr1:209830000-211270000	loop_2346	95	chr1	209830000	209840000	chr1	211260000	211270000	0,0,255	0	0	3.81	2.67	2.31	1.49	2.52	3.25	-0.152661	1	1	0.541914	0.753936	1	-0.659415	0.753936	1
chr1:209850000-209990000	loop_8490	95	chr1	209850000	209860000	chr1	209980000	209990000	0,0,255	0	0	12.8	8.41	10.08	9.68	10.32	10.7	-0.0908394	1	1	0.120829	0.877677	1	-0.176601	0.755348	1
chr1:209860000-210310000	loop_5533	95	chr1	209860000	209870000	chr1	210300000	210310000	0,0,255	0	0	13.14	15.45	15.24	12.61	12.58	13.96	-0.157562	0.891994	1	-0.0670804	1	1	-0.0554129	1	1
chr1:209960000-210920000	loop_17246	95	chr1	209960000	209970000	chr1	210910000	210920000	0,0,255	0	0	1.93	1	2	1.9	3.38	1.81	0.793678	0.507861	1	0.541899	0.753936	1	0.286003	1	1
chr1:210140000-210310000	loop_6943	95	chr1	210140000	210150000	chr1	210300000	210310000	0,0,255	0	0	10.28	10.84	11.9	13.25	20.15	20.3	0.868901	0.0274523	0.476716	0.636955	0.0866939	1	0.267199	0.658919	1
chr1:210400000-211140000	loop_12737	95	chr1	210400000	210410000	chr1	211130000	211140000	0,0,255	0	0	13.89	13.38	10.87	17.18	13.99	16.08	0.0939264	0.893926	1	0.080329	0.897497	1	0.0487204	1	1
chr1:210400000-211480000	loop_8771	95	chr1	210400000	210410000	chr1	211470000	211480000	0,0,255	0	0	3.38	2.99	3.31	3.92	3.24	3.69	0.0610112	1	1	-0.0147133	1	1	0.10978	1	1
chr1:210400000-211520000	loop_15993	95	chr1	210400000	210410000	chr1	211510000	211520000	0,0,255	0	0	4.51	5.77	4.95	3.93	3.87	4.36	-0.467837	0.647683	1	-0.179853	1	1	-0.253693	1	1
chr1:210400000-211660000	loop_7328	95	chr1	210400000	210410000	chr1	211650000	211660000	0,0,255	0	0	4.43	4.12	5.79	3.48	2.35	3.18	-0.553979	0.790563	1	-0.728438	0.454588	1	0.207742	0.81457	1
chr1:210580000-211140000	loop_9657	95	chr1	210580000	210590000	chr1	211130000	211140000	0,0,255	0	0	7.36	7.19	4.34	8.51	12.58	13.71	0.724483	0.154061	0.811286	0.971312	0.0533645	1	-0.211379	0.701203	1
chr1:211130000-211520000	loop_450	95	chr1	211130000	211140000	chr1	211510000	211520000	0,0,255	0	0	5.32	4.78	4.66	6.2	8.33	6.94	0.565697	0.541376	1	0.423931	0.557324	1	0.176691	0.823846	1
chr1:211150000-211490000	loop_14441	95	chr1	211150000	211160000	chr1	211480000	211490000	0,0,255	0	0	5.91	5.3	6.65	6.82	9.12	9.01	0.5418	0.458419	1	0.341935	0.59676	1	0.234815	0.838867	1
chr1:211310000-212000000	loop_3457	95	chr1	211310000	211320000	chr1	211990000	212000000	0,0,255	0	0	2.57	1.91	1.57	2.23	2.46	3.04	0.0994804	1	1	0.541914	0.753936	1	-0.407466	1	1
chr1:211320000-211480000	loop_9001	95	chr1	211320000	211330000	chr1	211470000	211480000	0,0,255	0	0	39.53	38.03	44.83	42.86	30.93	34.28	-0.342202	0.178375	0.847512	-0.445095	0.0774339	1	0.13812	0.585535	1
chr1:211320000-211660000	loop_17565	95	chr1	211320000	211330000	chr1	211650000	211660000	0,0,255	0	0	8.53	9.98	10.47	11.48	13.76	14.92	0.571764	0.243231	0.927928	0.364622	0.410407	1	0.242278	0.755348	1
chr1:211510000-211660000	loop_10243	95	chr1	211510000	211520000	chr1	211650000	211660000	0,0,255	0	0	27.25	26.9	28.03	29.04	26.89	28.07	-0.0777366	0.847	1	-0.0914454	0.851073	1	0.0489394	0.924199	1
chr1:211670000-212040000	loop_13155	95	chr1	211670000	211680000	chr1	212030000	212040000	0,0,255	0	0	11.45	10.49	14.83	14.16	13.8	15.07	0.285666	0.576088	1	-0.0151016	1	1	0.335811	0.488733	1
chr1:211670000-212460000	loop_6762	95	chr1	211670000	211680000	chr1	212450000	212460000	0,0,255	0	0	10.47	9.49	8.61	11.71	7.14	9.78	-0.388194	0.511568	1	-0.315881	0.627264	1	-0.0375287	1	1
chr1:212020000-213020000	loop_16042	95	chr1	212020000	212030000	chr1	213010000	213020000	0,0,255	0	0	6.04	2.33	3.22	3.63	2.13	2.6	-1.10887	0.387766	1	-0.785041	0.548883	1	-0.291272	1	1
chr1:212030000-212610000	loop_3067	95	chr1	212030000	212040000	chr1	212600000	212610000	0,0,255	0	0	6.53	7.98	4.81	4.86	5.2	5.26	-0.496907	0.424499	1	0.11942	1	1	-0.581447	0.541376	1
chr1:212060000-212460000	loop_11312	95	chr1	212060000	212070000	chr1	212450000	212460000	0,0,255	0	0	29.8	27.5	23.44	24.26	20.44	21.05	-0.545207	0.0673746	0.632241	-0.236321	0.53006	1	-0.273701	0.37819	1
chr1:212070000-212370000	loop_12764	95	chr1	212070000	212080000	chr1	212360000	212370000	0,0,255	0	0	43.66	43.5	40.2	34	39.06	31.99	-0.360424	0.128663	0.774832	-0.0731509	0.805665	1	-0.251976	0.305004	1
chr1:212450000-212790000	loop_4876	95	chr1	212450000	212460000	chr1	212780000	212790000	0,0,255	0	0	10.63	9.29	10.82	11.39	12.44	10.92	0.102828	0.88046	1	0.0456669	1	1	0.092185	1	1
chr1:212450000-213000000	loop_4865	95	chr1	212450000	212460000	chr1	212990000	213000000	0,0,255	0	0	5.82	6.25	7.17	8.18	6.16	7.11	-0.0426958	1	1	-0.217782	0.850605	1	0.209641	0.845068	1
chr1:212470000-212630000	loop_5999	95	chr1	212470000	212480000	chr1	212620000	212630000	0,0,255	0	0	31.83	32.77	26.17	26.11	28.03	26.51	-0.304594	0.311928	0.975544	0.0638897	0.923502	1	-0.333201	0.263724	1
chr1:212470000-212790000	loop_15734	95	chr1	212470000	212480000	chr1	212780000	212790000	0,0,255	0	0	17.12	17.24	17.94	19.43	18.09	20.42	0.0814396	0.906377	1	0.0221196	1	1	0.0944868	0.812749	1
chr1:212660000-212790000	loop_1813	95	chr1	212660000	212670000	chr1	212780000	212790000	0,0,255	0	0	37.94	40.37	37.98	39.46	49.46	41.6	0.166179	0.536835	1	0.23483	0.322589	1	-0.0333152	0.935929	1
chr1:212660000-213000000	loop_16814	95	chr1	212660000	212670000	chr1	212990000	213000000	0,0,255	0	0	16.36	14.02	13	13.7	11	14.87	-0.369678	0.496902	1	-0.125036	0.889954	1	-0.209594	0.689082	1
chr1:212790000-213020000	loop_1997	95	chr1	212790000	212800000	chr1	213010000	213020000	0,0,255	0	0	16.98	23	14.8	19.42	16.96	19.84	-0.196191	0.644768	1	0.06451	0.906377	1	-0.225495	0.561735	1
chr1:212810000-212990000	loop_2634	95	chr1	212810000	212820000	chr1	212980000	212990000	0,0,255	0	0	16.14	13.06	16.29	14.97	22.12	22.01	0.521792	0.160084	0.830198	0.518926	0.135747	1	0.0381487	1	1
chr1:213120000-214330000	loop_12382	96	chr1	213120000	213130000	chr1	214320000	214330000	0,0,255	0	0	4.24	3.98	3.2	3.11	4.69	4.05	0.0105841	1	1	0.55087	0.607306	1	-0.50511	0.790563	1
chr1:213240000-214330000	loop_13418	96	chr1	213240000	213250000	chr1	214320000	214330000	0,0,255	0	0	4.06	4.97	2.66	2.24	3.67	5.17	-0.154723	1	1	0.802482	0.424031	1	-0.921476	0.424031	1
chr1:213370000-214130000	loop_2105	96	chr1	213370000	213380000	chr1	214120000	214130000	0,0,255	0	0	9.34	8.15	5.65	9.36	7.64	7.69	-0.156581	0.860105	1	-0.0150035	1	1	-0.106709	0.860105	1
chr1:213370000-214340000	loop_3155	96	chr1	213370000	213380000	chr1	214330000	214340000	0,0,255	0	0	5.37	5.88	5.06	4.63	4.05	4.61	-0.303045	0.647683	1	-0.162944	1	1	-0.105737	1	1
chr1:213660000-214130000	loop_17187	96	chr1	213660000	213670000	chr1	214120000	214130000	0,0,255	0	0	10.67	9.19	7.34	11.62	5.89	7.46	-0.590479	0.296402	0.962733	-0.448888	0.487027	1	-0.106966	0.871474	1
chr1:214220000-215530000	loop_7988	96	chr1	214220000	214230000	chr1	215520000	215530000	0,0,255	0	0	5.43	5.49	4.3	5.5	3.75	3.65	-0.653928	0.629131	1	-0.514361	0.629131	1	-0.105738	1	1
chr1:214260000-214330000	loop_11872	96	chr1	214260000	214270000	chr1	214320000	214330000	0,0,255	0	0	59.82	63.14	62.21	60.48	55.65	51.62	-0.259784	0.185453	0.853781	-0.199268	0.328186	1	-0.0251934	0.898246	1
chr1:214330000-214590000	loop_8352	96	chr1	214330000	214340000	chr1	214580000	214590000	0,0,255	0	0	8.67	7.77	10.69	12.48	13.99	14.15	0.690877	0.174403	0.847512	0.25536	0.583377	1	0.470562	0.429817	1
chr1:214330000-215530000	loop_11137	96	chr1	214330000	214340000	chr1	215520000	215530000	0,0,255	0	0	7.96	7.05	7.92	7.32	4.76	3.37	-0.943729	0.133905	0.783233	-0.992872	0.151709	1	0.0828876	1	1
chr1:214630000-215530000	loop_17255	96	chr1	214630000	214640000	chr1	215520000	215530000	0,0,255	0	0	11.36	10.62	7.17	12.12	8.87	9.92	-0.299657	0.635994	1	-0.0150295	1	1	-0.249643	0.635994	1
chr1:217400000-217680000	loop_871	97	chr1	217400000	217410000	chr1	217670000	217680000	0,0,255	0	0	5.51	7.53	6.68	8.51	14.28	14.18	0.985591	0.0436654	0.553798	0.832944	0.0726104	1	0.187919	1	1
chr1:217620000-218290000	loop_15620	97	chr1	217620000	217630000	chr1	218280000	218290000	0,0,255	0	0	3.77	2.81	4.23	4.92	4.13	4.82	0.197334	1	1	-0.0148253	1	1	0.246428	0.803658	1
chr1:217630000-219180000	loop_8757	97	chr1	217630000	217640000	chr1	219170000	219180000	0,0,255	0	0	2.1	2.48	1.91	2.87	0.39	3.23	-0.535247	1	1	-0.70614	0.726589	1	0.202242	1	1
chr1:218280000-219180000	loop_7745	97	chr1	218280000	218290000	chr1	219170000	219180000	0,0,255	0	0	7.92	7.97	6.89	5.15	5.39	6.36	-0.472121	0.44222	1	-0.014917	1	1	-0.422411	0.571721	1
chr1:218280000-220280000	loop_9398	97	chr1	218280000	218290000	chr1	220270000	220280000	0,0,255	0	0	2.93	3.56	1.43	1.84	2.68	2.06	-0.403613	1	1	0.677586	0.726589	1	-1.04547	0.507861	1
chr1:218330000-218520000	loop_12710	97	chr1	218330000	218340000	chr1	218510000	218520000	0,0,255	0	0	12.64	10.67	12.62	14.29	15.74	18.62	0.442814	0.28958	0.960904	0.304279	0.450312	1	0.173709	0.779902	1
chr1:218330000-219430000	loop_6565	97	chr1	218330000	218340000	chr1	219420000	219430000	0,0,255	0	0	13.3	10.89	8.37	7.85	8.41	5.32	-0.863063	0.0990236	0.704092	-0.204483	0.855588	1	-0.623747	0.199805	1
chr1:218340000-219220000	loop_14103	97	chr1	218340000	218350000	chr1	219210000	219220000	0,0,255	0	0	3.88	4.83	3.55	2.78	6.37	6.2	0.528408	0.50355	1	0.855112	0.263293	1	-0.291283	1	1
chr1:219040000-219280000	loop_13907	97	chr1	219040000	219050000	chr1	219270000	219280000	0,0,255	0	0	7.69	8.53	7.3	4.68	7.98	9.49	0.0107528	1	1	0.560152	0.361772	1	-0.514099	0.458419	1
chr1:219170000-220280000	loop_2368	97	chr1	219170000	219180000	chr1	220270000	220280000	0,0,255	0	0	2.46	1.97	0.96	1.35	2.81	3.38	0.405224	0.753936	1	1.45985	0.289111	1	-1.01672	0.687523	1
chr1:219200000-219430000	loop_11224	97	chr1	219200000	219210000	chr1	219420000	219430000	0,0,255	0	0	5.73	4.8	7.43	7.9	11.44	13.23	1.14438	0.041045	0.550558	0.620812	0.211252	1	0.558597	0.424499	1
chr1:219920000-220800000	loop_14170	97	chr1	219920000	219930000	chr1	220790000	220800000	0,0,255	0	0	1.74	2.41	3.07	2.48	4.92	3.74	0.969771	0.387766	1	0.550855	0.607306	1	0.453369	0.753936	1
chr1:219980000-220120000	loop_15491	97	chr1	219980000	219990000	chr1	220110000	220120000	0,0,255	0	0	15.6	15.1	21.05	21.53	26.06	23.18	0.574196	0.11501	0.744179	0.201249	0.602821	1	0.40815	0.289209	1
chr1:219980000-220180000	loop_7728	97	chr1	219980000	219990000	chr1	220170000	220180000	0,0,255	0	0	11.91	12.47	14.51	17.66	16.14	16.91	0.358553	0.419068	1	-0.0151171	1	1	0.408734	0.350012	1
chr1:220180000-220740000	loop_8220	97	chr1	220180000	220190000	chr1	220730000	220740000	0,0,255	0	0	2.24	4.56	5.59	4.57	5.46	5.71	0.693907	0.454588	1	-0.0148975	1	1	0.742984	0.332407	1
chr1:220210000-220740000	loop_15884	97	chr1	220210000	220220000	chr1	220730000	220740000	0,0,255	0	0	5.92	3.34	6.33	3.17	4.95	5.82	0.127296	1	1	0.267538	0.823846	1	-0.105441	1	1
chr1:220290000-220790000	loop_12902	97	chr1	220290000	220300000	chr1	220780000	220790000	0,0,255	0	0	4.99	3.69	6.37	8.52	9.49	6.88	0.908643	0.151709	0.809194	0.162762	0.860105	1	0.780499	0.286409	1
chr1:220680000-220740000	loop_9622	97	chr1	220680000	220690000	chr1	220730000	220740000	0,0,255	0	0	34.4	30.44	31.12	33.58	32.31	40.93	0.0534119	0.863638	1	0.129796	0.611579	1	-0.0410929	1	1
chr1:220800000-221430000	loop_3250	97	chr1	220800000	220810000	chr1	221420000	221430000	0,0,255	0	0	5.85	5.87	4.1	3.43	4.24	4.58	-0.437514	0.50355	1	0.150259	1	1	-0.552991	0.647683	1
chr1:220810000-221210000	loop_12145	97	chr1	220810000	220820000	chr1	221200000	221210000	0,0,255	0	0	4.77	3.65	6.85	5.1	10.65	14.5	1.45802	0.0135678	0.354951	1.02852	0.0471298	1	0.464691	0.50355	1
chr1:220840000-221190000	loop_9291	97	chr1	220840000	220850000	chr1	221180000	221190000	0,0,255	0	0	4.52	2.98	3.11	5.43	7.31	9.22	0.822597	0.210168	0.892411	0.798015	0.229666	1	0.0597906	1	1
chr1:221450000-222030000	loop_15495	98	chr1	221450000	221460000	chr1	222020000	222030000	0,0,255	0	0	11.71	9.15	11.65	10.12	14.9	12.74	0.373144	0.47114	1	0.37953	0.401356	1	0.0287928	1	1
chr1:221470000-222460000	loop_10384	98	chr1	221470000	221480000	chr1	222450000	222460000	0,0,255	0	0	12.1	10.32	12.21	10.06	8.94	9.26	-0.376564	0.522597	1	-0.300957	0.635994	1	-0.0407828	1	1
chr1:221480000-221860000	loop_10733	98	chr1	221480000	221490000	chr1	221850000	221860000	0,0,255	0	0	14.92	12.77	12.13	13.41	11.4	7.58	-0.585678	0.184171	0.853533	-0.389495	0.461644	1	-0.161299	0.783983	1
chr1:221480000-222010000	loop_16471	98	chr1	221480000	221490000	chr1	222000000	222010000	0,0,255	0	0	21.81	14.73	13.32	19.14	12.48	18.92	-0.331515	0.464184	1	-0.104566	0.900731	1	-0.191835	0.716527	1
chr1:221710000-222660000	loop_13437	98	chr1	221710000	221720000	chr1	222650000	222660000	0,0,255	0	0	5.74	4.29	3.19	4.04	4.48	5.5	-0.155138	1	1	0.484791	0.629131	1	-0.604757	0.629131	1
chr1:221710000-222720000	loop_11548	98	chr1	221710000	221720000	chr1	222710000	222720000	0,0,255	0	0	3.8	3.48	3.35	3.98	3.78	3.35	-0.153549	1	1	-0.0147133	1	1	-0.104641	1	1
chr1:221740000-221840000	loop_10586	98	chr1	221740000	221750000	chr1	221830000	221840000	0,0,255	0	0	25.78	25.31	21.05	25.1	26.76	24.86	-0.0455995	0.921289	1	0.157298	0.61773	1	-0.167625	0.610488	1
chr1:221740000-221860000	loop_9285	98	chr1	221740000	221750000	chr1	221850000	221860000	0,0,255	0	0	22.54	22.05	18.35	22.47	26.94	23.34	0.0866479	0.83603	1	0.263421	0.466209	1	-0.141491	0.664973	1
chr1:222070000-223090000	loop_11374	98	chr1	222070000	222080000	chr1	223080000	223090000	0,0,255	0	0	3.52	2.29	1.95	1.99	3.63	3.71	0.0610187	1	1	0.75599	0.548883	1	-0.659415	0.753936	1
chr1:222090000-222460000	loop_7776	98	chr1	222090000	222100000	chr1	222450000	222460000	0,0,255	0	0	19.32	20.3	24.3	22.4	20.04	19.56	-0.0491027	1	1	-0.241291	0.525466	1	0.227322	0.590427	1
chr1:222090000-223090000	loop_5335	98	chr1	222090000	222100000	chr1	223080000	223090000	0,0,255	0	0	3.62	4.62	3.39	5.08	3.38	2.81	-0.340299	1	1	-0.201158	1	1	-0.105097	1	1
chr1:222460000-223090000	loop_5786	98	chr1	222460000	222470000	chr1	223080000	223090000	0,0,255	0	0	11.84	11.34	9.57	10.67	10.85	9.2	-0.293049	0.64414	1	-0.0846082	1	1	-0.173472	0.760914	1
chr1:222640000-222720000	loop_1044	98	chr1	222640000	222650000	chr1	222710000	222720000	0,0,255	0	0	37.97	39.94	34.26	33.52	34.41	35.41	-0.237288	0.363534	1	0.0258982	1	1	-0.227886	0.360209	1
chr1:222700000-223730000	loop_14554	98	chr1	222700000	222710000	chr1	223720000	223730000	0,0,255	0	0	3.04	3.01	2.74	2.36	3.47	3.76	0.0610112	1	1	0.45105	0.774447	1	-0.355172	1	1
chr1:222750000-223690000	loop_325	98	chr1	222750000	222760000	chr1	223680000	223690000	0,0,255	0	0	4.51	2.4	4.63	3.74	2.62	3.44	-0.367222	1	1	-0.580319	0.607306	1	0.246435	0.803658	1
chr1:222780000-223690000	loop_15806	98	chr1	222780000	222790000	chr1	223680000	223690000	0,0,255	0	0	3.74	4.24	4.87	3.48	4.5	3.67	-0.154224	1	1	-0.179869	1	1	0.0597859	1	1
chr1:222790000-223100000	loop_7938	98	chr1	222790000	222800000	chr1	223090000	223100000	0,0,255	0	0	21.73	25.55	23.96	26.49	22.82	20.21	-0.190417	0.594685	1	-0.227055	0.471002	1	0.0718101	0.918873	1
chr1:223130000-223690000	loop_12332	98	chr1	223130000	223140000	chr1	223680000	223690000	0,0,255	0	0	13.11	11.63	15.85	13.8	8.62	11.39	-0.41727	0.451625	1	-0.594077	0.202915	1	0.211582	0.683688	1
chr1:223140000-223240000	loop_14129	98	chr1	223140000	223150000	chr1	223230000	223240000	0,0,255	0	0	19.13	15.94	16.66	19.14	17.33	17.28	-0.0760137	0.905056	1	-0.0543926	1	1	0.013524	1	1
chr1:223550000-223620000	loop_9794	98	chr1	223550000	223560000	chr1	223610000	223620000	0,0,255	0	0	46.4	46.5	43.95	38.93	43.59	40.71	-0.224	0.328179	0.993776	0.0186337	1	1	-0.207316	0.4054	1
chr1:223690000-223760000	loop_2335	98	chr1	223690000	223700000	chr1	223750000	223760000	0,0,255	0	0	64.6	63.04	53.98	56.29	47.31	49.27	-0.485694	0.0155374	0.371325	-0.220161	0.301847	1	-0.230221	0.269803	1
chr1:223690000-224060000	loop_7389	98	chr1	223690000	223700000	chr1	224050000	224060000	0,0,255	0	0	8.6	8.94	7.71	8.23	13.07	11.01	0.39258	0.441035	1	0.620782	0.211252	1	-0.192916	0.728439	1
chr1:223690000-224080000	loop_1800	98	chr1	223690000	223700000	chr1	224070000	224080000	0,0,255	0	0	8.37	6.44	8.11	9.73	11.72	10.27	0.486095	0.40524	1	0.27085	0.635994	1	0.250252	0.860105	1
chr1:223690000-224340000	loop_16507	98	chr1	223690000	223700000	chr1	224330000	224340000	0,0,255	0	0	4.94	4.35	4.85	3.3	6.41	3.72	-0.0068664	1	1	0.298314	0.81457	1	-0.27033	1	1
chr1:223690000-224640000	loop_12875	98	chr1	223690000	223700000	chr1	224630000	224640000	0,0,255	0	0	2	2.54	2.22	1.2	2.39	3.07	0.405224	0.753936	1	0.929075	0.507861	1	-0.488051	1	1
chr1:223720000-224360000	loop_11188	98	chr1	223720000	223730000	chr1	224350000	224360000	0,0,255	0	0	5.39	4.56	6.82	6.9	7.1	6.2	0.467949	0.677726	1	-0.0149736	1	1	0.517475	0.405006	1
chr1:223720000-224450000	loop_2118	98	chr1	223720000	223730000	chr1	224440000	224450000	0,0,255	0	0	5.99	5.38	3.4	4.48	5.95	6.47	0.0803092	1	1	0.668668	0.383433	1	-0.552992	0.647683	1
chr1:223810000-224060000	loop_5023	98	chr1	223810000	223820000	chr1	224050000	224060000	0,0,255	0	0	9.98	10.59	14.08	13.33	14.85	12.52	0.322958	0.560291	1	-0.0151251	1	1	0.373096	0.47114	1
chr1:223840000-224190000	loop_7950	98	chr1	223840000	223850000	chr1	224180000	224190000	0,0,255	0	0	5.39	5.67	5.71	5.38	6.72	5.75	0.214763	1	1	0.0982604	1	1	0.151205	0.831857	1
chr1:224110000-224330000	loop_16579	98	chr1	224110000	224120000	chr1	224320000	224330000	0,0,255	0	0	41.13	40.55	38.45	30.9	36.03	35.89	-0.234202	0.373219	1	0.0443142	0.933741	1	-0.243211	0.32646	1
chr1:224320000-224460000	loop_491	98	chr1	224320000	224330000	chr1	224450000	224460000	0,0,255	0	0	23.21	24.89	23.02	23.61	19.21	20.26	-0.358574	0.332342	0.993776	-0.246472	0.520735	1	-0.0769438	0.83603	1
chr1:224500000-225430000	loop_17438	98	chr1	224500000	224510000	chr1	225420000	225430000	0,0,255	0	0	1.91	1.04	1.87	1.5	3.78	3.18	1.00737	0.34381	0.995826	0.75599	0.548883	1	0.286003	1	1
chr1:224510000-224650000	loop_13403	98	chr1	224510000	224520000	chr1	224640000	224650000	0,0,255	0	0	23.22	25.19	22.66	22.18	24.19	26.21	-0.0100978	1	1	0.132959	0.685212	1	-0.107798	0.754919	1
chr1:224510000-224860000	loop_10875	98	chr1	224510000	224520000	chr1	224850000	224860000	0,0,255	0	0	25.86	26.58	23.37	21.09	24.26	17.59	-0.374649	0.251855	0.941912	-0.111954	0.74959	1	-0.227486	0.47567	1
chr1:224510000-225350000	loop_8817	98	chr1	224510000	224520000	chr1	225340000	225350000	0,0,255	0	0	3.75	3.14	2.74	4.12	2.57	2.67	-0.618174	0.774447	1	-0.480279	0.774447	1	-0.104641	1	1
chr1:225470000-225980000	loop_969	99	chr1	225470000	225480000	chr1	225970000	225980000	0,0,255	0	0	26.3	25.44	31.28	26.2	21.92	22.84	-0.248853	0.471002	1	-0.37252	0.242035	1	0.158821	0.631085	1
chr1:225770000-225920000	loop_1475	99	chr1	225770000	225780000	chr1	225910000	225920000	0,0,255	0	0	21.59	21.9	19.97	20.65	25.46	18.76	-0.0276822	1	1	0.149856	0.746792	1	-0.142286	0.661206	1
chr1:225990000-226070000	loop_8267	100	chr1	225990000	226000000	chr1	226060000	226070000	0,0,255	0	0	50.03	46.75	42.75	41.89	32.79	34.55	-0.608776	0.0115991	0.324903	-0.352872	0.146117	1	-0.220646	0.37085	1
chr1:226120000-226200000	loop_7306	101	chr1	226120000	226130000	chr1	226190000	226200000	0,0,255	0	0	53.25	43.84	49.21	54.3	37.95	41.12	-0.3905	0.0948088	0.701928	-0.420062	0.0561907	1	0.0648194	0.777364	1
chr1:226120000-226340000	loop_433	101	chr1	226120000	226130000	chr1	226330000	226340000	0,0,255	0	0	15.98	20.6	17.31	17.09	17.02	17.32	-0.157911	0.720433	1	-0.0554822	1	1	-0.067276	1	1
chr1:226410000-229630000	loop_10678	102	chr1	226410000	226420000	chr1	229620000	229630000	0,0,255	0	0	0	0	0	0	0	0	-2.56274e-15	1	1	2.56274e-15	1	1	0	1	1
chr1:226420000-226600000	loop_16560	102	chr1	226420000	226430000	chr1	226590000	226600000	0,0,255	0	0	11.28	10.94	11.95	12.91	13.95	13.41	0.253391	0.665651	1	0.146866	0.783983	1	0.141616	0.883062	1
chr1:226420000-227800000	loop_7340	102	chr1	226420000	226430000	chr1	227790000	227800000	0,0,255	0	0	1.39	1.29	0.77	0.63	2.74	1.79	1.07599	0.453165	1	1.20836	0.453165	1	-0.0963419	1	1
chr1:226440000-226610000	loop_1260	102	chr1	226440000	226450000	chr1	226600000	226610000	0,0,255	0	0	11.19	12.72	9.87	15.49	15.4	16.67	0.314516	0.496902	1	0.28189	0.512142	1	0.0677991	1	1
chr1:226570000-227440000	loop_5126	102	chr1	226570000	226580000	chr1	227430000	227440000	0,0,255	0	0	2.39	1.94	3.72	3.74	3.38	4.62	0.804995	0.387766	1	-0.0147688	1	1	0.853383	0.387766	1
chr1:226600000-227440000	loop_7853	102	chr1	226600000	226610000	chr1	227430000	227440000	0,0,255	0	0	2.55	2.69	3.34	2.25	4.92	4.83	0.811926	0.424031	1	0.950539	0.301847	1	-0.103217	1	1
chr1:226630000-226830000	loop_821	102	chr1	226630000	226640000	chr1	226820000	226830000	0,0,255	0	0	56.24	56.5	53.09	52.07	48.49	47.87	-0.311756	0.14425	0.797251	-0.155048	0.486091	1	-0.121394	0.588168	1
chr1:226880000-226940000	loop_3558	102	chr1	226880000	226890000	chr1	226930000	226940000	0,0,255	0	0	35.42	33.34	34.39	35.1	33.81	31.01	-0.180061	0.543158	1	-0.120173	0.668784	1	-0.0246247	1	1
chr1:226910000-227450000	loop_2905	102	chr1	226910000	226920000	chr1	227440000	227450000	0,0,255	0	0	3.79	3.17	3.77	4.62	4.02	4.02	0.197334	1	1	-0.0148253	1	1	0.246428	0.803658	1
chr1:227480000-227960000	loop_15034	102	chr1	227480000	227490000	chr1	227950000	227960000	0,0,255	0	0	16.39	16.24	21.33	17.6	20.01	16.12	0.0882391	0.905056	1	-0.0887002	0.82006	1	0.212071	0.556346	1
chr1:227740000-228490000	loop_14491	102	chr1	227740000	227750000	chr1	228480000	228490000	0,0,255	0	0	4.45	3.87	4.76	5.51	3.99	4.54	0.0105841	1	1	-0.297262	0.823846	1	0.341925	0.647683	1
chr1:227750000-228110000	loop_17501	102	chr1	227750000	227760000	chr1	228100000	228110000	0,0,255	0	0	8.24	7.75	9.68	10.94	10.32	10	0.321859	0.617875	1	-0.0150631	1	1	0.371802	0.617875	1
chr1:227760000-227960000	loop_14693	102	chr1	227760000	227770000	chr1	227950000	227960000	0,0,255	0	0	56.18	53.28	51.85	53.28	37.45	35.98	-0.65627	0.00290545	0.179332	-0.526414	0.017385	1	-0.0945999	0.68187	1
chr1:227760000-228460000	loop_1873	102	chr1	227760000	227770000	chr1	228450000	228460000	0,0,255	0	0	5.5	4.83	3.42	3.25	4.08	3.43	-0.467846	0.629131	1	0.385828	0.790563	1	-0.818583	0.454588	1
chr1:228010000-228330000	loop_4452	102	chr1	228010000	228020000	chr1	228320000	228330000	0,0,255	0	0	5.25	7.99	7.18	6.29	7.62	9.9	0.418803	0.584804	1	0.44693	0.473298	1	0.00695281	1	1
chr1:228130000-228490000	loop_8951	102	chr1	228130000	228140000	chr1	228480000	228490000	0,0,255	0	0	15.91	13.89	14.53	15.97	14.44	15.33	-0.109177	0.895757	1	-0.0620243	1	1	-0.0120572	1	1
chr1:228130000-228520000	loop_8660	102	chr1	228130000	228140000	chr1	228510000	228520000	0,0,255	0	0	18.84	16.47	26.87	27.25	18.13	17.13	-0.0760137	0.905056	1	-0.623144	0.0588531	1	0.58214	0.0696445	1
chr1:228470000-229240000	loop_11168	102	chr1	228470000	228480000	chr1	229230000	229240000	0,0,255	0	0	2.82	2.01	3.05	2.36	1.79	1.8	-0.455424	1	1	-0.319278	1	1	-0.103217	1	1
chr1:228660000-229240000	loop_2055	102	chr1	228660000	228670000	chr1	229230000	229240000	0,0,255	0	0	39.43	39.19	41.54	36.91	33.98	37.45	-0.236197	0.36681	1	-0.166663	0.571048	1	-0.0342639	0.936342	1
chr1:228660000-229480000	loop_1982	102	chr1	228660000	228670000	chr1	229470000	229480000	0,0,255	0	0	15.49	13.95	19.87	22.09	14.01	14.97	-0.109177	0.895757	1	-0.530885	0.160084	1	0.456666	0.235504	1
chr1:228660000-230310000	loop_8015	102	chr1	228660000	228670000	chr1	230300000	230310000	0,0,255	0	0	3.73	6.63	3.87	5.29	1.79	2.07	-1.42252	0.17964	0.847512	-1.13657	0.266922	1	-0.253699	1	1
chr1:228690000-229230000	loop_8202	102	chr1	228690000	228700000	chr1	229220000	229230000	0,0,255	0	0	26.22	29.02	24.27	30.48	25.92	26.87	-0.158287	0.627877	1	-0.0942312	0.848395	1	-0.028823	1	1
chr1:229250000-229490000	loop_16445	102	chr1	229250000	229260000	chr1	229480000	229490000	0,0,255	0	0	34.06	36.09	35.25	30.25	31.76	37.49	-0.0954454	0.733114	1	0.0478235	0.86463	1	-0.107979	0.666463	1
chr1:229250000-230310000	loop_28	102	chr1	229250000	229260000	chr1	230300000	230310000	0,0,255	0	0	4.77	2	2.53	2.09	2.46	2.42	-0.618166	0.774447	1	-0.0145155	1	1	-0.569587	0.774447	1
chr1:229500000-230070000	loop_15384	102	chr1	229500000	229510000	chr1	230060000	230070000	0,0,255	0	0	3.24	4.05	1.9	1.35	3.05	2.72	-0.618181	0.774447	1	0.677586	0.726589	1	-1.25989	0.34381	1
chr1:229550000-229630000	loop_10676	102	chr1	229550000	229560000	chr1	229620000	229630000	0,0,255	0	0	35.89	38.21	32.62	31.37	31.07	32.75	-0.285347	0.265686	0.941912	-0.0151633	1	1	-0.234898	0.346393	1
chr1:229620000-230650000	loop_10537	102	chr1	229620000	229630000	chr1	230640000	230650000	0,0,255	0	0	4.32	4.22	4.51	3.93	3.28	3.8	-0.340299	1	1	-0.366243	0.803658	1	0.0597859	1	1
chr1:229650000-230310000	loop_8047	102	chr1	229650000	229660000	chr1	230300000	230310000	0,0,255	0	0	16.75	13.98	17.49	16.09	18.21	12.94	-0.0213886	1	1	-0.0994367	0.80735	1	0.11315	0.80447	1
chr1:229660000-230170000	loop_14228	102	chr1	229660000	229670000	chr1	230160000	230170000	0,0,255	0	0	17.02	14.27	15.75	19.79	15.29	11.96	-0.256367	0.596898	1	-0.374869	0.382106	1	0.153496	0.712453	1
chr1:229690000-229950000	loop_3936	102	chr1	229690000	229700000	chr1	229940000	229950000	0,0,255	0	0	9.04	9.13	9.66	11.21	10.41	11.77	0.273626	0.635994	1	0.0483679	1	1	0.260225	0.749375	1
chr1:229870000-230180000	loop_219	102	chr1	229870000	229880000	chr1	230170000	230180000	0,0,255	0	0	8.52	12.24	8.32	10.42	13.6	11.45	0.161072	0.88046	1	0.376346	0.451625	1	-0.180079	0.749375	1
chr1:230170000-230310000	loop_8092	102	chr1	230170000	230180000	chr1	230300000	230310000	0,0,255	0	0	11.67	10.84	14.52	14.89	13.24	17.31	0.332592	0.410407	1	0.0318413	1	1	0.335811	0.488733	1
chr1:230350000-230790000	loop_9034	102	chr1	230350000	230360000	chr1	230780000	230790000	0,0,255	0	0	3	1.67	3.01	2.02	7.1	5.09	1.18185	0.143546	0.797251	1.32086	0.0963251	1	-0.103217	1	1
chr1:230420000-231170000	loop_2647	102	chr1	230420000	230430000	chr1	231160000	231170000	0,0,255	0	0	1.24	0.59	3.53	2.44	5.39	6.12	2.29624	0.0129541	0.345266	0.741919	0.359396	1	1.58758	0.179736	1
chr1:230630000-230870000	loop_11395	102	chr1	230630000	230640000	chr1	230860000	230870000	0,0,255	0	0	6.08	6.39	4.85	4.9	8.88	6.07	0.159894	1	1	0.558233	0.424499	1	-0.363111	0.831857	1
chr1:230640000-231220000	loop_6924	102	chr1	230640000	230650000	chr1	231210000	231220000	0,0,255	0	0	7.39	8.79	7.67	8.05	9.09	7.36	0.0211972	1	1	0.0711382	1	1	-0.0150312	1	1
chr1:230670000-231210000	loop_8862	102	chr1	230670000	230680000	chr1	231200000	231210000	0,0,255	0	0	5.73	6.56	5.04	5.03	6.04	6.89	-0.0426958	1	1	0.355464	0.677726	1	-0.363111	0.831857	1
chr1:230910000-230990000	loop_15452	102	chr1	230910000	230920000	chr1	230980000	230990000	0,0,255	0	0	41.89	39.95	31.91	31.63	31.43	29.4	-0.48382	0.0536205	0.594727	-0.0601064	0.859444	1	-0.388428	0.113664	1
chr1:230910000-231220000	loop_12498	102	chr1	230910000	230920000	chr1	231210000	231220000	0,0,255	0	0	22.73	24.35	22.7	22.34	20.59	20.87	-0.257084	0.520735	1	-0.145649	0.74959	1	-0.0762531	0.834263	1
chr1:230970000-231620000	loop_3463	102	chr1	230970000	230980000	chr1	231610000	231620000	0,0,255	0	0	3.61	3.96	3.38	3.23	5.29	3.54	0.0105677	1	1	0.550855	0.607306	1	-0.50511	0.790563	1
chr1:231350000-231600000	loop_10739	102	chr1	231350000	231360000	chr1	231590000	231600000	0,0,255	0	0	49.1	53.33	44.65	44.4	39.37	43.14	-0.397576	0.0747856	0.659103	-0.147537	0.596557	1	-0.214737	0.30962	1
chr1:231840000-233240000	loop_8834	103	chr1	231840000	231850000	chr1	233230000	233240000	0,0,255	0	0	1.15	2.38	1.55	2.18	2.81	2.15	0.542743	0.726589	1	0.290425	1	1	0.285997	1	1
chr1:231860000-232630000	loop_1796	103	chr1	231860000	231870000	chr1	232620000	232630000	0,0,255	0	0	8.05	6.78	9.88	10.21	8.65	5.15	-0.0585071	1	1	-0.493702	0.40524	1	0.469714	0.499744	1
chr1:231860000-233250000	loop_9118	103	chr1	231860000	231870000	chr1	233240000	233250000	0,0,255	0	0	1.84	1.4	2.47	2.4	3.19	2.52	0.793678	0.507861	1	0.541899	0.753936	1	0.286003	1	1
chr1:232030000-232300000	loop_12144	103	chr1	232030000	232040000	chr1	232290000	232300000	0,0,255	0	0	4.66	3.63	5.68	7.33	9.59	9.43	1.13983	0.0523157	0.592471	0.491953	0.391726	1	0.682714	0.286409	1
chr1:232470000-232630000	loop_676	103	chr1	232470000	232480000	chr1	232620000	232630000	0,0,255	0	0	12.15	11.3	14.74	14.76	11.15	10.98	-0.0938557	1	1	-0.394801	0.410407	1	0.335811	0.488733	1
chr1:232630000-232960000	loop_6615	103	chr1	232630000	232640000	chr1	232950000	232960000	0,0,255	0	0	12.43	11.97	12.38	12.7	10.34	12.66	-0.218093	0.770996	1	-0.190158	0.775581	1	0.00703183	1	1
chr1:232630000-233030000	loop_10803	103	chr1	232630000	232640000	chr1	233020000	233030000	0,0,255	0	0	6.78	4.31	10.79	10.36	8.65	8.42	0.541807	0.458419	1	-0.300956	0.635994	1	0.877322	0.110323	1
chr1:232630000-233240000	loop_8964	103	chr1	232630000	232640000	chr1	233230000	233240000	0,0,255	0	0	4.38	4.15	6.93	6.64	9.7	8.42	1.0668	0.122201	0.754293	0.418885	0.487027	1	0.682709	0.286409	1
chr1:232800000-232960000	loop_14560	103	chr1	232800000	232810000	chr1	232950000	232960000	0,0,255	0	0	14.73	11.21	17.18	23.35	17.44	16.1	0.323668	0.435325	1	-0.241915	0.566934	1	0.600607	0.109142	1
chr1:233300000-233370000	loop_13796	104	chr1	233300000	233310000	chr1	233360000	233370000	0,0,255	0	0	25.36	27.09	27	27.07	27.16	28.9	0.00143688	1	1	0.0361413	0.924878	1	0.000549996	1	1
chr1:233300000-233400000	loop_1719	104	chr1	233300000	233310000	chr1	233390000	233400000	0,0,255	0	0	13.71	13.15	16.46	14.82	20.62	24.65	0.627805	0.096211	0.701928	0.473512	0.171463	1	0.189543	0.694211	1
chr1:233300000-234070000	loop_7160	104	chr1	233300000	233310000	chr1	234060000	234070000	0,0,255	0	0	13.17	12.02	11.67	12.76	9.42	11.69	-0.281472	0.658919	1	-0.197536	0.770996	1	-0.0489821	1	1
chr1:233300000-234330000	loop_2639	104	chr1	233300000	233310000	chr1	234320000	234330000	0,0,255	0	0	3.12	3.15	1.98	3.31	2.1	3.31	-0.403597	1	1	-0.0144995	1	1	-0.355173	1	1
chr1:233300000-234360000	loop_9457	104	chr1	233300000	233310000	chr1	234350000	234360000	0,0,255	0	0	2.36	2.65	2.2	2.24	3.28	1.61	0.154263	1	1	0.290409	1	1	-0.102006	1	1
chr1:234100000-234870000	loop_2868	104	chr1	234100000	234110000	chr1	234860000	234870000	0,0,255	0	0	0.15	0.21	0.44	0.41	1.87	1.1	3.62921	0.250018	0.940161	3.69342	0.250018	1	0	1	1
chr1:234120000-235090000	loop_3770	104	chr1	234120000	234130000	chr1	235080000	235090000	0,0,255	0	0	1.72	0.22	2.43	1.78	1.86	3.06	1.07602	0.453165	1	0.29044	1	1	0.818379	0.687523	1
chr1:234140000-234440000	loop_12408	104	chr1	234140000	234150000	chr1	234430000	234440000	0,0,255	0	0	9.19	7.93	10.33	8.81	11.93	10.19	0.296445	0.627264	1	0.193882	0.755348	1	0.137582	1	1
chr1:234150000-234320000	loop_8482	104	chr1	234150000	234160000	chr1	234310000	234320000	0,0,255	0	0	18.2	23.26	34.15	32.51	34.47	38.63	0.761462	0.0105137	0.314375	0.106409	0.675466	1	0.690289	0.0200612	1
chr1:234250000-234870000	loop_10247	104	chr1	234250000	234260000	chr1	234860000	234870000	0,0,255	0	0	0.32	0.65	1.08	0.92	2.3	2.46	1.93111	0.218784	0.908244	1.20836	0.453165	1	0.756495	1	1
chr1:234320000-234420000	loop_49	104	chr1	234320000	234330000	chr1	234410000	234420000	0,0,255	0	0	30.56	39.04	28.07	31.93	25.36	28.78	-0.441938	0.123985	0.76222	-0.163882	0.643138	1	-0.242805	0.379438	1
chr1:234440000-235480000	loop_10887	104	chr1	234440000	234450000	chr1	235470000	235480000	0,0,255	0	0	6.24	6.86	4.63	5.62	6.26	5.3	-0.155793	0.838867	1	0.107939	1	1	-0.228928	1	1
chr1:234470000-235440000	loop_4226	104	chr1	234470000	234480000	chr1	235430000	235440000	0,0,255	0	0	7.33	12.33	10.59	7.45	7	5.29	-0.618377	0.281224	0.960904	-0.553874	0.377273	1	-0.0299839	1	1
chr1:234480000-235420000	loop_11300	104	chr1	234480000	234490000	chr1	235410000	235420000	0,0,255	0	0	9.49	12.77	7.52	8.69	7.08	5.87	-0.904475	0.0896674	0.691516	-0.395599	0.584804	1	-0.474203	0.337015	1
chr1:234490000-234600000	loop_6974	104	chr1	234490000	234500000	chr1	234590000	234600000	0,0,255	0	0	30.52	31	26.97	27.92	27.51	30.25	-0.182887	0.579832	1	0.0352527	0.925539	1	-0.18287	0.576548	1
chr1:234490000-235090000	loop_5232	104	chr1	234490000	234500000	chr1	235080000	235090000	0,0,255	0	0	33.49	36.86	28.52	28.28	24.74	22.54	-0.658659	0.0200534	0.412695	-0.286915	0.329757	1	-0.336527	0.247433	1
chr1:234610000-234730000	loop_9303	104	chr1	234610000	234620000	chr1	234720000	234730000	0,0,255	0	0	45.95	47.24	34.33	38.64	28.11	25.17	-0.850352	0.000598151	0.0791311	-0.460916	0.0783168	1	-0.354211	0.138449	1
chr1:234890000-235460000	loop_1806	104	chr1	234890000	234900000	chr1	235450000	235460000	0,0,255	0	0	1.92	1.74	2.39	2.31	3.36	4.51	0.804995	0.387766	1	0.94238	0.387766	1	-0.102006	1	1
chr1:234980000-235080000	loop_4193	104	chr1	234980000	234990000	chr1	235070000	235080000	0,0,255	0	0	34.44	37.71	28.43	30.42	27.32	28.7	-0.453622	0.1104	0.73257	-0.088848	0.853616	1	-0.329507	0.221854	1
chr1:235100000-235420000	loop_11112	104	chr1	235100000	235110000	chr1	235410000	235420000	0,0,255	0	0	29.55	23.9	23.52	21.31	21.37	18.44	-0.499202	0.117781	0.74791	-0.180229	0.668617	1	-0.283786	0.363929	1
chr1:235100000-235780000	loop_6631	104	chr1	235100000	235110000	chr1	235770000	235780000	0,0,255	0	0	2.07	1.63	4.14	3.65	4.24	3.46	1.19345	0.226625	0.909752	-0.0147842	1	1	1.24139	0.226625	1
chr1:235220000-235820000	loop_5955	104	chr1	235220000	235230000	chr1	235810000	235820000	0,0,255	0	0	3.41	3.86	2	2.78	3.97	3.16	-0.153557	1	1	0.45105	0.774447	1	-0.5696	0.774447	1
chr1:235250000-235420000	loop_16371	104	chr1	235250000	235260000	chr1	235410000	235420000	0,0,255	0	0	58.43	54.5	52.73	53.78	41.02	44.07	-0.499608	0.0220018	0.432439	-0.342942	0.113899	1	-0.121383	0.588168	1
chr1:235510000-235790000	loop_3920	104	chr1	235510000	235520000	chr1	235780000	235790000	0,0,255	0	0	26.48	27.51	24.34	24.57	30.43	27.89	0.0230508	1	1	0.222505	0.501331	1	-0.164157	0.621203	1
chr1:235510000-235980000	loop_1861	104	chr1	235510000	235520000	chr1	235970000	235980000	0,0,255	0	0	16.55	20.42	15.19	16.66	17.55	14.33	-0.282551	0.470743	1	0.0289088	1	1	-0.276278	0.544947	1
chr1:235740000-236590000	loop_517	104	chr1	235740000	235750000	chr1	236580000	236590000	0,0,255	0	0	4.22	5.56	1.65	2.91	1.09	2.58	-1.65979	0.146055	0.797251	-0.706156	0.726589	1	-0.921477	0.424031	1
chr1:235800000-235980000	loop_6119	104	chr1	235800000	235810000	chr1	235970000	235980000	0,0,255	0	0	28.13	25.19	21.05	22.89	20.16	26.57	-0.275396	0.480219	1	0.0472896	0.917134	1	-0.287441	0.358961	1
chr1:235860000-235980000	loop_2093	104	chr1	235860000	235870000	chr1	235970000	235980000	0,0,255	0	0	52.96	46.09	33.46	34.19	31.45	34.89	-0.639364	0.0076706	0.269341	-0.0361405	1	1	-0.567925	0.0154388	1
chr1:236000000-236100000	loop_9901	104	chr1	236000000	236010000	chr1	236090000	236100000	0,0,255	0	0	36.26	34.48	22.56	22.44	19.25	19.14	-0.977356	0.000695316	0.084931	-0.251914	0.515862	1	-0.690244	0.0151053	1
chr1:236100000-236290000	loop_17278	104	chr1	236100000	236110000	chr1	236280000	236290000	0,0,255	0	0	16.11	17.98	13.04	17.53	19.21	19.56	0.16177	0.724182	1	0.350008	0.34289	1	-0.152973	0.801457	1
chr1:236100000-236500000	loop_1610	104	chr1	236100000	236110000	chr1	236490000	236500000	0,0,255	0	0	35.44	33.04	32.19	32.02	28.99	25.48	-0.394462	0.146081	0.797251	-0.251272	0.364072	1	-0.10796	0.727295	1
chr1:236100000-237570000	loop_2487	104	chr1	236100000	236110000	chr1	237560000	237570000	0,0,255	0	0	3.79	7.75	4.6	4.04	1.97	2.95	-1.25302	0.143546	0.797251	-0.831793	0.424031	1	-0.388121	0.823846	1
chr1:236110000-236310000	loop_5847	104	chr1	236110000	236120000	chr1	236300000	236310000	0,0,255	0	0	22.63	21.11	13.21	17.36	21.93	21.26	-0.0913838	0.828599	1	0.48668	0.165815	1	-0.542714	0.160084	1
chr1:236110000-236870000	loop_14533	104	chr1	236110000	236120000	chr1	236860000	236870000	0,0,255	0	0	12.25	11.75	10.75	10.76	8.93	8.45	-0.50642	0.349131	1	-0.300956	0.635994	1	-0.170612	0.766117	1
chr1:236130000-236290000	loop_5932	104	chr1	236130000	236140000	chr1	236280000	236290000	0,0,255	0	0	19.12	20.29	17.92	18.76	18.06	20.1	-0.157978	0.731249	1	0.0230997	1	1	-0.145885	0.817718	1
chr1:236280000-236490000	loop_13875	104	chr1	236280000	236290000	chr1	236480000	236490000	0,0,255	0	0	15.89	18.98	15.11	14.57	17.66	16.42	-0.0736167	0.903677	1	0.205559	0.620423	1	-0.243949	0.614928	1
chr1:236540000-236600000	loop_8266	104	chr1	236540000	236550000	chr1	236590000	236600000	0,0,255	0	0	46.61	39.95	40.1	40.1	38.98	43.72	-0.158489	0.536835	1	0.0195089	0.93829	1	-0.142694	0.58781	1
chr1:236540000-236840000	loop_9989	104	chr1	236540000	236550000	chr1	236830000	236840000	0,0,255	0	0	7.15	5.08	7.54	7.78	9	5.93	0.159901	1	1	-0.106651	1	1	0.301223	0.701203	1
chr1:236750000-236870000	loop_17435	104	chr1	236750000	236760000	chr1	236860000	236870000	0,0,255	0	0	15.67	14.78	17.7	16.96	19.5	18.59	0.21789	0.630745	1	0.139929	0.727784	1	0.113144	0.80447	1
chr1:236750000-237390000	loop_16657	104	chr1	236750000	236760000	chr1	237380000	237390000	0,0,255	0	0	2.71	3.62	4.19	3.97	6.01	3.88	0.693898	0.454588	1	0.432608	0.647683	1	0.295968	0.790563	1
chr1:236750000-237570000	loop_15534	104	chr1	236750000	236760000	chr1	237560000	237570000	0,0,255	0	0	5.08	4.18	5.44	5.1	3.98	5.83	-0.00683349	1	1	-0.149175	1	1	0.176692	0.823846	1
chr1:237800000-239910000	loop_14094	105	chr1	237800000	237810000	chr1	239900000	239910000	0,0,255	0	0	0	0	0	0	0	0	-2.56274e-15	1	1	2.56274e-15	1	1	0	1	1
chr1:237800000-239980000	loop_4965	105	chr1	237800000	237810000	chr1	239970000	239980000	0,0,255	0	0	0	0	0	0	0	0	-2.56274e-15	1	1	2.56274e-15	1	1	0	1	1
chr1:239400000-239900000	loop_1636	105	chr1	239400000	239410000	chr1	239890000	239900000	0,0,255	0	0	30.33	29.49	26.81	25.5	21.45	22.03	-0.554806	0.0597166	0.621103	-0.282257	0.417327	1	-0.237363	0.448422	1
chr1:239710000-239820000	loop_8449	105	chr1	239710000	239720000	chr1	239810000	239820000	0,0,255	0	0	19.26	19.26	21.23	23.71	23.56	23.43	0.215198	0.586032	1	0.0774506	0.83603	1	0.172959	0.657311	1
chr1:240160000-240740000	loop_8559	106	chr1	240160000	240170000	chr1	240730000	240740000	0,0,255	0	0	3.88	4.63	3.12	3.09	6.53	6.55	0.528408	0.50355	1	1.06928	0.167167	1	-0.50511	0.790563	1
chr1:240290000-241010000	loop_11634	106	chr1	240290000	240300000	chr1	241000000	241010000	0,0,255	0	0	2.73	2.62	4.76	1.88	5.47	4.58	0.811926	0.424031	1	0.484774	0.629131	1	0.361737	0.774447	1
chr1:240450000-240700000	loop_1332	106	chr1	240450000	240460000	chr1	240690000	240700000	0,0,255	0	0	24.1	28.55	28.31	31.54	27.87	28.65	0.0298619	1	1	-0.112597	0.782861	1	0.177686	0.569744	1
chr1:240600000-240700000	loop_16545	106	chr1	240600000	240610000	chr1	240690000	240700000	0,0,255	0	0	21.77	28.16	31.67	24.67	23.71	23.9	-0.128638	0.685212	1	-0.232317	0.497312	1	0.13887	0.696838	1
chr1:240730000-241500000	loop_15318	106	chr1	240730000	240740000	chr1	241490000	241500000	0,0,255	0	0	2.63	3.69	4.28	3.42	6.42	5.12	0.81662	0.332407	0.993776	0.555459	0.50355	1	0.295968	0.790563	1
chr1:241510000-244070000	loop_9690	107	chr1	241510000	241520000	chr1	244060000	244070000	0,0,255	0	0	0	0	0	0	0	0	-2.56274e-15	1	1	2.56274e-15	1	1	0	1	1
chr1:241520000-241850000	loop_6193	107	chr1	241520000	241530000	chr1	241840000	241850000	0,0,255	0	0	13.39	11.36	13.32	12.37	15.14	15.75	0.269099	0.583377	1	0.236438	0.596898	1	0.067813	1	1
chr1:241530000-241630000	loop_6935	107	chr1	241530000	241540000	chr1	241620000	241630000	0,0,255	0	0	39.39	41.16	29.38	35.58	34.6	40.04	-0.214871	0.419789	1	0.147016	0.557754	1	-0.326566	0.184522	1
chr1:241610000-242000000	loop_7366	107	chr1	241610000	241620000	chr1	241990000	242000000	0,0,255	0	0	10.85	14.31	20.16	19.39	14.84	15.5	0.20829	0.683688	1	-0.380259	0.34289	1	0.623512	0.103691	1
chr1:242420000-242870000	loop_10260	107	chr1	242420000	242430000	chr1	242860000	242870000	0,0,255	0	0	5	5.98	4.39	3.56	5.76	4.79	-0.0210405	1	1	0.432608	0.647683	1	-0.418575	0.81457	1
chr1:243940000-244280000	loop_2135	107	chr1	243940000	243950000	chr1	244270000	244280000	0,0,255	0	0	24.1	21.23	24.9	20.88	20.39	19.2	-0.261788	0.510839	1	-0.215627	0.590427	1	-0.0110081	1	1
chr1:243960000-244290000	loop_1190	107	chr1	243960000	243970000	chr1	244280000	244290000	0,0,255	0	0	23.22	25.8	21.53	23.37	17.54	23.72	-0.354012	0.337919	0.995826	-0.180167	0.668617	1	-0.138669	0.678877	1
chr1:244300000-244460000	loop_14631	108	chr1	244300000	244310000	chr1	244450000	244460000	0,0,255	0	0	21.3	20.97	15.62	20.72	22.85	24.83	0.10343	0.830551	1	0.358153	0.278498	1	-0.219427	0.6491	1
chr1:244310000-244600000	loop_15309	108	chr1	244310000	244320000	chr1	244590000	244600000	0,0,255	0	0	5.93	6.01	8.56	4.46	9.07	6.88	0.251453	0.850605	1	0.174473	0.855588	1	0.111858	1	1
chr1:244320000-244660000	loop_6668	108	chr1	244320000	244330000	chr1	244650000	244660000	0,0,255	0	0	4.66	5.6	4.62	4.92	8.12	8.74	0.59504	0.44222	1	0.736038	0.247945	1	-0.105737	1	1
chr1:244460000-244660000	loop_8617	108	chr1	244460000	244470000	chr1	244650000	244660000	0,0,255	0	0	16.86	19.48	18.81	14.25	12.02	18.52	-0.331553	0.464184	1	-0.147321	0.80447	1	-0.149124	0.810107	1
chr1:244600000-244800000	loop_5668	108	chr1	244600000	244610000	chr1	244790000	244800000	0,0,255	0	0	41.09	52.81	46.15	42.07	36.05	39.46	-0.366877	0.122207	0.754293	-0.239559	0.354118	1	-0.0920321	0.710108	1
chr1:244600000-245050000	loop_3892	108	chr1	244600000	244610000	chr1	245040000	245050000	0,0,255	0	0	26.41	29.12	27.01	24.29	19.52	20.05	-0.588809	0.0497104	0.584139	-0.391594	0.251855	1	-0.162067	0.627877	1
chr1:244790000-245050000	loop_16469	108	chr1	244790000	244800000	chr1	245040000	245050000	0,0,255	0	0	34.63	36.67	30.55	30.6	25.39	25.53	-0.564754	0.0453681	0.560688	-0.267816	0.400029	1	-0.261711	0.339158	1
chr1:245140000-246490000	loop_9142	109	chr1	245140000	245150000	chr1	246480000	246490000	0,0,255	0	0	3.38	2.99	4.89	4.92	7.82	4.72	0.929685	0.237988	0.919897	0.355433	0.677726	1	0.608806	0.454588	1
chr1:245150000-246010000	loop_2596	109	chr1	245150000	245160000	chr1	246000000	246010000	0,0,255	0	0	20.99	19.31	19.56	21.85	22.86	22.49	0.0786661	0.913291	1	0.115344	0.74959	1	-0.00145045	1	1
chr1:245150000-246460000	loop_559	109	chr1	245150000	245160000	chr1	246450000	246460000	0,0,255	0	0	7.88	5.93	5.52	5.87	6.51	6.6	-0.156018	0.845068	1	0.0982758	1	1	-0.219454	1	1
chr1:245150000-246710000	loop_9404	109	chr1	245150000	245160000	chr1	246700000	246710000	0,0,255	0	0	3.62	5.06	4.71	3.71	4.81	5.82	-0.00684105	1	1	0.133261	1	1	-0.105454	1	1
chr1:245760000-246040000	loop_14760	109	chr1	245760000	245770000	chr1	246030000	246040000	0,0,255	0	0	9.56	7.17	7.14	6.58	5.64	10.12	-0.334315	0.59676	1	0.0829042	1	1	-0.382271	0.473298	1
chr1:245830000-245990000	loop_4251	109	chr1	245830000	245840000	chr1	245980000	245990000	0,0,255	0	0	12.1	9.84	9.46	9.3	13.3	12.65	0.147517	0.883062	1	0.359316	0.461644	1	-0.176607	0.755348	1
chr1:245840000-246440000	loop_14112	109	chr1	245840000	245850000	chr1	246430000	246440000	0,0,255	0	0	3.48	4.91	3.31	4.6	4.56	4.66	-0.15474	0.81457	1	0.150259	1	1	-0.270337	1	1
chr1:245890000-246010000	loop_2625	109	chr1	245890000	245900000	chr1	246000000	246010000	0,0,255	0	0	30	29.29	32.93	27.46	24.45	25.68	-0.31801	0.290434	0.961609	-0.272324	0.39584	1	-0.0104828	1	1
chr1:246010000-246460000	loop_13818	109	chr1	246010000	246020000	chr1	246450000	246460000	0,0,255	0	0	11.84	13.3	15.16	13.71	25.41	24.25	0.921732	0.0141662	0.361155	0.793969	0.0184291	1	0.163093	0.783983	1
chr1:246010000-246710000	loop_8822	109	chr1	246010000	246020000	chr1	246700000	246710000	0,0,255	0	0	4.64	5.3	3.91	5.71	7.28	6.78	0.319636	0.838867	1	0.460417	0.541376	1	-0.105738	1	1
chr1:246490000-246700000	loop_5415	109	chr1	246490000	246500000	chr1	246690000	246700000	0,0,255	0	0	23.8	25.99	24.31	24.8	26.09	26.08	-0.0159911	1	1	0.0400714	0.922048	1	-0.0208165	1	1
chr1:246930000-247110000	loop_2616	110	chr1	246930000	246940000	chr1	247100000	247110000	0,0,255	0	0	15.96	19.23	18.01	16.29	19.17	14.64	-0.116421	0.810107	1	-0.0151694	1	1	-0.0660892	1	1
chr1:246930000-247220000	loop_256	110	chr1	246930000	246940000	chr1	247210000	247220000	0,0,255	0	0	14.51	18.3	16.77	16.84	16.17	18.64	-0.0295136	1	1	0.0264132	1	1	-0.020768	1	1
chr1:246930000-247340000	loop_16264	110	chr1	246930000	246940000	chr1	247330000	247340000	0,0,255	0	0	10.04	10.96	8.38	9.01	11.74	12.16	0.102837	0.88046	1	0.476345	0.349131	1	-0.338253	0.511568	1
chr1:247070000-247330000	loop_6629	110	chr1	247070000	247080000	chr1	247320000	247330000	0,0,255	0	0	6.7	8.31	11.28	11.87	13.1	12.91	0.680445	0.164366	0.834446	0.21394	0.672001	1	0.501509	0.417909	1
chr1:247330000-248830000	loop_2697	110	chr1	247330000	247340000	chr1	248820000	248830000	0,0,255	0	0	1.1	1.43	1.64	2.17	2.52	2.55	1.07599	0.453165	1	0.290425	1	1	0.818373	0.687523	1
chr1:247370000-247490000	loop_15484	110	chr1	247370000	247380000	chr1	247480000	247490000	0,0,255	0	0	44.6	38.96	40.83	34.77	31.93	27.31	-0.566132	0.0233634	0.440028	-0.350042	0.172125	1	-0.180851	0.474958	1
chr1:247930000-248820000	loop_6586	110	chr1	247930000	247940000	chr1	248810000	248820000	0,0,255	0	0	2.97	3.78	4.8	2.79	2.82	6.39	0.411927	0.607306	1	0.150289	1	1	0.295968	0.790563	1
chr1:248240000-248790000	loop_10563	110	chr1	248240000	248250000	chr1	248780000	248790000	0,0,255	0	0	1.54	3.2	7	7.61	8.26	8.43	1.56212	0.0266416	0.468844	0.162792	0.860105	1	1.43351	0.0414382	1
chr1:248240000-248820000	loop_11272	110	chr1	248240000	248250000	chr1	248810000	248820000	0,0,255	0	0	7.73	5.25	14.71	10.67	10.57	9.62	0.52488	0.391726	1	-0.319937	0.560291	1	0.879494	0.108296	1
chr1:248620000-248810000	loop_14871	110	chr1	248620000	248630000	chr1	248800000	248810000	0,0,255	0	0	16.99	19.44	28.83	25.34	39.77	38.67	1.02864	0.000315479	0.0559662	0.523337	0.0468859	1	0.540596	0.11374	1
chr1:248820000-248910000	loop_14887	110	chr1	248820000	248830000	chr1	248900000	248910000	0,0,255	0	0	35.16	36.5	28.69	29.21	30.67	32.17	-0.245555	0.383115	1	0.101714	0.718914	1	-0.311968	0.287662	1
chr10:100000-530000	loop_3993	111	chr10	100000	110000	chr10	520000	530000	0,0,255	0	0	4.46	4.43	9.46	5.28	6.25	7.28	0.633281	0.52358	1	-0.112816	1	1	0.780496	0.210168	1
chr10:180000-830000	loop_9727	111	chr10	180000	190000	chr10	820000	830000	0,0,255	0	0	4.16	3.18	6.31	5.68	5.85	4.39	0.479338	0.629131	1	-0.137783	1	1	0.651327	0.359396	1
chr10:210000-490000	loop_4533	111	chr10	210000	220000	chr10	480000	490000	0,0,255	0	0	9.69	6.36	8.48	7.35	7.99	8.24	-0.156573	0.860105	1	-0.101169	1	1	-0.0205929	1	1
chr10:230000-510000	loop_5395	111	chr10	230000	240000	chr10	500000	510000	0,0,255	0	0	8.14	5.6	12.08	9.29	9.64	11.8	0.591206	0.310712	0.973418	-0.0150484	1	1	0.641074	0.310712	1
chr10:500000-810000	loop_12060	111	chr10	500000	510000	chr10	800000	810000	0,0,255	0	0	3.27	3.99	4.58	7.93	8.74	9.63	1.25356	0.0756108	0.659103	0.523881	0.377273	1	0.764447	0.263293	1
chr10:660000-1570000	loop_10521	111	chr10	660000	670000	chr10	1560000	1570000	0,0,255	0	0	1.71	0.81	0.89	0.62	3.12	3.27	1.00737	0.34381	0.995826	1.67393	0.179736	1	-0.628712	1	1
chr10:800000-1080000	loop_1574	111	chr10	800000	810000	chr10	1070000	1080000	0,0,255	0	0	5.25	6.02	5.81	4.12	7.93	10.85	0.618723	0.361772	1	0.894305	0.136184	1	-0.240158	1	1
chr10:920000-1080000	loop_2928	111	chr10	920000	930000	chr10	1070000	1080000	0,0,255	0	0	24.13	18.81	20.19	18.49	18.31	18.78	-0.26694	0.500311	1	-0.0523711	1	1	-0.17939	0.653278	1
chr10:930000-1060000	loop_461	111	chr10	930000	940000	chr10	1050000	1060000	0,0,255	0	0	32.59	32.14	30.78	29.4	26.82	30.24	-0.279128	0.360056	1	-0.112583	0.782861	1	-0.131299	0.718914	1
chr10:1050000-3100000	loop_2092	111	chr10	1050000	1060000	chr10	3090000	3100000	0,0,255	0	0	0	0	0	0	0	0	-2.56274e-15	1	1	2.56274e-15	1	1	0	1	1
chr10:1110000-1390000	loop_2833	111	chr10	1110000	1120000	chr10	1380000	1390000	0,0,255	0	0	17.75	17.19	23.5	21.58	17.56	20.04	0.00144722	1	1	-0.289124	0.445672	1	0.325662	0.36865	1
chr10:1110000-3060000	loop_5411	111	chr10	1110000	1120000	chr10	3050000	3060000	0,0,255	0	0	5.39	5.53	4.35	4.69	3.02	3.8	-0.867608	0.454588	1	-0.580318	0.607306	1	-0.253693	1	1
chr10:1170000-1590000	loop_1151	111	chr10	1170000	1180000	chr10	1580000	1590000	0,0,255	0	0	4.33	6.17	4.78	4.39	5.99	8.51	0.41741	0.690129	1	0.558279	0.424499	1	-0.105743	1	1
chr10:1670000-2430000	loop_13890	111	chr10	1670000	1680000	chr10	2420000	2430000	0,0,255	0	0	2.58	4.28	2.17	2.91	3.33	2.17	-0.367253	1	1	0.236959	1	1	-0.5696	0.774447	1
chr10:1740000-2170000	loop_6821	111	chr10	1740000	1750000	chr10	2160000	2170000	0,0,255	0	0	3.55	5.55	7.33	6.45	6.9	5.38	0.363067	0.831857	1	-0.119942	1	1	0.517469	0.405006	1
chr10:2920000-3060000	loop_3665	111	chr10	2920000	2930000	chr10	3050000	3060000	0,0,255	0	0	8.57	6.76	11.67	13.38	24.4	27.06	1.64665	2.20135e-05	0.0133798	1.00536	0.00321197	1	0.676541	0.211252	1
chr10:2950000-4690000	loop_11456	111	chr10	2950000	2960000	chr10	4680000	4690000	0,0,255	0	0	1.24	1.89	1.02	1.15	2.44	2.53	0.542743	0.726589	1	1.20836	0.453165	1	-0.628718	1	1
chr10:3100000-3170000	loop_12551	111	chr10	3100000	3110000	chr10	3160000	3170000	0,0,255	0	0	28.54	27.78	28.02	28.03	39.98	44.47	0.493692	0.0502327	0.58597	0.559275	0.0233634	1	-0.0302345	1	1
chr10:3170000-5420000	loop_13290	111	chr10	3170000	3180000	chr10	5410000	5420000	0,0,255	0	0	0	0	0	0	0	0	-2.56274e-15	1	1	2.56274e-15	1	1	0	1	1
chr10:3190000-4780000	loop_9529	111	chr10	3190000	3200000	chr10	4770000	4780000	0,0,255	0	0	19.61	17.49	20.52	23.42	13.03	12.72	-0.569467	0.130213	0.778588	-0.746786	0.0445569	1	0.212238	0.576804	1
chr10:3220000-3430000	loop_2711	111	chr10	3220000	3230000	chr10	3420000	3430000	0,0,255	0	0	11.23	9.07	8.86	10.09	13.12	15.1	0.446288	0.312611	0.975544	0.588522	0.193674	1	-0.106965	0.871474	1
chr10:3240000-3770000	loop_13267	111	chr10	3240000	3250000	chr10	3760000	3770000	0,0,255	0	0	10.3	8.3	13.99	13.17	10.21	9.79	0.0625603	1	1	-0.425874	0.391887	1	0.523201	0.302268	1
chr10:3240000-4660000	loop_12328	111	chr10	3240000	3250000	chr10	4650000	4660000	0,0,255	0	0	33.22	34.9	30	29.35	20.14	16.88	-0.928762	0.00151	0.125888	-0.670687	0.0251618	1	-0.222968	0.475096	1
chr10:3460000-3780000	loop_14607	111	chr10	3460000	3470000	chr10	3770000	3780000	0,0,255	0	0	13.95	13.92	18.73	18.63	14.27	14.45	-0.0554387	1	1	-0.402144	0.328828	1	0.381676	0.321469	1
chr10:3620000-4670000	loop_14611	111	chr10	3620000	3630000	chr10	4660000	4670000	0,0,255	0	0	11.84	10.43	10.86	7.28	7.4	8.08	-0.701821	0.187941	0.859692	-0.274092	0.728439	1	-0.392932	0.429817	1
chr10:3780000-3940000	loop_16274	111	chr10	3780000	3790000	chr10	3930000	3940000	0,0,255	0	0	18.66	17.51	17	18.23	22.48	23.29	0.23381	0.505658	1	0.336337	0.320778	1	-0.0672587	1	1
chr10:3780000-3980000	loop_6850	111	chr10	3780000	3790000	chr10	3970000	3980000	0,0,255	0	0	19.98	21.59	24.67	25.83	24.43	18.99	0.0107778	1	1	-0.222718	0.47567	1	0.268654	0.466209	1
chr10:3780000-4140000	loop_8116	111	chr10	3780000	3790000	chr10	4130000	4140000	0,0,255	0	0	17.02	14.6	18.02	22.71	13.67	16.52	-0.157677	0.794989	1	-0.46256	0.235504	1	0.339863	0.34289	1
chr10:3780000-4660000	loop_11233	111	chr10	3780000	3790000	chr10	4650000	4660000	0,0,255	0	0	12.1	11.85	17.4	17.09	14.11	10.02	-0.0383694	1	1	-0.53684	0.200367	1	0.533328	0.192847	1
chr10:3800000-4140000	loop_8495	111	chr10	3800000	3810000	chr10	4130000	4140000	0,0,255	0	0	15.21	14.05	18.71	19.39	17.51	18.24	0.24121	0.620423	1	-0.0905816	0.908861	1	0.36689	0.328828	1
chr10:3970000-4130000	loop_12117	111	chr10	3970000	3980000	chr10	4120000	4130000	0,0,255	0	0	23.63	18.17	27.06	28.74	26.24	23.64	0.154992	0.675563	1	-0.174916	0.562604	1	0.365083	0.266978	1
chr10:4820000-5930000	loop_7712	111	chr10	4820000	4830000	chr10	5920000	5930000	0,0,255	0	0	0.95	0.53	1.76	1.73	2	1.12	1.24155	0.625018	1	-0.401231	1	1	1.67122	0.375031	1
chr10:4840000-5440000	loop_9527	111	chr10	4840000	4850000	chr10	5430000	5440000	0,0,255	0	0	20.9	16.85	23.98	24.06	24.21	18.27	0.12964	0.822313	1	-0.169641	0.602821	1	0.334426	0.326631	1
chr10:4840000-5630000	loop_3836	111	chr10	4840000	4850000	chr10	5620000	5630000	0,0,255	0	0	7.54	7.18	9.76	12.19	12.59	9.9	0.451532	0.417909	1	-0.0150916	1	1	0.501514	0.417909	1
chr10:4850000-5100000	loop_4142	111	chr10	4850000	4860000	chr10	5090000	5100000	0,0,255	0	0	9.85	10.43	14.66	12.04	14.71	15.47	0.468523	0.322533	0.993776	0.182495	0.694211	1	0.32112	0.560291	1
chr10:4850000-5390000	loop_13925	111	chr10	4850000	4860000	chr10	5380000	5390000	0,0,255	0	0	26.4	25.48	27.09	30.01	25.99	25.99	-0.0745874	0.844092	1	-0.144638	0.704761	1	0.105263	0.77328	1
chr10:5090000-5390000	loop_3430	111	chr10	5090000	5100000	chr10	5380000	5390000	0,0,255	0	0	13.05	19.97	21.86	19.59	22.83	25.05	0.498275	0.146029	0.797251	0.206036	0.53006	1	0.327453	0.349612	1
chr10:5440000-5630000	loop_15855	111	chr10	5440000	5450000	chr10	5620000	5630000	0,0,255	0	0	52.57	46.58	50.18	60.06	44.21	44.97	-0.235535	0.307032	0.970436	-0.326803	0.123277	1	0.126549	0.581079	1
chr10:5440000-5880000	loop_2471	111	chr10	5440000	5450000	chr10	5870000	5880000	0,0,255	0	0	7.51	9.21	8.22	6.8	7.92	7.16	-0.248148	0.720203	1	-0.0149983	1	1	-0.198289	0.720203	1
chr10:5620000-5880000	loop_7388	111	chr10	5620000	5630000	chr10	5870000	5880000	0,0,255	0	0	13.55	10.24	13.18	14.36	14.11	12.53	0.0715792	1	1	-0.0671097	1	1	0.173715	0.779902	1
chr10:6010000-6090000	loop_16311	112	chr10	6010000	6020000	chr10	6080000	6090000	0,0,255	0	0	69.46	54.04	44.32	40.12	27.08	21.55	-1.38888	2.49153e-09	2.19143e-05	-0.766194	0.00260083	1	-0.587503	0.00426514	1
chr10:6100000-6210000	loop_8085	113	chr10	6100000	6110000	chr10	6200000	6210000	0,0,255	0	0	48.85	52.01	34.33	38	31.58	36.35	-0.648396	0.00527619	0.233199	-0.115725	0.738577	1	-0.497374	0.0323117	1
chr10:6100000-6670000	loop_12645	113	chr10	6100000	6110000	chr10	6660000	6670000	0,0,255	0	0	10.64	10.69	7.92	10.26	7.11	8.1	-0.63544	0.243193	0.927928	-0.351057	0.607742	1	-0.249642	0.635994	1
chr10:6130000-6680000	loop_1700	113	chr10	6130000	6140000	chr10	6670000	6680000	0,0,255	0	0	9.69	11.81	8.91	12.05	9.7	5.7	-0.543937	0.324228	0.993776	-0.402085	0.511568	1	-0.10711	0.877677	1
chr10:6200000-6410000	loop_13528	113	chr10	6200000	6210000	chr10	6400000	6410000	0,0,255	0	0	58.4	62.6	50.66	55	49.01	49.82	-0.37229	0.0666566	0.631233	-0.125957	0.57925	1	-0.211011	0.317554	1
chr10:6210000-6690000	loop_4696	113	chr10	6210000	6220000	chr10	6680000	6690000	0,0,255	0	0	9.45	8.19	10.65	10.87	10.14	10.08	-0.00692727	1	1	-0.15094	0.877677	1	0.178885	0.87469	1
chr10:6410000-6680000	loop_14379	113	chr10	6410000	6420000	chr10	6670000	6680000	0,0,255	0	0	35.83	30.89	30.27	31.37	35.2	33.37	-0.0296325	1	1	0.136235	0.664094	1	-0.130569	0.723199	1
chr10:6410000-7420000	loop_4421	113	chr10	6410000	6420000	chr10	7410000	7420000	0,0,255	0	0	1.88	2.55	2.08	2.86	2.99	2.56	0.15428	1	1	-0.0145148	1	1	0.202242	1	1
chr10:6420000-6920000	loop_11888	113	chr10	6420000	6430000	chr10	6910000	6920000	0,0,255	0	0	2.2	2.05	3.48	4.1	3.14	4.4	0.804995	0.387766	1	-0.0147688	1	1	0.853383	0.387766	1
chr10:6670000-7420000	loop_13076	113	chr10	6670000	6680000	chr10	7410000	7420000	0,0,255	0	0	4.35	6.55	6.72	7.03	6.09	6.88	0.214772	1	1	-0.119926	1	1	0.369224	0.541376	1
chr10:6680000-9310000	loop_3315	113	chr10	6680000	6690000	chr10	9300000	9310000	0,0,255	0	0	0	0	0	0	0	0	-2.56274e-15	1	1	2.56274e-15	1	1	0	1	1
chr10:6690000-7710000	loop_5041	113	chr10	6690000	6700000	chr10	7700000	7710000	0,0,255	0	0	2.5	2.44	2.99	3.14	3.56	2.7	0.099464	1	1	-0.0146381	1	1	0.14791	1	1
chr10:6880000-7700000	loop_16336	113	chr10	6880000	6890000	chr10	7690000	7700000	0,0,255	0	0	3.23	3.93	5.09	5.45	6.77	4.96	0.602036	0.48078	1	0.107924	1	1	0.528562	0.48078	1
chr10:6910000-7420000	loop_2114	113	chr10	6910000	6920000	chr10	7410000	7420000	0,0,255	0	0	21.6	20.69	20.97	24.48	21.16	23.81	0.00697253	1	1	-0.0151305	1	1	0.0573048	1	1
chr10:6910000-7690000	loop_1652	113	chr10	6910000	6920000	chr10	7680000	7690000	0,0,255	0	0	4.61	5.28	5.61	6.41	7.2	6.48	0.319636	0.838867	1	0.0900064	1	1	0.264332	0.677726	1
chr10:6910000-9310000	loop_13587	113	chr10	6910000	6920000	chr10	9300000	9310000	0,0,255	0	0	0	0	0	0	0	0	-2.56274e-15	1	1	2.56274e-15	1	1	0	1	1
chr10:6920000-7260000	loop_12047	113	chr10	6920000	6930000	chr10	7250000	7260000	0,0,255	0	0	13.6	14.21	14.26	13.96	13.53	16.09	-0.00693697	1	1	0.0836025	0.895757	1	-0.0554076	1	1
chr10:7120000-7420000	loop_8921	113	chr10	7120000	7130000	chr10	7410000	7420000	0,0,255	0	0	24.18	20.6	27.1	29.89	22.43	26.45	0.0293067	1	1	-0.257266	0.440038	1	0.321734	0.320324	1
chr10:7120000-7690000	loop_15849	113	chr10	7120000	7130000	chr10	7680000	7690000	0,0,255	0	0	3.4	4.46	6.37	5.44	7.19	6.56	0.820007	0.263293	0.941912	0.203228	0.845068	1	0.651321	0.359396	1
chr10:7250000-9310000	loop_14286	113	chr10	7250000	7260000	chr10	9300000	9310000	0,0,255	0	0	0	0	0	0	0	0	-2.56274e-15	1	1	2.56274e-15	1	1	0	1	1
chr10:7260000-7420000	loop_11545	113	chr10	7260000	7270000	chr10	7410000	7420000	0,0,255	0	0	38.66	31.12	32.4	30.08	28.27	26.89	-0.437348	0.104723	0.725556	-0.207032	0.464138	1	-0.19508	0.543158	1
chr10:7410000-7690000	loop_8888	113	chr10	7410000	7420000	chr10	7680000	7690000	0,0,255	0	0	4.66	3.16	8.18	10.21	7.23	8.54	0.822597	0.210168	0.892411	-0.259425	0.735988	1	1.11636	0.0756108	1
chr10:7430000-7520000	loop_13768	113	chr10	7430000	7440000	chr10	7510000	7520000	0,0,255	0	0	20.31	18.9	23.31	23.95	23.86	23.46	0.215206	0.586032	1	-0.0447595	1	1	0.295148	0.386163	1
chr10:7520000-7690000	loop_13199	113	chr10	7520000	7530000	chr10	7680000	7690000	0,0,255	0	0	18.01	14.92	18.89	18.23	19.56	21.57	0.231742	0.561735	1	0.128369	0.737802	1	0.138564	0.720433	1
chr10:7520000-9310000	loop_1670	113	chr10	7520000	7530000	chr10	9300000	9310000	0,0,255	0	0	12.22	11.11	8.97	11.63	7.31	7.12	-0.799586	0.132668	0.783233	-0.591518	0.310712	1	-0.173473	0.760914	1
chr10:7580000-8580000	loop_834	113	chr10	7580000	7590000	chr10	8570000	8580000	0,0,255	0	0	2.3	1.73	1.85	1.37	1.95	2.27	-0.14968	1	1	0.372823	1	1	-0.488051	1	1
chr10:7860000-9310000	loop_12038	113	chr10	7860000	7870000	chr10	9300000	9310000	0,0,255	0	0	16.69	16.16	16.88	13.48	11.96	14.83	-0.400708	0.297944	0.962733	-0.212693	0.694211	1	-0.152965	0.801457	1
chr10:7870000-8050000	loop_16567	113	chr10	7870000	7880000	chr10	8040000	8050000	0,0,255	0	0	12.12	13.45	12.16	12.19	14.53	16.24	0.208314	0.683688	1	0.292491	0.504696	1	-0.0489881	1	1
chr10:7870000-8480000	loop_7326	113	chr10	7870000	7880000	chr10	8470000	8480000	0,0,255	0	0	13.61	13.3	13.36	11.83	11.07	11.33	-0.395884	0.47114	1	-0.253589	0.665651	1	-0.107343	0.889954	1
chr10:8050000-8340000	loop_11096	113	chr10	8050000	8060000	chr10	8330000	8340000	0,0,255	0	0	25.44	22.85	25.85	22.67	22.82	22	-0.189035	0.602821	1	-0.105836	0.837742	1	-0.0479971	0.918873	1
chr10:8050000-8480000	loop_14428	113	chr10	8050000	8060000	chr10	8470000	8480000	0,0,255	0	0	21.9	23.54	25.61	19.79	19.41	17.11	-0.3683	0.320778	0.99223	-0.289156	0.445672	1	-0.0440069	0.916221	1
chr10:8050000-9210000	loop_15522	113	chr10	8050000	8060000	chr10	9200000	9210000	0,0,255	0	0	8.33	7.98	7.95	9.22	6.49	5.87	-0.472137	0.44222	1	-0.508791	0.458419	1	0.0710828	1	1
chr10:8330000-8450000	loop_9961	113	chr10	8330000	8340000	chr10	8440000	8450000	0,0,255	0	0	26.79	24.59	19.59	22.54	16.19	16.87	-0.753793	0.0276905	0.477882	-0.394476	0.302322	1	-0.324214	0.300281	1
chr10:8330000-8480000	loop_12303	113	chr10	8330000	8340000	chr10	8470000	8480000	0,0,255	0	0	24.3	22.84	23.27	19.85	14.99	13.28	-0.787403	0.0266525	0.468844	-0.612385	0.100946	1	-0.140009	0.672145	1
chr10:8470000-9210000	loop_4287	113	chr10	8470000	8480000	chr10	9200000	9210000	0,0,255	0	0	8.62	7.9	10.03	7.23	4.79	5.53	-0.820671	0.168773	0.836331	-0.765906	0.247945	1	-0.0205982	1	1
chr10:9210000-9310000	loop_12631	113	chr10	9210000	9220000	chr10	9300000	9310000	0,0,255	0	0	13.3	16	14.37	15.62	22.07	20.92	0.48953	0.194897	0.876167	0.486679	0.165815	1	0.0381301	1	1
chr10:9320000-11750000	loop_6526	114	chr10	9320000	9330000	chr10	11740000	11750000	0,0,255	0	0	0	0	0	0	0	0	-2.56274e-15	1	1	2.56274e-15	1	1	0	1	1
chr10:9330000-11480000	loop_13305	114	chr10	9330000	9340000	chr10	11470000	11480000	0,0,255	0	0	0	0	0	0	0	0	-2.56274e-15	1	1	2.56274e-15	1	1	0	1	1
chr10:9350000-10960000	loop_16819	114	chr10	9350000	9360000	chr10	10950000	10960000	0,0,255	0	0	1.78	1.45	2.66	3.64	2.88	2.61	0.54275	0.726589	1	-0.480279	0.774447	1	1.0552	0.34381	1
chr10:10510000-11470000	loop_4304	114	chr10	10510000	10520000	chr10	11460000	11470000	0,0,255	0	0	1.74	1.41	2.43	3.02	4.02	4.59	1.35826	0.146055	0.797251	0.802468	0.424031	1	0.590251	0.726589	1
chr10:10950000-11820000	loop_13625	114	chr10	10950000	10960000	chr10	11810000	11820000	0,0,255	0	0	1.5	2.54	2.47	3.18	1.79	0.89	-0.53528	1	1	-0.957768	0.507861	1	0.453369	0.753936	1
chr10:11010000-11490000	loop_10173	114	chr10	11010000	11020000	chr10	11480000	11490000	0,0,255	0	0	7.49	5.37	6.85	7.68	7.57	7.7	0.138148	1	1	0.0766337	1	1	0.0963558	1	1
chr10:11110000-11270000	loop_17059	114	chr10	11110000	11120000	chr10	11260000	11270000	0,0,255	0	0	39.01	40.82	34.13	32.02	21.83	17.53	-1.04467	0.000193272	0.0414616	-0.741634	0.00914863	1	-0.267913	0.279459	1
chr10:11320000-11480000	loop_7491	114	chr10	11320000	11330000	chr10	11470000	11480000	0,0,255	0	0	21.96	24.05	20.81	20.73	20.01	20.03	-0.259392	0.515862	1	-0.0497073	1	1	-0.174483	0.590427	1
chr10:11330000-11750000	loop_3664	114	chr10	11330000	11340000	chr10	11740000	11750000	0,0,255	0	0	3.52	3.41	4.78	3.03	5.32	4.75	0.345216	0.803658	1	0.29833	0.81457	1	0.0815471	1	1
chr10:11350000-11760000	loop_5125	114	chr10	11350000	11360000	chr10	11750000	11760000	0,0,255	0	0	3.57	4.98	3.69	3.34	4.7	5.88	-0.00684105	1	1	0.48479	0.629131	1	-0.456523	0.803658	1
chr10:11510000-11760000	loop_6889	114	chr10	11510000	11520000	chr10	11750000	11760000	0,0,255	0	0	38.09	36.53	36.51	43.92	38.33	33.92	-0.0990041	0.677605	1	-0.162841	0.521422	1	0.0991057	0.746984	1
chr10:11780000-11990000	loop_6334	114	chr10	11780000	11790000	chr10	11980000	11990000	0,0,255	0	0	10.36	14.91	21.24	20.36	16.32	18.37	0.381998	0.435325	1	-0.276445	0.494789	1	0.693453	0.064231	1
chr10:11930000-12740000	loop_7057	114	chr10	11930000	11940000	chr10	12730000	12740000	0,0,255	0	0	3.07	3.48	3.47	2.28	4.1	3.64	0.247086	1	1	0.385827	0.790563	1	-0.104045	1	1
chr10:11990000-12690000	loop_14610	114	chr10	11990000	12000000	chr10	12680000	12690000	0,0,255	0	0	2.24	2.1	4.9	3.53	3.68	4.22	0.804995	0.387766	1	-0.179853	1	1	1.01827	0.266922	1
chr10:12040000-12200000	loop_4701	114	chr10	12040000	12050000	chr10	12190000	12200000	0,0,255	0	0	18.69	18.29	16.71	16.67	21.33	22.77	0.161914	0.657311	1	0.386689	0.260886	1	-0.189485	0.720433	1
chr10:12120000-12200000	loop_6041	114	chr10	12120000	12130000	chr10	12190000	12200000	0,0,255	0	0	31.13	38.91	28.41	24.85	25.35	29.68	-0.416056	0.149426	0.805672	0.0107401	1	1	-0.391514	0.149426	1
chr10:12210000-13100000	loop_2969	114	chr10	12210000	12220000	chr10	13090000	13100000	0,0,255	0	0	6.4	5.46	4.57	5.8	7.93	3.38	-0.0328213	1	1	0.107909	1	1	-0.10597	1	1
chr10:12260000-12660000	loop_1900	114	chr10	12260000	12270000	chr10	12650000	12660000	0,0,255	0	0	42.91	35.09	33.84	39.1	24.8	28.58	-0.630405	0.0219093	0.431104	-0.467913	0.0931994	1	-0.127295	0.623826	1
chr10:12260000-12720000	loop_12137	114	chr10	12260000	12270000	chr10	12710000	12720000	0,0,255	0	0	34.8	34.31	32.21	35.34	27.57	30.35	-0.344025	0.243636	0.928667	-0.264714	0.375697	1	-0.0440818	0.931314	1
chr10:12260000-12910000	loop_9672	114	chr10	12260000	12270000	chr10	12900000	12910000	0,0,255	0	0	7.36	9.12	6.89	7.66	9.11	9.41	0.179358	0.864223	1	0.321044	0.607742	1	-0.106607	0.855588	1
chr10:12710000-13100000	loop_13945	114	chr10	12710000	12720000	chr10	13090000	13100000	0,0,255	0	0	5.4	5.03	7.21	6.84	9.06	9.45	0.753184	0.265101	0.941912	0.4189	0.487027	1	0.36923	0.541376	1
chr10:13160000-13310000	loop_13327	115	chr10	13160000	13170000	chr10	13300000	13310000	0,0,255	0	0	27.13	31.54	30.96	34.97	23.42	26.32	-0.320997	0.285908	0.960904	-0.435554	0.139317	1	0.149731	0.589248	1
chr10:13160000-13590000	loop_10196	115	chr10	13160000	13170000	chr10	13580000	13590000	0,0,255	0	0	6.99	5.58	6.54	4.82	5.2	3.7	-0.560528	0.383433	1	-0.420149	0.663706	1	-0.106162	1	1
chr10:13370000-13450000	loop_3128	115	chr10	13370000	13380000	chr10	13440000	13450000	0,0,255	0	0	27.63	25.84	26.71	30.4	29.31	30.5	0.0709769	0.851073	1	0.0572923	0.854839	1	0.0489447	0.924199	1
chr10:13370000-13780000	loop_2601	115	chr10	13370000	13380000	chr10	13770000	13780000	0,0,255	0	0	3.84	3.83	6.26	5.65	8.18	9.16	0.908668	0.229666	0.909752	0.47885	0.458419	1	0.464684	0.50355	1
chr10:13650000-14490000	loop_12246	115	chr10	13650000	13660000	chr10	14480000	14490000	0,0,255	0	0	3.51	2.24	2.59	4.44	3.18	4.06	0.24711	0.790563	1	-0.0147682	1	1	0.295973	0.790563	1
chr10:13660000-13780000	loop_565	115	chr10	13660000	13670000	chr10	13770000	13780000	0,0,255	0	0	31.37	27.52	36.54	31.14	32.17	32.99	0.052292	0.928018	1	-0.0790673	0.863638	1	0.166608	0.533683	1
chr10:13770000-14490000	loop_13001	115	chr10	13770000	13780000	chr10	14480000	14490000	0,0,255	0	0	4.18	4.57	6.06	2.92	4.67	3.29	-0.154224	1	1	-0.179869	1	1	0.0597866	1	1
chr10:13780000-14190000	loop_3460	115	chr10	13780000	13790000	chr10	14180000	14190000	0,0,255	0	0	9.68	9.47	12.22	11.76	6.77	10.93	-0.233837	0.742942	1	-0.425112	0.441035	1	0.226011	0.760914	1
chr10:13780000-14820000	loop_3297	115	chr10	13780000	13790000	chr10	14810000	14820000	0,0,255	0	0	2.68	2.22	1.46	2.25	2.91	1.9	-0.151464	1	1	0.677586	0.726589	1	-0.793512	0.726589	1
chr10:13790000-14500000	loop_12202	115	chr10	13790000	13800000	chr10	14490000	14500000	0,0,255	0	0	6.09	6.07	7.65	7.3	5.44	2.93	-0.560536	0.383433	1	-0.827844	0.229666	1	0.301217	0.701203	1
chr10:13800000-14180000	loop_15745	115	chr10	13800000	13810000	chr10	14170000	14180000	0,0,255	0	0	8.73	8.02	7.49	8.83	8.66	8.91	0.0107439	1	1	0.0662777	1	1	-0.0205995	1	1
chr10:14180000-15070000	loop_10037	115	chr10	14180000	14190000	chr10	15060000	15070000	0,0,255	0	0	3.47	3.26	3.6	3.43	3.27	1.95	-0.152685	1	1	-0.41525	0.790563	1	0.295968	0.790563	1
chr10:14190000-14830000	loop_3831	115	chr10	14190000	14200000	chr10	14820000	14830000	0,0,255	0	0	11.68	9.63	9.18	7.09	6.08	5.65	-0.951152	0.0802643	0.665116	-0.422629	0.571721	1	-0.493924	0.324228	1
chr10:14200000-14470000	loop_16797	115	chr10	14200000	14210000	chr10	14460000	14470000	0,0,255	0	0	10.07	8.07	13.51	11.49	12	12.13	0.392604	0.441035	1	-0.0711261	1	1	0.498651	0.360631	1
chr10:14210000-14830000	loop_5933	115	chr10	14210000	14220000	chr10	14820000	14830000	0,0,255	0	0	8.84	7.25	7.21	8.83	5.26	4.61	-0.820688	0.168773	0.836331	-0.679756	0.327094	1	-0.106708	0.860105	1
chr10:14460000-15350000	loop_15216	115	chr10	14460000	14470000	chr10	15340000	15350000	0,0,255	0	0	2.14	2.47	1.73	3.15	4.15	2.86	0.804979	0.387766	1	0.637425	0.581116	1	0.202242	1	1
chr10:14480000-15340000	loop_10679	115	chr10	14480000	14490000	chr10	15330000	15340000	0,0,255	0	0	2.41	1.71	3.51	2.04	2.97	4.07	0.618921	0.548883	1	0.199468	1	1	0.45337	0.753936	1
chr10:14490000-14830000	loop_6743	115	chr10	14490000	14500000	chr10	14820000	14830000	0,0,255	0	0	38.2	38.19	32.15	35.72	23.78	27.53	-0.645745	0.0198639	0.412695	-0.442211	0.123985	1	-0.168332	0.504384	1
chr10:14490000-15130000	loop_1613	115	chr10	14490000	14500000	chr10	15120000	15130000	0,0,255	0	0	4.79	4.4	6.07	4.76	4.69	4.98	-0.00683349	1	1	-0.149175	1	1	0.176692	0.823846	1
chr10:14880000-14960000	loop_9096	115	chr10	14880000	14890000	chr10	14950000	14960000	0,0,255	0	0	32.25	29.6	30.45	31.2	36.66	34.38	0.127758	0.661674	1	0.176735	0.546191	1	-0.0136779	1	1
chr10:14890000-15380000	loop_10060	115	chr10	14890000	14900000	chr10	15370000	15380000	0,0,255	0	0	3.57	3.57	6.59	7.27	3.89	3.61	-0.153549	1	1	-0.989752	0.189361	1	0.869352	0.189361	1
chr10:14950000-15100000	loop_3571	115	chr10	14950000	14960000	chr10	15090000	15100000	0,0,255	0	0	15.06	19.06	18.5	18.24	17.21	18.54	0.0108213	1	1	-0.092599	0.907644	1	0.138546	0.720433	1
chr10:15160000-15220000	loop_4501	115	chr10	15160000	15170000	chr10	15210000	15220000	0,0,255	0	0	39.61	46.01	40.19	44.87	33.35	33.7	-0.406717	0.103935	0.723774	-0.348523	0.148764	1	-0.0229366	1	1
chr10:15160000-15380000	loop_4118	115	chr10	15160000	15170000	chr10	15370000	15380000	0,0,255	0	0	16.08	16.09	19.63	18.43	15.05	17.44	-0.0682764	0.900731	1	-0.25445	0.556346	1	0.221236	0.550754	1
chr10:15210000-15370000	loop_14237	115	chr10	15210000	15220000	chr10	15360000	15370000	0,0,255	0	0	13.61	17.9	19.36	16.46	18.86	19.5	0.217891	0.630745	1	0.0603232	0.908861	1	0.19273	0.625691	1
chr10:15430000-15750000	loop_6420	116	chr10	15430000	15440000	chr10	15740000	15750000	0,0,255	0	0	5.38	4.46	7.87	7.49	10.38	10.03	1.04399	0.0988601	0.704092	0.371987	0.511568	1	0.706836	0.307599	1
chr10:15830000-17210000	loop_5318	117	chr10	15830000	15840000	chr10	17200000	17210000	0,0,255	0	0	2.43	1.25	1.78	2.13	2.59	2.85	0.793694	0.507861	1	0.541914	0.753936	1	0.286003	1	1
chr10:15850000-16440000	loop_616	117	chr10	15850000	15860000	chr10	16430000	16440000	0,0,255	0	0	7.3	7.06	4.75	8.71	4.72	4.58	-0.673849	0.286409	0.960904	-0.638333	0.405006	1	-0.0014362	1	1
chr10:15850000-17210000	loop_16925	117	chr10	15850000	15860000	chr10	17200000	17210000	0,0,255	0	0	3.92	3.67	2.39	3.16	3.45	2.06	-0.367246	1	1	0.236959	1	1	-0.569594	0.774447	1
chr10:15850000-17650000	loop_5362	117	chr10	15850000	15860000	chr10	17640000	17650000	0,0,255	0	0	3.09	3.91	2.93	2.93	1.81	0.92	-1.30774	0.34381	0.995826	-0.957768	0.507861	1	-0.318473	1	1
chr10:15860000-16790000	loop_5901	117	chr10	15860000	15870000	chr10	16780000	16790000	0,0,255	0	0	10.89	9.94	10.55	8.58	11.13	8.53	-0.0875896	1	1	0.0544658	1	1	-0.107037	0.87469	1
chr10:15860000-17260000	loop_15163	117	chr10	15860000	15870000	chr10	17250000	17260000	0,0,255	0	0	3.24	5.12	3.07	5.42	3.66	3.7	-0.340306	1	1	-0.366242	0.803658	1	0.0597786	1	1
chr10:15900000-16560000	loop_14597	117	chr10	15900000	15910000	chr10	16550000	16560000	0,0,255	0	0	7.64	6.54	12.34	7.63	15.64	13.98	0.975889	0.0488871	0.579145	0.610838	0.16104	1	0.400207	0.607742	1
chr10:15900000-16780000	loop_2387	117	chr10	15900000	15910000	chr10	16770000	16780000	0,0,255	0	0	13.25	13.18	14.64	14.36	13.38	12.47	-0.10146	0.887793	1	-0.219728	0.689082	1	0.153257	0.787846	1
chr10:16390000-17370000	loop_12713	117	chr10	16390000	16400000	chr10	17360000	17370000	0,0,255	0	0	3.43	2.5	3.2	2.9	2.34	3.11	0.0994804	1	1	-0.0146228	1	1	0.14791	1	1
chr10:16430000-16790000	loop_104	117	chr10	16430000	16440000	chr10	16780000	16790000	0,0,255	0	0	10.52	12.05	11.14	12.49	15.22	15.68	0.332551	0.488733	1	0.350777	0.419068	1	0.0169649	1	1
chr10:16430000-18660000	loop_8621	117	chr10	16430000	16440000	chr10	18650000	18660000	0,0,255	0	0	0	0	0	0	0	0	-2.56274e-15	1	1	2.56274e-15	1	1	0	1	1
chr10:16840000-17260000	loop_3535	117	chr10	16840000	16850000	chr10	17250000	17260000	0,0,255	0	0	58.96	56.27	55	54.87	51.62	51.14	-0.252412	0.220719	0.909752	-0.121875	0.586429	1	-0.0952186	0.688735	1
chr10:16840000-17440000	loop_15943	117	chr10	16840000	16850000	chr10	17430000	17440000	0,0,255	0	0	13.27	10.93	15.17	13.68	13.59	10.38	-0.0966208	0.883062	1	-0.285572	0.583377	1	0.22388	0.678003	1
chr10:17000000-17240000	loop_15006	117	chr10	17000000	17010000	chr10	17230000	17240000	0,0,255	0	0	30.49	30.33	22.19	16.35	18.1	23.38	-0.680586	0.0282826	0.482399	0.0565991	0.911159	1	-0.701924	0.0198362	1
chr10:17020000-17210000	loop_15831	117	chr10	17020000	17030000	chr10	17200000	17210000	0,0,255	0	0	25.49	29.06	23.3	23.59	24.72	21.69	-0.30053	0.320324	0.991697	-0.0151796	1	1	-0.250105	0.426731	1
chr10:17020000-17680000	loop_2010	117	chr10	17020000	17030000	chr10	17670000	17680000	0,0,255	0	0	4.64	3.73	2.49	2.44	4.26	2.95	-0.154217	1	1	0.385828	0.790563	1	-0.505104	0.790563	1
chr10:17230000-17430000	loop_13012	117	chr10	17230000	17240000	chr10	17420000	17430000	0,0,255	0	0	9.6	9.28	8.65	7.95	7.53	6.29	-0.492754	0.391726	1	-0.1928	0.860105	1	-0.265151	0.617875	1
chr10:17250000-17430000	loop_11493	117	chr10	17250000	17260000	chr10	17420000	17430000	0,0,255	0	0	9.8	10.34	13.58	8.85	12.3	9.51	0.115211	0.877677	1	-0.0150943	1	1	0.165282	0.877677	1
chr10:17270000-17430000	loop_16253	117	chr10	17270000	17280000	chr10	17420000	17430000	0,0,255	0	0	15.2	14.96	13.42	14.11	14.56	12.26	-0.259818	0.590304	1	-0.117298	0.893926	1	-0.107453	0.895757	1
chr10:17370000-17750000	loop_1435	117	chr10	17370000	17380000	chr10	17740000	17750000	0,0,255	0	0	4.47	2.85	8.68	6.98	7.11	7.22	0.731038	0.286409	0.960904	-0.106621	1	1	0.872077	0.210168	1
chr10:17410000-17610000	loop_2558	117	chr10	17410000	17420000	chr10	17600000	17610000	0,0,255	0	0	12.96	19.65	25.5	25.04	22.05	22.1	0.376085	0.302322	0.962733	-0.222673	0.543089	1	0.633871	0.0600633	1
chr10:17410000-18660000	loop_2002	117	chr10	17410000	17420000	chr10	18650000	18660000	0,0,255	0	0	2.54	0.95	1.46	1.72	2.38	1.49	-0.149689	1	1	0.372808	1	1	-0.488046	1	1
chr10:17420000-17740000	loop_1983	117	chr10	17420000	17430000	chr10	17730000	17740000	0,0,255	0	0	6.23	6.28	5.35	8.63	7.43	7.19	0.159927	1	1	0.0828749	1	1	0.111855	1	1
chr10:17600000-17750000	loop_928	117	chr10	17600000	17610000	chr10	17740000	17750000	0,0,255	0	0	50.71	47.19	41.56	40.77	38.45	35.15	-0.483362	0.0373136	0.531359	-0.178196	0.474958	1	-0.269878	0.261864	1
chr10:17600000-18110000	loop_5991	117	chr10	17600000	17610000	chr10	18100000	18110000	0,0,255	0	0	5.42	4.03	4.14	6.22	7.4	5.78	0.363075	0.831857	1	0.355449	0.677726	1	0.0425069	1	1
chr10:17660000-18660000	loop_16320	117	chr10	17660000	17670000	chr10	18650000	18660000	0,0,255	0	0	4.64	3.56	3.48	1.29	2.65	3.84	-0.553972	0.790563	1	0.236973	1	1	-0.75623	0.581116	1
chr10:18360000-18860000	loop_2864	117	chr10	18360000	18370000	chr10	18850000	18860000	0,0,255	0	0	8.2	6.16	4.97	3.54	4.56	5.46	-0.631022	0.307599	0.970436	0.133261	1	1	-0.729396	0.405006	1
chr10:18400000-18740000	loop_10750	117	chr10	18400000	18410000	chr10	18730000	18740000	0,0,255	0	0	9.13	5.59	7.66	7.07	8.78	10.67	0.350338	0.607742	1	0.394111	0.499744	1	-0.00868201	1	1
chr10:21490000-21730000	loop_5563	118	chr10	21490000	21500000	chr10	21720000	21730000	0,0,255	0	0	20.87	18.07	14.94	16.08	16.36	15.8	-0.404049	0.282391	0.960904	-0.0151224	1	1	-0.353758	0.403366	1
chr10:21490000-21750000	loop_738	118	chr10	21490000	21500000	chr10	21740000	21750000	0,0,255	0	0	16.62	15.6	14.59	17.94	20.69	19.17	0.207227	0.635602	1	0.26049	0.48318	1	-0.0180352	1	1
chr10:21490000-21960000	loop_6413	118	chr10	21490000	21500000	chr10	21950000	21960000	0,0,255	0	0	22.27	26.78	17.25	20.05	15.97	16.26	-0.664985	0.0569052	0.6164	-0.21723	0.635602	1	-0.412608	0.193222	1
chr10:21490000-21990000	loop_12200	118	chr10	21490000	21500000	chr10	21980000	21990000	0,0,255	0	0	19.11	23.59	17.95	17.05	15.44	15.04	-0.558464	0.125249	0.764996	-0.229246	0.625691	1	-0.294103	0.428648	1
chr10:21490000-22010000	loop_6110	118	chr10	21490000	21500000	chr10	22000000	22010000	0,0,255	0	0	16.51	18.52	17.82	12.69	10.72	11.3	-0.779857	0.0629188	0.628518	-0.50514	0.27199	1	-0.2398	0.620423	1
chr10:21490000-22990000	loop_931	118	chr10	21490000	21500000	chr10	22980000	22990000	0,0,255	0	0	6.32	11.4	5.26	5.43	4.58	3.25	-1.1334	0.0639917	0.628518	-0.462304	0.647683	1	-0.63687	0.345094	1
chr10:21520000-22340000	loop_6513	118	chr10	21520000	21530000	chr10	22330000	22340000	0,0,255	0	0	17.35	18.37	16.55	19.11	11.46	11.11	-0.716477	0.0629188	0.628518	-0.695117	0.0926992	1	0.013512	1	1
chr10:21520000-22590000	loop_14320	118	chr10	21520000	21530000	chr10	22580000	22590000	0,0,255	0	0	3.75	6.29	4.27	4.24	4.67	5.09	-0.155153	0.823846	1	0.298346	0.81457	1	-0.418581	0.81457	1
chr10:21520000-22690000	loop_731	118	chr10	21520000	21530000	chr10	22680000	22690000	0,0,255	0	0	6.69	5.53	4.47	4.73	3.42	3.65	-0.911395	0.263293	0.941912	-0.514362	0.629131	1	-0.363105	0.831857	1
chr10:21650000-21770000	loop_15909	118	chr10	21650000	21660000	chr10	21760000	21770000	0,0,255	0	0	18.98	20.67	15.37	16.83	12.4	13.63	-0.700894	0.0601403	0.622761	-0.356138	0.435325	1	-0.309727	0.477071	1
chr10:21650000-21950000	loop_6585	118	chr10	21650000	21660000	chr10	21940000	21950000	0,0,255	0	0	9.1	11.89	11.99	9.73	10.41	8.99	-0.157092	0.87469	1	-0.150956	0.877677	1	0.0287749	1	1
chr10:21660000-22230000	loop_695	118	chr10	21660000	21670000	chr10	22220000	22230000	0,0,255	0	0	4.32	3.54	4.12	2.97	2.11	3.71	-0.618157	0.774447	1	-0.480264	0.774447	1	-0.10464	1	1
chr10:21720000-21960000	loop_3942	118	chr10	21720000	21730000	chr10	21950000	21960000	0,0,255	0	0	15.49	14.61	15.93	16.08	14	15.51	-0.109177	0.895757	1	-0.151526	0.801457	1	0.0774149	0.899153	1
chr10:21720000-22590000	loop_3918	118	chr10	21720000	21730000	chr10	22580000	22590000	0,0,255	0	0	4.48	2.63	1.68	3.05	2.9	2.25	-0.618166	0.774447	1	-0.0145148	1	1	-0.569588	0.774447	1
chr10:21990000-22430000	loop_15313	118	chr10	21990000	22000000	chr10	22420000	22430000	0,0,255	0	0	26.92	22.16	17.94	17.73	15.26	16.22	-0.708976	0.0423631	0.553798	-0.183796	0.716527	1	-0.490036	0.15608	1
chr10:21990000-22560000	loop_4718	118	chr10	21990000	22000000	chr10	22550000	22560000	0,0,255	0	0	17.43	16.36	15.93	13.5	14.24	11.28	-0.498731	0.192847	0.871851	-0.219744	0.689082	1	-0.243937	0.614928	1
chr10:21990000-22580000	loop_8140	118	chr10	21990000	22000000	chr10	22570000	22580000	0,0,255	0	0	16.86	16.56	15.28	16.03	14.37	12.23	-0.400741	0.297944	0.962733	-0.212722	0.694211	1	-0.152966	0.801457	1
chr10:22000000-22260000	loop_3040	118	chr10	22000000	22010000	chr10	22250000	22260000	0,0,255	0	0	27.57	27.98	21.65	23.3	18.41	21.08	-0.588785	0.064521	0.628518	-0.215595	0.590427	1	-0.338007	0.271838	1
chr10:22000000-22990000	loop_1032	118	chr10	22000000	22010000	chr10	22980000	22990000	0,0,255	0	0	19.77	17.37	19.59	16.85	13.67	12.22	-0.623388	0.098208	0.704092	-0.520047	0.207718	1	-0.0683732	1	1
chr10:22000000-23450000	loop_13645	118	chr10	22000000	22010000	chr10	23440000	23450000	0,0,255	0	0	3.31	3.42	2.23	2.1	3.16	2.27	-0.152685	1	1	0.541899	0.753936	1	-0.659421	0.753936	1
chr10:22250000-22320000	loop_4940	118	chr10	22250000	22260000	chr10	22310000	22320000	0,0,255	0	0	50.19	52.2	40.55	36.09	43.83	36.45	-0.412275	0.0535131	0.594727	0.0741072	0.812974	1	-0.451047	0.0431446	1
chr10:22250000-22440000	loop_8543	118	chr10	22250000	22260000	chr10	22430000	22440000	0,0,255	0	0	23.07	22.89	21.65	20.81	17.83	17.71	-0.445728	0.218968	0.908244	-0.269861	0.500311	1	-0.140735	0.668617	1
chr10:22250000-23450000	loop_33	118	chr10	22250000	22260000	chr10	23440000	23450000	0,0,255	0	0	2.14	2.14	2.36	2.79	2.45	1.64	-0.149697	1	1	-0.319293	1	1	0.202242	1	1
chr10:22310000-22610000	loop_7116	118	chr10	22310000	22320000	chr10	22600000	22610000	0,0,255	0	0	9.14	7.22	5.91	7.55	9.93	8.39	0.0876422	1	1	0.418885	0.487027	1	-0.296069	0.584804	1
chr10:22320000-22650000	loop_17088	118	chr10	22320000	22330000	chr10	22640000	22650000	0,0,255	0	0	14.69	11.3	7.54	9.66	9.67	10.23	-0.475606	0.371562	1	0.134989	0.871474	1	-0.575476	0.222296	1
chr10:22550000-22990000	loop_7554	118	chr10	22550000	22560000	chr10	22980000	22990000	0,0,255	0	0	27.73	28.54	25.02	23.81	21.43	18.22	-0.553431	0.064521	0.628518	-0.270902	0.461286	1	-0.247353	0.431269	1
chr10:22600000-22720000	loop_8711	118	chr10	22600000	22610000	chr10	22710000	22720000	0,0,255	0	0	48.93	48.88	38.04	37.47	34.89	32.66	-0.603221	0.0121304	0.329299	-0.172917	0.507348	1	-0.395017	0.0928824	1
chr10:22640000-23380000	loop_1817	118	chr10	22640000	22650000	chr10	23370000	23380000	0,0,255	0	0	1.44	2.18	1.09	1.45	3.5	2.43	0.79367	0.507861	1	1.45984	0.289111	1	-0.628718	1	1
chr10:23150000-24200000	loop_11555	118	chr10	23150000	23160000	chr10	24190000	24200000	0,0,255	0	0	4.42	4.05	5.74	6.04	3.99	2.91	-0.154224	1	1	-0.585175	0.50355	1	0.464684	0.50355	1
chr10:23150000-24560000	loop_842	118	chr10	23150000	23160000	chr10	24550000	24560000	0,0,255	0	0	5.03	7.02	4.81	4.1	2.35	2.93	-1.00209	0.237988	0.919897	-0.580319	0.607306	1	-0.388115	0.823846	1
chr10:23300000-23990000	loop_6574	118	chr10	23300000	23310000	chr10	23980000	23990000	0,0,255	0	0	0.89	1.77	3.27	2.77	2.42	2.05	0.542743	0.726589	1	-0.266112	1	1	0.841372	0.507861	1
chr10:23310000-23530000	loop_2069	118	chr10	23310000	23320000	chr10	23520000	23530000	0,0,255	0	0	50.84	45.26	40.15	40.24	41.39	38.66	-0.324106	0.171875	0.845475	-0.0152145	1	1	-0.273582	0.25642	1
chr10:23310000-23710000	loop_17178	118	chr10	23310000	23320000	chr10	23700000	23710000	0,0,255	0	0	25.34	24.58	22.36	22.67	19.69	21.81	-0.379302	0.295006	0.962733	-0.145633	0.74959	1	-0.198478	0.538866	1
chr10:23310000-24200000	loop_5890	118	chr10	23310000	23320000	chr10	24190000	24200000	0,0,255	0	0	9.69	9.48	8.82	10.72	6.67	7.26	-0.492738	0.391726	1	-0.424125	0.499744	1	-0.0339425	1	1
chr10:23310000-24560000	loop_12630	118	chr10	23310000	23320000	chr10	24550000	24560000	0,0,255	0	0	5.27	7.03	5.45	3.08	3.04	4.54	-0.788389	0.359396	1	-0.366229	0.803658	1	-0.388114	0.823846	1
chr10:23520000-23710000	loop_4987	118	chr10	23520000	23530000	chr10	23700000	23710000	0,0,255	0	0	10.93	9.12	9.98	8.59	13.72	11.17	0.234205	0.760914	1	0.376344	0.451625	1	-0.106964	0.871474	1
chr10:23520000-24210000	loop_3073	118	chr10	23520000	23530000	chr10	24200000	24210000	0,0,255	0	0	2.54	3.92	4.72	3.92	3.9	3.17	-0.153557	1	1	-0.366243	0.803658	1	0.246423	0.803658	1
chr10:23520000-24570000	loop_10132	118	chr10	23520000	23530000	chr10	24560000	24570000	0,0,255	0	0	3.05	1.83	3.08	1.2	2.02	1.63	-0.841024	0.726589	1	-0.401232	1	1	-0.407466	1	1
chr10:23990000-24530000	loop_3789	118	chr10	23990000	24000000	chr10	24520000	24530000	0,0,255	0	0	2.88	2.99	4.89	4.49	8.23	7.69	1.22388	0.0784297	0.664593	0.64988	0.327094	1	0.608806	0.454588	1
chr10:23990000-24560000	loop_7837	118	chr10	23990000	24000000	chr10	24550000	24560000	0,0,255	0	0	2.99	2.81	3.21	2.58	6.18	7.45	1.03459	0.167167	0.836331	1.17425	0.115407	1	-0.104046	1	1
chr10:24200000-24510000	loop_17395	118	chr10	24200000	24210000	chr10	24500000	24510000	0,0,255	0	0	5.13	5.74	4.73	5.74	11.14	10.72	1.02537	0.0802643	0.665116	1.03232	0.0577155	1	0.0284463	1	1
chr10:24360000-24530000	loop_4205	118	chr10	24360000	24370000	chr10	24520000	24530000	0,0,255	0	0	7.91	7.51	8.62	7.6	16.41	19.61	1.13127	0.0110226	0.321557	1.09559	0.00911832	1	0.0710835	1	1
chr10:24640000-24730000	loop_6450	119	chr10	24640000	24650000	chr10	24720000	24730000	0,0,255	0	0	27.34	28.39	26.77	25.04	26.63	30.69	-0.0556505	0.924878	1	0.11434	0.704761	1	-0.134716	0.699549	1
chr10:24640000-24960000	loop_2913	119	chr10	24640000	24650000	chr10	24950000	24960000	0,0,255	0	0	25.74	24.47	23.92	22.35	18.7	16.87	-0.570626	0.101486	0.714094	-0.397494	0.272755	1	-0.138019	0.682092	1
chr10:24640000-25090000	loop_11769	119	chr10	24640000	24650000	chr10	25080000	25090000	0,0,255	0	0	35.05	31.74	25.71	29.16	26.95	27.5	-0.37606	0.199811	0.882424	-0.0410386	1	1	-0.299761	0.316012	1
chr10:25870000-26270000	loop_9070	120	chr10	25870000	25880000	chr10	26260000	26270000	0,0,255	0	0	1.02	1.71	3.28	3.73	7.88	7.39	2.17024	0.00755039	0.269341	1.14953	0.093231	1	1.0552	0.34381	1
chr10:26310000-27000000	loop_17027	121	chr10	26310000	26320000	chr10	26990000	27000000	0,0,255	0	0	5.07	5.31	4	3.85	4.87	7.4	0.101714	1	1	0.55549	0.50355	1	-0.418575	0.81457	1
chr10:26330000-26560000	loop_14253	121	chr10	26330000	26340000	chr10	26550000	26560000	0,0,255	0	0	34.56	38.58	35.14	33.8	36.67	31.03	-0.179198	0.498294	1	-0.0563013	0.8656	1	-0.0876119	0.736793	1
chr10:26330000-26710000	loop_7958	121	chr10	26330000	26340000	chr10	26700000	26710000	0,0,255	0	0	12.47	12.21	13.76	9	9.79	10.89	-0.347782	0.551704	1	-0.144825	0.88046	1	-0.167987	0.770996	1
chr10:26330000-26730000	loop_8306	121	chr10	26330000	26340000	chr10	26720000	26730000	0,0,255	0	0	15.13	13.2	14.56	14.4	11.96	13.07	-0.211467	0.783983	1	-0.219713	0.689082	1	0.043251	1	1
chr10:26480000-28340000	loop_2687	121	chr10	26480000	26490000	chr10	28330000	28340000	0,0,255	0	0	2.43	2.65	3.19	3.48	2.01	1.8	-0.14968	1	1	-0.785041	0.548883	1	0.667195	0.548883	1
chr10:26550000-27230000	loop_11164	121	chr10	26550000	26560000	chr10	27220000	27230000	0,0,255	0	0	5.74	5.77	3.88	3.24	4.87	2.41	-0.60234	0.359396	1	0.171645	1	1	-0.739178	0.48078	1
chr10:26720000-26880000	loop_8178	121	chr10	26720000	26730000	chr10	26870000	26880000	0,0,255	0	0	49.6	45.22	42.93	43.69	46.82	43.56	-0.142882	0.505748	1	0.0487278	0.881481	1	-0.15629	0.550866	1
chr10:26720000-27150000	loop_1426	121	chr10	26720000	26730000	chr10	27140000	27150000	0,0,255	0	0	9.27	9.33	9.86	8.51	10.71	13.53	0.252987	0.64414	1	0.318086	0.542597	1	-0.0299726	1	1
chr10:26810000-27220000	loop_11780	121	chr10	26810000	26820000	chr10	27210000	27220000	0,0,255	0	0	7.33	4.1	5.12	4.15	6.67	8.91	0.374499	0.701203	1	0.798013	0.229666	1	-0.388103	0.823846	1
chr10:26860000-27100000	loop_5701	121	chr10	26860000	26870000	chr10	27090000	27100000	0,0,255	0	0	11.22	9.35	10.42	9.06	11.95	11.25	0.0421163	1	1	0.184243	0.760914	1	-0.107037	0.87469	1
chr10:27010000-27500000	loop_7283	121	chr10	27010000	27020000	chr10	27490000	27500000	0,0,255	0	0	3.97	4.7	2.69	1.56	2.52	2.71	-0.804923	0.581116	1	-0.0145155	1	1	-0.756236	0.581116	1
chr10:27100000-27240000	loop_568	121	chr10	27100000	27110000	chr10	27230000	27240000	0,0,255	0	0	20.83	22.66	14.82	16.6	20.08	18.59	-0.228047	0.581494	1	0.304547	0.409992	1	-0.497296	0.165815	1
chr10:27120000-27550000	loop_10171	121	chr10	27120000	27130000	chr10	27540000	27550000	0,0,255	0	0	4.01	2.79	4.52	3.91	3.19	1.78	-0.367246	1	1	-0.580335	0.607306	1	0.246429	0.803658	1
chr10:27140000-28540000	loop_4056	121	chr10	27140000	27150000	chr10	28530000	28540000	0,0,255	0	0	4	2.47	3.91	2.44	1.47	1.15	-1.09317	0.507861	1	-1.17194	0.34381	1	0.109787	1	1
chr10:27150000-27510000	loop_1717	121	chr10	27150000	27160000	chr10	27500000	27510000	0,0,255	0	0	7.87	6.44	4.6	6.76	4.82	4.69	-0.77892	0.210168	0.892411	-0.420132	0.663706	1	-0.324499	0.845068	1
chr10:27160000-27240000	loop_12994	121	chr10	27160000	27170000	chr10	27230000	27240000	0,0,255	0	0	40.94	34.91	37.03	39.36	40.98	40.62	0.0261278	1	1	0.0927269	0.751657	1	-0.031295	0.93508	1
chr10:27200000-28550000	loop_5297	121	chr10	27200000	27210000	chr10	28540000	28550000	0,0,255	0	0	4.17	2.09	1.09	1.6	3.11	1.74	-0.152678	1	1	0.92906	0.507861	1	-1.04546	0.507861	1
chr10:27220000-28590000	loop_3074	121	chr10	27220000	27230000	chr10	28580000	28590000	0,0,255	0	0	3.24	4.8	2.46	2.92	2.48	2.54	-0.618181	0.774447	1	-0.0145148	1	1	-0.5696	0.774447	1
chr10:27440000-27660000	loop_13202	121	chr10	27440000	27450000	chr10	27650000	27660000	0,0,255	0	0	29.98	36.65	30.84	32.26	31.14	26.97	-0.275327	0.320029	0.991697	-0.132091	0.651445	1	-0.107977	0.72527	1
chr10:27440000-28190000	loop_10983	121	chr10	27440000	27450000	chr10	28180000	28190000	0,0,255	0	0	9.44	8.13	7.45	8.8	7.08	9.41	-0.156693	0.864223	1	-0.0149942	1	1	-0.106802	0.864223	1
chr10:27440000-28400000	loop_15644	121	chr10	27440000	27450000	chr10	28390000	28400000	0,0,255	0	0	7	7.68	6.43	4.08	6.29	6.86	-0.261104	0.701203	1	0.221145	0.838867	1	-0.447262	0.557324	1
chr10:27500000-28540000	loop_11183	121	chr10	27500000	27510000	chr10	28530000	28540000	0,0,255	0	0	8.89	4.32	4.51	5.18	5.19	7.56	-0.155994	0.845068	1	0.355479	0.677726	1	-0.47639	0.677726	1
chr10:27540000-28400000	loop_9712	121	chr10	27540000	27550000	chr10	28390000	28400000	0,0,255	0	0	5.1	6.6	6.21	5.81	6.9	6.44	0.185159	1	1	0.203228	0.845068	1	0.0167834	1	1
chr10:27560000-27660000	loop_4086	121	chr10	27560000	27570000	chr10	27650000	27660000	0,0,255	0	0	28.16	31.67	35.95	38.16	29.83	33.6	0.00806172	1	1	-0.243154	0.397216	1	0.286443	0.295178	1
chr10:27710000-28660000	loop_5068	121	chr10	27710000	27720000	chr10	28650000	28660000	0,0,255	0	0	2.27	4.23	1.67	2.45	2.37	2.11	-0.403621	1	1	-0.0145148	1	1	-0.355179	1	1
chr10:27740000-28180000	loop_16619	121	chr10	27740000	27750000	chr10	28170000	28180000	0,0,255	0	0	13.48	14.04	15.48	17.48	18.27	20.78	0.404947	0.328828	0.993776	0.217769	0.561735	1	0.222361	0.609188	1
chr10:27740000-28240000	loop_2850	121	chr10	27740000	27750000	chr10	28230000	28240000	0,0,255	0	0	12.02	10.3	14.52	10.02	15.92	14.49	0.398931	0.401356	1	0.292458	0.504696	1	0.141624	0.883062	1
chr10:27740000-28400000	loop_11574	121	chr10	27740000	27750000	chr10	28390000	28400000	0,0,255	0	0	11.39	13.1	13.35	13.41	13.65	9.87	-0.0966359	0.883062	1	-0.235383	0.678003	1	0.173698	0.779902	1
chr10:28250000-28390000	loop_12987	121	chr10	28250000	28260000	chr10	28380000	28390000	0,0,255	0	0	50.7	45.38	44.5	42.17	46.91	42.02	-0.189898	0.376157	1	0.0329938	0.940409	1	-0.187571	0.458391	1
chr10:28420000-28640000	loop_15667	121	chr10	28420000	28430000	chr10	28630000	28640000	0,0,255	0	0	10.86	8.21	10.7	9.14	11.77	6.87	-0.156997	0.871474	1	-0.0881463	1	1	-0.0339352	1	1
chr10:28540000-28600000	loop_2056	121	chr10	28540000	28550000	chr10	28590000	28600000	0,0,255	0	0	51.82	51.87	43.5	47.5	53.4	53.08	-0.047882	0.889763	1	0.199992	0.359175	1	-0.212527	0.314715	1
chr10:28660000-28990000	loop_17233	121	chr10	28660000	28670000	chr10	28980000	28990000	0,0,255	0	0	7.55	10.98	13.05	9.72	13.94	10.66	0.367202	0.542597	1	0.159979	0.775581	1	0.242273	0.755348	1
chr10:28660000-29310000	loop_2033	121	chr10	28660000	28670000	chr10	29300000	29310000	0,0,255	0	0	8.71	8.33	10.77	8.15	10.89	11.57	0.21023	0.749375	1	0.193896	0.755348	1	0.0513743	1	1
chr10:28680000-30070000	loop_2108	121	chr10	28680000	28690000	chr10	30060000	30070000	0,0,255	0	0	0.71	0.57	0.8	1.79	1.87	1.18	0.386431	1	1	-0.01407	1	1	0.432327	1	1
chr10:29590000-29740000	loop_12882	121	chr10	29590000	29600000	chr10	29730000	29740000	0,0,255	0	0	27.14	25.74	22.71	22.74	19.73	19.49	-0.506704	0.142236	0.797251	-0.215611	0.590427	1	-0.255917	0.417327	1
chr10:29630000-29740000	loop_4612	121	chr10	29630000	29640000	chr10	29730000	29740000	0,0,255	0	0	33.84	31.25	31.5	28.76	26.52	29.08	-0.327547	0.271944	0.949509	-0.161378	0.645973	1	-0.13093	0.721081	1
chr10:29990000-30240000	loop_13091	121	chr10	29990000	30000000	chr10	30230000	30240000	0,0,255	0	0	21.3	16.74	22.21	20.84	20.58	19.14	-0.00697481	1	1	-0.11887	0.826578	1	0.147041	0.734586	1
chr10:29990000-30580000	loop_4541	121	chr10	29990000	30000000	chr10	30570000	30580000	0,0,255	0	0	4.07	5.5	7.24	8.34	4.96	5.13	0.127281	1	1	-0.545463	0.44222	1	0.706829	0.307599	1
chr10:30020000-30530000	loop_10912	121	chr10	30020000	30030000	chr10	30520000	30530000	0,0,255	0	0	5.54	6.89	6.72	3.83	4.94	2.21	-0.725345	0.263293	0.941912	-0.462321	0.647683	1	-0.228926	1	1
chr10:30290000-31220000	loop_631	121	chr10	30290000	30300000	chr10	31210000	31220000	0,0,255	0	0	1.08	0.89	2.21	2.16	1.64	2.38	0.772031	0.687523	1	-0.0143376	1	1	0.818373	0.687523	1
chr10:30410000-30540000	loop_288	121	chr10	30410000	30420000	chr10	30530000	30540000	0,0,255	0	0	71.63	79.52	64.45	66.66	58.81	56.15	-0.467716	0.0114279	0.324903	-0.210557	0.283738	1	-0.221822	0.232688	1
chr10:30750000-31080000	loop_1496	121	chr10	30750000	30760000	chr10	31070000	31080000	0,0,255	0	0	12.96	11.09	10.48	11.31	13.15	14.38	0.123566	0.887793	1	0.265941	0.576088	1	-0.107208	0.883062	1
chr10:30750000-31810000	loop_3652	121	chr10	30750000	30760000	chr10	31800000	31810000	0,0,255	0	0	19.88	20.68	17.92	18.52	10.97	12.62	-0.913121	0.0226781	0.432641	-0.695102	0.0926992	1	-0.183124	0.731249	1
chr10:30760000-31320000	loop_9948	121	chr10	30760000	30770000	chr10	31310000	31320000	0,0,255	0	0	6.71	7.96	6.94	9.61	10.01	11.21	0.41981	0.499744	1	0.28584	0.627264	1	0.168989	1	1
chr10:30760000-31490000	loop_15421	121	chr10	30760000	30770000	chr10	31480000	31490000	0,0,255	0	0	7.53	7.41	5.29	6.69	9.26	7.67	0.0212048	1	1	0.478835	0.458419	1	-0.422412	0.571721	1
chr10:30770000-31820000	loop_9266	121	chr10	30770000	30780000	chr10	31810000	31820000	0,0,255	0	0	17.45	16.22	17.67	18.53	11.75	11.24	-0.673699	0.0816344	0.666698	-0.695117	0.0926992	1	0.0562833	0.905056	1
chr10:30780000-31040000	loop_1647	121	chr10	30780000	30790000	chr10	31030000	31040000	0,0,255	0	0	16.37	18.35	15.89	16.36	17.06	19.71	0.00600506	1	1	0.148781	0.720433	1	-0.107571	0.902237	1
chr10:30780000-31360000	loop_5940	121	chr10	30780000	30790000	chr10	31350000	31360000	0,0,255	0	0	12.74	10.89	9.35	8.6	11.52	8.93	-0.287022	0.651764	1	0.204502	0.749375	1	-0.456382	0.349131	1
chr10:30780000-31500000	loop_8457	121	chr10	30780000	30790000	chr10	31490000	31500000	0,0,255	0	0	13.82	14.35	15.8	16.28	11.9	15.69	-0.157538	0.891994	1	-0.302178	0.519265	1	0.179624	0.699094	1
chr10:30780000-31770000	loop_9789	121	chr10	30780000	30790000	chr10	31760000	31770000	0,0,255	0	0	13.21	15.1	19.47	17.87	12.46	11.28	-0.325771	0.480157	1	-0.672595	0.098208	1	0.381671	0.321469	1
chr10:31030000-31320000	loop_3653	121	chr10	31030000	31040000	chr10	31310000	31320000	0,0,255	0	0	19.93	17.91	12.53	16.07	12.61	11.22	-0.73766	0.0520648	0.592471	-0.334055	0.496902	1	-0.368597	0.389435	1
chr10:31030000-31490000	loop_15456	121	chr10	31030000	31040000	chr10	31480000	31490000	0,0,255	0	0	9.93	10.47	7.54	8.14	7.8	7.27	-0.474313	0.40524	1	-0.0150048	1	1	-0.424361	0.40524	1
chr10:31030000-31770000	loop_16945	121	chr10	31030000	31040000	chr10	31760000	31770000	0,0,255	0	0	15.32	16.08	11.67	11.21	10.67	11.11	-0.600611	0.211899	0.892411	-0.139249	0.883062	1	-0.426326	0.34121	1
chr10:31050000-31490000	loop_6490	121	chr10	31050000	31060000	chr10	31480000	31490000	0,0,255	0	0	7.85	9.93	8.22	8.93	12.47	9.49	0.273585	0.635994	1	0.415571	0.429817	1	-0.106814	0.864223	1
chr10:31070000-31790000	loop_489	121	chr10	31070000	31080000	chr10	31780000	31790000	0,0,255	0	0	8.46	7.24	7.95	9.4	8.26	6.95	-0.248141	0.720203	1	-0.274105	0.728439	1	0.0606573	1	1
chr10:31080000-31320000	loop_4258	121	chr10	31080000	31090000	chr10	31310000	31320000	0,0,255	0	0	15.61	18.76	16.56	13.81	19.17	20.77	0.153094	0.727784	1	0.385418	0.289209	1	-0.197042	0.708199	1
chr10:31080000-31500000	loop_2317	121	chr10	31080000	31090000	chr10	31490000	31500000	0,0,255	0	0	13.83	14.63	15.71	16.51	14.55	11.42	-0.211508	0.678003	1	-0.356168	0.435325	1	0.179624	0.699094	1
chr10:31320000-31770000	loop_2338	121	chr10	31320000	31330000	chr10	31760000	31770000	0,0,255	0	0	13.7	14.45	10.51	13.3	10.83	12.44	-0.386459	0.480157	1	-0.13412	0.885501	1	-0.217319	0.678003	1
chr10:31330000-31490000	loop_4883	121	chr10	31330000	31340000	chr10	31480000	31490000	0,0,255	0	0	22.41	17.45	15.69	14.59	17.09	17.31	-0.313001	0.416407	1	0.158651	0.712453	1	-0.43642	0.282391	1
chr10:31500000-31770000	loop_5682	121	chr10	31500000	31510000	chr10	31760000	31770000	0,0,255	0	0	9.48	9.1	8.1	9.09	11	11.52	0.12887	0.87469	1	0.352171	0.522597	1	-0.188148	0.735988	1
chr10:31500000-31790000	loop_14010	121	chr10	31500000	31510000	chr10	31780000	31790000	0,0,255	0	0	11.94	10.39	12.8	12.26	13.89	10.69	0.0811117	1	1	-0.0151165	1	1	0.131262	0.885501	1
chr10:31520000-31780000	loop_5175	121	chr10	31520000	31530000	chr10	31770000	31780000	0,0,255	0	0	15.13	12.2	10.88	12.45	14.11	15.1	0.0470247	1	1	0.303865	0.496902	1	-0.221628	0.672001	1
chr10:31850000-32010000	loop_7951	122	chr10	31850000	31860000	chr10	32000000	32010000	0,0,255	0	0	33.29	25.33	26.27	25.08	35.13	37.44	0.216753	0.430753	1	0.464449	0.0759831	1	-0.212355	0.505257	1
chr10:31870000-32220000	loop_2577	122	chr10	31870000	31880000	chr10	32210000	32220000	0,0,255	0	0	12.8	10.24	10.52	11.51	11.25	10.58	-0.0938481	1	1	-0.0150769	1	1	-0.0437528	1	1
chr10:32020000-32960000	loop_11043	122	chr10	32020000	32030000	chr10	32950000	32960000	0,0,255	0	0	2.75	2.86	1.95	2.07	2.3	3.55	-0.152669	1	1	0.541914	0.753936	1	-0.659421	0.753936	1
chr10:32040000-32930000	loop_7567	122	chr10	32040000	32050000	chr10	32920000	32930000	0,0,255	0	0	4.09	5.89	3.98	4.56	3.3	2.88	-0.505623	0.803658	1	-0.366243	0.803658	1	-0.105455	1	1
chr10:32110000-32690000	loop_17484	122	chr10	32110000	32120000	chr10	32680000	32690000	0,0,255	0	0	4.34	2.66	4.99	3.65	6.18	5.44	0.816628	0.332407	0.993776	0.390375	0.663706	1	0.460856	0.607306	1
chr10:32210000-33190000	loop_10161	122	chr10	32210000	32220000	chr10	33180000	33190000	0,0,255	0	0	2.68	4.67	4.46	2.91	2.52	1.62	-0.922158	0.548883	1	-0.971502	0.387766	1	0.0815412	1	1
chr10:32220000-32780000	loop_9486	122	chr10	32220000	32230000	chr10	32770000	32780000	0,0,255	0	0	3.66	5.01	4.53	6.28	3.1	3.09	-0.505623	0.803658	1	-0.648679	0.48078	1	0.176685	0.823846	1
chr10:32250000-32350000	loop_7868	122	chr10	32250000	32260000	chr10	32340000	32350000	0,0,255	0	0	49.9	44.47	51.56	50.58	46.04	46.48	-0.111908	0.659957	1	-0.16068	0.477325	1	0.0840666	0.720347	1
chr10:32250000-32370000	loop_16605	122	chr10	32250000	32260000	chr10	32360000	32370000	0,0,255	0	0	52.81	49.73	47.14	42.44	39.46	42.87	-0.394945	0.0764074	0.660261	-0.146044	0.54633	1	-0.213603	0.31218	1
chr10:32370000-32450000	loop_3600	122	chr10	32370000	32380000	chr10	32440000	32450000	0,0,255	0	0	34.2	34.97	29.47	26.61	24.33	20.39	-0.708329	0.0133576	0.352283	-0.354552	0.232876	1	-0.318583	0.27992	1
chr10:32370000-33140000	loop_16552	122	chr10	32370000	32380000	chr10	33130000	33140000	0,0,255	0	0	6.57	12.16	10.43	9.42	9.6	9.9	-0.00694992	1	1	-0.0845935	1	1	0.112554	1	1
chr10:32370000-33160000	loop_11650	122	chr10	32370000	32380000	chr10	33150000	33160000	0,0,255	0	0	9.96	9.68	8.09	9.63	6.98	8.73	-0.401178	0.499744	1	-0.182458	0.864223	1	-0.183895	0.742942	1
chr10:32440000-33160000	loop_14519	122	chr10	32440000	32450000	chr10	33150000	33160000	0,0,255	0	0	7.05	6.64	6.51	6.3	5.23	6.39	-0.269106	0.690129	1	-0.128139	1	1	-0.106332	1	1
chr10:32640000-33170000	loop_2058	122	chr10	32640000	32650000	chr10	33160000	33170000	0,0,255	0	0	3.5	3.23	4.46	5.64	3.11	4.76	0.0325417	1	1	-0.462289	0.647683	1	0.528568	0.48078	1
chr10:32650000-33010000	loop_3841	122	chr10	32650000	32660000	chr10	33000000	33010000	0,0,255	0	0	4.65	7.04	4.61	4.81	4.25	6.07	-0.155485	0.831857	1	0.119436	1	1	-0.240159	1	1
chr10:32790000-33010000	loop_100	122	chr10	32790000	32800000	chr10	33000000	33010000	0,0,255	0	0	21.15	26.13	21.1	19.21	22.83	20.21	-0.190425	0.594685	1	0.0861103	0.913291	1	-0.241288	0.451024	1
chr10:32790000-33160000	loop_16549	122	chr10	32790000	32800000	chr10	33150000	33160000	0,0,255	0	0	19.6	16.27	21.47	21.45	18.36	16.82	-0.117562	0.812749	1	-0.302854	0.434492	1	0.220377	0.571954	1
chr10:32790000-34640000	loop_2838	122	chr10	32790000	32800000	chr10	34630000	34640000	0,0,255	0	0	3.39	3.73	5.28	6.25	3.71	1.54	-0.40363	1	1	-1.11426	0.210203	1	0.742989	0.332407	1
chr10:32920000-33160000	loop_3491	122	chr10	32920000	32930000	chr10	33150000	33160000	0,0,255	0	0	23.38	22.31	21.07	18.54	15.5	14.08	-0.65977	0.0641925	0.628518	-0.380275	0.34289	1	-0.244417	0.445672	1
chr10:32950000-33140000	loop_12906	122	chr10	32950000	32960000	chr10	33130000	33140000	0,0,255	0	0	31.3	33.11	30.19	30.44	26.86	22.88	-0.438874	0.132457	0.783233	-0.295718	0.299254	1	-0.107945	0.78806	1
chr10:33180000-33340000	loop_11776	122	chr10	33180000	33190000	chr10	33330000	33340000	0,0,255	0	0	19.32	17.67	15.22	13.97	15.45	14.47	-0.378496	0.321469	0.993492	0.0333834	1	1	-0.376713	0.382106	1
chr10:33190000-34650000	loop_12189	122	chr10	33190000	33200000	chr10	34640000	34650000	0,0,255	0	0	5	5.22	6.82	9.29	4.84	4.15	-0.303045	0.647683	1	-0.913991	0.168773	1	0.644699	0.327094	1
chr10:33310000-33760000	loop_7430	122	chr10	33310000	33320000	chr10	33750000	33760000	0,0,255	0	0	3.85	3.67	6.09	5.02	6.22	4.03	0.479338	0.629131	1	-0.0149128	1	1	0.528569	0.48078	1
chr10:33330000-34640000	loop_16073	122	chr10	33330000	33340000	chr10	34630000	34640000	0,0,255	0	0	5.9	5.2	10.03	8.09	7.27	6.14	0.185166	1	1	-0.371938	0.59676	1	0.591542	0.345094	1
chr10:33370000-33800000	loop_4928	122	chr10	33370000	33380000	chr10	33790000	33800000	0,0,255	0	0	5.44	5.65	5.02	3.8	4.98	5.6	-0.021024	1	1	0.267539	0.823846	1	-0.253693	1	1
chr10:33900000-34620000	loop_11993	122	chr10	33900000	33910000	chr10	34610000	34620000	0,0,255	0	0	1.39	1.93	3.84	2.52	4.59	3.91	1.35825	0.146055	0.797251	0.336703	0.803658	1	1.0552	0.34381	1
chr10:35110000-35570000	loop_11342	123	chr10	35110000	35120000	chr10	35560000	35570000	0,0,255	0	0	17.22	15.14	13.04	12.78	12.74	15.12	-0.303263	0.435325	1	0.0908596	0.891994	1	-0.358963	0.427366	1
chr10:35120000-35220000	loop_12739	123	chr10	35120000	35130000	chr10	35210000	35220000	0,0,255	0	0	74.73	79.92	63.62	68.94	58.39	55.43	-0.509567	0.00566475	0.24128	-0.233628	0.230843	1	-0.240605	0.19239	1
chr10:35120000-35340000	loop_6536	123	chr10	35120000	35130000	chr10	35330000	35340000	0,0,255	0	0	18.74	23.3	15.03	16.54	21.99	19.95	-0.0543962	0.912244	1	0.40825	0.248479	1	-0.427323	0.289209	1
chr10:35240000-35570000	loop_3684	123	chr10	35240000	35250000	chr10	35560000	35570000	0,0,255	0	0	17.62	16.87	18.8	18.75	20.38	22	0.221395	0.566934	1	0.16211	0.657311	1	0.0944935	0.812749	1
chr10:35280000-35780000	loop_3472	123	chr10	35280000	35290000	chr10	35770000	35780000	0,0,255	0	0	3.42	3.98	4.24	3.37	5.17	5.45	0.479347	0.629131	1	0.619068	0.48078	1	-0.104646	1	1
chr10:35770000-36350000	loop_14248	123	chr10	35770000	35780000	chr10	36340000	36350000	0,0,255	0	0	1.68	2.65	3.6	1.41	4.32	5.47	1.11769	0.17964	0.847512	0.950553	0.301847	1	0.202244	1	1
chr10:37850000-37980000	loop_13867	124	chr10	37850000	37860000	chr10	37970000	37980000	0,0,255	0	0	35.56	42.3	27.5	27.27	25.78	30.57	-0.552813	0.037335	0.531359	0.0102924	1	1	-0.527814	0.0452298	1
chr10:38130000-38530000	loop_16278	125	chr10	38130000	38140000	chr10	38520000	38530000	0,0,255	0	0	4.29	3.94	4.5	3.52	3.97	3.25	-0.340299	1	1	-0.366243	0.803658	1	0.0597859	1	1
chr10:42550000-43660000	loop_8234	126	chr10	42550000	42560000	chr10	43650000	43660000	0,0,255	0	0	4.94	5.96	2.98	1.99	2.68	3.74	-0.867608	0.454588	1	0.236974	1	1	-1.06971	0.301847	1
chr10:42630000-43140000	loop_6016	126	chr10	42630000	42640000	chr10	43130000	43140000	0,0,255	0	0	5	4.13	4.7	4.51	5.41	7.28	0.363108	0.831857	1	0.355479	0.677726	1	0.0425075	1	1
chr10:42750000-43110000	loop_12762	126	chr10	42750000	42760000	chr10	43100000	43110000	0,0,255	0	0	11.05	10.71	9.89	10.54	13.45	8.62	-0.0275076	1	1	0.114668	0.88046	1	-0.107104	0.877677	1
chr10:42800000-43110000	loop_7964	126	chr10	42800000	42810000	chr10	43100000	43110000	0,0,255	0	0	6.7	9.87	11.65	9.06	14.67	14.07	0.739331	0.135371	0.786363	0.494381	0.262735	1	0.280109	0.742942	1
chr10:43010000-44350000	loop_15089	126	chr10	43010000	43020000	chr10	44340000	44350000	0,0,255	0	0	1.24	2.01	1.36	1.72	2.02	2.13	0.238783	1	1	0.372824	1	1	-0.100049	1	1
chr10:43130000-43210000	loop_17318	126	chr10	43130000	43140000	chr10	43200000	43210000	0,0,255	0	0	31.87	33.47	31.04	29.54	26.1	25.92	-0.433977	0.135898	0.786363	-0.244451	0.452477	1	-0.154303	0.654089	1
chr10:43130000-43650000	loop_4309	126	chr10	43130000	43140000	chr10	43640000	43650000	0,0,255	0	0	6.93	4.43	5.73	5.33	2.94	3.9	-0.788374	0.48078	1	-0.648664	0.48078	1	-0.105963	1	1
chr10:43200000-43470000	loop_2372	126	chr10	43200000	43210000	chr10	43460000	43470000	0,0,255	0	0	18.17	22.91	21.89	18.16	16.54	20.77	-0.195219	0.6491	1	-0.124045	0.822313	1	-0.0360162	0.911159	1
chr10:43290000-43350000	loop_5785	126	chr10	43290000	43300000	chr10	43340000	43350000	0,0,255	0	0	86.45	87.82	84.94	81.9	62.47	67.91	-0.486585	0.00473865	0.217077	-0.36869	0.0337209	1	-0.0825683	0.664349	1
chr10:43400000-43460000	loop_7317	126	chr10	43400000	43410000	chr10	43450000	43460000	0,0,255	0	0	74.76	75.92	63.7	68.12	65.55	67.27	-0.261642	0.152021	0.81032	-0.00448746	1	1	-0.221805	0.232688	1
chr10:43570000-43650000	loop_2193	126	chr10	43570000	43580000	chr10	43640000	43650000	0,0,255	0	0	32.47	34.95	37.67	32.53	36.51	36.49	0.0279526	0.932316	1	0.0443149	0.933741	1	0.0189281	1	1
chr10:43670000-44390000	loop_9277	126	chr10	43670000	43680000	chr10	44380000	44390000	0,0,255	0	0	16.77	15.91	17.7	21.73	15.95	16.87	-0.113752	0.80447	1	-0.290761	0.48318	1	0.212069	0.556346	1
chr10:43670000-44860000	loop_409	126	chr10	43670000	43680000	chr10	44850000	44860000	0,0,255	0	0	17.27	16.82	15.03	13.82	10.43	7.66	-0.901844	0.0490137	0.579145	-0.618674	0.193674	1	-0.248356	0.609188	1
chr10:43680000-44050000	loop_4045	126	chr10	43680000	43690000	chr10	44040000	44050000	0,0,255	0	0	14.38	15.99	22.04	25.92	18.56	17.13	0.190972	0.712453	1	-0.418037	0.235872	1	0.644039	0.0678064	1
chr10:44040000-44860000	loop_9239	126	chr10	44040000	44050000	chr10	44850000	44860000	0,0,255	0	0	3.09	4.29	5	4.53	6.89	3.67	0.479314	0.629131	1	0.11939	1	1	0.394378	0.629131	1
chr10:44060000-44330000	loop_5315	126	chr10	44060000	44070000	chr10	44320000	44330000	0,0,255	0	0	6.12	6.39	7.27	8.79	9.93	9.55	0.568715	0.377273	1	0.302458	0.617875	1	0.301217	0.701203	1
chr10:44310000-44860000	loop_10927	126	chr10	44310000	44320000	chr10	44850000	44860000	0,0,255	0	0	4.87	5.15	8.67	6.85	6.42	8.48	0.417418	0.690129	1	-0.106606	1	1	0.558592	0.424499	1
chr10:44370000-44860000	loop_15728	126	chr10	44370000	44380000	chr10	44850000	44860000	0,0,255	0	0	6.43	6.45	9.2	8.71	9.41	8.32	0.495693	0.473298	1	0.0619209	1	1	0.468583	0.584804	1
chr10:44930000-44990000	loop_1447	127	chr10	44930000	44940000	chr10	44980000	44990000	0,0,255	0	0	57.07	53.49	68.7	56.63	64.02	59.18	0.0766054	0.743491	1	-0.0379196	0.900277	1	0.149852	0.473423	1
chr10:44990000-46040000	loop_16938	127	chr10	44990000	45000000	chr10	46030000	46040000	0,0,255	0	0	2.12	3.25	3.37	2.96	3.42	3.65	0.313153	0.774447	1	0.199453	1	1	0.147904	1	1
chr10:45000000-45660000	loop_14864	127	chr10	45000000	45010000	chr10	45650000	45660000	0,0,255	0	0	2.04	2.91	1.75	2.39	4.37	3.44	0.499227	0.581116	1	0.942364	0.387766	1	-0.407472	1	1
chr10:45480000-45660000	loop_9991	127	chr10	45480000	45490000	chr10	45650000	45660000	0,0,255	0	0	26.24	29.28	26.95	19.29	27.41	29.22	-0.0538151	0.924199	1	0.261805	0.37819	1	-0.280312	0.368787	1
chr10:45480000-46030000	loop_1412	127	chr10	45480000	45490000	chr10	46020000	46030000	0,0,255	0	0	3.81	5.51	3.86	4.95	8.1	7.25	0.65725	0.424499	1	0.797999	0.229666	1	-0.105455	1	1
chr10:45590000-46030000	loop_7211	127	chr10	45590000	45600000	chr10	46020000	46030000	0,0,255	0	0	4.43	5.69	4.98	5.37	5.62	5.91	0.127281	1	1	-0.0148968	1	1	0.176685	0.823846	1
chr10:46040000-46540000	loop_9454	127	chr10	46040000	46050000	chr10	46530000	46540000	0,0,255	0	0	1.54	1.83	1.57	3	5.32	2.52	0.804962	0.548883	1	0.637409	0.581116	1	0.202242	1	1
chr10:46100000-46290000	loop_10706	127	chr10	46100000	46110000	chr10	46280000	46290000	0,0,255	0	0	7.74	7.91	6.03	6.45	8.86	11.38	0.252387	0.735988	1	0.596947	0.296402	1	-0.309284	0.571721	1
chr10:46280000-47390000	loop_1837	127	chr10	46280000	46290000	chr10	47380000	47390000	0,0,255	0	0	4.89	4.57	2.72	4.28	3.74	5.15	-0.154716	1	1	0.336719	0.803658	1	-0.456518	0.803658	1
chr10:46520000-47380000	loop_7225	127	chr10	46520000	46530000	chr10	47370000	47380000	0,0,255	0	0	3.2	2.46	2.05	0.94	3.93	4.84	0.499251	0.581116	1	1.32954	0.226625	1	-0.793511	0.726589	1
chr10:46540000-48270000	loop_11542	127	chr10	46540000	46550000	chr10	48260000	48270000	0,0,255	0	0	3.29	2.63	3.66	2.9	4.68	5.44	0.811942	0.301847	0.962733	0.48479	0.629131	1	0.361736	0.774447	1
chr10:47020000-47320000	loop_609	127	chr10	47020000	47030000	chr10	47310000	47320000	0,0,255	0	0	37.58	33.09	38.82	33.32	37.46	30.53	-0.116817	0.733114	1	-0.0755653	0.801676	1	-0.00597811	1	1
chr10:47040000-47320000	loop_11705	127	chr10	47040000	47050000	chr10	47310000	47320000	0,0,255	0	0	53.5	50.49	52.44	54.15	53.67	48.44	-0.0884523	0.727034	1	-0.0690563	0.78465	1	0.0159224	1	1
chr10:48210000-48500000	loop_6280	127	chr10	48210000	48220000	chr10	48490000	48500000	0,0,255	0	0	5.39	7.29	6.88	6.34	11.99	10.12	0.767868	0.17565	0.847512	0.691228	0.187941	1	0.11185	1	1
chr10:48360000-48660000	loop_1017	127	chr10	48360000	48370000	chr10	48650000	48660000	0,0,255	0	0	14.05	16	14.5	17.57	18.32	18.25	0.229187	0.625691	1	0.186977	0.635602	1	0.0774023	0.899153	1
chr10:48390000-49540000	loop_14594	127	chr10	48390000	48400000	chr10	49530000	49540000	0,0,255	0	0	2.64	2.61	3.24	3.87	2.88	2.71	-0.151464	1	1	-0.480279	0.774447	1	0.361736	0.774447	1
chr10:48650000-49520000	loop_6295	127	chr10	48650000	48660000	chr10	49510000	49520000	0,0,255	0	0	2.67	3.15	6.38	5.64	8.12	7.03	1.13232	0.115407	0.744179	0.30106	0.701203	1	0.865748	0.237988	1
chr10:48960000-49400000	loop_2239	127	chr10	48960000	48970000	chr10	49390000	49400000	0,0,255	0	0	4.5	5.75	7.57	6.76	11.08	12.53	1.08609	0.0577155	0.616813	0.654146	0.199805	1	0.467016	0.541376	1
chr10:48970000-49510000	loop_14668	127	chr10	48970000	48980000	chr10	49500000	49510000	0,0,255	0	0	6.6	6.35	7.02	8.32	9.56	10.13	0.455385	0.487027	1	0.302458	0.617875	1	0.187925	1	1
chr10:49160000-49520000	loop_11602	127	chr10	49160000	49170000	chr10	49510000	49520000	0,0,255	0	0	5.19	2.88	7.31	6.06	9.01	10.04	1.06682	0.0756108	0.659103	0.523879	0.377273	1	0.577817	0.383433	1
chr10:49180000-49540000	loop_11003	127	chr10	49180000	49190000	chr10	49530000	49540000	0,0,255	0	0	7.02	5.65	7.78	6.21	12.18	13.49	0.942899	0.0730837	0.650356	0.86633	0.0808378	1	0.111863	1	1
chr10:49400000-49520000	loop_16714	127	chr10	49400000	49410000	chr10	49510000	49520000	0,0,255	0	0	26.77	32.13	31.22	28.47	29.42	37.92	0.0993548	0.718914	1	0.119709	0.659201	1	0.0149285	1	1
chr10:49590000-50220000	loop_11698	128	chr10	49590000	49600000	chr10	50210000	50220000	0,0,255	0	0	3.64	4.25	5.99	5.53	10.82	7.44	1.06678	0.122201	0.754293	0.637071	0.281224	1	0.464684	0.50355	1
chr10:49600000-49770000	loop_6656	128	chr10	49600000	49610000	chr10	49760000	49770000	0,0,255	0	0	7.56	9.18	8.45	9.58	20.04	21.71	1.25493	0.00224837	0.155713	1.15276	0.00317853	1	0.137575	1	1
chr10:49780000-50810000	loop_5154	128	chr10	49780000	49790000	chr10	50800000	50810000	0,0,255	0	0	1.55	2.2	1.02	2.1	2.68	1.6	-0.149697	1	1	0.372808	1	1	-0.488052	1	1
chr10:49830000-50590000	loop_13579	128	chr10	49830000	49840000	chr10	50580000	50590000	0,0,255	0	0	0.83	2.43	1.4	2.88	4.6	3.61	1.19344	0.226625	0.909752	0.942365	0.387766	1	0.285996	1	1
chr10:50200000-50900000	loop_13257	128	chr10	50200000	50210000	chr10	50890000	50900000	0,0,255	0	0	1.91	3.12	2.52	3.4	3.63	2.94	0.313153	0.774447	1	0.199453	1	1	0.147904	1	1
chr10:50240000-50840000	loop_7416	128	chr10	50240000	50250000	chr10	50830000	50840000	0,0,255	0	0	7.6	3.57	4.42	4.32	8.13	6.34	0.28293	0.690129	1	0.871451	0.210168	1	-0.552979	0.647683	1
chr10:50250000-50820000	loop_8322	128	chr10	50250000	50260000	chr10	50810000	50820000	0,0,255	0	0	5.41	7.8	3.7	5.96	6.86	9.26	0.251479	0.850605	1	0.649896	0.327094	1	-0.363118	0.831857	1
chr10:50250000-50980000	loop_4731	128	chr10	50250000	50260000	chr10	50970000	50980000	0,0,255	0	0	4.21	5	1.67	3.28	3.59	4.57	-0.319532	1	1	0.63744	0.581116	1	-0.921477	0.424031	1
chr10:50320000-50420000	loop_11571	128	chr10	50320000	50330000	chr10	50410000	50420000	0,0,255	0	0	24.74	25.5	24.38	22.79	27.76	30.76	0.138035	0.699549	1	0.281146	0.334337	1	-0.107816	0.759923	1
chr10:50410000-50630000	loop_3340	128	chr10	50410000	50420000	chr10	50620000	50630000	0,0,255	0	0	24	21.85	19.3	21.16	24.86	21.55	-0.0333299	1	1	0.176404	0.672145	1	-0.174472	0.590427	1
chr10:50550000-50630000	loop_1205	128	chr10	50550000	50560000	chr10	50620000	50630000	0,0,255	0	0	42.19	39.34	44.97	36.89	46.04	39.62	-0.00340377	1	1	0.0516747	0.878752	1	-0.0197671	1	1
chr10:50550000-50650000	loop_10644	128	chr10	50550000	50560000	chr10	50640000	50650000	0,0,255	0	0	37.51	37.25	31.47	27.05	31.01	28.49	-0.396732	0.118837	0.749268	0.00855461	1	1	-0.369998	0.165769	1
chr10:50630000-51700000	loop_8631	128	chr10	50630000	50640000	chr10	51690000	51700000	0,0,255	0	0	2.33	1.75	1.19	3.09	3.11	2.98	0.618904	0.548883	1	0.755991	0.548883	1	-0.102007	1	1
chr10:50990000-51970000	loop_7576	128	chr10	50990000	51000000	chr10	51960000	51970000	0,0,255	0	0	7.32	9.62	6.72	6.98	8.39	7.75	-0.156596	0.860105	1	0.174489	0.855588	1	-0.29608	0.584804	1
chr10:50990000-52220000	loop_470	128	chr10	50990000	51000000	chr10	52210000	52220000	0,0,255	0	0	10.27	12.44	7.45	10.1	7.46	8.12	-0.635447	0.243193	0.927928	-0.27409	0.728439	1	-0.326572	0.522597	1
chr10:51010000-51430000	loop_4788	128	chr10	51010000	51020000	chr10	51420000	51430000	0,0,255	0	0	4.06	5.43	5.55	6.24	9.33	11.99	1.11031	0.0708614	0.647881	0.846046	0.121604	1	0.299444	0.663706	1
chr10:51010000-51970000	loop_7179	128	chr10	51010000	51020000	chr10	51960000	51970000	0,0,255	0	0	17.99	10.62	10.5	12.81	8	8.53	-0.868796	0.0726104	0.650356	-0.506429	0.349131	1	-0.327587	0.488733	1
chr10:51030000-51420000	loop_1184	128	chr10	51030000	51040000	chr10	51410000	51420000	0,0,255	0	0	6.3	4.86	8.27	7.38	6.87	9.4	0.595064	0.44222	1	0.0711689	1	1	0.558597	0.424499	1
chr10:51060000-51430000	loop_13658	128	chr10	51060000	51070000	chr10	51420000	51430000	0,0,255	0	0	7.8	8.37	7.27	7.13	7.47	6.85	-0.345897	0.584804	1	-0.0149736	1	1	-0.296074	0.584804	1
chr10:51380000-51970000	loop_4471	128	chr10	51380000	51390000	chr10	51960000	51970000	0,0,255	0	0	10.3	11.93	16.12	14.9	16.08	13.77	0.352007	0.480157	1	-0.0620557	1	1	0.449081	0.332058	1
chr10:51380000-52230000	loop_3407	128	chr10	51380000	51390000	chr10	52220000	52230000	0,0,255	0	0	6.43	6.65	9.3	7.77	7.54	6.82	0.15991	1	1	-0.1928	0.860105	1	0.387326	0.71117	1
chr10:51400000-52220000	loop_14756	128	chr10	51400000	51410000	chr10	52210000	52220000	0,0,255	0	0	6.62	5.65	9.59	5.91	7.6	8.72	0.337572	0.71117	1	0.0711522	1	1	0.301225	0.701203	1
chr10:51420000-51960000	loop_3353	128	chr10	51420000	51430000	chr10	51950000	51960000	0,0,255	0	0	11.67	9.26	11.03	9.03	9.18	11.01	-0.157037	0.87469	1	-0.0150331	1	1	-0.107031	0.87469	1
chr10:51590000-51850000	loop_13461	128	chr10	51590000	51600000	chr10	51840000	51850000	0,0,255	0	0	10.46	9.53	14.49	14.79	13.86	11.86	0.271004	0.658919	1	-0.165799	0.791509	1	0.471755	0.322533	1
chr10:57340000-57660000	loop_5543	129	chr10	57340000	57350000	chr10	57650000	57660000	0,0,255	0	0	4.89	4.04	3.67	3.83	10.8	7.41	0.901464	0.185084	0.853533	1.20746	0.0523157	1	-0.27033	1	1
chr10:58170000-58300000	loop_4647	130	chr10	58170000	58180000	chr10	58290000	58300000	0,0,255	0	0	52.47	39.78	39.33	35.1	38.14	36.41	-0.385623	0.10143	0.714094	-0.0152019	1	1	-0.335123	0.161764	1
chr10:58330000-58390000	loop_7005	131	chr10	58330000	58340000	chr10	58380000	58390000	0,0,255	0	0	45.23	41.19	42.59	35.96	41.48	37.11	-0.210873	0.391378	1	0.00264228	1	1	-0.178209	0.483182	1
chr10:58330000-59910000	loop_7454	131	chr10	58330000	58340000	chr10	59900000	59910000	0,0,255	0	0	2.92	2.52	2.65	2.45	2.47	2.55	-0.151464	1	1	-0.266112	1	1	0.14791	1	1
chr10:58380000-59910000	loop_9245	131	chr10	58380000	58390000	chr10	59900000	59910000	0,0,255	0	0	2.03	3.27	2.16	2.01	2.84	3.39	0.0994729	1	1	0.541914	0.753936	1	-0.407472	1	1
chr10:58510000-59630000	loop_15662	131	chr10	58510000	58520000	chr10	59620000	59630000	0,0,255	0	0	1.53	0.94	2.35	1.71	2.42	3.07	0.793694	0.507861	1	0.541914	0.753936	1	0.286003	1	1
chr10:58780000-59290000	loop_5780	131	chr10	58780000	58790000	chr10	59280000	59290000	0,0,255	0	0	2.8	2.05	3.66	2.82	7.37	5.23	1.18185	0.143546	0.797251	0.855096	0.263293	1	0.361736	0.774447	1
chr10:58780000-59630000	loop_388	131	chr10	58780000	58790000	chr10	59620000	59630000	0,0,255	0	0	3.21	2.36	5.63	5.01	6.91	6.8	1.28672	0.0963251	0.701928	0.326099	0.690129	1	0.994945	0.210203	1
chr10:59240000-59620000	loop_3078	131	chr10	59240000	59250000	chr10	59610000	59620000	0,0,255	0	0	1.1	2.38	4.27	2.79	7.96	7.69	2.17024	0.00755039	0.269341	1.14953	0.093231	1	1.0552	0.34381	1
chr10:59620000-59810000	loop_15399	131	chr10	59620000	59630000	chr10	59800000	59810000	0,0,255	0	0	8.85	9.74	13.01	13.88	26.02	24.47	1.33209	0.000527002	0.0753698	0.896155	0.00883536	1	0.471218	0.371562	1
chr10:59620000-59840000	loop_4067	131	chr10	59620000	59630000	chr10	59830000	59840000	0,0,255	0	0	10.65	7.96	14.36	10.2	15.03	19.18	0.750892	0.0921163	0.695511	0.424741	0.297944	1	0.361299	0.542597	1
chr10:59620000-60040000	loop_3008	131	chr10	59620000	59630000	chr10	60030000	60040000	0,0,255	0	0	12.13	11.38	12.67	9.59	21.27	17.3	0.697517	0.0723889	0.650356	0.776621	0.0431158	1	-0.0437575	1	1
chr10:59620000-60650000	loop_3103	131	chr10	59620000	59630000	chr10	60640000	60650000	0,0,255	0	0	6.54	7.39	3.85	4.75	4.11	4.32	-0.778928	0.210168	0.892411	-0.0148253	1	1	-0.729403	0.405006	1
chr10:59830000-59910000	loop_5948	131	chr10	59830000	59840000	chr10	59900000	59910000	0,0,255	0	0	23.26	24.58	18.67	20.91	31.28	30.56	0.293321	0.338828	0.995826	0.60151	0.0392054	1	-0.272823	0.391695	1
chr10:59860000-60040000	loop_14447	131	chr10	59860000	59870000	chr10	60030000	60040000	0,0,255	0	0	16.43	14.59	17.23	16.17	17.09	21.23	0.180718	0.716527	1	0.144256	0.724182	1	0.071642	0.900731	1
chr10:60070000-60790000	loop_8836	131	chr10	60070000	60080000	chr10	60780000	60790000	0,0,255	0	0	3.68	4.46	4.14	3.34	5.35	4.14	0.158466	1	1	0.484775	0.629131	1	-0.291283	1	1
chr10:60090000-60420000	loop_7118	131	chr10	60090000	60100000	chr10	60410000	60420000	0,0,255	0	0	5.87	7.81	6.37	7.01	11.06	9.35	0.455361	0.487027	1	0.596916	0.296402	1	-0.106339	0.845068	1
chr10:60090000-60440000	loop_15747	131	chr10	60090000	60100000	chr10	60430000	60440000	0,0,255	0	0	6.12	7.38	6.64	9.26	13.45	12.06	0.829538	0.108296	0.73257	0.590659	0.222296	1	0.274027	0.855588	1
chr10:60090000-60660000	loop_2612	131	chr10	60090000	60100000	chr10	60650000	60660000	0,0,255	0	0	8.38	9.54	7.86	10	12.82	8.18	0.14388	0.871474	1	0.204488	0.749375	1	-0.0255567	1	1
chr10:60090000-60770000	loop_14480	131	chr10	60090000	60100000	chr10	60760000	60770000	0,0,255	0	0	6.09	6.45	4.45	5.08	6.95	4.32	-0.15581	0.838867	1	0.242241	0.831857	1	-0.363111	0.831857	1
chr10:60100000-60950000	loop_2001	131	chr10	60100000	60110000	chr10	60940000	60950000	0,0,255	0	0	4.65	4.95	4.5	2.22	3.34	3.12	-0.653928	0.629131	1	-0.0147147	1	1	-0.604761	0.629131	1
chr10:60100000-60970000	loop_4572	131	chr10	60100000	60110000	chr10	60960000	60970000	0,0,255	0	0	8.52	9.11	4.46	3.8	3.89	3.75	-1.40568	0.0226946	0.432641	-0.366243	0.803658	1	-1.0052	0.122201	1
chr10:60130000-60930000	loop_10510	131	chr10	60130000	60140000	chr10	60920000	60930000	0,0,255	0	0	4.05	1.48	3.76	2.11	3.28	2.48	0.0994715	1	1	-0.0146388	1	1	0.147916	1	1
chr10:60200000-60440000	loop_7581	131	chr10	60200000	60210000	chr10	60430000	60440000	0,0,255	0	0	10.05	9.39	8.06	9.61	14.67	17.91	0.63112	0.16104	0.831237	0.850403	0.0490137	1	-0.183895	0.742942	1
chr10:60240000-60660000	loop_17036	131	chr10	60240000	60250000	chr10	60650000	60660000	0,0,255	0	0	7.22	8.77	7.95	5.78	7.67	11.84	0.252396	0.735988	1	0.491982	0.391726	1	-0.204391	0.71117	1
chr10:60440000-60660000	loop_13453	131	chr10	60440000	60450000	chr10	60650000	60660000	0,0,255	0	0	15.38	13.83	11.86	10.05	18.8	18.79	0.279408	0.538911	1	0.766553	0.0520648	1	-0.451733	0.322533	1
chr10:60440000-60770000	loop_16956	131	chr10	60440000	60450000	chr10	60760000	60770000	0,0,255	0	0	12.53	12.8	8.64	10.68	10.61	13.22	-0.2157	0.775581	1	0.245019	0.651764	1	-0.425535	0.371562	1
chr10:60490000-60970000	loop_2287	131	chr10	60490000	60500000	chr10	60960000	60970000	0,0,255	0	0	3.39	3.88	3.77	3.7	3.31	2.85	-0.153557	1	1	-0.201159	1	1	0.0815405	1	1
chr10:60650000-60730000	loop_16874	131	chr10	60650000	60660000	chr10	60720000	60730000	0,0,255	0	0	30.34	29.95	25.43	23.31	27.46	21.99	-0.343044	0.250912	0.941912	0.0132238	1	1	-0.321005	0.290434	1
chr10:60650000-60750000	loop_2016	131	chr10	60650000	60660000	chr10	60740000	60750000	0,0,255	0	0	34.28	32.09	24.06	23.47	19.46	21.07	-0.797516	0.00608027	0.245317	-0.241275	0.525466	1	-0.521044	0.0725151	1
chr10:60800000-61830000	loop_4057	131	chr10	60800000	60810000	chr10	61820000	61830000	0,0,255	0	0	3.04	2.04	3.31	3.5	3.91	2.62	0.099464	1	1	-0.228805	1	1	0.361736	0.774447	1
chr10:60810000-60970000	loop_10677	131	chr10	60810000	60820000	chr10	60960000	60970000	0,0,255	0	0	19.3	18.09	14.71	14.77	18.61	20.37	-0.0432498	1	1	0.360641	0.335965	1	-0.368601	0.389435	1
chr10:60810000-61290000	loop_11193	131	chr10	60810000	60820000	chr10	61280000	61290000	0,0,255	0	0	7.55	5.44	8.03	8	10.53	11.36	0.59119	0.310712	0.973418	0.438334	0.417909	1	0.187932	0.850605	1
chr10:60810000-61740000	loop_35	131	chr10	60810000	60820000	chr10	61730000	61740000	0,0,255	0	0	3.33	2.37	6.04	6.77	5.99	4.89	0.946048	0.301847	0.962733	-0.251005	0.838867	1	1.23083	0.0963251	1
chr10:61140000-61290000	loop_10721	131	chr10	61140000	61150000	chr10	61280000	61290000	0,0,255	0	0	14.27	12.15	15.49	11.83	17.1	14.8	0.195378	0.689082	1	0.175917	0.699094	1	0.0546122	1	1
chr10:61140000-61730000	loop_2779	131	chr10	61140000	61150000	chr10	61720000	61730000	0,0,255	0	0	2.71	2.87	10.72	7.19	7.53	7.24	1.22388	0.0784297	0.664593	-0.182476	0.864223	1	1.4405	0.0347396	1
chr10:61140000-61840000	loop_14096	131	chr10	61140000	61150000	chr10	61830000	61840000	0,0,255	0	0	1.54	1.62	4	5.42	4.82	4.26	1.35826	0.146055	0.797251	-0.162944	1	1	1.55423	0.0923363	1
chr10:61140000-61880000	loop_5444	131	chr10	61140000	61150000	chr10	61870000	61880000	0,0,255	0	0	2.19	1.81	3.4	4.42	4.41	5.47	1.11769	0.17964	0.847512	0.298346	0.81457	1	0.853382	0.387766	1
chr10:61300000-61880000	loop_15615	131	chr10	61300000	61310000	chr10	61870000	61880000	0,0,255	0	0	2.82	2.59	3.03	2.81	3.65	7.14	0.811959	0.301847	0.962733	0.698973	0.454588	1	0.14791	1	1
chr10:61740000-61890000	loop_3097	131	chr10	61740000	61750000	chr10	61880000	61890000	0,0,255	0	0	19.86	21.79	18.4	18.03	24.1	22.13	0.0731905	0.914302	1	0.289693	0.386163	1	-0.181222	0.653278	1
chr10:61750000-62050000	loop_5483	131	chr10	61750000	61760000	chr10	62040000	62050000	0,0,255	0	0	13.06	15.02	9.33	8.98	10.05	8.28	-0.735596	0.135371	0.786363	-0.0150442	1	1	-0.685505	0.135371	1
chr10:61750000-62390000	loop_14315	131	chr10	61750000	61760000	chr10	62380000	62390000	0,0,255	0	0	11.03	8.52	7.67	6.56	5.77	6.11	-0.695353	0.215507	0.899616	-0.217783	0.850605	1	-0.442829	0.391726	1
chr10:61760000-62260000	loop_13534	131	chr10	61760000	61770000	chr10	62250000	62260000	0,0,255	0	0	16.65	13.12	11.02	11.11	9.91	8.63	-0.76089	0.111612	0.734794	-0.224007	0.755348	1	-0.501927	0.262735	1
chr10:61780000-62050000	loop_13339	131	chr10	61780000	61790000	chr10	62040000	62050000	0,0,255	0	0	6.54	7.11	5.93	6.37	9.16	10.27	0.277301	0.728439	1	0.52388	0.377273	1	-0.211378	0.701203	1
chr10:61890000-62250000	loop_15	131	chr10	61890000	61900000	chr10	62240000	62250000	0,0,255	0	0	26.28	31.95	20.27	19.19	18.01	15.36	-0.847999	0.00811477	0.277718	-0.283444	0.489082	1	-0.529401	0.0825513	1
chr10:61900000-62050000	loop_11882	131	chr10	61900000	61910000	chr10	62040000	62050000	0,0,255	0	0	49.78	48.29	34.91	39.66	28.77	31.45	-0.803991	0.000913481	0.0968015	-0.354935	0.198926	1	-0.413808	0.078035	1
chr10:61900000-62390000	loop_15741	131	chr10	61900000	61910000	chr10	62380000	62390000	0,0,255	0	0	11.64	13.14	10.56	7.3	8.94	7.78	-0.64846	0.211252	0.892411	-0.1733	0.867997	1	-0.440245	0.360631	1
chr10:61900000-62820000	loop_13905	131	chr10	61900000	61910000	chr10	62810000	62820000	0,0,255	0	0	2.37	3.26	5.54	3.6	3.63	2.86	0.313153	0.774447	1	-0.514362	0.629131	1	0.860756	0.301847	1
chr10:62000000-63260000	loop_12339	131	chr10	62000000	62010000	chr10	63250000	63260000	0,0,255	0	0	3.13	2.49	2.3	1.53	2.45	0.85	-0.45544	1	1	-0.014353	1	1	-0.407466	1	1
chr10:62020000-62430000	loop_5791	131	chr10	62020000	62030000	chr10	62420000	62430000	0,0,255	0	0	7.58	5.5	7.47	8.94	4.4	4.35	-0.673841	0.286409	0.960904	-0.913992	0.168773	1	0.27404	0.71117	1
chr10:62040000-62250000	loop_210	131	chr10	62040000	62050000	chr10	62240000	62250000	0,0,255	0	0	42.82	44.84	43.38	46.54	39.93	35.61	-0.283719	0.236496	0.919897	-0.27124	0.24805	1	0.0227959	0.940071	1
chr10:62250000-62430000	loop_13581	131	chr10	62250000	62260000	chr10	62420000	62430000	0,0,255	0	0	19.58	20.52	14.57	14.59	9.68	12.09	-0.9765	0.0152101	0.371325	-0.4582	0.332058	1	-0.483345	0.228792	1
chr10:62430000-62590000	loop_14509	131	chr10	62430000	62440000	chr10	62580000	62590000	0,0,255	0	0	11.18	9.09	14	12.69	13.11	13.83	0.396117	0.381968	1	0.0369024	1	1	0.394227	0.461644	1
chr10:62430000-63090000	loop_6298	131	chr10	62430000	62440000	chr10	63080000	63090000	0,0,255	0	0	12.05	10.67	10.55	8.05	8.85	6.62	-0.610294	0.256096	0.941912	-0.259458	0.735988	1	-0.316009	0.532916	1
chr10:62430000-63160000	loop_8330	131	chr10	62430000	62440000	chr10	63150000	63160000	0,0,255	0	0	14.4	10.36	11.23	8.35	7.81	8.44	-0.648421	0.211252	0.892411	-0.246352	0.742942	1	-0.367198	0.451625	1
chr10:62430000-63730000	loop_9009	131	chr10	62430000	62440000	chr10	63720000	63730000	0,0,255	0	0	5.1	5.22	5.13	4.1	4.12	3.22	-0.467853	0.48078	1	-0.179869	1	1	-0.253693	1	1
chr10:62510000-63740000	loop_10545	131	chr10	62510000	62520000	chr10	63730000	63740000	0,0,255	0	0	2.7	3.93	4.57	4.87	3.01	3.97	-0.15354	1	1	-0.514346	0.629131	1	0.394378	0.629131	1
chr10:62580000-63730000	loop_17500	131	chr10	62580000	62590000	chr10	63720000	63730000	0,0,255	0	0	5.36	5.24	5.94	4.61	4.89	5.52	-0.021024	1	1	-0.0148975	1	1	0.0284469	1	1
chr10:62590000-63090000	loop_11139	131	chr10	62590000	62600000	chr10	63080000	63090000	0,0,255	0	0	27.17	27.82	23.56	22.35	19.54	21.75	-0.464637	0.150991	0.809194	-0.176495	0.672145	1	-0.252949	0.422085	1
chr10:62590000-63160000	loop_15913	131	chr10	62590000	62600000	chr10	63150000	63160000	0,0,255	0	0	17.4	15.04	18.07	18.85	15.02	14.73	-0.250116	0.526088	1	-0.315434	0.464184	1	0.100354	0.810107	1
chr10:62610000-62820000	loop_13653	131	chr10	62610000	62620000	chr10	62810000	62820000	0,0,255	0	0	36.77	33.49	37.89	37.42	33.26	30.46	-0.201356	0.488729	1	-0.218022	0.400598	1	0.0519156	0.933741	1
chr10:62610000-63160000	loop_11554	131	chr10	62610000	62620000	chr10	63150000	63160000	0,0,255	0	0	12.51	14.3	13.47	14.56	14.5	17.05	0.0939188	0.893926	1	0.0803269	0.897497	1	0.0487164	1	1
chr10:62630000-62820000	loop_13661	131	chr10	62630000	62640000	chr10	62810000	62820000	0,0,255	0	0	45.13	47.13	33.78	35.92	32.31	33.03	-0.572176	0.0193759	0.409664	-0.120141	0.733114	1	-0.416747	0.0812964	1
[truncated: 15,592 more rows]
