# Supplementary material for: Memory CD4+ T cells sequentially restructure their 3D genome during stepwise activation
Source: Front Cell Dev Biol. 2025 Feb 13;13:1514627. doi: 10.3389/fcell.2025.1514627 (PMC11866950; doi:10.3389/fcell.2025.1514627)
Supplement: Supplementary file 8 [file Table8.xlsx]

## Sheet: 240911 - ep_short table, diffEP
e.chr	e.start	e.end	p.chr	p.start	p.end	interaction.id	distance.EP	genename	geneid	biotype	d.nearest.prom	EP.score.d1_un	EP.score.d1_il2	EP.score.d1_ab	EP.il2_un.diffscore	EP.il2_un.FDR	EP.ab_il2.diffscore	EP.ab_il2.FDR	EP.ab_un.diffscore	EP.ab_un.FDR	EP.counts.d1_un.raw	EP.counts.d1_il2.raw	EP.counts.d1_ab.raw
chr16	10743883	10743963	chr16	10887752	10890752	E1589_P46724	143789	ENSG00000262151	ENSG00000262151	lncRNA	20249	12.71	21.89	31.915	0.809654	1	0.527384	1	1.34457	0.0366474	37	64	116
chr16	10743883	10743963	chr16	10864222	10867222	E1589_P14689	120259	CIITA	ENSG00000179583	protein_coding	3779	8.995	18.98	25.59	1.00966	1	0.395166	1	1.41242	0.0853473	28	55	93
chr10	101608943	101609363	chr10	101782413	101785413	E635_P3458	173050	NPM3	ENSG00000107833	protein_coding	0	16.665	30.5	48.385	0.823201	1	0.655862	1	1.48659	0.000471443	62	112	227
chr12	7818034	7819474	chr12	7664908	7667908	E990_P3935	150126	APOBEC1	ENSG00000111701	protein_coding	3093	8.775	14.335	24.43	0.704009	1	0.72594	1	1.43745	0.0912851	24	41	72
chr16	31448028	31453269	chr16	31391335	31394335	E1665_P10026	53693	ITGAD	ENSG00000156886	protein_coding	2336	25.86	39.135	51.31	0.570605	1	0.354381	1	0.932499	0.0659163	73	107	167
chr16	19074038	19075718	chr16	19165971	19168971	E1602_P2833	90253	SYT17	ENSG00000103528	protein_coding	2030	9.5	13.89	25.225	0.572513	1	0.832452	1	1.41243	0.0853473	28	40	83
chr10	101608943	101609363	chr10	101779371	101782371	E635_P3457	170008	FGF8	ENSG00000107831	protein_coding	372	16.63	29.21	45.97	0.819371	1	0.61472	1	1.44162	0.00102286	62	108	217
chr5	462305	464285	chr5	319714	322714	E3489_P861	139591	AHRR	ENSG00000063438	protein_coding	0	12.615	22.365	36.9	0.783587	1	0.659654	1	1.45077	0.00765152	33	61	99
chr19	2841572	2850582	chr19	2925817	2928817	E2143_P40850	75235	ENSG00000253392	ENSG00000253392	lncRNA	2184	20.12	23.455	44.31	0.209459	1	0.878733	1	1.09563	0.0455633	48	54	112
chr16	23434719	23442469	chr16	23185395	23188395	E1614_P56539	246324	ENSG00000285613	ENSG00000285613	lncRNA	0	7.36	12.915	24.525	0.725775	1	0.882071	1	1.61534	0.0481733	21	38	79
chr15	89889138	89893878	chr15	89758591	89761591	E1506_P16602	127547	MESP2	ENSG00000188095	protein_coding	0	20.435	34.045	41.84	0.76092	1	0.245009	1	1.01347	0.0905062	64	109	160
chr16	10744063	10747143	chr16	10887752	10890752	E1590_P46724	140609	ENSG00000262151	ENSG00000262151	lncRNA	20249	12.71	21.89	31.915	0.809654	1	0.527384	1	1.34457	0.0366474	37	64	116
chr10	101606503	101608833	chr10	101779371	101782371	E634_P3457	170538	FGF8	ENSG00000107831	protein_coding	372	17.635	30.7	48.71	0.76228	1	0.632497	1	1.4023	0.00102286	66	114	230
chr10	101606503	101608833	chr10	101782413	101785413	E634_P3458	173580	NPM3	ENSG00000107833	protein_coding	0	17.74	31.755	51.025	0.849426	1	0.643318	1	1.50027	0.000471443	66	118	240
chr16	10744063	10747143	chr16	10864222	10867222	E1590_P14689	117079	CIITA	ENSG00000179583	protein_coding	3779	8.995	18.98	25.59	1.00966	1	0.395166	1	1.41242	0.0853473	28	55	93
chr16	23434719	23442469	chr16	23180745	23183745	E1614_P11938	250974	SCNN1G	ENSG00000166828	protein_coding	0	6.75	12.92	24.35	0.928667	1	0.882069	1	1.81829	0.0208417	20	38	79
chr9	69741864	69750774	chr9	69883654	69886654	E4104_P35624	132880	RN7SL570P	ENSG00000241174	misc_RNA	4655	6.76	9.905	21.425	0.554354	1	1.07312	1	1.63489	0.0853473	20	29	60
chr14	22565140	22575050	chr14	22523650	22526650	E1255_P21590	38490	TRAJ18	ENSG00000211871	TR_J_gene	0	97.47	81.705	60.56	-0.26284	1	-0.457637	1	-0.712964	0.0230163	248	198	195
chr2	28585842	28589443	chr2	28780517	28783517	E2634_P11127	191074	SPDYA	ENSG00000163806	protein_coding	1518	60.39	36.865	35.17	-0.717491	1	-0.0943366	1	-0.804364	0.0853473	229	155	182
chr11	61965518	61967308	chr11	62011602	62014602	E759_P36857	44294	ENSG00000244176	ENSG00000244176	processed_pseudogene	6399	67.88	45.955	37.76	-0.578038	1	-0.310985	1	-0.881534	0.0208417	181	131	123
chr11	118353785	118354575	chr11	118302730	118305730	E912_P17878	48055	CD3E	ENSG00000198851	protein_coding	0	115.79	98.905	69.525	-0.2418	1	-0.541164	1	-0.775448	0.00133085	456	379	356
chr1	203703812	203707002	chr1	203624787	203627787	E434_P790	76025	ATP2B4	ENSG00000058668	protein_coding	0	73.405	64.72	46.07	-0.184612	1	-0.532754	1	-0.709849	0.0904623	271	234	205
chr4	77862876	77871746	chr4	77818365	77821365	E3457_P59783	41511	ENSG00000289379	ENSG00000289379	lncRNA	39366	104.935	76.76	58.11	-0.454156	1	-0.423624	1	-0.870274	0.000562009	325	276	260
chr11	118786521	118790851	chr11	118908708	118911708	E919_P47401	117857	MIR4492	ENSG00000264211	miRNA	0	69.26	52.12	36.265	-0.423281	1	-0.544528	1	-0.960299	0.00779223	214	156	138
chr1	235335372	235341705	chr1	235293865	235296865	E505_P33602	38507	RPL23AP23	ENSG00000236863	processed_pseudogene	4866	72.185	60.96	44.61	-0.244787	1	-0.488672	1	-0.725946	0.0853473	237	211	193
chr10	119073938	119080628	chr10	119102086	119105086	E653_P4992	21458	DENND10	ENSG00000119979	protein_coding	15915	101.01	86.18	67.77	-0.245585	1	-0.370196	1	-0.608271	0.0764061	301	257	243
chr14	49893162	49893252	chr14	50066568	50069568	E1277_P18941	173316	RN7SKP193	ENSG00000201358	misc_RNA	0	61.72	46.62	34.82	-0.409841	1	-0.438462	1	-0.8408	0.0518587	164	123	116
chr14	22565140	22575050	chr14	22523263	22526263	E1255_P21589	38877	TRAJ19	ENSG00000211870	TR_J_gene	0	97.47	81.705	60.56	-0.26284	1	-0.457637	1	-0.712964	0.0230163	248	198	195
chr14	101810033	101818983	chr14	101843122	101846122	E1350_P44658	24139	NPM1P20	ENSG00000259161	processed_pseudogene	24879	88.695	74.845	54.42	-0.255566	1	-0.475703	1	-0.723756	0.0366474	313	272	247
chr11	118786521	118790851	chr11	118923164	118926164	E919_P3772	132313	UPK2	ENSG00000110375	protein_coding	0	54.275	45.115	29.95	-0.264325	1	-0.630023	1	-0.886828	0.0645808	175	140	122
chr5	35857058	35860848	chr5	35826018	35829018	E3503_P37884	28040	ENSG00000248969	ENSG00000248969	lncRNA	47019	116.865	99.71	75.04	-0.240948	1	-0.440924	1	-0.674359	0.0115226	380	321	307
chr14	68790493	68792883	chr14	68684565	68687565	E1302_P44179	102928	ENSG00000258623	ENSG00000258623	lncRNA	0	46.55	38.265	25.515	-0.298636	1	-0.618996	1	-0.910113	0.0964652	197	164	138
chr17	49788848	49791888	chr17	49708014	49711014	E1983_P5134	77834	SLC35B1	ENSG00000121073	protein_coding	0	83.09	63.8	51.91	-0.39764	1	-0.3265	1	-0.716638	0.0471749	325	251	261
chr14	22565140	22575050	chr14	22521600	22524600	E1255_P21587	40540	TRAJ21	ENSG00000211868	TR_J_gene	0	84.355	69.99	55.33	-0.286317	1	-0.376257	1	-0.655066	0.0853473	214	171	179
chr11	108249173	108250693	chr11	108228604	108231604	E891_P20629	17569	Y_RNA	ENSG00000206967	misc_RNA	69397	156.605	160.24	112.645	0.0244445	1	-0.540047	0.262436	-0.508082	0.0455633	535	515	450
chr14	22565140	22575050	chr14	22522325	22525325	E1255_P21588	39815	TRAJ20	ENSG00000211869	TR_J_gene	0	84.355	69.99	55.33	-0.286317	1	-0.376257	1	-0.655066	0.0853473	214	171	179
chr14	22565140	22575050	chr14	22528327	22531327	E1255_P21593	33813	TRAJ14	ENSG00000211875	TR_J_gene	0	89.735	78.065	56.67	-0.206548	1	-0.490833	1	-0.689866	0.0468408	248	201	206
chr14	22565140	22575050	chr14	22526527	22529527	E1255_P21592	35613	TRAJ16	ENSG00000211873	TR_J_gene	0	101.415	86.875	61.9	-0.229065	1	-0.516759	1	-0.738309	0.0104269	268	217	212
chr1	160552730	160553350	chr1	160578516	160581516	E369_P968	25166	CD84	ENSG00000066294	protein_coding	19485	132.42	110.56	94.175	-0.275025	1	-0.25678	1	-0.524296	0.0764061	429	340	390
chr17	49788848	49791888	chr17	49706334	49709334	E1983_P39030	79514	ENSG00000250751	ENSG00000250751	lncRNA	0	78.005	58.475	48.365	-0.435228	1	-0.295438	1	-0.723168	0.0599909	302	227	240
chr16	56963128	56969378	chr16	57057497	57060497	E1682_P45429	88119	ENSG00000260145	ENSG00000260145	lncRNA	8498	66.14	57.815	38.455	-0.187772	1	-0.620085	1	-0.800335	0.0518587	254	209	172
chr15	63563183	63570427	chr15	63468356	63471356	E1439_P44747	91827	ENSG00000259268	ENSG00000259268	lncRNA	0	62.3	54.785	36.6	-0.195603	1	-0.586951	1	-0.775034	0.0853473	233	208	175
chr14	68790493	68792883	chr14	68729234	68732234	E1302_P58741	58259	ENSG00000287913	ENSG00000287913	lncRNA	235	48.515	35.065	27.015	-0.47716	1	-0.395948	1	-0.865615	0.0964652	214	154	154
chr14	22565140	22575050	chr14	22524844	22527844	E1255_P21591	37296	TRAJ17	ENSG00000211872	TR_J_gene	0	87.41	74.06	55.675	-0.248361	1	-0.453201	1	-0.69405	0.0507524	231	185	191
chr14	49893162	49893252	chr14	50061741	50064741	E1277_P59934	168489	ENSG00000289531	ENSG00000289531	lncRNA	0	62.225	47.42	35.065	-0.406566	1	-0.45369	1	-0.852753	0.0472095	167	125	118
